# Supplementary material for: Unified AI framework to uncover deep interrelationships between gene expression and Alzheimer’s disease neuropathologies
Source: Nat Commun. 2021 Sep 10;12:5369. doi: 10.1038/s41467-021-25680-7 (PMC8433314; doi:10.1038/s41467-021-25680-7)
Supplement: Supplementary file 2 — Supplementary Data 1 [file 41467_2021_25680_MOESM2_ESM.xlsx]

## Sheet: Sheet1
Phenotype	ACT	MSBB	ROSMAP
CERAD Score	Semiquantitative measure of neuritic plaques. A neuropathologic diagnosis was made of no AD, possible AD, probable AD, or definite AD based on semiquantitative estimates of neuritic plaque density as recommended by the Consortium to Establish a Registry for Alzheimer’s Disease (CERAD) 24
Neuritic Plaques	NA	“Mean neocortical plaque density across 5 regions (# of plaques/mm2)”	“Neuritic plaques (determined by microscopic examination of silver-stained slides from 5 regions: midfrontal cortex, midtemporal cortex, inferior parietal cortex, entorhinal cortex and hippocampus. Each regional count is scaled by dividing by the corresponding standard deviation.”
Aβ-IHC	“Beta-amyloid immunohistochemistry (fresh frozen tissue): areal density.” Measurements were available for each structure with corresponding expression data.	NA	“Amyloid beta protein identified by molecularly-specific immunohistochemistry and quantified by image analysis. Value is percent area of cortex occupied by amyloid beta.” Used measurement from midfrontal cortex, closest available to DLPFC.
Braak Stage	Semiquantitative measure of neurofibrillary tangle spread across the brain. 25
Tangles	NA	NA	“Neurofibrillary tangles (nft) by microscopic examination of silver-stained slides from 5 regions midfrontal cortex, midtemporal cortex, inferior parietal cortex, entorhinal cortex and hippocampus. Each regional count is scaled by dividing by the corresponding standard deviation.”
τ-IHC	“Phospho-tau (immature and mature) immunohistochemistry (fresh frozen tissue; labeled by AT8): areal density.” Measurements were available for each structure with corresponding expression data.	NA	“Neuronal neurofibrillary tangles are identified by molecularly specific immunohistochemistry (antibodies to abnormally phosphorylated Tau protein, AT8). Cortical density (per mm2) is determined using systematic sampling.” Used measurement from midfrontal cortex, closest available to DLPFC.
