# Supplementary material for: Unified AI framework to uncover deep interrelationships between gene expression and Alzheimer’s disease neuropathologies
Source: Nat Commun. 2021 Sep 10;12:5369. doi: 10.1038/s41467-021-25680-7 (PMC8433314; doi:10.1038/s41467-021-25680-7)
Supplement: Supplementary file 3 — Supplementary Data 2 [file 41467_2021_25680_MOESM3_ESM.xlsx]

## Sheet: Sheet1
Variable	ACT	MSBB	ROSMAP
Counts (by region)	N=337 (89 TCx, 84 HIP, 83 FWM, 81 PCx)	N=879 (244 BM10, 227 BM22, 208 BM44, 200 BM36)	N=542 (all DLPFC)
Age (capped at 90)	86.97 +- 4.08 MMM	83.30 +- 7.52 AAA RRR	86.55 +- 4.61 MMM
Sex (% male)	62.31 MMM RRR	36.63 AAA	37.08 AAA
Race (% white)	97.63 MMM	80.09 AAA RRR	98.52 MMM
years of education	14.31 +- 3.13 RRR	NA	16.51 +- 3.49 AAA
APOE genotype (% ε2ε2/ε2ε3/ε2ε4/ε3ε3/ε3ε4/ε4ε4)	0.0/8.0/1.3/70.5/18.9/1.3 MMM R	1.2/11.7/0.7/55.0/29.2/2.1 AAA RR	0.9/13.1/2.2/61.1/21.8/0.9 A MM
APOE ε4 carrier (% carrying at least 1 ε4 allele)	21.47 MM	32.03 AA R	24.91 M
Cognition status (% dementia)	48.19 MMM	59.27 AAA RRR	42.80 MMM
Cognition status including mild impairment* (% None/Mild Impairment/Dementia)	NA	29.5/11.3/59.3 RRR	31.7/25.5/42.8 MMM
Diagnosis based on NINCDS/ADRDA criteria** (% No dementia/Probable AD/Possible AD/Dementia-type unknown)	51.3/18.7/20.5/9.5 RRR	NA	57.2/35.6/5.0/2.2 AAA
AD to death time (% no dementia/<=2/2-5/> 5 years)	60.8/12.8/16.0/10.4	NA	56.1/16.1/17.2/10.7
RIN	6.35 +- 1.07 MMM	6.84 +- 1.47 AAA	NA
PMI (hours)	NA	7.10 +- 5.33	7.16 +- 4.84
MD-AD Training Phenotypes:
CERAD Score	1.49 +- 1.08 (0.00-3.00) M	1.66 +- 1.28 (0.00-3.00) A	1.61 +- 1.16 (0.00-3.00)
Neuritic Plaques	NA	8.05 +- 8.79 (0.00-42.00)	0.73 +- 0.79 (0.00-4.96)
Aβ-IHC	0.02 +- 0.02 (0.00-0.09)	NA	4.72 +- 5.21 (0.00-26.31)
Braak Stage	3.45 +- 1.67 (0.00-6.00)	3.68 +- 1.86 (0.00-6.00)	3.37 +- 1.28 (0.00-6.00)
Tangles	NA	NA	0.55 +- 0.73 (0.00-6.17)
τ-IHC	0.02 +- 0.03 (0.00-0.11) RRR	NA	1.44 +- 5.68 (0.00-89.87) AAA
