# Supplementary material for: Unified AI framework to uncover deep interrelationships between gene expression and Alzheimer’s disease neuropathologies
Source: Nat Commun. 2021 Sep 10;12:5369. doi: 10.1038/s41467-021-25680-7 (PMC8433314; doi:10.1038/s41467-021-25680-7)
Supplement: Supplementary file 4 — Supplementary Data 3 [file 41467_2021_25680_MOESM4_ESM.xlsx]

## Sheet: Sheet1
MD-AD Consensus Node:	1	2	3	4	5	6	7	8	9	10	11	12	13	14	15	16	17	18	19	20	21	22	23	24	25	26	27	28	29	30	31	32	33	34	35	36	37	38	39	40	41	42	43	44	45	46	47	48	49
Variable: correlation -log10(p-value)
CERAD Score	2.4	8.2	8.2	239	250.2	250.2	115	115	75.5	321.1	44	44	128.2	15.2	126.2	141.4	197.3	299.5	194.7	259.7	259.7	259.7	88.4	99.2	95.4	103.3	83.3	96.6	104.8	56.2	49	12	27.3	34.6	45.3	45.3	11.4	41.4	109.9	89.2	5.9	5.8	5.8	41.6	41.6	17.4	23.7	18.3	17.1
Neuritic Plaques	48.7	12.1	12.1	199.2	94.4	94.4	51.8	51.8	60	151.5	65.2	65.2	30.7	44.6	159.1	125.7	321.1	250.8	203.2	263.7	263.7	263.7	264.2	321.1	321.1	320.1	321.1	321.1	310	246	246.1	1.6	29	86.1	85.5	85.5	13.3	6.3	0.8	1.1	0.2	12.4	12.4	16.8	16.8	40.9	70.5	48.1	32.5
Aβ IHC	13.2	34.7	34.7	113.8	27.6	27.6	16.5	16.5	11.9	50.9	0.1	0.1	3.9	22.4	27.1	21.8	24.1	23.7	14	26.2	26.2	26.2	0.8	9	17.5	18	49.6	12.2	19.4	104	55.2	142.8	204.8	223.7	266.5	266.5	9.5	76.2	3.7	20	0.1	19.2	19.2	13.5	13.5	10.4	9.8	9	5.9
Braak Stage	7.6	68.9	68.9	119.4	321.1	321.1	321.1	321.1	321.1	167.2	92.4	92.4	44	77.1	171.1	225.4	100.3	118.6	117.3	99.6	99.6	99.6	58.9	84.4	65.7	70.6	59.8	51.8	26	20.9	27.4	15.4	20.2	30.3	55.4	55.4	29	78.6	49	97.4	68.7	14.4	14.4	60.9	60.9	27.1	27.5	29.5	24
Tangles	0.2	0.8	0.8	23.7	20	20	16.2	16.2	53.3	17	109.7	109.7	28.4	10.9	154.2	165.5	40.5	44.1	64.2	34	34	34	21.1	62.4	35	24.2	23.1	30.6	2.8	7.9	11	3.1	13.2	15.1	23.2	23.2	14	40.7	17	63.2	87.7	25.7	25.7	67.7	67.7	64.3	56.4	54	59.3
τ IHC	30.8	2.6	2.6	12.5	7.7	7.7	6.3	6.3	19	6.4	24.2	24.2	10.5	0	146.8	97.2	29.6	47.9	115	42	42	42	16	31.7	15.9	2.2	120.2	139	1.1	14	6.5	4	10.4	9.8	14.8	14.8	0	0.3	93.9	27.7	90.8	147.1	147.1	298	298	321.1	321.1	321.1	321.1
Dementia	0.1	4.9	4.9	58.4	45.6	45.6	34.8	34.8	69.4	63.8	24.6	24.6	21.5	10.9	66.4	73.3	54.4	60.5	63.8	57.2	57.2	57.2	26.7	42.5	34.9	33.3	32.3	34.4	17.1	14.3	14.9	4.3	5.3	9.3	17.7	17.7	1.9	19.5	39	44.3	14.3	6.1	6.1	30.7	30.7	15.1	16.8	14.7	14.4
Dementia duration	0.2	1.5	1.5	22.3	9	9	6.8	6.8	22.5	14.5	14.1	14.1	4.8	0.6	36.1	36.7	26.9	27.5	33.7	27.5	27.5	27.5	9	25.9	14.9	14.2	20.5	18.1	6.5	9.5	11.8	2.4	4.6	7.1	10.8	10.8	0.9	9.7	14.8	16.6	8.6	10.9	10.9	18.1	18.1	14.4	13.9	14.1	14.4
Cogniton (controlled for age, sex, edu)	1.9	0.7	0.7	15.5	8.7	8.7	5.7	5.7	14.2	12.2	15.6	15.6	6.9	1	30.9	26.9	23.6	25.6	27.1	23.9	23.9	23.9	9.7	22.9	15.5	9.1	18.2	21.7	8.2	7.8	9.1	1.1	3	5.1	8	8	0.9	6.5	8.6	11	10.9	9.1	9.1	17	17	20.4	21.5	22.7	23.2
Age	2.4	27.7	27.7	5.3	37.8	37.8	37.5	37.5	22.4	12.1	5.6	5.6	4.9	1.9	0.8	0.5	3	0.4	2.6	0.9	0.9	0.9	2.5	3.2	4.4	2.1	2.4	2.4	2	4.8	4.2	1.4	4.4	1	2.4	2.4	5.7	15.1	8.5	7.3	12.2	0.2	0.2	2	2	0.5	0.1	0	0.6
Education	0	0.2	0.2	0.7	1.1	1.1	1.1	1.1	2.5	0	0.2	0.2	0.4	0.1	1.2	1.1	0.5	0.7	0.8	0.2	0.2	0.2	0.1	0.5	0.3	0.2	1.9	0.6	0.7	1.1	0.7	2	2.7	2.5	3	3	3.1	0.3	1.1	0.2	1.1	1.1	1.1	1.6	1.6	1.8	1.8	1.8	1.6
Race	1.1	0.9	0.9	0.9	2.8	2.8	0.9	0.9	0.1	2.5	0.9	0.9	0.9	0.5	0.9	0.9	0.6	0.4	0.8	0.6	0.6	0.6	1.1	0.9	0.1	0.3	0.2	0.9	0.5	0.2	0.6	0.1	0.9	0.6	0.8	0.8	0.9	0.9	0.9	0.2	0.8	0.9	0.9	0.9	0.9	0.6	0.9	0.6	0.6
Sex	0	9.2	9.2	1.1	13.4	13.4	12.5	12.5	11.7	1.3	3.8	3.8	0.1	5.9	0.5	1.6	0.4	1.3	0.9	1	1	1	0.3	0.5	0.5	0.3	0.6	0.3	0.5	1.3	0	0	4.5	0.5	0	0	0.1	1.2	1.3	1	5.5	1.3	1.3	0.6	0.6	1.3	1	1.3	0.6
RIN	2.8	2.6	2.6	2.1	2.1	2.1	2.5	2.5	4.4	1	5.8	5.8	2.1	4.2	6.3	3.8	6.1	5.3	7.2	6.3	6.3	6.3	8.6	5.3	3.8	2.6	4.6	4.2	1.2	2.1	1	0.1	0.6	0.4	0.9	0.9	1.5	0.1	0.4	0.1	1.3	2	2	2.6	2.6	4.6	4.7	3.5	3.9
PMI (Hours)	0.1	2.2	2.2	8.6	10.3	10.3	10.8	10.8	2.1	10.8	0.4	0.4	2.6	0.5	1.5	2.3	0.7	2.1	1.2	1.5	1.5	1.5	0.3	0	0	0.2	0.9	1.5	0.1	0.8	1.5	2.8	1.1	1.5	3.6	3.6	1.9	1.6	7.5	5.8	0.7	0.2	0.2	2.1	2.1	1.5	1.1	1.1	0.7
KEGG PATHWAYS: Enrichment Scores
KEGG_VIRAL_MYOCARDITIS	0	0	0	0	0.556043	0	0	0.501862	0	0	0.545964	0	0.523518	0.479344	0	0.470562	0	0.513959	0	0	0	0	0	0	0	0.525872	0.454523	0.45573	0	0.593351	0	0.535736	0.456615	0	0.458154	0	0	0.497837	0	0.448133	0	0.464063	0	0	0.505243	0.501332	0	0	0
KEGG_SYSTEMIC_LUPUS_ERYTHEMATOSUS	0.488928	0	0	0	0.49227	0	0	0.531384	0.539612	0	0.533459	0	0.577315	0.531035	0	0.489035	0.506422	0	0	0.500018	0.439025	0	0.46588	0.484851	0.470968	0.63019	0.421152	0.463572	0.475585	0.524712	0.460171	0.566339	0.493449	0.482807	0.464986	0.501215	0	0.442626	0	0.521337	0	0.499382	0	0	0	0.506375	0	0	0.553192
KEGG_ANTIGEN_PROCESSING_AND_PRESENTATION	0	0	0	0	0	0	0	0.470464	0	0	0.480283	0	0	0.472215	0	0.465175	0	0	0	0	0.481926	0	0	0	0	0.479507	0	0	0	0.511587	0	0.578972	0	0	0	0	0	0	0	0	0	0	0	0	0	0	0	0	0
KEGG_COMPLEMENT_AND_COAGULATION_CASCADES	0.513814	0	0	0	0	0	0	0	0.541447	0	0	0	0.49618	0	0	0	0	0	0.589928	0	0	0	0	0.487114	0	0.608901	0	0	0	0	0	0.514562	0	0	0	0	0	0	0	0	0	0	0.506586	0	0	0	0.478098	0	0
KEGG_HEMATOPOIETIC_CELL_LINEAGE	0.494748	0	0	0	0.518141	0	0	0	0	0.545472	0	0	0.483255	0.533656	0	0	0	0.562444	0.590691	0.478514	0.475983	0	0	0	0	0.521181	0	0	0	0.498951	0	0.573601	0	0	0	0	0	0.4872	0	0.487883	0.497497	0	0	0	0.564143	0.551939	0	0	0
KEGG_LEISHMANIA_INFECTION	0	0	0	0	0	0	0	0	0	0	0.442877	0	0	0	0	0	0	0	0	0	0	0	0	0	0	0.45425	0	0	0	0	0	0.474617	0	0	0	0	0	0	0	0	0	0	0	0	0	0	0	0	0.519298
KEGG_ARACHIDONIC_ACID_METABOLISM	0.500207	0	0	0	0	0	0	0	0	0	0	0	0	0	0	0	0	0	0	0	0	0	0	0	0	0	0	0	0	0	0	0	0	0	0	0	0	0	0	0	0	0	0	0	0	0	0	0	0
KEGG_ABC_TRANSPORTERS	0	0	0	0	0	0	0	0	0	0	0	0	0	0	0	0	0	0	0	0	0	0	0	0.492615	0	0	0	0	0	0	0	0	0	0	0	0	0	0	0	0	0	0	0	0	0	0	0	0	0
KEGG_GLUTATHIONE_METABOLISM	0	0	0	0	0	0	0	0	0	0	0	0	0	0	0	0	0.517267	0	0	0	0	0.57505	0	0	0	0	0	0	0	0	0	0	0	0	0	0	0	0	0	0	0	0	0	0	0	0	0	0	0
KEGG_CELL_ADHESION_MOLECULES_CAMS	0	0	0	0	0	0	0	0	0	0	0	0	0.399471	0.416503	0	0	0	0	0	0	0	0	0	0.402024	0	0	0.38089	0	0	0.426217	0	0.424369	0	0	0	0	0	0	0	0.428172	0	0	0	0	0	0.412631	0	0	0
KEGG_CYTOKINE_CYTOKINE_RECEPTOR_INTERACTION	0	0	0	0	0	0	0.470085	0.386749	0	0	0	0	0	0.387998	0	0	0	0.419086	0.508475	0	0	0	0	0.38451	0.398001	0	0.417079	0.391194	0.41437	0	0	0	0	0.413984	0.400146	0.40423	0	0.417672	0	0	0	0	0	0	0	0.391463	0.379256	0.476006	0
KEGG_NEUROACTIVE_LIGAND_RECEPTOR_INTERACTION	0.401645	0	0	0.407662	0.411131	0.450924	0.456136	0.35278	0.451326	0	0.380418	0.444155	0.416959	0.407068	0	0	0.407121	0.40193	0	0.384937	0	0	0.348883	0.341377	0.399493	0	0.328325	0.365078	0.410377	0.397606	0.38646	0.407076	0.362664	0	0.348475	0.397128	0	0.397656	0	0.389692	0	0.394898	0	0.454254	0.427133	0	0.384185	0.463847	0.429725
KEGG_DRUG_METABOLISM_CYTOCHROME_P450	0.544331	0	0	0	0	0	0	0.571467	0	0	0	0	0.533012	0.55906	0.55957	0	0.562172	0	0	0.527475	0.594674	0.662123	0	0.577053	0	0.561257	0.578268	0	0.588595	0.627965	0	0	0.591446	0.523423	0	0.55711	0	0	0	0	0	0	0.610014	0.626689	0.544494	0.525585	0.578566	0	0.598645
REACTOME PATHWAYS: Enrichment Scores
REACTOME_IMMUNOREGULATORY_INTERACTIONS_BETWEEN_A_LYMPHOID_AND_A_NON_LYMPHOID_CELL	0.427749	0	0	0	0.452922	0	0.508712	0.403593	0	0	0.494394	0	0.441249	0.497205	0.450517	0.43028	0.472049	0	0.562589	0	0.494594	0.539712	0.416419	0.452108	0	0.470284	0.495546	0	0.490195	0.434809	0	0.474963	0.463374	0.469557	0.450788	0	0	0	0	0.497403	0	0.440967	0.451066	0	0.469384	0.447081	0.502117	0	0
REACTOME_METABOLISM_OF_VITAMINS_AND_COFACTORS	0	0	0	0	0	0	0	0	0	0	0	0	0	0	0	0	0	0	0	0	0	0	0	0	0	0	0	0	0	0	0	0	0	0	0	0	0	0	0	0	0	0	0	0	0	0	0.359353	0	0
REACTOME_BIOLOGICAL_OXIDATIONS	0	0	0	0	0	0	0	0.395875	0	0	0.38761	0	0.385753	0.39078	0.380873	0	0	0.425621	0	0.392351	0	0.506475	0	0.361613	0.464716	0	0.383985	0.380639	0	0.405434	0.402863	0	0	0	0	0.465725	0	0.40435	0	0	0.402193	0	0.421695	0	0	0	0	0	0
REACTOME_CYTOCHROME_P450_ARRANGED_BY_SUBSTRATE_TYPE	0.51036	0	0.596464	0	0	0	0	0	0	0	0.506032	0	0	0	0.577327	0.510975	0	0.548749	0	0.513415	0	0.616102	0	0	0.61521	0	0	0	0	0	0	0	0	0	0	0.550351	0	0	0.582169	0	0	0	0	0	0	0	0	0	0
REACTOME_PHASE_II_CONJUGATION_OF_COMPOUNDS	0	0	0	0	0	0	0	0.466456	0	0	0	0	0	0	0	0	0	0	0	0	0	0	0	0	0	0	0	0	0	0	0	0	0	0	0	0.4781	0	0.449831	0	0	0	0	0	0	0	0	0	0	0
REACTOME_MITOCHONDRIAL_FATTY_ACID_BETA_OXIDATION	0	0	0	0	0	0	0	0	0	0	0	0	0	0	0	0	0	0	0	0	0	0	0	0	0	0	0	0	0.571929	0	0	0	0	0	0	0	0	0	0	0	0	0	0	0	0	0	0	0	0
REACTOME_PHASE_I_FUNCTIONALIZATION_OF_COMPOUNDS	0	0	0	0	0	0	0	0	0	0	0	0	0	0	0.425495	0	0	0	0	0	0	0.549065	0	0	0.496588	0	0	0	0	0	0	0	0	0	0	0.4562	0	0	0	0	0	0	0	0	0	0	0	0	0
REACTOME_O_GLYCOSYLATION_OF_TSR_DOMAIN_CONTAINING_PROTEINS	0	0	0	0	0	0	0	0	0.598777	0	0	0	0	0	0	0	0	0.56164	0	0	0	0	0	0	0	0	0	0	0	0	0	0	0	0	0	0	0	0	0	0	0	0.509221	0	0	0	0	0	0	0
REACTOME_O_LINKED_GLYCOSYLATION	0	0	0	0	0	0	0.513765	0	0.473751	0	0	0	0	0	0	0	0	0	0	0	0	0	0	0.407391	0	0	0	0	0	0	0	0	0	0	0	0	0	0	0	0	0	0	0	0	0	0	0	0	0
REACTOME_NUCLEOSOME_ASSEMBLY	0	0	0	0	0	0	0	0	0	0	0	0	0	0	0	0	0	0	0	0	0	0	0	0	0	0.532473	0	0	0	0	0	0	0	0	0	0	0	0	0	0	0	0	0	0	0	0	0	0	0
REACTOME_CHROMOSOME_MAINTENANCE	0	0	0	0	0	0	0	0	0	0	0	0	0	0	0	0	0	0	0	0	0	0	0	0	0	0.43603	0	0	0	0	0	0	0	0	0	0	0	0	0	0	0	0	0	0	0	0	0	0	0
REACTOME_CONDENSATION_OF_PROPHASE_CHROMOSOMES	0	0	0	0	0	0	0	0	0	0	0	0	0	0	0	0	0	0	0	0	0	0	0	0	0	0.551732	0	0	0	0	0	0	0	0	0	0	0	0	0	0	0	0	0	0	0	0	0	0	0
REACTOME_ACTIVATION_OF_HOX_GENES_DURING_DIFFERENTIATION	0	0	0	0	0	0	0	0	0	0	0	0	0	0	0	0	0	0	0	0	0	0	0	0	0	0	0	0	0	0	0	0	0	0	0.426287	0	0	0	0	0	0	0	0	0	0	0	0	0	0
REACTOME_DISEASES_ASSOCIATED_WITH_O_GLYCOSYLATION_OF_PROTEINS	0	0	0	0.466992	0	0	0.579614	0	0	0	0	0	0	0	0	0	0	0.52881	0	0	0	0.545785	0	0	0	0	0	0	0	0	0	0	0	0	0	0	0	0	0	0	0	0.478925	0	0	0	0	0	0	0
REACTOME_RESOLUTION_OF_D_LOOP_STRUCTURES	0	0	0	0	0	0	0	0	0	0	0	0	0	0	0	0	0	0	0	0	0	0.607726	0	0	0	0	0	0	0	0	0	0	0	0	0	0	0	0	0	0	0	0	0	0	0	0	0	0	0
REACTOME_PRC2_METHYLATES_HISTONES_AND_DNA	0	0	0	0	0	0	0	0	0	0	0	0	0.504792	0	0	0	0	0	0	0	0	0	0	0	0	0.603537	0	0	0	0	0	0	0.5084	0	0.493248	0	0	0	0	0	0	0	0	0	0	0	0	0	0
REACTOME_RUNX1_REGULATES_GENES_INVOLVED_IN_MEGAKARYOCYTE_DIFFERENTIATION_AND_PLATELET_FUNCTION	0	0	0	0	0	0	0	0	0	0	0	0	0	0	0	0	0	0	0	0	0	0	0	0	0	0.508509	0	0	0	0	0	0	0	0	0	0	0	0	0	0	0	0	0	0	0	0	0	0	0
REACTOME_ERCC6_CSB_AND_EHMT2_G9A_POSITIVELY_REGULATE_RRNA_EXPRESSION	0	0	0	0	0	0	0	0	0	0	0	0	0	0	0	0	0	0	0	0	0	0	0	0	0	0.523669	0	0	0	0	0	0	0	0	0	0	0	0	0	0	0	0	0	0	0	0	0	0	0
REACTOME_RNA_POLYMERASE_I_PROMOTER_ESCAPE	0	0	0	0	0	0	0	0	0	0	0	0	0	0	0	0	0	0	0	0	0	0	0	0	0	0	0	0	0	0	0	0	0	0	0.451335	0	0	0	0	0	0	0	0	0	0	0	0	0	0
REACTOME_KINESINS	0	0	0	0	0	0	0	0	0	0	0	0	0	0	0	0	0	0	0	0	0	0	0	0	0	0	0	0	0	0.486569	0	0	0	0	0	0	0	0	0	0	0	0	0	0	0	0	0	0	0
REACTOME_CELL_SURFACE_INTERACTIONS_AT_THE_VASCULAR_WALL	0	0	0	0	0	0	0	0	0	0	0	0	0	0	0	0	0	0	0	0	0	0	0	0	0	0	0	0	0	0	0	0	0	0	0	0	0	0	0	0	0	0	0	0	0	0.412438	0	0	0
REACTOME_REPRODUCTION	0	0	0	0	0	0	0	0.42589	0	0	0	0	0	0	0	0	0	0	0	0.421394	0	0	0	0	0	0.452154	0	0.421657	0	0	0	0	0	0	0	0	0	0	0	0	0	0	0	0	0	0	0	0	0
REACTOME_MEIOSIS	0	0	0	0	0	0	0	0	0	0	0	0	0	0	0	0	0	0	0	0	0	0	0	0	0	0.429316	0	0	0	0	0	0	0	0	0	0	0	0	0	0	0	0	0	0	0	0	0	0	0
REACTOME_MEIOTIC_RECOMBINATION	0	0	0	0	0	0	0	0.512118	0	0	0	0	0	0	0	0	0	0	0	0	0	0	0	0	0	0.549019	0	0.483452	0	0	0	0	0	0	0	0	0	0	0	0	0	0	0	0	0	0	0	0	0
REACTOME_SLC_MEDIATED_TRANSMEMBRANE_TRANSPORT	0	0	0	0	0	0	0	0	0	0	0	0	0	0	0	0	0	0	0	0	0	0	0	0	0	0	0	0	0	0.358353	0	0	0	0	0	0	0	0	0	0	0	0	0	0	0.37426	0	0	0	0
REACTOME_BINDING_AND_UPTAKE_OF_LIGANDS_BY_SCAVENGER_RECEPTORS	0	0	0	0.564667	0.575962	0	0	0	0	0.605001	0.532715	0	0.551258	0.561649	0.547739	0	0	0	0	0.612742	0	0	0	0	0.600325	0	0.549787	0.530054	0	0	0	0.53848	0	0.619934	0	0.614799	0	0	0	0.520723	0	0	0.621749	0.5933	0.570163	0.578993	0.529265	0	0
REACTOME_SIGNALING_BY_GPCR	0.32596	0	0	0.302651	0.374225	0	0.393924	0.285131	0	0.386033	0.323351	0	0.351261	0.34086	0.295296	0.305489	0.322223	0	0	0.313104	0	0	0.310008	0.312858	0.342531	0.305978	0	0.308363	0	0.330087	0.318454	0.353178	0.316245	0	0.295774	0.335276	0	0.343494	0	0.328889	0.327075	0.312625	0	0	0.338633	0	0.331573	0	0.372695
REACTOME_CLASS_A_1_RHODOPSIN_LIKE_RECEPTORS	0.463184	0.458966	0	0.440753	0.471411	0.461747	0.494086	0.41699	0.444582	0.449288	0.44737	0.484958	0.499128	0.485286	0.376035	0.415042	0.446885	0.456482	0.456769	0.439142	0	0.46849	0.424896	0.436907	0.440099	0.423688	0.371449	0.428045	0.427769	0.46109	0.446325	0.486347	0.42495	0.411899	0.427898	0.429215	0.393435	0.479817	0.455925	0.428574	0.415377	0.43103	0.421847	0.488214	0.443391	0.420376	0.461005	0.512642	0.452064
REACTOME_RHO_GTPASES_ACTIVATE_PKNS	0	0	0.585265	0	0	0	0	0	0	0	0	0	0	0	0.474329	0	0	0	0	0	0	0	0	0	0	0.515437	0	0	0	0	0	0	0.458702	0	0	0	0	0	0	0	0	0	0	0	0	0	0	0	0
REACTOME_FORMATION_OF_THE_BETA_CATENIN:TCF_TRANSACTIVATING_COMPLEX	0	0	0	0	0	0	0	0	0	0	0	0	0	0	0	0	0	0	0	0	0	0	0	0	0	0.481416	0	0	0	0	0	0	0	0	0	0	0	0	0	0	0	0	0	0	0	0	0	0	0
REACTOME_PEPTIDE_LIGAND_BINDING_RECEPTORS	0.439803	0.508118	0	0.490627	0.486706	0	0.531907	0.464947	0	0	0.472873	0.49718	0.483865	0.464198	0	0.431209	0.463027	0.504452	0.511976	0.431776	0	0.500449	0.434319	0.514903	0.443914	0.470107	0.428798	0.463299	0.469356	0.47055	0.471319	0.516959	0	0.4942	0.4567	0	0.457564	0.550329	0	0.418935	0.486584	0.457258	0.456355	0	0.459154	0.468958	0.530904	0.590169	0
REACTOME_G_ALPHA_I_SIGNALLING_EVENTS	0.334377	0	0	0.345504	0.408961	0	0	0	0	0	0	0	0.376616	0.371959	0	0	0	0	0	0	0	0	0.321803	0	0	0	0	0	0	0.340495	0	0.38673	0.342647	0	0	0	0	0.347073	0	0.385323	0	0	0	0	0	0	0.347078	0	0.410121
REACTOME_G_ALPHA_Q_SIGNALLING_EVENTS	0	0	0	0	0	0	0	0	0	0	0	0	0	0	0	0	0	0	0	0.358887	0	0	0	0	0	0	0	0	0	0	0	0	0	0	0	0	0	0	0	0	0	0	0	0	0	0	0	0	0
REACTOME_G_ALPHA_S_SIGNALLING_EVENTS	0	0	0	0	0	0	0	0	0	0	0	0	0	0	0	0	0.4154	0	0	0	0	0	0	0	0	0	0	0	0	0	0	0	0	0	0	0	0	0	0	0	0	0	0	0	0	0	0	0	0
REACTOME_GPCR_LIGAND_BINDING	0.445163	0.442559	0	0.426834	0.458531	0.447241	0.481753	0.402748	0.420299	0.440318	0.435064	0.475547	0.466549	0.464857	0.366767	0.404787	0.450798	0.440615	0.456526	0.417701	0	0.439207	0.393493	0.432242	0.439516	0.411089	0.372885	0.423024	0.416732	0.433691	0.407017	0.461403	0.41056	0.401433	0.399609	0.442353	0.388378	0.443383	0.450995	0.424969	0.412545	0.414025	0.399012	0.449735	0.429096	0.391275	0.438432	0.486658	0.446428
REACTOME_VISUAL_PHOTOTRANSDUCTION	0	0	0	0	0	0	0	0	0	0	0	0	0	0	0	0	0	0	0	0	0	0	0	0	0	0	0	0	0	0	0	0	0	0	0	0	0	0	0	0.428773	0	0	0	0	0	0	0	0	0
[truncated: 2 more columns]
