# Supplementary material for: Unified AI framework to uncover deep interrelationships between gene expression and Alzheimer’s disease neuropathologies
Source: Nat Commun. 2021 Sep 10;12:5369. doi: 10.1038/s41467-021-25680-7 (PMC8433314; doi:10.1038/s41467-021-25680-7)
Supplement: Supplementary file 5 — Supplementary Data 4 [file 41467_2021_25680_MOESM5_ESM.xlsx]

## Sheet: Sheet1
gene	all-related	abeta-related	tau-related	CERAD	BRAAK	PLAQUES	TANGLES	ABETA_IHC	TAU_IHC
LTF	0.995121	0.993645	0.996597	0.981301	0.998584	0.999791	0.997354	0.999841	0.993852
GFAP	0.994333	0.991481	0.997186	0.98678	0.997004	0.998143	0.998194	0.989519	0.996359
PLCE1	0.991745	0.987057	0.996434	0.982739	0.995163	0.988401	0.996219	0.990032	0.997919
FPR3	0.98998	0.980407	0.999553	0.978097	0.999462	0.972853	0.999623	0.990271	0.999575
C4B	0.989063	0.991055	0.987071	0.984019	0.993599	0.997385	0.991936	0.99176	0.975679
ZNF98	0.98401	0.976052	0.991967	0.933536	0.980056	0.998811	0.996997	0.995808	0.998849
NPNT	0.983867	0.971643	0.99609	0.948458	0.994306	0.982954	0.997123	0.983518	0.99684
SLC28A2	0.981122	0.977736	0.984507	0.957477	0.976636	0.990499	0.98045	0.985232	0.996436
EFHB	0.978717	0.959888	0.997546	0.952314	0.999065	0.966233	0.998459	0.961117	0.995113
KNSTRN	0.978502	0.974868	0.982137	0.964855	0.98241	0.988427	0.983199	0.971322	0.980801
HIST1H3D	0.975729	0.956732	0.994726	0.962344	0.990484	0.937195	0.994218	0.970656	0.999477
SLC22A1	0.975509	0.957047	0.993971	0.945918	0.985372	0.959058	0.997983	0.966166	0.998557
TREM2	0.975488	0.970514	0.980461	0.950562	0.980847	0.984735	0.980989	0.976246	0.979547
MSR1	0.975172	0.965751	0.984593	0.910985	0.98419	0.994276	0.981979	0.991992	0.987611
SPX	0.974074	0.957443	0.990706	0.946533	0.989661	0.956701	0.992746	0.969094	0.989712
CAPG	0.972799	0.965217	0.980381	0.976302	0.96611	0.983992	0.982918	0.935356	0.992116
NLRP2	0.970261	0.986907	0.953614	0.981283	0.955674	0.999292	0.937717	0.980147	0.96745
HRASLS5	0.97014	0.968084	0.972196	0.962139	0.95468	0.984517	0.969101	0.957596	0.992808
ARSE	0.969524	0.954526	0.984522	0.941645	0.977382	0.94682	0.988916	0.975115	0.98727
PAXIP1	0.969524	0.964314	0.974735	0.921975	0.961301	0.987377	0.975324	0.983589	0.987579
GDPD2	0.968156	0.960115	0.976198	0.901209	0.97912	0.988822	0.980522	0.990315	0.968951
APOC1	0.968036	0.98523	0.950843	0.975147	0.964274	0.996733	0.94333	0.98381	0.944925
SLC34A3	0.96732	0.980428	0.954212	0.976753	0.92399	0.966906	0.955473	0.997624	0.983173
SLC37A2	0.966347	0.959967	0.972728	0.986114	0.9549	0.971099	0.973694	0.922687	0.989589
SIGLEC1	0.966016	0.978722	0.95331	0.974095	0.933414	0.993639	0.939875	0.968433	0.986641
SERPINA3	0.965788	0.976245	0.95533	0.944108	0.961999	0.994889	0.953736	0.989739	0.950255
PADI2	0.965693	0.952379	0.979006	0.984965	0.968005	0.994517	0.98113	0.877656	0.987882
EPHA8	0.96243	0.944966	0.979893	0.892839	0.985581	0.961326	0.98772	0.980733	0.966379
ACSM5	0.962303	0.944286	0.980319	0.897298	0.984502	0.950162	0.983246	0.985397	0.97321
MS4A7	0.96062	0.968617	0.952623	0.929269	0.979192	0.98831	0.968845	0.988271	0.909833
CD84	0.959979	0.961618	0.958341	0.973724	0.944373	0.947104	0.952169	0.964025	0.978479
GYG2	0.959495	0.950059	0.968931	0.936929	0.98209	0.95995	0.983613	0.953298	0.94109
FSBP	0.959211	0.942742	0.975679	0.978079	0.950651	0.989893	0.982674	0.860254	0.993712
GABBR1	0.958776	0.94619	0.971362	0.879058	0.966788	0.97613	0.971383	0.983383	0.975914
ABCA6	0.958512	0.945033	0.971991	0.871409	0.980691	0.975017	0.976658	0.988673	0.958624
GYPC	0.957039	0.965976	0.948101	0.960401	0.925619	0.982264	0.946864	0.955264	0.971819
CAB39L	0.956901	0.957535	0.956268	0.975843	0.916192	0.982573	0.957642	0.914188	0.99497
LPIN1	0.956548	0.931413	0.981683	0.896039	0.969183	0.929892	0.986946	0.968307	0.988919
SPDYA	0.956151	0.939229	0.973073	0.952018	0.94689	0.99359	0.985114	0.872078	0.987214
CMTM4	0.955537	0.962622	0.948452	0.956486	0.9464	0.986284	0.941177	0.945097	0.957779
ECHDC3	0.954494	0.923086	0.985902	0.813441	0.981486	0.989438	0.987573	0.966379	0.988648
P2RY11	0.9544	0.914521	0.994279	0.824056	0.999175	0.921234	0.999207	0.998274	0.984455
DND1	0.954242	0.926125	0.982359	0.918953	0.969671	0.895893	0.985391	0.963529	0.992014
ITGAX	0.954183	0.97499	0.933377	0.973463	0.897121	0.990803	0.915802	0.960704	0.987207
ENPP1	0.953427	0.9585	0.948355	0.943156	0.936123	0.978244	0.93521	0.954098	0.973732
SLC25A18	0.953134	0.929086	0.977182	0.863523	0.960199	0.961774	0.982607	0.961962	0.988739
TXK	0.952527	0.925052	0.980002	0.933856	0.955827	0.938224	0.989867	0.903076	0.994313
SPRY1	0.952348	0.935711	0.968984	0.891172	0.947656	0.936239	0.970171	0.979723	0.989125
ARMC4	0.951653	0.947403	0.955903	0.957546	0.932647	0.96538	0.955376	0.919282	0.979685
NMUR2	0.95127	0.91725	0.985289	0.890246	0.968214	0.984714	0.989755	0.876791	0.997899
SLC22A6	0.950893	0.932982	0.968804	0.820272	0.968491	0.988154	0.975003	0.99052	0.962917
ARHGAP15	0.950262	0.937756	0.962768	0.91125	0.951262	0.980402	0.956128	0.921615	0.980915
CPM	0.949535	0.978896	0.920173	0.985417	0.887146	0.988195	0.91157	0.963077	0.961805
APLNR	0.949062	0.984598	0.913526	0.990617	0.930297	0.996629	0.901336	0.966549	0.908947
RPL9	0.948908	0.90029	0.997525	0.774042	0.998431	0.932795	0.999316	0.994032	0.994829
C1orf168	0.948907	0.91312	0.984693	0.957956	0.984476	0.880064	0.990974	0.901339	0.97863
ST5	0.948877	0.952563	0.945192	0.954836	0.901842	0.943161	0.941892	0.959692	0.991841
CHI3L2	0.948838	0.941735	0.955942	0.883398	0.968653	0.96872	0.942634	0.973087	0.956538
IL7	0.947626	0.91146	0.983793	0.808008	0.969633	0.968296	0.986795	0.958076	0.99495
PACSIN2	0.947282	0.949735	0.944828	0.938792	0.937831	0.953676	0.928772	0.956739	0.96788
AGA	0.946924	0.929903	0.963944	0.866614	0.972191	0.956874	0.975607	0.96622	0.944035
SGK1	0.94636	0.928866	0.963853	0.835415	0.972015	0.964263	0.976795	0.98692	0.942751
ANGPT1	0.946013	0.961339	0.930688	0.966306	0.902782	0.985985	0.922055	0.931726	0.967226
IL13RA1	0.945461	0.947048	0.943874	0.964783	0.947834	0.958383	0.947757	0.917978	0.93603
HAP1	0.945138	0.916387	0.973889	0.834542	0.986667	0.951223	0.982553	0.963396	0.952447
GPR82	0.944083	0.914269	0.973898	0.836501	0.971508	0.984401	0.980486	0.921904	0.969701
MYL3	0.943068	0.953219	0.932916	0.970191	0.943296	0.984309	0.976721	0.905157	0.878731
METTL24	0.942991	0.926399	0.959584	0.901599	0.956304	0.924847	0.966833	0.952749	0.955615
MAEL	0.942618	0.92174	0.963495	0.826459	0.982517	0.961148	0.974341	0.977614	0.933627
LAMA2	0.942554	0.973	0.912108	0.956513	0.907729	0.971382	0.928433	0.991105	0.900162
ZNF185	0.942354	0.932985	0.951723	0.918501	0.953725	0.913167	0.955272	0.967285	0.94617
GDPGP1	0.942155	0.927652	0.956658	0.878603	0.964443	0.92812	0.967353	0.976232	0.938178
GSTO2	0.941751	0.927664	0.955837	0.989101	0.93615	0.871102	0.945304	0.92279	0.986059
ERVMER34-1	0.941167	0.914126	0.968208	0.89517	0.955132	0.981207	0.977411	0.866	0.972082
DKK3	0.941115	0.915562	0.966667	0.874392	0.957988	0.91805	0.959415	0.954243	0.982598
SALL2	0.941074	0.94392	0.938229	0.936195	0.88318	0.959493	0.944366	0.936072	0.987141
PDE5A	0.940735	0.920229	0.961241	0.844379	0.964594	0.932035	0.970955	0.984272	0.948174
NYNRIN	0.940715	0.898633	0.982797	0.842436	0.965825	0.916045	0.986551	0.937417	0.996014
MS4A14	0.940668	0.965878	0.915458	0.914207	0.901853	0.987876	0.879351	0.99555	0.965169
GEMIN7	0.939507	0.975005	0.904009	0.96668	0.862583	0.996009	0.884192	0.962325	0.965254
ARSF	0.937515	0.919343	0.955687	0.881691	0.920603	0.958683	0.973981	0.917655	0.972476
UPP2	0.937335	0.924581	0.950089	0.860426	0.9526	0.974365	0.961317	0.93895	0.93635
HLA-DMB	0.937281	0.91602	0.958542	0.900822	0.97007	0.960805	0.962895	0.886432	0.942661
WLS	0.937038	0.939713	0.934362	0.9595	0.911448	0.948596	0.922492	0.911044	0.969146
IFT122	0.936578	0.928979	0.944177	0.896105	0.960398	0.969592	0.952696	0.921239	0.919436
PDLIM3	0.935715	0.918358	0.953072	0.85204	0.968017	0.924626	0.966428	0.978409	0.92477
ARL17A	0.935631	0.872952	0.99831	0.929501	0.997991	0.723167	0.999416	0.966188	0.997522
ADRA1A	0.935577	0.936431	0.934723	0.86669	0.92741	0.978329	0.934642	0.964274	0.942118
RAB32	0.934818	0.943068	0.926569	0.939985	0.962709	0.959788	0.948648	0.929432	0.868349
IL18	0.934746	0.941961	0.92753	0.923581	0.918397	0.958976	0.922947	0.943327	0.941248
ABHD14B	0.934474	0.889889	0.979058	0.888193	0.987177	0.859886	0.983789	0.921589	0.966208
POLD3	0.934093	0.904663	0.963523	0.893344	0.944474	0.920351	0.974079	0.900295	0.972017
CEBPA	0.933926	0.939662	0.928191	0.98669	0.960963	0.964865	0.963077	0.86743	0.860532
RNF103-CHMP3	0.933916	0.914662	0.953169	0.839067	0.955265	0.980397	0.933947	0.924522	0.970296
PBXIP1	0.933885	0.93695	0.93082	0.939661	0.913328	0.930719	0.940371	0.940471	0.93876
FAM160A1	0.933047	0.937852	0.928241	0.837901	0.918637	0.982908	0.93577	0.992749	0.930315
WNK4	0.932941	0.90357	0.962312	0.7754	0.961408	0.956656	0.983121	0.978656	0.942406
ADAM33	0.932823	0.978295	0.887351	0.964428	0.839985	0.985642	0.850914	0.984815	0.971154
CCDC138	0.931572	0.940233	0.922911	0.906918	0.911488	0.977428	0.931307	0.936354	0.925938
SYNC	0.930877	0.8816	0.980153	0.815245	0.979355	0.870461	0.986332	0.959094	0.974773
HDHD3	0.929957	0.924502	0.935412	0.927179	0.877693	0.950101	0.94154	0.896225	0.987003
PRR19	0.92952	0.902084	0.956957	0.908777	0.957718	0.86744	0.955546	0.930033	0.957607
ARL17B	0.929455	0.868858	0.990051	0.899579	0.987948	0.745109	0.99564	0.961887	0.986565
RGS5	0.929429	0.912036	0.946822	0.82383	0.918333	0.963444	0.953814	0.948834	0.968319
P2RY2	0.928828	0.901061	0.956594	0.969199	0.959862	0.917193	0.968541	0.81679	0.941379
RYR3	0.928727	0.914923	0.942531	0.853887	0.924874	0.936129	0.955237	0.954753	0.947482
P2RY14	0.927965	0.89543	0.960501	0.846996	0.936704	0.911207	0.966124	0.928086	0.978675
TNKS1BP1	0.927817	0.903591	0.952044	0.903031	0.926646	0.916365	0.955807	0.891375	0.973678
SPDYE2	0.927304	0.943618	0.91099	0.945551	0.909906	0.949548	0.919695	0.935755	0.90337
HTR1F	0.927097	0.890053	0.96414	0.916886	0.969327	0.875267	0.96908	0.878006	0.954014
MSRB3	0.925896	0.909035	0.942758	0.881312	0.947418	0.924556	0.961764	0.921236	0.919091
PRRT4	0.925856	0.879955	0.971756	0.846826	0.957971	0.955842	0.974128	0.837198	0.983169
RWDD2B	0.925673	0.87329	0.978055	0.859205	0.987371	0.871166	0.986405	0.8895	0.960389
TGFBI	0.925515	0.927047	0.923982	0.921392	0.919013	0.961107	0.912548	0.898643	0.940385
LRRC37A	0.92514	0.86285	0.98743	0.902721	0.984929	0.716529	0.986127	0.969302	0.991234
PMM2	0.924755	0.932571	0.916939	0.924461	0.959789	0.931799	0.962456	0.941453	0.828571
RGS6	0.923675	0.903862	0.943489	0.916088	0.925551	0.918371	0.941273	0.877127	0.963642
DACT1	0.923469	0.926378	0.920559	0.900984	0.832093	0.973888	0.94397	0.904262	0.985615
SSC5D	0.923424	0.889759	0.95709	0.833838	0.932373	0.92364	0.960532	0.911798	0.978365
LMO3	0.923376	0.875189	0.971563	0.882601	0.953676	0.94345	0.978003	0.799515	0.98301
AMOT	0.92315	0.877095	0.969206	0.810864	0.957286	0.905946	0.972161	0.914475	0.97817
MACROD1	0.922578	0.885312	0.959845	0.938752	0.974255	0.814209	0.976222	0.902976	0.929057
SNAI2	0.922022	0.974592	0.869453	0.963442	0.832945	0.992808	0.834199	0.967525	0.941216
PCDHGA10	0.920881	0.911682	0.93008	0.862393	0.879204	0.929655	0.924985	0.942998	0.98605
PTPN21	0.920408	0.87087	0.969946	0.895446	0.98018	0.787355	0.980523	0.92981	0.949134
CD180	0.920394	0.931915	0.908874	0.905511	0.86995	0.989184	0.933939	0.90105	0.922732
PPP3R2	0.920331	0.925095	0.915567	0.870959	0.823914	0.970822	0.92744	0.933503	0.995347
HLA-DOA	0.919708	0.875377	0.96404	0.940198	0.961681	0.973748	0.967648	0.712183	0.962791
PLCD3	0.9196	0.922934	0.916267	0.861387	0.878162	0.963284	0.927874	0.94413	0.942765
TFR2	0.919311	0.885216	0.953405	0.818962	0.956153	0.920331	0.957049	0.916356	0.947013
FSCN3	0.918968	0.855119	0.982816	0.910812	0.992546	0.850828	0.992553	0.803718	0.96335
SLC2A9	0.918954	0.870269	0.967639	0.935893	0.954106	0.940135	0.968693	0.734778	0.980118
ALOX15B	0.918811	0.921082	0.916539	0.926687	0.888817	0.945362	0.907723	0.891196	0.953079
BHMT2	0.918529	0.897738	0.939321	0.898466	0.894395	0.818425	0.938494	0.976324	0.985073
EEF2K	0.917209	0.900167	0.934252	0.839504	0.94165	0.94318	0.949062	0.917816	0.912043
KANSL1	0.916994	0.901391	0.932596	0.962588	0.94205	0.795632	0.937259	0.945953	0.918479
GGA2	0.916805	0.902298	0.931312	0.930055	0.917007	0.880741	0.941657	0.896099	0.93527
DAAM1	0.916703	0.867763	0.965643	0.882716	0.950116	0.898285	0.964523	0.822287	0.98229
CCDC3	0.916628	0.911466	0.92179	0.947	0.930551	0.921131	0.938224	0.866267	0.896595
RERGL	0.916621	0.885132	0.94811	0.843499	0.967758	0.891082	0.975545	0.920814	0.901027
OLR1	0.916471	0.898785	0.934157	0.799291	0.911343	0.936619	0.936569	0.960445	0.95456
TRAF5	0.91647	0.882531	0.950408	0.895187	0.91462	0.953197	0.949183	0.799209	0.987421
LRRC63	0.916377	0.911653	0.921101	0.912058	0.93333	0.928191	0.947406	0.89471	0.882566
SNX7	0.916074	0.873888	0.958261	0.828201	0.981259	0.825616	0.982143	0.967847	0.911381
PIFO	0.915817	0.910587	0.921047	0.953389	0.909685	0.917125	0.920153	0.861246	0.933302
FAM186B	0.915722	0.855151	0.976293	0.732447	0.961544	0.860764	0.970285	0.972241	0.997051
NINJ2	0.915466	0.866013	0.964919	0.718928	0.954626	0.918889	0.975417	0.960222	0.964713
TNFAIP8	0.914615	0.913453	0.915778	0.875973	0.902852	0.91721	0.917211	0.947175	0.92727
CD69	0.91397	0.833638	0.994301	0.568005	0.992927	0.977195	0.99623	0.955714	0.993745
FAM155B	0.9139	0.870727	0.957072	0.7236	0.941425	0.925861	0.958919	0.962722	0.970872
THBD	0.913893	0.920361	0.907426	0.937563	0.928783	0.943484	0.920004	0.880036	0.873491
ANTXR1	0.913307	0.8987	0.927913	0.876911	0.920839	0.936729	0.939245	0.882458	0.923657
CBS	0.912113	0.861597	0.962628	0.828746	0.943583	0.811938	0.98139	0.944109	0.96291
ABT1	0.912018	0.912318	0.911718	0.879813	0.889315	0.934262	0.903801	0.922879	0.942039
ERBB3	0.911991	0.868133	0.955849	0.73238	0.938551	0.909302	0.957097	0.962716	0.971897
FIGN	0.911084	0.898954	0.923215	0.835076	0.889072	0.922871	0.913701	0.938913	0.966871
DNAJC5G	0.910793	0.878549	0.943036	0.86083	0.966246	0.897005	0.958366	0.877813	0.904497
ARMC3	0.910736	0.873377	0.948096	0.752734	0.922149	0.934427	0.949734	0.932969	0.972405
SULT1A4	0.910604	0.829739	0.991468	0.801673	0.985761	0.759757	0.997505	0.927787	0.991139
TTLL5	0.910369	0.949061	0.871677	0.949768	0.91674	0.969458	0.910196	0.927959	0.788096
POC1B	0.91008	0.873369	0.946791	0.89836	0.956826	0.840168	0.97272	0.88158	0.910828
COX7A2L	0.910007	0.911489	0.908524	0.85638	0.872336	0.930686	0.909439	0.947403	0.943798
TK2	0.90991	0.894261	0.92556	0.974088	0.951874	0.865982	0.929997	0.842711	0.894808
TCEA3	0.909892	0.884171	0.935614	0.83828	0.902808	0.880266	0.957818	0.933966	0.946216
TATDN2	0.909709	0.856162	0.963256	0.764599	0.941644	0.898732	0.971843	0.905155	0.976282
ATP6AP1L	0.909602	0.836329	0.982876	0.911399	0.983342	0.759889	0.986707	0.837698	0.978579
EIF3L	0.909316	0.942941	0.875692	0.932201	0.777993	0.954529	0.885924	0.942092	0.963159
SPATA9	0.909269	0.870686	0.947852	0.71979	0.923781	0.989659	0.92735	0.902609	0.992424
EEF1A1	0.909179	0.892299	0.926059	0.870448	0.905271	0.890957	0.937669	0.915491	0.935236
FAM107A	0.908957	0.839287	0.978627	0.887712	0.970682	0.810034	0.98065	0.820115	0.98455
MMD2	0.908866	0.859137	0.958595	0.767768	0.94322	0.843437	0.962008	0.966205	0.970557
KLHL6	0.908373	0.932405	0.884341	0.920166	0.872401	0.969763	0.87597	0.907288	0.904652
ANKHD1-EIF4EBP3	0.908222	0.880334	0.936109	0.811165	0.952971	0.913311	0.951669	0.916528	0.903686
C4A	0.908037	0.986179	0.829894	0.982828	0.93789	0.986822	0.921134	0.988886	0.630658
CMTM3	0.907847	0.864337	0.951356	0.896091	0.938705	0.851885	0.9592	0.845037	0.956163
C14orf178	0.907575	0.923489	0.891662	0.892187	0.822739	0.944556	0.857511	0.933724	0.994736
C3AR1	0.907537	0.905557	0.909517	0.844145	0.940337	0.896978	0.940706	0.975547	0.847508
DDAH2	0.907391	0.900792	0.913989	0.939352	0.894937	0.916642	0.893584	0.846383	0.953447
KITLG	0.906795	0.908287	0.905302	0.899738	0.895719	0.893096	0.895014	0.932026	0.925174
SLC25A24	0.906694	0.852377	0.961011	0.753896	0.959067	0.864276	0.969139	0.938959	0.954827
CLN6	0.906651	0.86157	0.951731	0.802758	0.93225	0.899077	0.959377	0.882875	0.963566
LONRF3	0.906564	0.854836	0.958292	0.854786	0.940481	0.887344	0.973159	0.822379	0.961235
C3orf67	0.906534	0.902544	0.910525	0.86473	0.8159	0.930778	0.92032	0.912123	0.995355
RPUSD1	0.905451	0.870426	0.940477	0.814457	0.909976	0.90235	0.948757	0.89447	0.962697
CCDC85C	0.905421	0.854557	0.956285	0.793299	0.958393	0.804957	0.970877	0.965414	0.939585
GPR34	0.9054	0.852924	0.957876	0.847862	0.93196	0.819205	0.960708	0.891704	0.980959
APOBR	0.905232	0.940929	0.869535	0.971939	0.803907	0.971859	0.829269	0.878989	0.97543
2020-09-09	0.905071	0.876816	0.933326	0.824277	0.926851	0.86528	0.917596	0.940892	0.955532
VASH2	0.904828	0.879789	0.929866	0.903429	0.927743	0.932641	0.933911	0.803297	0.927944
NKAIN4	0.904759	0.888672	0.920845	0.953246	0.861131	0.951693	0.928272	0.761077	0.973132
DSC1	0.904485	0.866741	0.94223	0.991704	0.864238	0.991604	0.965336	0.616916	0.997114
TBC1D4	0.903638	0.927716	0.879559	0.928679	0.883352	0.920012	0.886213	0.934457	0.869114
STBD1	0.903375	0.895095	0.911655	0.966231	0.862672	0.952826	0.91476	0.766227	0.957533
DESI2	0.903341	0.880806	0.925875	0.85329	0.857356	0.946803	0.932232	0.842326	0.988038
TOR3A	0.903198	0.878852	0.927544	0.779767	0.863433	0.914645	0.932748	0.942144	0.986452
SLC16A8	0.903172	0.932588	0.873755	0.888565	0.857032	0.977768	0.841518	0.931432	0.922713
ADAMTS18	0.903115	0.846938	0.959292	0.671481	0.936874	0.892575	0.953855	0.976756	0.987147
CD109	0.902945	0.928267	0.877622	0.944274	0.93698	0.935635	0.886713	0.904891	0.809174
RPS6KA5	0.902422	0.914636	0.890207	0.893938	0.946705	0.939256	0.94665	0.910715	0.777265
CRHR1	0.901769	0.816591	0.986947	0.653168	0.976686	0.891837	0.991164	0.904769	0.992992
PLEKHH1	0.901454	0.868802	0.934106	0.752623	0.923507	0.918547	0.948518	0.935238	0.930294
ST6GALNAC2	0.900797	0.826145	0.975448	0.788049	0.978603	0.721651	0.983778	0.968736	0.963962
BCL2L15	0.900357	0.883664	0.91705	0.870455	0.867186	0.907398	0.940727	0.873139	0.943238
SLC6A12	0.900219	0.884038	0.9164	0.803519	0.860852	0.97095	0.929466	0.877644	0.958881
BEND7	0.9001	0.840576	0.959625	0.76016	0.963592	0.839592	0.973613	0.921974	0.94167
KCNMB4	0.89964	0.847589	0.951691	0.930183	0.968327	0.746744	0.977419	0.865839	0.909328
CTXN3	0.899517	0.904105	0.894928	0.910589	0.938456	0.904154	0.950577	0.897573	0.795753
LCN12	0.899169	0.941941	0.856398	0.956058	0.870006	0.957399	0.878769	0.912366	0.820418
ARHGAP1	0.899074	0.917352	0.880797	0.841642	0.841894	0.934272	0.894597	0.976141	0.905899
AQP1	0.898742	0.920364	0.877119	0.832573	0.846814	0.950133	0.839013	0.978387	0.94553
CFAP57	0.898426	0.871204	0.925647	0.793282	0.927134	0.907905	0.928276	0.912425	0.921532
PDE11A	0.898377	0.867638	0.929116	0.867355	0.932926	0.93508	0.952751	0.800479	0.901671
GPR27	0.89789	0.872519	0.92326	0.845431	0.912211	0.946461	0.924742	0.825667	0.932825
DTNA	0.897836	0.86202	0.933651	0.870764	0.938906	0.826528	0.943401	0.888768	0.918647
SLC4A11	0.897799	0.821574	0.974023	0.876354	0.973293	0.720382	0.979221	0.867986	0.969556
CD22	0.897694	0.881984	0.913404	0.792049	0.920356	0.912825	0.927221	0.941078	0.892635
PCDHGA2	0.897652	0.963369	0.831935	0.918595	0.794368	0.974739	0.758744	0.996773	0.942694
HS3ST3B1	0.89742	0.880739	0.914101	0.800376	0.862173	0.961527	0.901225	0.880315	0.978906
C2orf73	0.897019	0.905056	0.888983	0.945426	0.956026	0.960548	0.936636	0.809194	0.774285
TMC1	0.896938	0.882997	0.910879	0.820079	0.864401	0.929311	0.91365	0.899602	0.954587
GATSL3	0.896924	0.902749	0.891098	0.961099	0.85194	0.959312	0.865815	0.787837	0.955541
SCIN	0.896514	0.858417	0.934611	0.793225	0.938639	0.88786	0.943323	0.894165	0.921871
CCDC80	0.896451	0.950908	0.841994	0.922036	0.837332	0.984486	0.860353	0.946201	0.828298
PLEKHB1	0.89642	0.863833	0.929006	0.852097	0.943391	0.895663	0.955777	0.843741	0.887852
CLEC18B	0.895361	0.924862	0.86586	0.919779	0.87582	0.920249	0.847085	0.934557	0.874675
CDRT4	0.895066	0.874269	0.915863	0.873318	0.805439	0.935707	0.953506	0.813783	0.988645
PLA1A	0.894879	0.860735	0.929024	0.904881	0.940937	0.834499	0.945385	0.842825	0.900749
KIF4A	0.89473	0.913425	0.876034	0.912628	0.86097	0.905668	0.905872	0.921981	0.861261
FAM65C	0.894286	0.852386	0.936186	0.828927	0.917943	0.904173	0.9529	0.824057	0.937717
PIPOX	0.894225	0.892649	0.895802	0.890726	0.93858	0.929966	0.92918	0.857255	0.819645
LRRC37A2	0.894095	0.829144	0.959047	0.874509	0.974945	0.65114	0.979421	0.961782	0.922775
ZBTB34	0.893672	0.85914	0.928203	0.874984	0.900557	0.829037	0.926409	0.8734	0.957644
BCL2	0.893628	0.855642	0.931613	0.855297	0.931049	0.833194	0.945386	0.878436	0.918404
LRRN3	0.893576	0.856849	0.930303	0.807269	0.904107	0.939969	0.943549	0.823308	0.943253
CLCA4	0.892673	0.835601	0.949745	0.745699	0.92406	0.882244	0.958767	0.878861	0.966407
FAM46B	0.892661	0.900479	0.884842	0.943615	0.821733	0.930411	0.864734	0.827411	0.968058
C3orf58	0.892566	0.867223	0.917908	0.730287	0.90747	0.927597	0.939316	0.943785	0.906939
LRCH1	0.892096	0.930099	0.854093	0.981373	0.748342	0.936052	0.839822	0.872871	0.974116
LRR1	0.891644	0.891427	0.89186	0.835234	0.83967	0.95776	0.880415	0.881288	0.955496
PTPRJ	0.891528	0.855883	0.927172	0.861552	0.914321	0.78048	0.949079	0.925616	0.918116
NSA2	0.891398	0.904207	0.878588	0.840289	0.844643	0.902056	0.83986	0.970276	0.951262
HSPB7	0.890534	0.882321	0.898746	0.744927	0.896587	0.934733	0.926197	0.967304	0.873454
HRC	0.890269	0.867152	0.913385	0.736455	0.854696	0.931925	0.920567	0.933078	0.964892
PICK1	0.889887	0.862242	0.917531	0.901047	0.941246	0.872099	0.941318	0.813581	0.87003
ANO6	0.889871	0.863397	0.916346	0.921213	0.922559	0.879999	0.927402	0.788979	0.899076
ERCC3	0.889603	0.907125	0.872082	0.790429	0.870015	0.96151	0.861656	0.969437	0.884574
RNASEH2B	0.889514	0.827216	0.951813	0.765379	0.932569	0.88234	0.968715	0.833929	0.954155
FAM188B	0.889053	0.8708	0.907305	0.874564	0.854794	0.850737	0.910628	0.8871	0.956494
SLC22A25	0.888872	0.937785	0.839958	0.88476	0.718402	0.951158	0.811738	0.977437	0.989735
HLA-DRA	0.888554	0.847286	0.929822	0.913591	0.94748	0.857749	0.935877	0.770518	0.906108
KCNMB1	0.88848	0.892246	0.884715	0.940633	0.89284	0.880997	0.947025	0.855108	0.814281
ANKRD18B	0.888388	0.875563	0.901212	0.814964	0.912084	0.885476	0.905058	0.926249	0.886494
CBX5	0.888316	0.873539	0.903092	0.876671	0.865984	0.918029	0.875387	0.825918	0.967906
PSMG4	0.888191	0.893264	0.883118	0.930874	0.879213	0.93397	0.899541	0.814949	0.8706
HIST1H1D	0.887944	0.818862	0.957027	0.800795	0.900383	0.929504	0.977511	0.726286	0.993186
C2CD2	0.887631	0.915731	0.85953	0.932703	0.825732	0.874159	0.871446	0.940332	0.881413
FAM167A	0.887612	0.905883	0.869341	0.863577	0.793777	0.952591	0.857269	0.901481	0.956978
CYTL1	0.887518	0.870748	0.904289	0.924638	0.93232	0.768258	0.935432	0.919348	0.845115
ST8SIA4	0.887304	0.865234	0.909374	0.855736	0.907035	0.855983	0.895436	0.883984	0.92565
NPY1R	0.886956	0.859053	0.914858	0.796224	0.860654	0.923972	0.927654	0.856964	0.956268
COLEC12	0.886639	0.828475	0.944802	0.672114	0.951041	0.93474	0.975083	0.878572	0.908282
ABCC11	0.88577	0.896297	0.875242	0.822238	0.872934	0.943489	0.841816	0.923166	0.910975
RTKN	0.885695	0.867932	0.903457	0.804253	0.896595	0.869801	0.901843	0.929742	0.911934
ESRP2	0.88566	0.855493	0.915827	0.822846	0.881878	0.936565	0.894101	0.807068	0.971502
ITM2C	0.885395	0.885811	0.884978	0.814226	0.951679	0.907432	0.93876	0.935775	0.764495
MROH8	0.885235	0.925598	0.844872	0.832448	0.945251	0.971443	0.939516	0.972904	0.64985
WDR78	0.885221	0.829896	0.940547	0.947449	0.903512	0.862822	0.959122	0.679416	0.959006
SLC11A1	0.885215	0.843586	0.926845	0.735287	0.893764	0.866571	0.933509	0.928901	0.95326
UBALD1	0.884831	0.853507	0.916156	0.861778	0.907225	0.808455	0.928838	0.890286	0.912406
TRAF3IP2	0.88481	0.803221	0.9664	0.851957	0.929261	0.739704	0.980486	0.818003	0.989452
ITGB2	0.884723	0.801992	0.967454	0.867891	0.96779	0.691924	0.982527	0.846161	0.952044
TYMS	0.884573	0.935354	0.833791	0.895334	0.755004	0.96733	0.806154	0.943399	0.940215
SARM1	0.884195	0.876422	0.891968	0.836068	0.81073	0.913303	0.894991	0.879893	0.970182
RHOC	0.88402	0.872507	0.895534	0.873453	0.874293	0.879942	0.886139	0.864125	0.926169
RDH5	0.883925	0.881108	0.886741	0.872405	0.915118	0.815865	0.891074	0.955053	0.854033
ZSCAN30	0.883314	0.837771	0.928858	0.864227	0.891409	0.900664	0.937008	0.748421	0.958157
PLEKHG3	0.883282	0.87011	0.896454	0.801481	0.905658	0.882667	0.911737	0.926182	0.871967
CCDC160	0.883143	0.845105	0.921181	0.82316	0.865834	0.942659	0.925314	0.769496	0.972397
CHRFAM7A	0.882804	0.795964	0.969645	0.745661	0.95935	0.742535	0.974973	0.899695	0.974612
TAS2R3	0.882461	0.79073	0.974192	0.673119	0.986401	0.872192	0.992528	0.826878	0.943647
TJP3	0.881341	0.844097	0.918586	0.835035	0.944026	0.832307	0.93815	0.864948	0.873582
CREBL2	0.88104	0.853643	0.908437	0.841678	0.897905	0.874632	0.913218	0.844619	0.914187
PCDHGA6	0.880676	0.871374	0.889977	0.915941	0.760087	0.93683	0.911503	0.761352	0.998339
PRKCQ	0.88043	0.832538	0.928321	0.807157	0.908233	0.816101	0.9212	0.874357	0.95553
PRSS3	0.879947	0.825887	0.934006	0.637867	0.957731	0.875627	0.967448	0.964167	0.87684
PEPD	0.879924	0.816745	0.943102	0.841896	0.939675	0.840755	0.95373	0.767585	0.935902
SERP2	0.879867	0.866414	0.893319	0.815873	0.879688	0.920627	0.893567	0.862741	0.906703
ZNF624	0.879438	0.778151	0.980725	0.716241	0.970141	0.7954	0.986606	0.822812	0.985429
ITGA10	0.879353	0.901647	0.857059	0.878687	0.836644	0.898083	0.842105	0.92817	0.892427
ADORA2A	0.879335	0.901433	0.857238	0.935253	0.763128	0.869021	0.908942	0.900024	0.899643
SAP25	0.879289	0.864807	0.893771	0.850023	0.847092	0.902978	0.859166	0.841419	0.975054
CDCP1	0.878845	0.889499	0.868191	0.904112	0.926562	0.92396	0.928393	0.840424	0.749618
LRRC37B	0.878763	0.886302	0.871223	0.798762	0.796424	0.946456	0.86755	0.913688	0.949696
MMD	0.87866	0.859272	0.898049	0.793179	0.839677	0.933872	0.899691	0.850765	0.954779
SSFA2	0.878645	0.809106	0.948185	0.814093	0.970079	0.6887	0.971286	0.924525	0.903189
SERPINA5	0.877945	0.953854	0.802035	0.870402	0.795478	0.997338	0.691259	0.993822	0.919369
PAPSS2	0.877433	0.888199	0.866668	0.872445	0.850156	0.92409	0.903981	0.868062	0.845866
ZNF641	0.877347	0.903089	0.851604	0.888792	0.730586	0.911625	0.850378	0.908851	0.973848
CBLN4	0.877207	0.851146	0.903269	0.79727	0.846947	0.906655	0.90789	0.849512	0.954971
RSG1	0.877083	0.792418	0.961748	0.780771	0.978633	0.712375	0.978525	0.884107	0.928087
C1QTNF5	0.876605	0.848949	0.904261	0.936044	0.852521	0.911304	0.906754	0.6995	0.953507
CD177	0.876543	0.784423	0.968663	0.758402	0.966878	0.715259	0.972289	0.879609	0.966823
FAM86C1	0.876406	0.885987	0.866826	0.751457	0.803853	0.954757	0.839152	0.951746	0.957474
CD5	0.876252	0.85891	0.893594	0.653461	0.88826	0.947804	0.920187	0.975465	0.872336
RPL5	0.875494	0.845551	0.905438	0.810041	0.890871	0.867999	0.913741	0.858612	0.911701
GTF2H1	0.875451	0.929446	0.821456	0.88222	0.785979	0.938258	0.800766	0.96786	0.877623
ANO5	0.875451	0.802697	0.948204	0.746246	0.945044	0.78188	0.95191	0.879965	0.947659
PHLDB1	0.875425	0.866204	0.884646	0.787776	0.910884	0.891071	0.904288	0.919765	0.838766
KLHL13	0.875216	0.818141	0.93229	0.700488	0.906385	0.830365	0.936939	0.92357	0.953546
JADE2	0.87517	0.903256	0.847083	0.905438	0.732164	0.910515	0.834421	0.893815	0.974666
PCDHGA1	0.875157	0.904534	0.845781	0.92107	0.912485	0.966672	0.891715	0.825859	0.733142
LDLRAP1	0.874774	0.926002	0.823547	0.85902	0.769813	0.960162	0.802919	0.958824	0.897909
ECM2	0.874761	0.861747	0.887774	0.966858	0.932802	0.915569	0.942126	0.702812	0.788395
TOP1MT	0.874575	0.867682	0.881467	0.882315	0.878507	0.934985	0.866517	0.785748	0.899376
PRKAR2B	0.87438	0.826799	0.921962	0.722879	0.890747	0.921159	0.93012	0.836359	0.945019
ZNF730	0.874296	0.860977	0.887615	0.788136	0.863218	0.884821	0.921764	0.909975	0.877863
RTTN	0.874226	0.843471	0.904981	0.743325	0.940532	0.883907	0.934904	0.903181	0.839507
FES	0.874199	0.873132	0.875266	0.889201	0.872159	0.899349	0.86348	0.830846	0.890159
MAN1A1	0.873904	0.915404	0.832404	0.916452	0.754173	0.946332	0.816209	0.883428	0.926828
FOXD4L4	0.873892	0.813434	0.93435	0.871679	0.876994	0.642926	0.931217	0.925698	0.994838
PLEKHH2	0.873667	0.858519	0.888814	0.887883	0.84311	0.817441	0.886758	0.870235	0.936573
SCN1B	0.87352	0.833	0.914041	0.758141	0.89521	0.864118	0.908982	0.876743	0.93793
TICAM2	0.873449	0.852608	0.89429	0.917364	0.923447	0.871353	0.904316	0.769109	0.855108
TEX2	0.873396	0.894667	0.852125	0.822893	0.950819	0.908309	0.924978	0.952799	0.680576
FBL	0.873275	0.864335	0.882215	0.736629	0.833044	0.899026	0.865993	0.95735	0.947609
PRMT6	0.873128	0.825425	0.920831	0.746927	0.933805	0.812398	0.927225	0.916951	0.901464
TAS2R50	0.872847	0.785722	0.959972	0.976312	0.936051	0.8964	0.974809	0.484453	0.969057
CNKSR1	0.872495	0.796198	0.948791	0.873837	0.926109	0.780227	0.966232	0.734531	0.954033
NPIPA1	0.872454	0.912893	0.832014	0.836626	0.798058	0.942726	0.812998	0.959329	0.884986
PFKFB3	0.872069	0.841112	0.903025	0.831337	0.87998	0.809716	0.907977	0.882283	0.921119
SSRP1	0.871913	0.903188	0.840638	0.811792	0.776008	0.923785	0.836419	0.973987	0.909488
COBLL1	0.871723	0.823946	0.919501	0.80355	0.856379	0.813589	0.924795	0.854698	0.97733
PLXDC2	0.871551	0.900625	0.842477	0.855601	0.820896	0.893397	0.847574	0.952877	0.858962
HTR2B	0.87136	0.868817	0.873903	0.683571	0.991848	0.930349	0.991748	0.99253	0.638114
BAIAP2L2	0.871242	0.831525	0.910959	0.89418	0.919059	0.859528	0.952094	0.740866	0.861725
HADH	0.871126	0.862372	0.879879	0.829442	0.828967	0.912017	0.846862	0.845659	0.963807
L3MBTL2	0.870773	0.878269	0.863276	0.80691	0.880055	0.94413	0.858505	0.883768	0.851269
CHSY3	0.870714	0.851232	0.890195	0.766088	0.869233	0.870542	0.881341	0.917068	0.920011
SLC17A6	0.870401	0.785132	0.95567	0.686496	0.941663	0.865433	0.95741	0.803465	0.967936
PODNL1	0.870391	0.911971	0.828812	0.876404	0.709685	0.945873	0.795422	0.913635	0.981329
RCSD1	0.870325	0.843614	0.897036	0.860648	0.867181	0.87116	0.878834	0.799033	0.945092
CIDEB	0.870189	0.816542	0.923836	0.699094	0.928222	0.793394	0.936809	0.957139	0.906476
PDYN	0.869724	0.885109	0.85434	0.837694	0.819974	0.893014	0.827935	0.924618	0.915109
ERF	0.869699	0.838234	0.901165	0.787826	0.871412	0.844463	0.910741	0.882412	0.92134
ZNF337	0.869587	0.873867	0.865307	0.898645	0.820056	0.850779	0.864194	0.872177	0.911671
ZNF23	0.869308	0.840163	0.898453	0.842971	0.894703	0.856326	0.887062	0.821192	0.913595
GOLGA7B	0.868727	0.795481	0.941973	0.775147	0.886082	0.746947	0.950215	0.86435	0.989621
PARPBP	0.868668	0.760214	0.977122	0.686971	0.970023	0.704353	0.988938	0.889317	0.972405
GPR63	0.868442	0.793557	0.943328	0.726547	0.950425	0.834119	0.949962	0.820004	0.929598
DGKG	0.86844	0.805666	0.931214	0.888179	0.900479	0.81118	0.923433	0.71764	0.969732
GPX1	0.86837	0.782676	0.954064	0.782058	0.946271	0.74057	0.964474	0.825401	0.951448
ABCA8	0.868095	0.842255	0.893936	0.781284	0.877463	0.802273	0.915085	0.943209	0.889259
SYNE2	0.868054	0.832237	0.90387	0.824258	0.879061	0.851096	0.899447	0.821357	0.933103
SLCO1A2	0.867889	0.772777	0.963002	0.702966	0.950422	0.783276	0.973571	0.832088	0.965012
ZNF416	0.867674	0.851927	0.88342	0.935656	0.790576	0.904947	0.871692	0.715177	0.987993
DUSP10	0.867621	0.767784	0.967459	0.507189	0.946328	0.841453	0.972383	0.954709	0.983666
CYP21A2	0.86749	0.784556	0.950425	0.698835	0.930928	0.837925	0.940061	0.816908	0.980285
CNTN4	0.867346	0.779448	0.955244	0.686504	0.956559	0.854759	0.971769	0.797081	0.937403
SHC2	0.867282	0.803692	0.930872	0.729065	0.962246	0.776565	0.964668	0.905445	0.865703
KIF3B	0.867196	0.799747	0.934645	0.737948	0.944635	0.837916	0.943926	0.823376	0.915373
RBM11	0.867149	0.846835	0.887463	0.883697	0.857606	0.887103	0.871437	0.769706	0.933345
CAPN13	0.867093	0.825989	0.908197	0.799017	0.919224	0.862314	0.942341	0.816635	0.863026
KIF20B	0.866933	0.808933	0.924933	0.738957	0.922985	0.774147	0.938909	0.913696	0.912906
ZNF781	0.866468	0.849876	0.88306	0.897206	0.79956	0.90666	0.890104	0.745762	0.959516
GPR161	0.866459	0.875376	0.857541	0.801402	0.757891	0.948568	0.828132	0.876159	0.986601
MRPL1	0.8663	0.909419	0.823181	0.838429	0.796893	0.933087	0.836474	0.95674	0.836177
EEF1G	0.865958	0.812156	0.919759	0.752922	0.88017	0.830785	0.925818	0.852761	0.95329
GNG12	0.865927	0.795253	0.936601	0.801937	0.916893	0.866913	0.928964	0.71691	0.963947
CRLF3	0.865155	0.874869	0.855441	0.936961	0.843391	0.85975	0.849008	0.827896	0.873926
CD37	0.86483	0.809021	0.92064	0.719597	0.879721	0.851655	0.925278	0.855811	0.956921
SIGLEC8	0.864807	0.875937	0.853678	0.875308	0.85374	0.853138	0.822373	0.899364	0.88492
F2RL1	0.864697	0.850566	0.878827	0.864969	0.769973	0.909051	0.886589	0.777678	0.97992
ANAPC15	0.864403	0.868711	0.860094	0.82872	0.832748	0.853315	0.829151	0.924099	0.918384
SATB1	0.864094	0.834244	0.893944	0.90748	0.868043	0.910561	0.90132	0.684691	0.912468
ZDHHC22	0.864074	0.859595	0.868553	0.86253	0.930302	0.904428	0.898861	0.811828	0.776497
RGPD5	0.864011	0.786314	0.941708	0.590231	0.921829	0.909028	0.922846	0.859682	0.98045
SPATA5	0.863955	0.908983	0.818928	0.820119	0.911156	0.931337	0.900065	0.975492	0.645563
PABPC1L	0.86376	0.869655	0.857866	0.680199	0.758476	0.94589	0.833374	0.982877	0.981748
PAQR9	0.863643	0.801554	0.925731	0.646198	0.926782	0.822174	0.914358	0.936291	0.936053
SLC6A13	0.863542	0.921692	0.805392	0.858941	0.694707	0.975356	0.818479	0.930779	0.902991
AGFG2	0.863323	0.852043	0.874603	0.821212	0.846649	0.877057	0.8487	0.857859	0.928458
CD86	0.863075	0.842626	0.883525	0.865779	0.924129	0.809267	0.90393	0.852832	0.822516
DCTN5	0.86301	0.838456	0.887565	0.73623	0.866208	0.856264	0.876551	0.922873	0.919936
PCDHGA9	0.862795	0.866431	0.859159	0.84186	0.838904	0.841245	0.883761	0.916188	0.854812
SNRK	0.862359	0.83116	0.893558	0.798305	0.851289	0.86734	0.906091	0.827835	0.923294
PILRA	0.862295	0.958318	0.766271	0.929389	0.927005	0.988464	0.797258	0.957103	0.574549
HCRTR1	0.86225	0.929099	0.795401	0.9773	0.651832	0.854305	0.753501	0.95569	0.980869
PER1	0.862181	0.865766	0.858595	0.919149	0.774973	0.851495	0.848224	0.826655	0.952589
C2orf72	0.862131	0.911127	0.813134	0.912562	0.784855	0.89631	0.835333	0.92451	0.819214
ZNF286A	0.861945	0.908681	0.815209	0.935317	0.88375	0.963729	0.884599	0.826997	0.677279
LILRA4	0.861695	0.831548	0.891842	0.879956	0.931309	0.763165	0.933741	0.851522	0.810477
RPP40	0.861319	0.744587	0.978051	0.622079	0.962532	0.718464	0.983839	0.893217	0.98778
SDHAF2	0.861284	0.760246	0.962321	0.733355	0.933334	0.799755	0.974514	0.747629	0.979116
EXOC3	0.861229	0.839333	0.883125	0.675585	0.869939	0.891213	0.889014	0.951201	0.890421
POU3F1	0.860849	0.813159	0.908538	0.680716	0.888685	0.880896	0.934104	0.877864	0.902826
CGN	0.860829	0.809297	0.91236	0.653385	0.887889	0.865053	0.911225	0.909454	0.937966
PROB1	0.860743	0.754378	0.967108	0.623698	0.970027	0.73804	0.981743	0.901395	0.949554
DENND2D	0.860469	0.878544	0.842394	0.895941	0.919907	0.921024	0.89753	0.818666	0.709746
GRB10	0.860407	0.906938	0.813876	0.917223	0.875321	0.906689	0.870395	0.896901	0.695911
SLC6A4	0.860268	0.885183	0.835353	0.792414	0.72142	0.888618	0.859683	0.974515	0.924955
NFKB1	0.859711	0.856332	0.86309	0.853205	0.882293	0.848526	0.885697	0.867265	0.82128
TCTEX1D1	0.85965	0.814265	0.905034	0.85782	0.89442	0.836555	0.901956	0.74842	0.918726
DOCK9	0.85959	0.859061	0.860119	0.903524	0.840127	0.911774	0.84754	0.761885	0.89269
ABCA2	0.859351	0.862316	0.856387	0.760501	0.878285	0.893275	0.870655	0.933171	0.82022
C19orf12	0.859239	0.804828	0.91365	0.777245	0.879313	0.850436	0.920866	0.786804	0.940772
ZNF541	0.859108	0.83704	0.881177	0.824646	0.931687	0.748226	0.909159	0.938247	0.802683
ATG13	0.859007	0.815677	0.902337	0.741733	0.866226	0.82828	0.930496	0.877017	0.91029
ASTN2	0.8586	0.907964	0.809236	0.909807	0.818264	0.931701	0.842589	0.882384	0.766855
ZNF816	0.858521	0.876709	0.840333	0.839742	0.670317	0.929192	0.859684	0.861194	0.991
SAMSN1	0.85839	0.7928	0.923981	0.711949	0.903245	0.856197	0.933028	0.810253	0.935669
DGKD	0.858345	0.805047	0.911643	0.732654	0.89668	0.849293	0.931992	0.833196	0.906256
CSTF1	0.85788	0.793925	0.921834	0.765984	0.865258	0.76911	0.925904	0.846682	0.97434
RAB1B	0.857832	0.789655	0.926009	0.815602	0.855014	0.835079	0.929705	0.718283	0.993308
XKR6	0.857782	0.819448	0.896116	0.873314	0.92546	0.880923	0.912284	0.704108	0.850604
CCL28	0.857779	0.847142	0.868416	0.863578	0.898658	0.812442	0.830778	0.865405	0.875813
SCRN1	0.857705	0.816643	0.898766	0.785706	0.889894	0.815443	0.91641	0.848782	0.889994
TRIM59	0.857614	0.84392	0.871308	0.712998	0.864164	0.894863	0.89548	0.923899	0.85428
FAM89B	0.857281	0.82712	0.887442	0.796359	0.884747	0.803131	0.915841	0.881871	0.861738
ART3	0.857186	0.870292	0.844079	0.89121	0.974344	0.84557	0.964561	0.874096	0.593333
CNNM3	0.857129	0.806568	0.90769	0.667885	0.918986	0.871398	0.950372	0.88042	0.853712
NIPAL4	0.856958	0.814136	0.89978	0.648769	0.862456	0.869166	0.928345	0.924472	0.908538
PELI1	0.8569	0.894061	0.81974	0.907005	0.813116	0.880098	0.825092	0.895079	0.821013
HEMK1	0.856587	0.761029	0.952146	0.648561	0.949579	0.745807	0.930629	0.888717	0.97623
ARHGAP10	0.856549	0.856935	0.856164	0.857845	0.769164	0.936163	0.861092	0.776797	0.938236
TMCO6	0.856445	0.844065	0.868825	0.791909	0.895998	0.92747	0.847759	0.812817	0.86272
ADAM28	0.856314	0.823732	0.888897	0.81768	0.88693	0.809402	0.8982	0.844114	0.881559
PRDX6	0.856274	0.843891	0.868657	0.777889	0.79282	0.953231	0.893707	0.800552	0.919445
TTLL6	0.856163	0.787443	0.924883	0.794159	0.914976	0.701965	0.895396	0.866205	0.964276
C1QTNF3	0.855922	0.826942	0.884902	0.76955	0.880857	0.834685	0.892496	0.876593	0.881354
COQ3	0.855532	0.818388	0.892675	0.770995	0.881584	0.833469	0.879312	0.850701	0.917129
TMEM88B	0.855314	0.82747	0.883159	0.590391	0.832856	0.929886	0.852147	0.962133	0.964472
SUSD2	0.855284	0.858628	0.85194	0.740682	0.887413	0.88831	0.865786	0.946893	0.802622
PCDH19	0.854989	0.818886	0.891093	0.749641	0.811397	0.888604	0.899808	0.818413	0.962074
MYRF	0.854942	0.797638	0.912246	0.542905	0.887765	0.886173	0.919866	0.963835	0.929107
ITGA11	0.854941	0.847458	0.862423	0.692568	0.847343	0.906597	0.891992	0.943209	0.847934
CAV1	0.854855	0.8459	0.863811	0.865967	0.884264	0.745485	0.864336	0.926248	0.842833
GCOM1	0.854855	0.815301	0.894408	0.779384	0.872652	0.718002	0.939381	0.948518	0.871191
FAM129B	0.854422	0.80689	0.901954	0.861869	0.867721	0.785114	0.888457	0.773688	0.949684
CCDC34	0.85438	0.857302	0.851458	0.754257	0.802419	0.926847	0.82872	0.890803	0.923234
FAM184B	0.854314	0.788707	0.91992	0.956873	0.854219	0.795294	0.938845	0.613954	0.966695
AGAP4	0.853605	0.785438	0.921773	0.806418	0.877553	0.839804	0.960099	0.710091	0.927666
ARHGAP39	0.853587	0.78317	0.924005	0.815841	0.944883	0.78332	0.944925	0.750349	0.882207
DOK4	0.853434	0.817349	0.889518	0.658008	0.781548	0.903165	0.915711	0.890875	0.971294
MMRN1	0.853376	0.837635	0.869116	0.627485	0.836672	0.900605	0.885598	0.984816	0.885077
MAPK3	0.85335	0.777462	0.929237	0.811329	0.939693	0.731617	0.946041	0.78944	0.901978
PCDH18	0.853036	0.914264	0.791808	0.817336	0.72837	0.971221	0.737666	0.954234	0.909389
ST20	0.852644	0.73651	0.968779	0.681111	0.953566	0.72301	0.979076	0.805407	0.973696
TMEM241	0.852625	0.879841	0.825409	0.933368	0.789171	0.918409	0.81227	0.787746	0.874786
ZFP36L1	0.852585	0.840676	0.864495	0.770902	0.783459	0.906314	0.840155	0.844812	0.96987
TEAD2	0.852545	0.783339	0.921751	0.766396	0.827097	0.845648	0.945039	0.737973	0.993116
SPRY3	0.852359	0.771308	0.933411	0.848022	0.884986	0.788913	0.955351	0.676988	0.959896
CCDC148	0.852346	0.862352	0.842339	0.844254	0.823686	0.892842	0.877625	0.84996	0.825707
VSIG2	0.852249	0.930568	0.77393	0.863246	0.69973	0.943494	0.689253	0.984964	0.932806
TMEM184B	0.852241	0.750306	0.954176	0.764608	0.915796	0.715176	0.96915	0.771135	0.977582
ABHD14A-ACY1	0.852123	0.840067	0.864179	0.865726	0.816771	0.910373	0.840089	0.7441	0.935678
CERS1	0.851882	0.843412	0.860352	0.845939	0.804627	0.846916	0.861411	0.83738	0.915016
ARHGAP42	0.851856	0.874852	0.828861	0.795933	0.760184	0.87033	0.842272	0.958292	0.884126
GREB1L	0.851625	0.807852	0.895398	0.721309	0.865249	0.818966	0.880862	0.883283	0.940082
PTGDR2	0.851594	0.721215	0.981972	0.869437	0.973483	0.703833	0.987416	0.590376	0.985016
WASF3	0.851387	0.819069	0.883705	0.605752	0.815832	0.929333	0.882731	0.922121	0.952553
FRA10AC1	0.851334	0.868335	0.834334	0.806846	0.887974	0.8728	0.847664	0.925358	0.767365
PGLS	0.851244	0.778479	0.924009	0.61901	0.933521	0.837611	0.91828	0.878816	0.920225
CDK10	0.851218	0.761953	0.940484	0.76328	0.930291	0.790797	0.933407	0.731782	0.957754
LRRIQ3	0.851128	0.748101	0.954156	0.927502	0.960321	0.751573	0.975209	0.565226	0.926937
GLTPD2	0.850933	0.774313	0.927553	0.691882	0.943141	0.73504	0.942354	0.896016	0.897165
ADAMTS5	0.850897	0.774879	0.926915	0.656568	0.931433	0.78336	0.933716	0.884711	0.915595
HIGD1B	0.850887	0.817439	0.884335	0.783701	0.851348	0.82112	0.900638	0.847496	0.90102
C1orf174	0.850746	0.869171	0.832321	0.805128	0.702055	0.862923	0.839023	0.939462	0.955884
ADAT3	0.85074	0.829668	0.871812	0.703096	0.965161	0.855406	0.938684	0.930502	0.711591
ZNF572	0.850473	0.76412	0.936825	0.78102	0.95897	0.907577	0.965104	0.603764	0.886403
ZNF501	0.85044	0.764918	0.935962	0.71648	0.910221	0.888922	0.933702	0.689351	0.963963
PPP2CB	0.849742	0.824519	0.874965	0.819431	0.879198	0.822862	0.895436	0.831264	0.850262
UNK	0.849738	0.730577	0.968899	0.613136	0.946051	0.751011	0.977322	0.827584	0.983323
STAG1	0.84973	0.792502	0.906958	0.855201	0.851221	0.725233	0.936649	0.79707	0.933004
PLXNB3	0.849712	0.831211	0.868212	0.802478	0.862408	0.856035	0.86148	0.835121	0.880749
MIEN1	0.849623	0.820857	0.878388	0.725233	0.900939	0.815983	0.894999	0.921355	0.839227
PGA3	0.849609	0.726142	0.973076	0.522573	0.96383	0.714061	0.98384	0.941792	0.971559
ZNF605	0.849469	0.812158	0.886779	0.892603	0.919544	0.811603	0.920832	0.732269	0.819962
ANKRD53	0.849309	0.848161	0.850457	0.80491	0.922977	0.934088	0.947695	0.805485	0.6807
STEAP2	0.849295	0.773173	0.925418	0.776272	0.899929	0.745752	0.941438	0.797494	0.934886
TOMM22	0.849223	0.873295	0.825152	0.813622	0.747196	0.929165	0.805347	0.877097	0.922913
LDLRAD3	0.849012	0.809814	0.88821	0.798323	0.933597	0.859113	0.948002	0.772005	0.783033
HECW2	0.849006	0.890151	0.807861	0.90985	0.815557	0.938418	0.839752	0.822184	0.768273
HPR	0.848749	0.881166	0.816332	0.694304	0.865007	0.966124	0.860408	0.983069	0.723582
TBX18	0.848744	0.835899	0.861589	0.658239	0.855058	0.91108	0.879053	0.938376	0.850657
TMEM26	0.848599	0.790993	0.906205	0.717393	0.865617	0.713661	0.921921	0.941926	0.931076
NUP88	0.848482	0.766702	0.930262	0.666032	0.894598	0.75531	0.928995	0.878764	0.967193
NARS2	0.848426	0.824862	0.871989	0.652409	0.823353	0.923986	0.859322	0.898191	0.933292
TMEM243	0.848332	0.846017	0.850648	0.78038	0.894859	0.858538	0.927508	0.899133	0.729576
IFNLR1	0.84824	0.831696	0.864784	0.729691	0.808193	0.856184	0.864042	0.909213	0.922116
CDC42EP1	0.848209	0.800774	0.895644	0.550399	0.852179	0.874139	0.89339	0.977784	0.941364
RPL3	0.848098	0.808174	0.888022	0.83361	0.845795	0.779526	0.892408	0.811387	0.925864
TRIL	0.848045	0.768383	0.927707	0.508084	0.917694	0.856204	0.94913	0.940861	0.916297
SHISA7	0.847945	0.872321	0.82357	0.836495	0.696279	0.948182	0.819907	0.832286	0.954524
ABCB6	0.847929	0.751194	0.944663	0.705546	0.937785	0.738374	0.956084	0.809661	0.940122
SGCG	0.847622	0.811992	0.883252	0.764002	0.898779	0.829622	0.928032	0.842354	0.822945
FOXN2	0.847196	0.755652	0.93874	0.665081	0.933558	0.706331	0.957236	0.895544	0.925426
MAP6	0.846978	0.831407	0.862549	0.698278	0.838543	0.860557	0.870592	0.935386	0.878511
TMEM8A	0.846639	0.893467	0.79981	0.797909	0.715927	0.95498	0.784773	0.927513	0.898729
CACNA1I	0.846571	0.821392	0.87175	0.709205	0.867725	0.901839	0.879645	0.853133	0.867879
AMY2A	0.846487	0.722974	0.97	0.748935	0.975911	0.508129	0.970833	0.911858	0.963256
CFP	0.846485	0.776649	0.916321	0.738889	0.906876	0.751981	0.919624	0.839077	0.922464
DGCR8	0.846057	0.786281	0.905832	0.835625	0.923068	0.813562	0.930199	0.709657	0.864228
FAM86B2	0.84603	0.807348	0.884712	0.937152	0.838826	0.806964	0.881159	0.677927	0.93415
F8	0.845519	0.852015	0.839023	0.872568	0.924456	0.786649	0.886283	0.896829	0.706329
EPHX4	0.845434	0.795215	0.895653	0.740427	0.911195	0.870669	0.909886	0.774549	0.865879
ST6GALNAC3	0.845337	0.811534	0.879141	0.853374	0.875752	0.86909	0.916622	0.712136	0.845048
STK17A	0.845241	0.822454	0.868027	0.794444	0.890623	0.818693	0.90653	0.854225	0.806929
DTX1	0.845136	0.811524	0.878748	0.780024	0.761899	0.81014	0.910188	0.844407	0.964158
NAV1	0.845133	0.773029	0.917236	0.72589	0.88131	0.766841	0.917741	0.826357	0.952658
DR1	0.844962	0.880388	0.809535	0.901255	0.737825	0.886684	0.755568	0.853224	0.935212
SMIM10	0.844924	0.834811	0.855036	0.848564	0.876873	0.945024	0.854939	0.710845	0.833297
ADAMTS2	0.84489	0.872783	0.816996	0.801226	0.614081	0.962882	0.849734	0.854241	0.987174
TAS2R46	0.844888	0.88417	0.805606	0.986558	0.725831	0.904549	0.804145	0.761402	0.886842
SYTL3	0.84485	0.799365	0.890335	0.858419	0.898443	0.781132	0.910311	0.758545	0.862251
FAM118A	0.844809	0.847905	0.841714	0.762406	0.735549	0.965855	0.812301	0.815452	0.977291
LSP1	0.844747	0.9077	0.781793	0.871699	0.738495	0.930683	0.692174	0.920719	0.91471
INTS5	0.84468	0.764973	0.924386	0.846504	0.913591	0.825048	0.926028	0.623367	0.93354
CCDC97	0.84466	0.798957	0.890363	0.89474	0.868465	0.791033	0.910886	0.711099	0.891738
SRGAP3	0.844576	0.841413	0.847738	0.845581	0.765574	0.882028	0.837588	0.79663	0.940053
SLX1B	0.844418	0.809905	0.878932	0.855544	0.810358	0.884359	0.841698	0.689811	0.98474
C16orf96	0.844418	0.789167	0.89967	0.578283	0.90548	0.838427	0.928982	0.95079	0.864546
AGMAT	0.844367	0.763669	0.925065	0.776003	0.940493	0.670764	0.955176	0.84424	0.879525
PCDHA11	0.844367	0.844628	0.844106	0.849828	0.858833	0.785149	0.820254	0.898906	0.853231
MED16	0.844058	0.870315	0.817801	0.796519	0.780334	0.886268	0.73539	0.928158	0.937677
SSH1	0.843948	0.921943	0.765953	0.910861	0.776318	0.951268	0.751419	0.9037	0.770123
SNX33	0.843785	0.80404	0.88353	0.891851	0.82016	0.704661	0.889757	0.815607	0.940672
HAS3	0.843702	0.746552	0.940853	0.588923	0.942994	0.814768	0.959014	0.835964	0.920551
AMN	0.843298	0.846976	0.83962	0.734027	0.866147	0.88029	0.903612	0.926612	0.7491
TSPAN14	0.843284	0.902657	0.783912	0.944866	0.684183	0.912782	0.717952	0.850323	0.9496
MYH15	0.843084	0.835418	0.85075	0.899275	0.784478	0.908552	0.83611	0.698426	0.931663
CYTH3	0.843038	0.790993	0.895084	0.741189	0.867199	0.842901	0.922269	0.788888	0.895784
ANKRD50	0.843015	0.72252	0.96351	0.498578	0.96638	0.748053	0.971994	0.920928	0.952154
SLC6A9	0.842944	0.857302	0.828586	0.680765	0.90279	0.930805	0.89097	0.960338	0.691996
FOXD4L3	0.842918	0.85027	0.835566	0.710343	0.786319	0.91111	0.858469	0.929356	0.861911
BRI3	0.842733	0.763664	0.921801	0.776949	0.900088	0.806544	0.928604	0.707499	0.936712
CSF2RA	0.842671	0.73678	0.948563	0.783927	0.961628	0.715185	0.970551	0.711226	0.913511
MAP3K7CL	0.84265	0.771032	0.914268	0.906438	0.884948	0.628	0.921229	0.778657	0.936628
WTIP	0.842452	0.751759	0.933145	0.630334	0.916241	0.7649	0.963633	0.860043	0.91956
MAGEC3	0.842319	0.79279	0.891848	0.590736	0.895024	0.81817	0.838625	0.969464	0.941896
ALDH1L1	0.841988	0.783606	0.900371	0.826798	0.861089	0.756411	0.889249	0.767608	0.950775
TPD52L1	0.841817	0.833026	0.850607	0.867341	0.755028	0.868783	0.829966	0.762954	0.966829
RGS1	0.841758	0.776565	0.90695	0.57366	0.913671	0.86454	0.9108	0.891495	0.89638
NEFH	0.841528	0.77621	0.906846	0.700813	0.907997	0.788801	0.92687	0.839017	0.885671
SLC31A2	0.841283	0.801184	0.881383	0.740705	0.825399	0.788176	0.895696	0.874669	0.923054
CSNK2A3	0.841249	0.757362	0.925137	0.602203	0.910732	0.760405	0.939068	0.909478	0.92561
KLHL3	0.841248	0.815661	0.866835	0.788275	0.916167	0.842158	0.912951	0.816549	0.771388
ZNF736	0.840805	0.746839	0.93477	0.833059	0.880056	0.672909	0.937264	0.73455	0.986991
RABL2B	0.840795	0.78193	0.89966	0.665336	0.9284	0.78426	0.91944	0.896194	0.85114
CCDC102A	0.840792	0.798931	0.882653	0.674217	0.914169	0.819588	0.897581	0.902989	0.836209
ZMYND15	0.840694	0.754638	0.926749	0.646545	0.937369	0.74786	0.944104	0.869511	0.898774
COL21A1	0.840661	0.757977	0.923345	0.829261	0.875924	0.696151	0.913547	0.74852	0.980564
MAN2A1	0.840585	0.74798	0.933191	0.544062	0.956122	0.757792	0.967674	0.942086	0.875776
PDZRN3	0.840543	0.781109	0.899976	0.829027	0.884759	0.841045	0.919478	0.673256	0.895691
ZNF540	0.840429	0.821665	0.859192	0.798845	0.830675	0.877215	0.861862	0.788937	0.885039
HNF4G	0.840351	0.804919	0.875783	0.749819	0.864106	0.8238	0.87321	0.841137	0.890032
NPIPB6	0.840309	0.903579	0.777039	0.901578	0.680363	0.925504	0.721942	0.883656	0.928811
SDC4	0.840209	0.732205	0.948212	0.574098	0.943302	0.770657	0.95721	0.851862	0.944124
SNTA1	0.8402	0.852332	0.828068	0.792214	0.758364	0.895637	0.843501	0.869143	0.882339
GAB1	0.840199	0.863449	0.816949	0.735196	0.796368	0.915527	0.868509	0.939623	0.785971
KIF19	0.84019	0.965377	0.715003	0.968395	0.75787	0.971656	0.715246	0.95608	0.671893
GALNT7	0.840104	0.828794	0.851414	0.779723	0.874286	0.769547	0.875558	0.937111	0.804397
SMC2	0.839813	0.71826	0.961366	0.80813	0.953589	0.615749	0.969629	0.730903	0.960881
DSE	0.839796	0.833925	0.845667	0.904927	0.886476	0.787784	0.869683	0.809064	0.780841
RNF207	0.839666	0.76172	0.917613	0.688248	0.903995	0.698944	0.935351	0.897969	0.913492
CLEC5A	0.839541	0.800986	0.878096	0.739871	0.865297	0.788948	0.902136	0.874139	0.866856
PUS7	0.839489	0.892053	0.786925	0.84064	0.751848	0.941866	0.722401	0.893654	0.886527
SCUBE3	0.839468	0.818924	0.860012	0.870448	0.865175	0.817103	0.821944	0.769221	0.892917
F11R	0.839465	0.841639	0.837291	0.876614	0.833171	0.857709	0.821617	0.790592	0.857086
GABARAP	0.839436	0.815699	0.863172	0.875382	0.782803	0.83141	0.864564	0.740304	0.942151
POLR1B	0.839314	0.819838	0.85879	0.913331	0.828227	0.82111	0.811998	0.725074	0.936145
SYT2	0.839045	0.757806	0.920284	0.764645	0.910887	0.845403	0.935906	0.663371	0.91406
BRK1	0.839035	0.771834	0.906235	0.755458	0.892031	0.760464	0.91508	0.799581	0.911595
XPR1	0.838925	0.810183	0.867667	0.701494	0.879566	0.851826	0.88453	0.877229	0.838906
SPTAN1	0.838148	0.812448	0.863849	0.760847	0.850353	0.865201	0.832031	0.811296	0.909163
CDH6	0.838004	0.770609	0.9054	0.566065	0.894792	0.890651	0.917496	0.855111	0.903913
SLX4IP	0.837499	0.735105	0.939894	0.633392	0.910886	0.842313	0.92617	0.729609	0.982626
DHRS9	0.837499	0.797	0.877998	0.524516	0.806754	0.880028	0.873182	0.986455	0.954058
RELL1	0.837319	0.777756	0.896881	0.854651	0.882589	0.813018	0.924795	0.665599	0.883259
TMEM65	0.837289	0.769596	0.904983	0.751091	0.883521	0.760359	0.909474	0.797337	0.921953
MSTO1	0.837201	0.849142	0.82526	0.765002	0.859775	0.862961	0.813539	0.919462	0.802465
DHX16	0.837161	0.808155	0.866167	0.709321	0.873134	0.828205	0.886641	0.886939	0.838727
MYBPC1	0.836781	0.851972	0.82159	0.891232	0.770757	0.846415	0.84868	0.81827	0.845331
TRAPPC12	0.836665	0.885384	0.787946	0.767373	0.705373	0.931566	0.740038	0.957214	0.918426
CCDC158	0.836594	0.913898	0.75929	0.919565	0.869455	0.930257	0.792169	0.891872	0.616245
RPL4	0.836253	0.780448	0.892057	0.727046	0.870259	0.744101	0.913349	0.870197	0.892564
PCYT1B	0.83622	0.843033	0.829406	0.900429	0.813193	0.854255	0.83924	0.774416	0.835785
SHISA5	0.836217	0.765683	0.906752	0.805039	0.896284	0.762236	0.914264	0.729774	0.909706
SLC6A15	0.836097	0.851169	0.821025	0.843258	0.782355	0.826814	0.785174	0.883434	0.895548
FYCO1	0.835968	0.841674	0.830262	0.74323	0.779872	0.890926	0.8224	0.890867	0.888513
FANCB	0.835738	0.722756	0.94872	0.728239	0.948188	0.719345	0.968803	0.720685	0.92917
FFAR4	0.835701	0.829181	0.842222	0.649704	0.864927	0.885465	0.887079	0.952374	0.774659
NGB	0.835668	0.786747	0.884588	0.936281	0.889587	0.904446	0.902958	0.519514	0.86122
EVI2B	0.835577	0.921101	0.750052	0.924196	0.70501	0.954045	0.708924	0.885063	0.836222
ESPN	0.835012	0.881835	0.78819	0.817624	0.811554	0.925336	0.782007	0.902546	0.771008
KL	0.834838	0.838744	0.830931	0.803373	0.789868	0.804256	0.796907	0.908603	0.906019
SLIT2	0.834457	0.717238	0.951675	0.636475	0.924866	0.781231	0.959641	0.734007	0.970519
OPRM1	0.834273	0.777189	0.891356	0.823004	0.865268	0.679498	0.926338	0.829067	0.882461
SLC23A3	0.834227	0.881278	0.787177	0.868484	0.902256	0.853537	0.841855	0.921813	0.617419
DCAF6	0.83414	0.805399	0.86288	0.719542	0.826774	0.877014	0.887518	0.819641	0.874348
C22orf15	0.834079	0.715222	0.952936	0.789242	0.930579	0.547363	0.973985	0.809062	0.954245
HVCN1	0.833606	0.765159	0.902053	0.770051	0.885511	0.71169	0.922348	0.813736	0.898299
SETD9	0.83359	0.847565	0.819616	0.748828	0.849922	0.94723	0.792229	0.846636	0.816699
CDH23	0.833441	0.914721	0.752161	0.855789	0.782094	0.943705	0.769789	0.94467	0.7046
LMO2	0.83331	0.77592	0.890699	0.876621	0.895734	0.797799	0.899061	0.65334	0.877304
METAP1D	0.833149	0.7422	0.924098	0.701542	0.91221	0.657439	0.940262	0.86762	0.919822
2020-03-01	0.833147	0.862766	0.803528	0.892896	0.796554	0.921314	0.86651	0.774087	0.747521
LYRM1	0.833107	0.851279	0.814935	0.726581	0.865209	0.914921	0.805768	0.912335	0.77383
ITPKB	0.833099	0.690273	0.975925	0.7439	0.962865	0.688668	0.981253	0.63825	0.983657
ITM2A	0.83306	0.880111	0.786009	0.810802	0.774519	0.871561	0.778836	0.957971	0.804674
CAPNS1	0.832822	0.828472	0.837172	0.794227	0.848565	0.832132	0.871548	0.859056	0.791403
MAN2B2	0.832817	0.847233	0.818402	0.782238	0.865998	0.795313	0.878171	0.964149	0.711036
GPR61	0.83278	0.788187	0.877374	0.797585	0.846644	0.842116	0.888244	0.724861	0.897233
SHISA9	0.83255	0.787682	0.877418	0.787313	0.864294	0.820302	0.881896	0.75543	0.886065
PAH	0.832535	0.834991	0.83008	0.694355	0.791203	0.951097	0.818653	0.85952	0.880383
TRPM3	0.832481	0.85085	0.814113	0.749401	0.884407	0.884866	0.849022	0.918283	0.70891
KLHL23	0.832331	0.767396	0.897265	0.67277	0.89443	0.826787	0.903491	0.802632	0.893874
ANKRD2	0.831998	0.792529	0.871468	0.824417	0.887298	0.738181	0.909273	0.814989	0.817833
RPL26	0.83199	0.738381	0.925599	0.683632	0.89384	0.73929	0.939723	0.792221	0.943233
ITGA2B	0.831813	0.675772	0.987853	0.576182	0.985108	0.564097	0.993162	0.887037	0.98529
TFEC	0.831695	0.824256	0.839133	0.879779	0.79789	0.757536	0.824448	0.835453	0.895062
GPR45	0.831668	0.764124	0.899212	0.688919	0.815003	0.768391	0.934555	0.835061	0.948078
PNPLA4	0.831606	0.779171	0.884042	0.772241	0.894612	0.855526	0.856786	0.709746	0.900728
TMPRSS3	0.831552	0.868761	0.794342	0.812658	0.758934	0.904606	0.804492	0.88902	0.819602
SHROOM4	0.831472	0.778542	0.884402	0.833509	0.884002	0.828809	0.879182	0.673307	0.890022
TLR5	0.831457	0.87271	0.790205	0.971153	0.788235	0.904033	0.712027	0.742943	0.870352
RABEPK	0.831371	0.832822	0.829921	0.776008	0.760462	0.873242	0.833557	0.849217	0.895743
RPL7	0.831368	0.803753	0.858982	0.761105	0.831634	0.787637	0.885078	0.862518	0.860235
SRRD	0.831267	0.927244	0.735291	0.905156	0.625455	0.967473	0.672817	0.909103	0.9076
CTBS	0.831233	0.852075	0.810392	0.837814	0.888496	0.878233	0.865886	0.840177	0.676795
CPO	0.831159	0.907548	0.75477	0.94231	0.743414	0.914518	0.654165	0.865817	0.86673
JADE1	0.831136	0.862233	0.80004	0.907462	0.7164	0.934518	0.749733	0.74472	0.933986
ABHD12B	0.831064	0.813565	0.848564	0.85277	0.812601	0.90294	0.862855	0.684986	0.870235
SULT1A1	0.831007	0.686565	0.975448	0.777391	0.978302	0.581848	0.979127	0.700457	0.968914
C6orf203	0.830792	0.812719	0.848866	0.715757	0.908005	0.825164	0.910238	0.897235	0.728355
CLP1	0.830757	0.763593	0.897921	0.539548	0.911906	0.780117	0.926067	0.971114	0.85579
SLC35A1	0.830359	0.788633	0.872086	0.721578	0.809295	0.771094	0.888458	0.873226	0.918504
ITGB4	0.830324	0.905965	0.754683	0.881523	0.647333	0.938214	0.74108	0.898157	0.875637
ISYNA1	0.830203	0.84344	0.816966	0.809193	0.736164	0.91009	0.824342	0.811038	0.890392
HMBOX1	0.830186	0.814682	0.84569	0.915556	0.808694	0.825867	0.807997	0.702624	0.920379
TAS2R20	0.829967	0.892922	0.767012	0.945051	0.659325	0.915684	0.765023	0.818032	0.876688
ERMAP	0.829936	0.715246	0.944627	0.5079	0.942068	0.793416	0.970273	0.844421	0.921539
BUD13	0.829832	0.738374	0.92129	0.59914	0.905949	0.725853	0.943913	0.89013	0.914007
NPIPB5	0.829794	0.834722	0.824865	0.906703	0.767628	0.962771	0.787613	0.634694	0.919355
RABGAP1L	0.829705	0.834372	0.825038	0.760641	0.851735	0.844539	0.870892	0.897937	0.752487
CA1	0.82969	0.835513	0.823867	0.746203	0.757628	0.907294	0.835703	0.853041	0.878271
SCYL1	0.829269	0.772855	0.885683	0.758905	0.837065	0.799349	0.899225	0.760312	0.920759
HTR3B	0.829255	0.851872	0.806638	0.728872	0.718143	0.925867	0.814967	0.900877	0.886803
MED30	0.829235	0.803818	0.854652	0.816803	0.756183	0.713679	0.865753	0.880971	0.942021
PPP1R3E	0.829136	0.769503	0.888769	0.801887	0.946366	0.786257	0.916988	0.720366	0.802952
TMEM165	0.828964	0.7961	0.861827	0.723231	0.816329	0.856472	0.849367	0.808597	0.919787
TTC9C	0.828903	0.816249	0.841557	0.79619	0.803168	0.905461	0.807463	0.747097	0.914041
LRRC37A3	0.828625	0.756308	0.900942	0.822543	0.929353	0.491827	0.937795	0.954555	0.835677
GTPBP8	0.828447	0.797561	0.859333	0.762482	0.757703	0.830164	0.878736	0.800037	0.94156
METTL21B	0.828189	0.82382	0.832558	0.86386	0.779027	0.744147	0.885099	0.863453	0.833547
TMEM154	0.827827	0.731882	0.923772	0.581849	0.933661	0.727494	0.943437	0.886304	0.894218
FA2H	0.827337	0.835527	0.819146	0.65698	0.731959	0.906435	0.820186	0.943167	0.905294
ACAN	0.827319	0.869105	0.785534	0.724738	0.874686	0.926965	0.789231	0.955611	0.692685
TMEM51	0.827296	0.774014	0.880578	0.744163	0.843062	0.785644	0.896323	0.792237	0.902349
CR1	0.827257	0.910812	0.743702	0.789188	0.833359	0.978779	0.694734	0.964469	0.703014
TMEM235	0.82721	0.771212	0.883208	0.660456	0.849731	0.804862	0.906706	0.848317	0.893187
SMOC2	0.827113	0.829817	0.824409	0.792191	0.839003	0.894708	0.856003	0.80255	0.778223
TMEM133	0.827078	0.853447	0.800709	0.945752	0.685454	0.792157	0.798735	0.822432	0.917939
MROH6	0.826971	0.767638	0.886303	0.698871	0.917294	0.769281	0.924883	0.834763	0.816733
NPFF	0.826573	0.814424	0.838722	0.895938	0.729343	0.809062	0.848313	0.738273	0.938509
COMMD3	0.826553	0.735121	0.917985	0.819259	0.896806	0.642179	0.920483	0.743925	0.936664
NCOA5	0.826403	0.852498	0.800309	0.689093	0.748487	0.886025	0.788317	0.982375	0.864124
MSH6	0.825964	0.825623	0.826304	0.849755	0.845655	0.808063	0.859252	0.819052	0.774004
EXOC8	0.825769	0.765635	0.885904	0.795779	0.848683	0.722429	0.879044	0.778697	0.929983
RFX8	0.825758	0.795723	0.855793	0.771516	0.816648	0.74835	0.843516	0.867304	0.907215
PRR26	0.825461	0.784607	0.866315	0.731848	0.829912	0.729339	0.926204	0.892632	0.84283
CCDC144NL	0.825318	0.776158	0.874479	0.547103	0.827706	0.798558	0.868245	0.982811	0.927485
ISCA2	0.825303	0.745082	0.905524	0.588615	0.901117	0.790401	0.929907	0.856231	0.885548
SH3PXD2B	0.825265	0.733758	0.916772	0.830687	0.928242	0.735086	0.908895	0.6355	0.913179
EGLN1	0.825147	0.743701	0.906593	0.806625	0.874058	0.614824	0.921579	0.809654	0.92414
PTCHD1	0.825119	0.766769	0.883469	0.753654	0.840408	0.757219	0.896609	0.789434	0.91339
SESN1	0.824938	0.845653	0.804223	0.873599	0.832789	0.842846	0.795375	0.820514	0.784507
ZNF496	0.82469	0.764394	0.884987	0.68317	0.862502	0.75514	0.886584	0.854873	0.905873
WNT2B	0.824656	0.823907	0.825405	0.857595	0.865874	0.775378	0.911061	0.838748	0.699281
CCDC17	0.824598	0.818796	0.8304	0.74038	0.875586	0.837834	0.872159	0.878173	0.743455
HIST3H2BB	0.824582	0.905522	0.743642	0.883416	0.749181	0.967108	0.702745	0.866043	0.779
ABLIM1	0.824457	0.715588	0.933325	0.590361	0.905625	0.78191	0.945549	0.774494	0.948802
KIF1B	0.824315	0.751535	0.897095	0.82081	0.876073	0.728564	0.892049	0.70523	0.923164
ZNF850	0.824271	0.767395	0.881146	0.655312	0.837783	0.783354	0.877984	0.86352	0.927673
TAB3	0.824196	0.779039	0.869353	0.726055	0.878385	0.776852	0.888428	0.83421	0.841247
CHDH	0.824117	0.855083	0.793152	0.903719	0.752795	0.845646	0.817083	0.815884	0.809577
ZNF486	0.823834	0.684394	0.963273	0.447278	0.9427	0.804355	0.972456	0.801551	0.974663
ATP6V1E2	0.823811	0.829298	0.818325	0.799135	0.807155	0.922296	0.73256	0.766462	0.915261
CCDC93	0.823651	0.803852	0.843451	0.738241	0.884741	0.703155	0.83573	0.97016	0.809882
XKR7	0.823644	0.797013	0.850275	0.768824	0.85185	0.876242	0.880011	0.745972	0.818963
METTL7B	0.823411	0.79833	0.848492	0.906906	0.878787	0.857389	0.785856	0.630696	0.880833
CNKSR3	0.823319	0.852367	0.794272	0.842278	0.818431	0.801451	0.811068	0.913371	0.753316
LGALS1	0.823034	0.837244	0.808825	0.756722	0.788167	0.837452	0.771864	0.917557	0.866443
C20orf196	0.822892	0.68511	0.960674	0.412113	0.934493	0.72	0.971783	0.923215	0.975746
HS6ST1	0.822794	0.719437	0.92615	0.650487	0.93573	0.750867	0.952137	0.756957	0.890584
ZNF829	0.822745	0.86718	0.778309	0.845685	0.719597	0.909034	0.751196	0.846821	0.864135
EMP3	0.822733	0.855029	0.790438	0.890593	0.871634	0.822811	0.786309	0.851683	0.71337
CLDN10	0.822693	0.791176	0.85421	0.701904	0.825615	0.91341	0.878609	0.758215	0.858408
ARAP2	0.822582	0.770469	0.874696	0.599857	0.881591	0.827313	0.895998	0.884238	0.846498
IGSF22	0.822514	0.804107	0.840921	0.710905	0.932871	0.781906	0.920303	0.919509	0.669589
NOD2	0.822427	0.749941	0.894914	0.727075	0.891145	0.8573	0.938303	0.665448	0.855293
SLC50A1	0.822403	0.74799	0.896815	0.644085	0.945302	0.782816	0.917552	0.817068	0.827592
SLC45A3	0.822335	0.797934	0.846737	0.630412	0.839254	0.885803	0.869992	0.877585	0.830965
IZUMO1	0.822315	0.801499	0.843131	0.591984	0.781141	0.898344	0.800745	0.914169	0.947506
AKR1E2	0.822306	0.823158	0.821453	0.806345	0.930626	0.798365	0.917083	0.864764	0.61665
EGF	0.822289	0.711434	0.933143	0.833951	0.932565	0.539093	0.908094	0.761259	0.958771
SOX10	0.822271	0.843781	0.80076	0.635001	0.762899	0.924888	0.781728	0.971454	0.857653
2020-09-10	0.822248	0.82442	0.820077	0.689937	0.891988	0.885353	0.873355	0.897969	0.694887
SUMO4	0.822238	0.796578	0.847898	0.701956	0.817683	0.879984	0.853738	0.807793	0.872272
NRDE2	0.822202	0.838087	0.806317	0.76183	0.828754	0.86451	0.826729	0.887922	0.763467
FZD6	0.822179	0.896459	0.747899	0.839489	0.692407	0.927751	0.704083	0.922136	0.847208
PPIG	0.822087	0.833919	0.810255	0.815034	0.773099	0.886048	0.772963	0.800674	0.884702
SUMO3	0.821912	0.845206	0.798619	0.773814	0.746618	0.888155	0.784504	0.873648	0.864736
RHPN2	0.821833	0.807206	0.836459	0.811954	0.81668	0.884224	0.850897	0.72544	0.8418
MYOM1	0.821628	0.76283	0.880425	0.727793	0.871201	0.813611	0.90438	0.747087	0.865693
HIST1H2BJ	0.821521	0.756387	0.886656	0.772334	0.93646	0.778865	0.945881	0.717964	0.777626
RAD21L1	0.821515	0.785582	0.857447	0.671614	0.81096	0.912987	0.860178	0.772146	0.901204
PRKG1	0.821287	0.742186	0.900389	0.566125	0.892128	0.768624	0.887264	0.89181	0.921774
NYAP2	0.821179	0.814561	0.827797	0.764041	0.698118	0.855061	0.811726	0.824583	0.973546
MRPL22	0.820976	0.830156	0.811795	0.846318	0.761337	0.89241	0.798973	0.751741	0.875075
MGRN1	0.820887	0.778234	0.86354	0.752844	0.846194	0.751819	0.851765	0.83004	0.892661
NWD1	0.820469	0.752409	0.888529	0.907955	0.943904	0.600066	0.95868	0.749206	0.763004
HS1BP3	0.820454	0.765472	0.875437	0.630875	0.877264	0.772131	0.8946	0.893409	0.854447
PRR18	0.820449	0.83033	0.810568	0.629069	0.781587	0.91474	0.811629	0.947182	0.838489
GORAB	0.820368	0.751149	0.889587	0.781696	0.894682	0.749594	0.899606	0.722158	0.874472
ZBTB48	0.820342	0.894339	0.746345	0.757716	0.696023	0.971291	0.698715	0.954011	0.844299
IGDCC4	0.820333	0.7223	0.918366	0.623536	0.88773	0.740193	0.930881	0.803173	0.936486
KCTD8	0.820287	0.737533	0.903041	0.797902	0.846732	0.831572	0.924041	0.583124	0.938351
EXOSC10	0.819992	0.778687	0.861296	0.875094	0.829018	0.779635	0.862692	0.681332	0.892178
MAT2A	0.819837	0.761182	0.878492	0.80976	0.838872	0.689911	0.901763	0.783874	0.89484
ANKRD54	0.819556	0.774207	0.864905	0.723415	0.831138	0.718708	0.882988	0.880498	0.880588
CPNE7	0.819355	0.768151	0.87056	0.736427	0.939113	0.755182	0.919734	0.812843	0.752834
ZNF586	0.819281	0.811999	0.826564	0.876857	0.758613	0.948482	0.80536	0.610658	0.915719
GSTCD	0.819158	0.848756	0.78956	0.817523	0.737533	0.846001	0.788725	0.882744	0.842422
CIDEA	0.819033	0.751346	0.88672	0.784816	0.831583	0.854519	0.926029	0.614704	0.902548
MTTP	0.818808	0.871072	0.766543	0.878922	0.864485	0.946132	0.793156	0.788163	0.641989
ETNK2	0.818637	0.746123	0.891151	0.581175	0.808401	0.817578	0.894439	0.839616	0.970614
BAD	0.818561	0.736884	0.900237	0.713325	0.879952	0.827704	0.911675	0.669624	0.909085
DSC2	0.818521	0.832851	0.804192	0.854601	0.821363	0.868159	0.817052	0.775794	0.774161
PKIG	0.818429	0.747942	0.888917	0.644296	0.846092	0.828167	0.910924	0.771363	0.909735
CNTNAP4	0.81823	0.754616	0.881844	0.628968	0.888344	0.752785	0.899444	0.882095	0.857745
ANGPTL7	0.81823	0.925841	0.710619	0.878271	0.692634	0.979886	0.816445	0.919367	0.622778
BGLAP	0.817983	0.825935	0.810031	0.630346	0.813605	0.953049	0.808581	0.894411	0.807907
TMEM257	0.817934	0.760622	0.875247	0.849412	0.86761	0.715073	0.873875	0.717381	0.884255
ZNF670-ZNF695	0.817914	0.756872	0.878957	0.769001	0.842019	0.832635	0.802854	0.668979	0.991998
HOOK1	0.817877	0.792383	0.84337	0.760038	0.869506	0.880521	0.862999	0.736591	0.797604
FAM64A	0.81771	0.796701	0.83872	0.441881	0.800405	0.98471	0.80619	0.963512	0.909566
BIRC2	0.81757	0.793455	0.841684	0.753566	0.817681	0.745766	0.850376	0.881033	0.856995
VIM	0.817356	0.801597	0.833114	0.797904	0.813628	0.786597	0.799406	0.820291	0.886308
CHCHD5	0.816879	0.814554	0.819203	0.767836	0.768803	0.809031	0.778727	0.866795	0.910079
RCBTB2	0.816785	0.789554	0.844015	0.672963	0.961658	0.746054	0.954191	0.949646	0.616197
ANGPTL1	0.81655	0.797782	0.835319	0.727563	0.744456	0.89834	0.82728	0.767441	0.934221
C6orf106	0.816364	0.781716	0.851013	0.70795	0.869782	0.806541	0.90467	0.830657	0.778586
CHODL	0.81633	0.775179	0.85748	0.679597	0.775718	0.911283	0.869713	0.734658	0.927008
NPC2	0.81627	0.804647	0.827894	0.833099	0.886103	0.806453	0.83853	0.774389	0.759048
MB21D2	0.816164	0.822895	0.809434	0.830059	0.740762	0.849265	0.801976	0.789359	0.885564
TMEM144	0.816125	0.718788	0.913462	0.585144	0.874151	0.678457	0.935673	0.892762	0.930563
RGS22	0.816125	0.883843	0.748406	0.874534	0.860653	0.895814	0.774855	0.881181	0.60971
LOXL3	0.816083	0.88202	0.750147	0.778786	0.767066	0.936064	0.743142	0.93121	0.740232
BIRC3	0.816066	0.758771	0.873361	0.717206	0.831859	0.781036	0.843138	0.778069	0.945087
KIAA0319	0.815913	0.823269	0.808556	0.833488	0.794824	0.791669	0.770214	0.844649	0.860631
NCK1	0.815894	0.830744	0.801044	0.851647	0.82142	0.884561	0.771922	0.756024	0.80979
ARHGAP18	0.815877	0.713398	0.918355	0.684545	0.918447	0.627141	0.933301	0.828509	0.903318
KCNJ5	0.815867	0.80681	0.824925	0.979247	0.725804	0.919338	0.779714	0.521845	0.969256
LRRTM4	0.815866	0.805103	0.826629	0.86431	0.850847	0.851544	0.8729	0.699454	0.756139
NR1D2	0.815696	0.785098	0.846294	0.880755	0.825061	0.806311	0.847867	0.668229	0.865954
EPDR1	0.815609	0.766972	0.864246	0.682865	0.901222	0.749267	0.891078	0.868784	0.80044
PARVG	0.815595	0.848314	0.782875	0.880575	0.722631	0.875419	0.788139	0.788949	0.837856
NUP153	0.815387	0.816416	0.814357	0.784315	0.797689	0.816374	0.814591	0.84856	0.830791
ARPC5	0.81524	0.793132	0.837348	0.853134	0.796335	0.755943	0.856227	0.770318	0.859482
CNTNAP5	0.815198	0.72687	0.903527	0.753382	0.906491	0.736376	0.91653	0.690852	0.887559
TMEM64	0.815197	0.749424	0.880971	0.899741	0.849759	0.824175	0.900639	0.524354	0.892515
ENOX2	0.815172	0.757072	0.873271	0.881833	0.83178	0.674982	0.86385	0.714402	0.924184
MAFB	0.815119	0.830429	0.799808	0.866957	0.766246	0.838007	0.760689	0.786324	0.872488
ST3GAL1	0.815082	0.847174	0.78299	0.735216	0.851173	0.881346	0.866459	0.924959	0.631338
ATP2C2	0.814874	0.757255	0.872493	0.707105	0.911406	0.722233	0.915438	0.842428	0.790634
TMEM182	0.814821	0.769184	0.860458	0.75731	0.789322	0.824863	0.847489	0.725379	0.944564
ZNF33B	0.814813	0.753818	0.875807	0.941391	0.873434	0.785445	0.815943	0.53462	0.938044
MAX	0.814759	0.759334	0.870184	0.840773	0.875835	0.756618	0.896956	0.680611	0.83776
PRRX1	0.814681	0.77136	0.858002	0.811206	0.771179	0.807166	0.835321	0.695709	0.967505
EFCAB5	0.814425	0.762269	0.866581	0.576524	0.92872	0.808313	0.920753	0.901971	0.750271
ISG20	0.814017	0.852638	0.775396	0.71914	0.858545	0.872738	0.769854	0.966037	0.697789
AOC2	0.813771	0.800776	0.826766	0.781586	0.839338	0.864702	0.844742	0.75604	0.796217
KLHL41	0.813442	0.734003	0.892881	0.50242	0.896005	0.849888	0.904632	0.849701	0.878007
TPM3	0.813365	0.82692	0.799809	0.856442	0.879549	0.828614	0.837481	0.795705	0.682397
SLC6A5	0.813083	0.888836	0.737331	0.738315	0.826786	0.954485	0.753908	0.973708	0.631298
G2E3	0.813054	0.789173	0.836935	0.824784	0.787661	0.837667	0.82448	0.705067	0.898663
DEGS2	0.812665	0.713057	0.912274	0.62248	0.943147	0.73258	0.967921	0.78411	0.825754
PVALB	0.812649	0.760287	0.865012	0.67812	0.824089	0.659162	0.850832	0.943577	0.920116
TANC1	0.81264	0.762587	0.862693	0.664092	0.857445	0.820198	0.861658	0.80347	0.868975
MAP3K1	0.812601	0.767851	0.85735	0.705755	0.801927	0.739312	0.854845	0.858485	0.915278
AMD1	0.812564	0.795418	0.82971	0.815395	0.888883	0.822968	0.896118	0.747891	0.704129
SPP1	0.81255	0.835109	0.789991	0.741733	0.765105	0.856281	0.78039	0.907314	0.824478
TCEAL8	0.812398	0.806717	0.818078	0.812305	0.820871	0.790366	0.856352	0.817481	0.777012
FBXW12	0.81237	0.771301	0.85344	0.916093	0.865002	0.718976	0.840397	0.678835	0.85492
CPSF3L	0.812047	0.805103	0.818991	0.733171	0.865098	0.871184	0.799604	0.810952	0.792271
VSTM4	0.811892	0.715622	0.908161	0.461713	0.885843	0.779703	0.945272	0.905451	0.893368
ASS1	0.81187	0.793668	0.830073	0.850414	0.792683	0.693384	0.866316	0.837205	0.83122
ZC3HAV1L	0.811771	0.687392	0.93615	0.628141	0.879817	0.628648	0.952986	0.805388	0.975647
ZNF367	0.81168	0.672169	0.951192	0.789247	0.927048	0.641174	0.95745	0.586085	0.969078
CNTN2	0.811675	0.83101	0.79234	0.699064	0.753782	0.875096	0.817371	0.918872	0.805867
TRIM34	0.811599	0.74304	0.880159	0.842403	0.899515	0.843366	0.899617	0.543351	0.841345
BTBD16	0.811451	0.738454	0.884449	0.942756	0.854089	0.859597	0.866354	0.413008	0.932904
TUBB6	0.811421	0.833615	0.789228	0.884873	0.802812	0.914635	0.758752	0.701336	0.806119
PTTG1IP	0.811057	0.716099	0.906016	0.811961	0.901099	0.73528	0.925906	0.601055	0.891042
TMC7	0.810921	0.699843	0.921999	0.532483	0.882266	0.755678	0.927278	0.811366	0.956453
CD55	0.810896	0.883317	0.738475	0.823378	0.637403	0.932125	0.649164	0.89445	0.928857
AKAP2	0.810783	0.847666	0.7739	0.887627	0.741522	0.936068	0.682619	0.719301	0.897558
ACADL	0.810688	0.688076	0.9333	0.729763	0.904924	0.71586	0.932069	0.618606	0.962906
EDA	0.810514	0.737226	0.883802	0.578341	0.829142	0.787247	0.913836	0.846089	0.908427
GRM2	0.810508	0.886347	0.734669	0.866545	0.649835	0.939228	0.711921	0.853269	0.842252
TRPV3	0.810458	0.754395	0.866521	0.683035	0.904882	0.777422	0.953925	0.802727	0.740756
TM6SF1	0.810215	0.878612	0.741817	0.836275	0.759994	0.922578	0.759641	0.876983	0.705816
ZNF362	0.8102	0.781771	0.838629	0.799895	0.785684	0.783799	0.819038	0.761619	0.911164
SLC10A5	0.810127	0.826181	0.794073	0.849744	0.715238	0.943864	0.71109	0.684936	0.955892
ATP6V1C2	0.810098	0.767839	0.852357	0.723686	0.758056	0.81002	0.828923	0.769812	0.970093
ZNF275	0.810059	0.795296	0.824822	0.750479	0.760642	0.798811	0.81809	0.836597	0.895734
LHFP	0.810044	0.819671	0.800417	0.673639	0.715506	0.834528	0.781409	0.950847	0.904335
FAM120B	0.809949	0.740507	0.879391	0.724155	0.968013	0.72262	0.952197	0.774746	0.717963
PHYHD1	0.809838	0.893759	0.725918	0.914715	0.590231	0.927959	0.691728	0.838602	0.895795
TRAM1L1	0.809717	0.76314	0.856294	0.617606	0.898335	0.801209	0.913107	0.870606	0.757438
SMARCAL1	0.809667	0.798294	0.821039	0.942925	0.717102	0.892023	0.820757	0.559933	0.925259
SGPP2	0.809598	0.726957	0.892238	0.744126	0.893753	0.634803	0.870824	0.801942	0.912138
C21orf33	0.809556	0.805674	0.813438	0.758892	0.817292	0.851101	0.690548	0.80703	0.932474
ZFX	0.809332	0.678481	0.940182	0.586558	0.925675	0.642491	0.928847	0.806395	0.966024
CHKB	0.809297	0.827395	0.791198	0.803159	0.793902	0.789803	0.752427	0.889224	0.827266
GUCY1A3	0.809288	0.862102	0.756474	0.778983	0.660378	0.9495	0.748503	0.857824	0.860541
AK8	0.809287	0.872581	0.745993	0.774505	0.590282	0.908665	0.690038	0.934573	0.957659
MAP9	0.809235	0.775177	0.843293	0.688428	0.852587	0.798009	0.838666	0.839094	0.838627
ANKRD20A2	0.809167	0.788768	0.829565	0.592232	0.813633	0.825274	0.801892	0.948798	0.87317
PSMD13	0.809105	0.752383	0.865827	0.667304	0.807496	0.807647	0.833534	0.782197	0.956449
DUSP19	0.808875	0.752848	0.864902	0.661877	0.877973	0.85844	0.853824	0.738229	0.86291
CGNL1	0.808852	0.775313	0.842391	0.709797	0.797552	0.78941	0.859824	0.826732	0.869796
NEK6	0.808784	0.796376	0.821191	0.781607	0.835332	0.793361	0.857276	0.814161	0.770965
FAM133A	0.808658	0.8158	0.801516	0.767209	0.865821	0.835129	0.853615	0.845063	0.685113
PSMG2	0.808652	0.721845	0.895459	0.84236	0.851913	0.67723	0.887967	0.645945	0.946497
SYNE3	0.80854	0.759068	0.858011	0.668721	0.90483	0.701596	0.901637	0.906888	0.767565
RABL2A	0.808341	0.818903	0.797779	0.729329	0.763324	0.864286	0.755099	0.863096	0.874914
USP53	0.808333	0.850958	0.765709	0.813376	0.771072	0.810105	0.784278	0.929392	0.741777
CFAP126	0.808176	0.726285	0.890067	0.618243	0.89427	0.698253	0.924813	0.862357	0.851117
RAB31	0.808146	0.855281	0.761012	0.835563	0.64938	0.887123	0.734607	0.843157	0.899049
TSC22D1	0.808064	0.798829	0.817299	0.767217	0.856208	0.805256	0.865331	0.824015	0.730358
CLCN7	0.807938	0.69581	0.920066	0.662036	0.918414	0.697138	0.936629	0.728255	0.905155
ETS2	0.807637	0.846342	0.768933	0.847571	0.784766	0.876907	0.795924	0.814547	0.726107
WDR91	0.807632	0.70669	0.908573	0.826983	0.884369	0.578907	0.902018	0.714182	0.939334
DENND2A	0.807571	0.818683	0.796459	0.815289	0.806214	0.766249	0.852827	0.874511	0.730336
COBL	0.807531	0.799383	0.81568	0.790052	0.755802	0.830451	0.818722	0.777646	0.872515
CUL1	0.807528	0.793848	0.821209	0.704956	0.794326	0.792703	0.822654	0.883884	0.846645
PCDH10	0.807449	0.776461	0.838438	0.602932	0.769578	0.826225	0.859948	0.900225	0.885788
TNFAIP2	0.807382	0.737835	0.876929	0.837811	0.861677	0.708384	0.872032	0.667312	0.897079
MVB12A	0.807366	0.750722	0.864011	0.644154	0.835292	0.865568	0.858935	0.742443	0.897806
OXER1	0.807205	0.819209	0.7952	0.790904	0.90597	0.837171	0.91975	0.829553	0.55988
FGF22	0.807164	0.737487	0.876841	0.774169	0.834174	0.705504	0.848628	0.732789	0.947722
HRH3	0.807125	0.760773	0.853478	0.721437	0.80181	0.830886	0.861401	0.729996	0.897222
LILRB3	0.807008	0.751928	0.862088	0.839664	0.846224	0.839816	0.90135	0.576304	0.838689
MAK16	0.807002	0.805797	0.808207	0.711825	0.832605	0.841938	0.805562	0.863626	0.786453
ERLIN1	0.806879	0.791194	0.822564	0.68358	0.895474	0.832392	0.874481	0.85761	0.697736
FAM229A	0.80679	0.804173	0.809407	0.906248	0.778723	0.830008	0.758517	0.676263	0.89098
CPVL	0.806666	0.807574	0.805759	0.806598	0.836381	0.774574	0.853711	0.841549	0.727185
PPM1G	0.80664	0.731528	0.881752	0.693302	0.786105	0.780868	0.873912	0.720413	0.985239
TFCP2L1	0.806606	0.712584	0.900629	0.908882	0.861298	0.706963	0.900236	0.521906	0.940353
ACSF3	0.806501	0.767711	0.84529	0.905314	0.762431	0.84316	0.850527	0.554658	0.922913
C12orf73	0.806388	0.844303	0.768473	0.886166	0.697312	0.861645	0.759962	0.785099	0.848145
NT5DC3	0.806303	0.789984	0.822623	0.763113	0.890125	0.712946	0.860616	0.893893	0.717128
KLHDC1	0.806279	0.749346	0.863212	0.84386	0.829696	0.834049	0.875647	0.570129	0.884293
WWTR1	0.806198	0.77583	0.836567	0.810362	0.891015	0.831653	0.870276	0.685474	0.748409
CDK11A	0.805998	0.904945	0.707051	0.851254	0.824843	0.922873	0.775655	0.940708	0.520654
RSU1	0.805924	0.860136	0.751711	0.820121	0.868717	0.852385	0.830382	0.907902	0.556035
A2M	0.805796	0.796038	0.815554	0.81664	0.841956	0.802607	0.83559	0.768867	0.769115
RPL8	0.805697	0.764512	0.846882	0.771225	0.789834	0.78469	0.826993	0.73762	0.92382
PBX1	0.805669	0.776803	0.834536	0.695246	0.839799	0.873896	0.861008	0.761266	0.802801
PXYLP1	0.805661	0.819761	0.79156	0.84754	0.831378	0.820675	0.799979	0.791069	0.743323
FAM150B	0.805608	0.80914	0.802077	0.922322	0.824118	0.872389	0.80317	0.63271	0.778941
PDGFC	0.805578	0.729605	0.88155	0.570381	0.778914	0.835403	0.900442	0.783031	0.965295
KDM6B	0.805577	0.822915	0.78824	0.798224	0.70642	0.879958	0.783328	0.790561	0.874971
MC4R	0.805537	0.672704	0.938371	0.628738	0.928408	0.508946	0.954323	0.880427	0.932381
C1QTNF2	0.805504	0.878965	0.732042	0.780728	0.854772	0.960532	0.834343	0.895637	0.507012
CLEC4A	0.805501	0.850747	0.760255	0.801531	0.711473	0.872784	0.699745	0.877926	0.869546
PLIN1	0.805479	0.839347	0.771611	0.814609	0.794325	0.921019	0.801913	0.782412	0.718596
OPN3	0.805413	0.71037	0.900456	0.73353	0.880557	0.793132	0.917926	0.604448	0.902885
KIF15	0.805137	0.834694	0.77558	0.81425	0.742307	0.937853	0.658095	0.751979	0.926338
C5AR1	0.804956	0.769382	0.840531	0.81842	0.778272	0.803924	0.84527	0.685802	0.89805
PCDHB4	0.804666	0.751225	0.858108	0.773922	0.957063	0.717479	0.960446	0.762275	0.656814
IL20RB	0.80462	0.922282	0.686959	0.882222	0.863828	0.973782	0.601519	0.910842	0.595528
TPCN2	0.804533	0.884503	0.724563	0.897205	0.739284	0.896792	0.688412	0.859512	0.745994
NUTM2B	0.804373	0.811281	0.797466	0.651541	0.584853	0.909312	0.818196	0.87299	0.989347
PRSS16	0.804356	0.70543	0.903281	0.60067	0.921869	0.70911	0.93015	0.80651	0.857825
RAET1G	0.804341	0.6697	0.938981	0.577767	0.910234	0.775879	0.948879	0.655454	0.95783
TMEM102	0.804313	0.825969	0.782657	0.720968	0.767009	0.867387	0.796505	0.889551	0.784457
ERCC6	0.804277	0.863087	0.745467	0.737619	0.753216	0.904045	0.698998	0.947597	0.784187
SEMA6C	0.804061	0.824094	0.784028	0.688459	0.656352	0.898732	0.754493	0.885092	0.941239
TRDMT1	0.803961	0.849507	0.758415	0.829962	0.757376	0.92793	0.794067	0.79063	0.723804
LRRC55	0.803773	0.838262	0.769284	0.864215	0.778281	0.859461	0.739565	0.79111	0.790007
SNX21	0.803766	0.753557	0.853974	0.640626	0.746635	0.808131	0.834434	0.811914	0.980853
RBM27	0.803538	0.84853	0.758545	0.835617	0.84182	0.878328	0.81392	0.831646	0.619896
ZNF468	0.803483	0.865715	0.741252	0.804328	0.829989	0.883899	0.757749	0.908917	0.636017
KBTBD11	0.803425	0.757636	0.849214	0.816771	0.890097	0.728355	0.862669	0.727782	0.794876
RGPD2	0.803386	0.707134	0.899638	0.382566	0.841459	0.828992	0.894727	0.909845	0.962728
KIF5C	0.803385	0.766831	0.83994	0.85342	0.841535	0.728165	0.833327	0.718908	0.844958
ELF1	0.803368	0.834474	0.772263	0.894846	0.74145	0.879756	0.736518	0.728819	0.83882
PABPN1	0.803321	0.7191	0.887542	0.560348	0.885863	0.680407	0.902138	0.916545	0.874623
PLAC9	0.803144	0.666054	0.940235	0.778488	0.916888	0.568046	0.965722	0.651628	0.938093
ZNF618	0.803092	0.842529	0.763654	0.91565	0.653246	0.860011	0.701019	0.751927	0.936696
SEC14L2	0.803008	0.838495	0.767521	0.888698	0.793666	0.854257	0.749664	0.77253	0.759233
NUDCD1	0.802894	0.776771	0.829017	0.733344	0.798879	0.791259	0.786126	0.805709	0.902045
CAPN5	0.802817	0.852348	0.753286	0.809925	0.835766	0.799275	0.772194	0.947844	0.651896
C16orf71	0.802699	0.82296	0.782437	0.827049	0.654847	0.746229	0.80614	0.895603	0.886325
UBXN2B	0.802571	0.757515	0.847627	0.791304	0.825709	0.814225	0.835397	0.667015	0.881774
TNS3	0.802488	0.725365	0.87961	0.855644	0.87897	0.74065	0.915994	0.579802	0.843868
BAAT	0.802346	0.766194	0.838498	0.65307	0.831102	0.867223	0.878146	0.778289	0.806247
SMPDL3A	0.802301	0.749422	0.85518	0.858094	0.846265	0.645645	0.898964	0.744526	0.820312
ZNF547	0.802296	0.811092	0.7935	0.69973	0.731858	0.896284	0.74249	0.837261	0.906153
PPFIA4	0.802234	0.794657	0.809812	0.755603	0.927933	0.855852	0.875378	0.772515	0.626125
C11orf70	0.802231	0.829421	0.775041	0.717191	0.663485	0.920026	0.714734	0.851045	0.946905
CDYL2	0.802188	0.812744	0.791633	0.797193	0.834795	0.859113	0.788745	0.781926	0.751358
FLT3	0.802178	0.700007	0.90435	0.532947	0.884758	0.648941	0.897938	0.918132	0.930355
RASSF3	0.802141	0.726956	0.877325	0.695621	0.878875	0.67858	0.892698	0.806667	0.860401
USP47	0.801991	0.756746	0.847236	0.768982	0.861265	0.766815	0.892205	0.734441	0.788239
BOD1	0.801758	0.722474	0.881042	0.774827	0.829509	0.558	0.883169	0.834594	0.930449
ZNF57	0.801711	0.726105	0.877318	0.659933	0.941922	0.72254	0.915188	0.795843	0.774842
TGFBR2	0.801693	0.812884	0.790503	0.912197	0.819021	0.789011	0.846324	0.737443	0.706165
SEC14L1	0.801654	0.798113	0.805196	0.825192	0.759236	0.822208	0.816813	0.746939	0.839539
LGR5	0.801421	0.839742	0.7631	0.583335	0.787421	0.951672	0.788343	0.984219	0.713535
ZNF383	0.80141	0.824425	0.778394	0.798282	0.713666	0.809879	0.79252	0.865114	0.828997
CLVS2	0.801382	0.703541	0.899223	0.5859	0.925476	0.73405	0.909661	0.790672	0.862533
C5	0.801377	0.822352	0.780401	0.875886	0.779888	0.85347	0.737699	0.7377	0.823616
MYO1B	0.801335	0.674016	0.928655	0.426043	0.90638	0.752063	0.956707	0.843942	0.922876
THNSL1	0.801179	0.735103	0.867256	0.667386	0.93545	0.721486	0.884885	0.816437	0.781432
CLDND2	0.80075	0.746	0.855501	0.699896	0.891046	0.742886	0.906781	0.795216	0.768674
TIE1	0.80065	0.831541	0.76976	0.711866	0.605421	0.875074	0.764227	0.907685	0.93963
B3GNT2	0.800514	0.808846	0.792183	0.880814	0.790324	0.825753	0.830457	0.719972	0.755767
RNASE6	0.800335	0.839686	0.760983	0.77298	0.677675	0.813988	0.687483	0.932092	0.917793
LRP2	0.800263	0.672541	0.927985	0.52118	0.958836	0.605315	0.977444	0.891129	0.847676
SLA	0.800056	0.802859	0.797253	0.818559	0.863874	0.813032	0.815964	0.776986	0.711919
FURIN	0.79948	0.84712	0.751841	0.889323	0.620259	0.91389	0.718055	0.738146	0.917209
FOLH1	0.799442	0.690255	0.90863	0.419713	0.861053	0.754034	0.927567	0.897017	0.93727
SWAP70	0.799396	0.757661	0.841132	0.950893	0.795119	0.707949	0.839721	0.614142	0.888554
SLC35C1	0.799336	0.786302	0.812371	0.801314	0.863221	0.828184	0.850851	0.729408	0.72304
RPS27A	0.799314	0.714699	0.883929	0.708301	0.826015	0.64939	0.91147	0.786405	0.914301
MPHOSPH8	0.799116	0.754124	0.844107	0.719959	0.9043	0.661311	0.876245	0.881101	0.751777
CD151	0.799108	0.826323	0.771893	0.762508	0.746282	0.866501	0.703943	0.849959	0.865453
CTDSP1	0.799075	0.786627	0.811522	0.68705	0.730133	0.838266	0.790472	0.834565	0.913963
AXIN2	0.799045	0.665185	0.932904	0.533836	0.895672	0.707315	0.949418	0.754405	0.953622
NMD3	0.799033	0.847147	0.75092	0.707493	0.789876	0.887146	0.72907	0.946803	0.733813
DMTN	0.799008	0.736271	0.861745	0.629736	0.907972	0.768737	0.917942	0.810339	0.75932
RAPH1	0.798983	0.721815	0.876151	0.735972	0.81232	0.790985	0.866825	0.638488	0.94931
BTK	0.798947	0.699071	0.898822	0.8213	0.936201	0.717452	0.947845	0.558462	0.81242
TDRD9	0.798916	0.785357	0.812475	0.777708	0.819057	0.675366	0.813836	0.902999	0.804532
PER2	0.79875	0.876366	0.721133	0.927033	0.616001	0.877024	0.718876	0.825042	0.828522
QPRT	0.798709	0.832153	0.765265	0.974678	0.647847	0.831021	0.720231	0.690759	0.927717
FUT9	0.798638	0.763095	0.834182	0.720222	0.710435	0.90866	0.829776	0.660404	0.962333
BCL7B	0.798635	0.663014	0.934256	0.680727	0.894876	0.710716	0.942986	0.597598	0.964907
ARID3B	0.798508	0.834534	0.762481	0.793864	0.60279	0.920112	0.737072	0.789625	0.947582
KCNJ3	0.798493	0.714361	0.882626	0.762512	0.831799	0.838444	0.872033	0.542126	0.944047
TAF11	0.798418	0.69222	0.904616	0.67094	0.896454	0.662886	0.918444	0.742833	0.898952
PLA2G7	0.798322	0.793669	0.802975	0.752508	0.940994	0.823521	0.894587	0.804978	0.573343
DPYSL3	0.798067	0.842608	0.753527	0.830836	0.687976	0.897941	0.700761	0.799047	0.871843
SLC19A3	0.79731	0.854468	0.740153	0.879079	0.68366	0.898888	0.657331	0.785437	0.879467
CDC42EP3	0.797255	0.809588	0.784923	0.905926	0.702428	0.836546	0.770161	0.686292	0.88218
GNA12	0.797098	0.673485	0.920711	0.770145	0.926135	0.634681	0.947677	0.615628	0.88832
SLC17A9	0.797003	0.821957	0.772049	0.750437	0.6773	0.906443	0.744886	0.808992	0.89396
RPS3	0.79684	0.804476	0.789203	0.793977	0.741237	0.789867	0.767076	0.829584	0.859297
KIAA1161	0.796812	0.785476	0.808148	0.762091	0.749391	0.817753	0.780525	0.776585	0.894527
SRRT	0.79666	0.780623	0.812698	0.609868	0.736062	0.836081	0.809562	0.895919	0.892469
GPR21	0.796641	0.760365	0.832917	0.778914	0.727685	0.911657	0.825876	0.590522	0.945192
TYROBP	0.796575	0.851058	0.742093	0.825082	0.745018	0.889629	0.718462	0.838464	0.762799
RASSF4	0.796572	0.825976	0.767168	0.891895	0.693536	0.850866	0.758066	0.735166	0.849903
PRKX	0.796483	0.792846	0.80012	0.86844	0.771095	0.786194	0.788231	0.723905	0.841033
FAM212B	0.796446	0.82599	0.766902	0.907485	0.714161	0.949656	0.782558	0.620829	0.803987
TESK1	0.796428	0.752402	0.840455	0.668618	0.723194	0.816711	0.83155	0.771876	0.96662
ANKRD18A	0.79642	0.849267	0.743573	0.779523	0.906719	0.821193	0.852965	0.947086	0.471037
SIVA1	0.796259	0.790229	0.802289	0.706182	0.724257	0.848082	0.814161	0.816423	0.868448
THBS4	0.796258	0.773062	0.819454	0.564848	0.743371	0.865691	0.781978	0.888648	0.933014
SOCS6	0.796122	0.80226	0.789983	0.638914	0.78651	0.836769	0.794293	0.931098	0.789146
NXF1	0.796061	0.719752	0.872371	0.684169	0.921667	0.647884	0.926332	0.827203	0.769114
ACY3	0.795995	0.779723	0.812267	0.851611	0.638496	0.687428	0.814005	0.800132	0.984298
GIT1	0.795798	0.832859	0.758738	0.780313	0.594188	0.901409	0.737368	0.816856	0.944656
VAMP8	0.795791	0.74058	0.851001	0.613827	0.914176	0.780227	0.882972	0.827687	0.755855
CTNNA3	0.795788	0.702235	0.889341	0.717304	0.824488	0.656717	0.897892	0.732685	0.945642
FAM117B	0.79574	0.784255	0.807226	0.802445	0.806616	0.829561	0.79585	0.720759	0.819212
SPTY2D1-AS1	0.795718	0.918201	0.673236	0.854652	0.764054	0.963339	0.62354	0.936612	0.632113
GTDC1	0.795691	0.879789	0.711593	0.89657	0.707305	0.866231	0.749567	0.876568	0.677908
RCC2	0.79519	0.664595	0.925784	0.892254	0.934039	0.727757	0.941193	0.373773	0.902121
SRRM3	0.795101	0.669517	0.920685	0.742178	0.917635	0.659639	0.928236	0.606735	0.916184
PNPLA7	0.79507	0.794931	0.795209	0.850618	0.785517	0.77546	0.813893	0.758714	0.786217
OSTN	0.795047	0.627006	0.963089	0.58263	0.925162	0.558308	0.970402	0.74008	0.993702
ARMC9	0.79496	0.729072	0.860848	0.66137	0.890713	0.672632	0.920139	0.853214	0.771692
GP6	0.794957	0.712388	0.877526	0.915531	0.797878	0.650558	0.866187	0.571075	0.968514
ARRB1	0.794733	0.801447	0.78802	0.678812	0.719937	0.851535	0.746272	0.873993	0.897851
PLP2	0.794597	0.782714	0.806479	0.784584	0.773175	0.811446	0.770409	0.752114	0.875853
SETD1B	0.794504	0.884474	0.704534	0.817199	0.64216	0.947967	0.633773	0.888256	0.83767
C9orf69	0.794336	0.696703	0.891969	0.606431	0.861752	0.754791	0.90297	0.728887	0.911184
NLRC4	0.794328	0.770428	0.818228	0.665372	0.967833	0.719836	0.933965	0.926076	0.552886
MRPL52	0.794147	0.786863	0.801431	0.648543	0.801245	0.831624	0.854764	0.880421	0.748285
GATC	0.794076	0.81391	0.774242	0.909667	0.773753	0.855465	0.761099	0.676597	0.787875
RELL2	0.794042	0.741658	0.846426	0.708886	0.799873	0.794736	0.852322	0.721353	0.887083
CLDN11	0.794023	0.735302	0.852743	0.476794	0.859387	0.787395	0.883661	0.941716	0.815181
NOVA2	0.793862	0.749405	0.838319	0.80043	0.790837	0.745338	0.824598	0.702446	0.899523
FAM47E	0.793816	0.84612	0.741513	0.851159	0.699321	0.874407	0.684484	0.812793	0.840733
CABLES1	0.793813	0.713254	0.874373	0.743078	0.9076	0.681962	0.917405	0.714721	0.798113
CAMK1	0.79376	0.779168	0.808353	0.713314	0.81551	0.860884	0.803546	0.763305	0.806002
HMGN1	0.793734	0.755803	0.831665	0.658322	0.751856	0.842459	0.804023	0.766628	0.939116
ACKR4	0.793629	0.631856	0.955403	0.536567	0.94424	0.603317	0.946173	0.755684	0.975794
POU5F2	0.793607	0.784562	0.802652	0.795531	0.76417	0.718069	0.81954	0.840086	0.824244
RAB6C	0.793504	0.89201	0.694997	0.752903	0.684994	0.953575	0.574826	0.969553	0.825171
GEMIN4	0.793036	0.764443	0.82163	0.632949	0.731452	0.720355	0.796885	0.940025	0.936552
PITPNM2	0.792817	0.785692	0.799941	0.792446	0.783678	0.870707	0.805822	0.693924	0.810322
ZNF727	0.79264	0.827938	0.757342	0.763596	0.765532	0.9052	0.693597	0.815019	0.812896
GJA1	0.792601	0.875125	0.710077	0.818254	0.555193	0.954751	0.683007	0.852371	0.89203
DSTN	0.792462	0.792877	0.792047	0.71459	0.777289	0.85095	0.802896	0.813093	0.795957
SLC5A8	0.792342	0.78519	0.799494	0.787129	0.645176	0.837244	0.78164	0.731198	0.971667
SKIL	0.792278	0.851252	0.733304	0.781643	0.730198	0.879627	0.67737	0.892486	0.792344
FAM166A	0.792059	0.686071	0.898047	0.893489	0.895512	0.67928	0.932215	0.485442	0.866413
PELO	0.792038	0.714366	0.86971	0.517181	0.797805	0.851901	0.865477	0.774016	0.945849
FAM120A	0.791946	0.844164	0.739728	0.863005	0.729125	0.838851	0.71956	0.830637	0.770499
GCH1	0.791831	0.726012	0.85765	0.840466	0.832637	0.586942	0.858893	0.750629	0.881421
CNNM1	0.791803	0.734975	0.84863	0.809083	0.791894	0.787087	0.848222	0.608755	0.905775
NTN3	0.791556	0.738893	0.844218	0.730865	0.823369	0.837443	0.895636	0.648372	0.813648
CDH18	0.791525	0.738703	0.844346	0.821501	0.804268	0.718046	0.858708	0.676562	0.870064
PLD4	0.79149	0.832568	0.750412	0.689059	0.703605	0.861839	0.767842	0.946805	0.779789
TREX1	0.791448	0.642888	0.940009	0.792845	0.958272	0.611724	0.972912	0.524095	0.888842
POP1	0.791436	0.7866	0.796271	0.67269	0.738319	0.804748	0.79393	0.882362	0.856565
DUSP23	0.7914	0.860363	0.722437	0.791862	0.745454	0.949664	0.698797	0.839563	0.72306
ARID4A	0.791261	0.863079	0.719442	0.827016	0.630097	0.915988	0.65435	0.846234	0.873879
CCDC149	0.791035	0.787877	0.794194	0.778466	0.722622	0.900119	0.793009	0.685045	0.866951
ST18	0.790868	0.788203	0.793532	0.666059	0.784604	0.854599	0.806278	0.843952	0.789715
ZNF492	0.790796	0.844992	0.7366	0.614711	0.612478	0.977364	0.670179	0.942901	0.927143
LAIR1	0.790792	0.803094	0.778489	0.78434	0.920109	0.74709	0.87717	0.877853	0.538188
CYB5B	0.790772	0.770667	0.810877	0.741922	0.857785	0.734028	0.799843	0.836051	0.775003
CDC14A	0.790734	0.710045	0.871424	0.622587	0.88509	0.735925	0.915204	0.771622	0.813977
PIK3R5	0.790608	0.760889	0.820327	0.752943	0.840747	0.605839	0.868987	0.923883	0.751248
TRIM62	0.790445	0.792972	0.787919	0.696316	0.737263	0.782746	0.866253	0.899853	0.760241
PISD	0.790442	0.794882	0.786002	0.732236	0.740383	0.84387	0.803472	0.80854	0.814149
NAA40	0.79035	0.86751	0.71319	0.810837	0.60263	0.841393	0.690051	0.9503	0.846889
LTC4S	0.790347	0.817439	0.763255	0.891198	0.659752	0.702812	0.703089	0.858308	0.926925
LILRA1	0.790315	0.666216	0.914414	0.623473	0.824585	0.485862	0.946266	0.889312	0.972391
ITGB8	0.790146	0.804657	0.775635	0.876658	0.721433	0.835311	0.747429	0.702003	0.858043
HHAT	0.790085	0.756972	0.823198	0.848993	0.952245	0.730595	0.93735	0.691327	0.579999
NDN	0.790062	0.748607	0.831518	0.625546	0.82395	0.768766	0.871808	0.85151	0.798795
IFIT5	0.789785	0.762544	0.817026	0.777722	0.823566	0.776156	0.811716	0.733754	0.815795
PRDM1	0.789716	0.826354	0.753077	0.808841	0.603996	0.801585	0.761925	0.868637	0.893311
UBQLN4	0.78967	0.730687	0.848653	0.917954	0.884914	0.743121	0.841681	0.530985	0.819364
SLC30A1	0.789665	0.748881	0.830449	0.698138	0.816513	0.83891	0.841024	0.709594	0.833811
GPLD1	0.789516	0.695748	0.883284	0.749166	0.803686	0.663053	0.887551	0.675024	0.958615
RNF149	0.789475	0.757076	0.821874	0.7567	0.806059	0.826695	0.832787	0.687833	0.826775
KLRG1	0.789371	0.817068	0.761675	0.726657	0.655999	0.850753	0.710835	0.873794	0.918191
TMEM2	0.789076	0.850721	0.72743	0.858442	0.651337	0.9313	0.710077	0.762422	0.820877
WBP2NL	0.788911	0.774857	0.802964	0.755716	0.728624	0.886084	0.739476	0.68277	0.940793
LACTB	0.788897	0.83429	0.743505	0.833494	0.783026	0.766252	0.718212	0.903122	0.729277
NECAB3	0.788716	0.713741	0.863691	0.646408	0.851484	0.768354	0.879466	0.726461	0.860123
CD58	0.788248	0.766143	0.810353	0.870319	0.718843	0.836047	0.781711	0.592063	0.930506
MZF1	0.788246	0.76403	0.812461	0.701489	0.805787	0.822742	0.77737	0.76786	0.854226
TET2	0.788124	0.689435	0.886814	0.626205	0.83803	0.753014	0.902098	0.689085	0.920314
ZNF419	0.788057	0.727169	0.848945	0.666501	0.809516	0.680037	0.813582	0.834969	0.923737
C10orf67	0.78791	0.795951	0.779869	0.896781	0.717836	0.908371	0.84638	0.582701	0.775391
ITGA5	0.787749	0.82279	0.752707	0.810937	0.760297	0.861246	0.739638	0.796189	0.758187
MCFD2	0.787711	0.704336	0.871085	0.565653	0.804773	0.753519	0.866364	0.793837	0.942118
ZNF521	0.787602	0.835876	0.739329	0.82391	0.653721	0.845472	0.74299	0.838246	0.821276
ZNF814	0.787495	0.713946	0.861045	0.717597	0.842988	0.69312	0.867318	0.731121	0.87283
CD74	0.787413	0.71052	0.864305	0.792055	0.86545	0.751734	0.881206	0.587772	0.846258
RPS17	0.787211	0.712687	0.861736	0.677899	0.796943	0.809923	0.859642	0.650239	0.928622
UBL4A	0.787183	0.736457	0.837909	0.753898	0.79589	0.810155	0.848251	0.645317	0.869587
KIF16B	0.787161	0.850853	0.72347	0.873634	0.902972	0.939421	0.832975	0.739505	0.434463
SMARCD3	0.787114	0.7934	0.780828	0.693214	0.811376	0.841605	0.79521	0.845382	0.735898
ATXN7L1	0.786845	0.76171	0.81198	0.765255	0.863938	0.895865	0.808703	0.624011	0.763301
ZNF205	0.786643	0.876858	0.696428	0.820687	0.593338	0.910103	0.631879	0.899785	0.864068
MXD4	0.786611	0.824652	0.748571	0.848321	0.690672	0.793514	0.708269	0.83212	0.846771
TNS1	0.786595	0.777591	0.795599	0.846523	0.695183	0.799263	0.774777	0.686987	0.916836
CD68	0.786486	0.75426	0.818712	0.732547	0.920816	0.716737	0.896941	0.813496	0.63838
MCF2L	0.786385	0.875843	0.696928	0.869223	0.862035	0.867595	0.784604	0.89071	0.444145
ANAPC5	0.786294	0.714195	0.858393	0.585524	0.763435	0.695527	0.859905	0.861535	0.951839
KCNK9	0.786219	0.806918	0.765519	0.692274	0.847618	0.869501	0.815932	0.85898	0.633008
EIF5A	0.785907	0.798272	0.773542	0.777714	0.755771	0.838414	0.77884	0.778687	0.786016
NXT1	0.785853	0.841244	0.730462	0.834621	0.646641	0.840881	0.64466	0.84823	0.900086
CNTNAP3B	0.785809	0.816867	0.75475	0.652549	0.722651	0.906701	0.671139	0.89135	0.870462
HLA-DMA	0.785545	0.679371	0.891719	0.801522	0.861469	0.783548	0.886658	0.453042	0.927029
COPS8	0.785486	0.735793	0.83518	0.688373	0.799881	0.698134	0.825587	0.820871	0.880071
COMMD5	0.785399	0.779103	0.791694	0.876976	0.75976	0.770203	0.740329	0.69013	0.874994
ZNF669	0.785366	0.823813	0.74692	0.908612	0.637077	0.851475	0.720586	0.711351	0.883096
GIMAP2	0.785365	0.675746	0.894985	0.675937	0.921371	0.653307	0.92499	0.697995	0.838594
ARHGEF4	0.785089	0.802684	0.767494	0.812539	0.698171	0.872393	0.75712	0.723121	0.84719
C8orf88	0.785004	0.74851	0.821498	0.880197	0.752945	0.65924	0.821257	0.706093	0.890292
HEATR4	0.784936	0.818232	0.75164	0.734858	0.687921	0.855588	0.751327	0.864251	0.815671
ITIH5	0.78493	0.818912	0.750948	0.762975	0.570169	0.835398	0.720166	0.858362	0.962508
STS	0.784892	0.69314	0.876645	0.615308	0.928049	0.61859	0.911735	0.845521	0.790151
ZNF576	0.784736	0.739698	0.829775	0.693746	0.848537	0.824368	0.862436	0.70098	0.778352
EXOG	0.784609	0.678328	0.890889	0.541888	0.893395	0.627812	0.881176	0.865284	0.898096
PPP3CC	0.784557	0.846606	0.722507	0.848315	0.68579	0.872737	0.651573	0.818766	0.830158
CFI	0.784371	0.657058	0.911683	0.853252	0.907719	0.587121	0.928961	0.530802	0.898371
FAM181A	0.78421	0.671468	0.896952	0.636808	0.884693	0.619265	0.939983	0.75833	0.866179
NINL	0.78392	0.851347	0.716493	0.867113	0.723932	0.885497	0.710037	0.801431	0.715509
SLC26A9	0.783822	0.7917	0.775944	0.667274	0.871695	0.823177	0.848252	0.884648	0.607885
CHD3	0.783778	0.749623	0.817933	0.854167	0.783678	0.891502	0.8275	0.5032	0.842621
EPHB6	0.783621	0.844916	0.722325	0.927225	0.611965	0.909851	0.684568	0.697674	0.870443
STX8	0.783561	0.853889	0.713233	0.70077	0.6393	0.922263	0.654762	0.938633	0.845637
ARHGAP29	0.783162	0.744147	0.822177	0.570479	0.770767	0.825897	0.819468	0.836065	0.876296
AGMO	0.78313	0.691398	0.874862	0.451912	0.9302	0.630462	0.909243	0.991819	0.785142
SIRT3	0.78313	0.73286	0.833399	0.892633	0.895926	0.771203	0.855445	0.534744	0.748826
BCAS4	0.783102	0.722752	0.843451	0.701678	0.822509	0.7779	0.847034	0.688679	0.860811
TNFSF12	0.782969	0.748922	0.817015	0.791201	0.826454	0.74818	0.827039	0.707385	0.797552
SNN	0.782947	0.673715	0.892179	0.613413	0.829077	0.791207	0.898883	0.616523	0.948576
PLXDC1	0.782865	0.760054	0.805675	0.691902	0.72638	0.756125	0.805056	0.832136	0.885588
ELOVL1	0.782833	0.750258	0.815409	0.503953	0.76007	0.833798	0.814787	0.913021	0.871371
PEX3	0.782509	0.714338	0.850679	0.440351	0.899165	0.790288	0.895083	0.912375	0.757789
AKAP5	0.782506	0.81226	0.752751	0.750372	0.722461	0.857468	0.737241	0.828941	0.798552
H2AFY2	0.782505	0.783961	0.781049	0.835468	0.880157	0.70573	0.868366	0.810685	0.594623
SLAIN1	0.782109	0.69827	0.865947	0.593677	0.846092	0.638004	0.871671	0.863129	0.880079
CRTAP	0.782076	0.688283	0.875869	0.834643	0.895584	0.683856	0.891991	0.546349	0.840031
CD99	0.782054	0.925061	0.639046	0.930554	0.542542	0.938805	0.578682	0.905823	0.795915
AK6	0.782047	0.669166	0.894928	0.641585	0.860868	0.658151	0.900145	0.707763	0.923773
GPR26	0.781821	0.874932	0.68871	0.960389	0.590451	0.983605	0.566312	0.680801	0.909367
PPARG	0.781815	0.826518	0.737113	0.887049	0.622632	0.817668	0.757331	0.774837	0.831375
PKD2L2	0.781778	0.695078	0.868478	0.456283	0.928665	0.703542	0.927996	0.92541	0.748774
SLC13A4	0.781699	0.748579	0.814819	0.896204	0.915261	0.743447	0.924233	0.606085	0.604965
PLAA	0.781685	0.800198	0.763172	0.788152	0.776261	0.832221	0.789206	0.78022	0.72405
SULT1C4	0.781584	0.708553	0.854614	0.512628	0.79398	0.863765	0.857177	0.749267	0.912685
GLIPR1	0.781583	0.727526	0.83564	0.573046	0.825549	0.778875	0.844721	0.830657	0.83665
PPP1R42	0.781429	0.744503	0.818355	0.738738	0.787101	0.557872	0.867414	0.936899	0.800551
PLEKHA4	0.781338	0.666667	0.89601	0.704613	0.868059	0.716912	0.907936	0.578476	0.912035
DYNLL2	0.781326	0.871637	0.691015	0.831579	0.810591	0.882072	0.789056	0.901259	0.473398
SPATA6L	0.781323	0.73517	0.827475	0.646039	0.664998	0.834765	0.839248	0.724706	0.978178
SAMD4A	0.781295	0.608797	0.953794	0.78211	0.972816	0.5132	0.971426	0.531079	0.91714
BAALC	0.781276	0.773728	0.788824	0.576964	0.867205	0.828662	0.859595	0.915559	0.639672
SMKR1	0.781234	0.618013	0.944455	0.435557	0.92488	0.736682	0.949928	0.6818	0.958557
RPS3A	0.781122	0.76902	0.793223	0.737376	0.817423	0.744079	0.831284	0.825605	0.730962
NCL	0.780968	0.783637	0.778298	0.76755	0.876516	0.757612	0.881306	0.82575	0.577072
CHMP3	0.780895	0.781161	0.780629	0.794315	0.836687	0.834968	0.779581	0.714199	0.725619
RAB40A	0.780882	0.684776	0.876988	0.723838	0.838388	0.596343	0.875629	0.734149	0.916948
UXT	0.780745	0.736018	0.825473	0.768695	0.761579	0.734389	0.821015	0.70497	0.893825
CIC	0.780677	0.730656	0.830698	0.507089	0.764329	0.805251	0.806788	0.879627	0.920977
THSD7A	0.78067	0.865963	0.695376	0.716577	0.679258	0.945544	0.679446	0.935768	0.727424
DEPTOR	0.780518	0.787385	0.77365	0.72428	0.828689	0.793947	0.844843	0.843929	0.647417
RSPH10B	0.780431	0.572918	0.987945	0.921124	0.975577	0.336257	0.994004	0.461373	0.994253
DNAL1	0.780127	0.863435	0.696819	0.757483	0.633535	0.898121	0.584668	0.934702	0.872254
MYBL1	0.780055	0.697156	0.862954	0.604054	0.838858	0.680106	0.859035	0.807308	0.89097
CLDN15	0.779826	0.826517	0.733135	0.676392	0.679105	0.879111	0.689493	0.924049	0.830808
CSRP2	0.779605	0.755257	0.803954	0.80015	0.734335	0.878454	0.775548	0.587167	0.901977
IL10RA	0.779464	0.766423	0.792506	0.76894	0.82225	0.720728	0.824104	0.809599	0.731163
SNRPB2	0.779333	0.820181	0.738484	0.826815	0.696099	0.833526	0.727831	0.800202	0.791522
ACKR1	0.779237	0.799588	0.758885	0.837804	0.717547	0.840817	0.769615	0.720144	0.789493
MME	0.779008	0.689712	0.868304	0.396312	0.807878	0.784473	0.873464	0.88835	0.923571
MPP6	0.778894	0.709237	0.848552	0.683088	0.82368	0.699608	0.875944	0.745014	0.846031
GPATCH4	0.778886	0.826881	0.730891	0.930096	0.741223	0.772399	0.696923	0.778147	0.754525
LY96	0.778829	0.87105	0.686608	0.846645	0.7436	0.914511	0.667823	0.851994	0.648401
TPT1	0.778548	0.747245	0.809851	0.675321	0.806864	0.745339	0.835097	0.821074	0.787592
ARHGEF10	0.778527	0.79951	0.757543	0.796545	0.813314	0.762159	0.820578	0.839827	0.638738
DCTD	0.778365	0.76645	0.79028	0.744977	0.794269	0.673489	0.785702	0.880883	0.790871
MAPK15	0.778345	0.710112	0.846578	0.796139	0.748991	0.646352	0.850631	0.687846	0.940112
CCDC94	0.77833	0.683564	0.873096	0.634276	0.921868	0.684638	0.927033	0.731778	0.770388
REEP2	0.778266	0.682488	0.874045	0.655705	0.873306	0.686696	0.890638	0.705065	0.85819
BRCA2	0.778104	0.762953	0.793256	0.494413	0.939817	0.877161	0.890013	0.917285	0.549939
SLC38A11	0.778097	0.733888	0.822307	0.710399	0.939054	0.829816	0.935024	0.661448	0.592844
MGAT2	0.777812	0.783338	0.772287	0.628482	0.807502	0.832564	0.780451	0.888969	0.728906
IL15	0.777755	0.631511	0.923999	0.61248	0.915529	0.618186	0.909173	0.663868	0.947295
NLRP1	0.777719	0.750629	0.804808	0.755999	0.696629	0.757589	0.780936	0.738299	0.93686
MMP24	0.77768	0.771392	0.783968	0.835175	0.76886	0.832451	0.797755	0.646552	0.785289
LASP1	0.777439	0.716478	0.838399	0.466066	0.762701	0.782249	0.820779	0.901118	0.931718
COL4A5	0.777314	0.715631	0.838998	0.723458	0.806597	0.652652	0.845252	0.770782	0.865145
KCNJ8	0.777249	0.815678	0.738819	0.624062	0.762064	0.853235	0.779167	0.969736	0.675227
C8orf58	0.777179	0.742247	0.812111	0.821271	0.824556	0.78106	0.892738	0.624411	0.719037
BCAR3	0.777175	0.869963	0.684387	0.799161	0.65626	0.882169	0.728439	0.92856	0.668461
PCDH7	0.777164	0.826855	0.727473	0.841015	0.693292	0.907306	0.706754	0.732244	0.782375
INTS7	0.777138	0.704795	0.84948	0.622658	0.823008	0.699721	0.883656	0.792006	0.841777
C10orf90	0.776962	0.71843	0.835493	0.604229	0.739919	0.77425	0.84073	0.776811	0.925831
FAT3	0.776797	0.779601	0.773993	0.810084	0.720087	0.807543	0.75453	0.721177	0.847363
ABHD10	0.776704	0.716167	0.837242	0.748713	0.814257	0.770188	0.829157	0.629598	0.868311
C4orf46	0.776633	0.674479	0.878786	0.500607	0.799986	0.586683	0.886322	0.936148	0.950051
BEST1	0.776617	0.714534	0.838699	0.731397	0.891261	0.652937	0.882654	0.759268	0.742183
ZBTB8OS	0.776542	0.724549	0.828534	0.586908	0.870349	0.770157	0.861436	0.816582	0.753818
CDK11B	0.776517	0.878347	0.674686	0.841142	0.72428	0.941582	0.632066	0.852318	0.667712
HIST2H2AC	0.776478	0.632974	0.919982	0.45857	0.882524	0.751241	0.906549	0.689112	0.970872
TRIQK	0.776449	0.680592	0.872306	0.770545	0.922228	0.622655	0.894186	0.648577	0.800503
MRAP2	0.776411	0.780651	0.772172	0.740842	0.805403	0.780811	0.784851	0.820299	0.726262
TSKU	0.776222	0.820023	0.732421	0.782323	0.74262	0.857276	0.700718	0.820471	0.753926
ASCL5	0.776044	0.641355	0.910732	0.651083	0.940909	0.657211	0.914948	0.615771	0.87634
ALAD	0.775946	0.754247	0.797645	0.791163	0.77309	0.851479	0.722614	0.620099	0.897231
SLC5A6	0.775726	0.822751	0.728702	0.759213	0.689927	0.837607	0.746212	0.871432	0.749967
WWC2	0.77566	0.720707	0.830612	0.741139	0.766202	0.688692	0.805641	0.732291	0.919993
GSDMD	0.775528	0.880169	0.670887	0.906502	0.764407	0.864444	0.745074	0.869561	0.503181
CDKN2AIPNL	0.775483	0.7468	0.804167	0.687051	0.782007	0.792495	0.792644	0.760855	0.83785
KLHL5	0.77523	0.763552	0.786907	0.637297	0.82055	0.789118	0.817483	0.864242	0.722688
BICD1	0.775229	0.721315	0.829144	0.831839	0.755808	0.815226	0.806703	0.51688	0.924919
RASL12	0.77516	0.868272	0.682047	0.887989	0.706936	0.92697	0.665765	0.789857	0.673441
PEMT	0.775108	0.739913	0.810303	0.605736	0.718087	0.763098	0.781281	0.850905	0.93154
PSMA6	0.775046	0.821819	0.728273	0.813827	0.60738	0.863047	0.693172	0.788583	0.884268
DCUN1D5	0.775027	0.771768	0.778285	0.730742	0.674445	0.815675	0.772638	0.768888	0.887771
AKAP3	0.774905	0.828355	0.721455	0.855471	0.919588	0.698533	0.828146	0.93106	0.416632
NCAM2	0.774893	0.817019	0.732766	0.858989	0.684607	0.858428	0.718027	0.733641	0.795664
GUCY1A2	0.774877	0.652062	0.897692	0.616154	0.933154	0.597631	0.914657	0.7424	0.845264
CREB5	0.774842	0.699781	0.849904	0.617869	0.777684	0.700925	0.839996	0.780549	0.932031
CTDSPL	0.774749	0.863015	0.686482	0.914524	0.469741	0.946819	0.641039	0.727704	0.948665
TMEM39B	0.774488	0.657297	0.89168	0.641028	0.819772	0.684587	0.912796	0.646275	0.942471
ZNF12	0.774132	0.749714	0.79855	0.665096	0.704775	0.845832	0.788179	0.738214	0.902696
LRRC17	0.774115	0.64104	0.907189	0.662331	0.835628	0.730605	0.92946	0.530184	0.95648
MAP2K3	0.774039	0.746073	0.802006	0.770644	0.7986	0.741205	0.801306	0.72637	0.806112
USP22	0.774025	0.781698	0.766353	0.805197	0.797376	0.790631	0.741219	0.749265	0.760465
LILRA2	0.773826	0.687789	0.859863	0.513187	0.80807	0.659281	0.858329	0.8909	0.91319
ARHGEF6	0.773811	0.793766	0.753857	0.796333	0.845587	0.80434	0.796638	0.780626	0.619345
STARD5	0.773755	0.707223	0.840287	0.874637	0.822067	0.706783	0.884094	0.54025	0.8147
DRG2	0.773696	0.737738	0.809653	0.714254	0.833975	0.733714	0.813263	0.765247	0.781722
SLC6A16	0.773584	0.695969	0.851199	0.834452	0.732326	0.697987	0.852525	0.555469	0.968748
ADRA2C	0.773575	0.735571	0.81158	0.651772	0.774429	0.847361	0.814843	0.707579	0.845468
ALK	0.773542	0.754712	0.792371	0.730352	0.721408	0.717964	0.800556	0.815821	0.85515
KCNE3	0.773477	0.776928	0.770027	0.707792	0.681061	0.841844	0.708926	0.781147	0.920093
FGR	0.773453	0.653031	0.893875	0.704337	0.893142	0.65299	0.895938	0.601768	0.892546
CIART	0.773402	0.705089	0.841716	0.731117	0.857618	0.68021	0.845832	0.703939	0.821698
ERAL1	0.773294	0.810361	0.736226	0.766626	0.727888	0.823273	0.663883	0.841183	0.816908
FAM24B	0.77311	0.724266	0.821954	0.654525	0.804448	0.73214	0.873042	0.786133	0.788371
PARD3	0.772996	0.768468	0.777525	0.779091	0.665715	0.858346	0.758573	0.667967	0.908287
HSPB2-C11orf52	0.772915	0.615617	0.930212	0.861861	0.980005	0.344579	0.985693	0.640412	0.824938
SFRP1	0.77281	0.667401	0.878219	0.496647	0.947121	0.570601	0.94954	0.934954	0.737996
PIP4K2A	0.772775	0.715226	0.830324	0.61616	0.843622	0.668256	0.86632	0.861261	0.781031
RWDD4	0.772741	0.685424	0.860058	0.411427	0.799686	0.822022	0.852768	0.822822	0.927719
NFE2L1	0.772591	0.772306	0.772876	0.731323	0.749614	0.802213	0.705107	0.783383	0.863906
CHEK1	0.772586	0.749332	0.79584	0.583284	0.733057	0.786094	0.748971	0.878617	0.905492
UNC13A	0.772527	0.771479	0.773575	0.793453	0.781503	0.898253	0.785412	0.622733	0.75381
MICA	0.772418	0.676755	0.868082	0.534835	0.817628	0.713597	0.861833	0.781832	0.924786
CLIP1	0.772321	0.734036	0.810606	0.67226	0.742526	0.826387	0.803749	0.703463	0.885543
TIFA	0.772293	0.841996	0.70259	0.890219	0.631038	0.871943	0.623352	0.763826	0.853379
FAM220A	0.77216	0.687416	0.856905	0.571113	0.747421	0.679795	0.879478	0.811339	0.943815
IDNK	0.772068	0.667134	0.877003	0.732849	0.880636	0.761566	0.881649	0.506986	0.868723
ZNF239	0.772011	0.708104	0.835919	0.777212	0.78976	0.755859	0.86418	0.59124	0.853817
CSGALNACT1	0.771997	0.896338	0.647656	0.916015	0.430004	0.940459	0.589959	0.832539	0.923006
OAZ3	0.77193	0.787044	0.756815	0.662838	0.599549	0.804926	0.6957	0.893367	0.975197
YES1	0.771929	0.802721	0.741137	0.702669	0.725079	0.874726	0.763021	0.830768	0.73531
DAAM2	0.771896	0.754785	0.789006	0.741617	0.698305	0.82233	0.80009	0.70041	0.868622
ZBED9	0.771866	0.823655	0.720077	0.82052	0.769382	0.872112	0.815496	0.778334	0.575352
RPS4X	0.771805	0.688528	0.855082	0.728779	0.852699	0.604688	0.878973	0.732116	0.833572
EEF1E1	0.771773	0.731789	0.811757	0.787905	0.808187	0.67465	0.784624	0.732811	0.842461
SPECC1L	0.771751	0.801144	0.742357	0.669003	0.786598	0.80277	0.786041	0.931659	0.654433
RGAG1	0.771728	0.753444	0.790011	0.662312	0.731359	0.792947	0.81546	0.805073	0.823215
ANKRD26	0.771711	0.825237	0.718186	0.775393	0.641448	0.899827	0.632502	0.80049	0.880607
GLYCTK	0.771661	0.75528	0.788042	0.532738	0.704645	0.795717	0.743171	0.937385	0.916309
RABGGTA	0.771588	0.73722	0.805956	0.768211	0.711492	0.782235	0.780502	0.661213	0.925874
RILPL2	0.771569	0.681475	0.861664	0.840485	0.846797	0.607452	0.882686	0.596487	0.855509
COX6A1	0.771548	0.692216	0.850879	0.565482	0.833426	0.661848	0.856857	0.849319	0.862354
WDR76	0.771465	0.736051	0.806878	0.450915	0.840036	0.804537	0.873231	0.952701	0.707368
KHK	0.771288	0.744869	0.797708	0.844907	0.753738	0.888968	0.790085	0.50073	0.849301
BET1L	0.771282	0.688626	0.853939	0.608775	0.800962	0.697152	0.860705	0.75995	0.900149
PEX11B	0.77127	0.719722	0.822817	0.729153	0.843222	0.691602	0.853313	0.738412	0.771917
SPDYE5	0.771253	0.743478	0.799028	0.686698	0.920307	0.851953	0.930161	0.691783	0.546615
COX7A2	0.771248	0.752958	0.789538	0.702412	0.694408	0.678603	0.809765	0.877857	0.864442
ZNF711	0.77123	0.768994	0.773465	0.582468	0.718644	0.817744	0.763355	0.906771	0.838397
PIK3CD	0.771175	0.7794	0.76295	0.848773	0.809441	0.695111	0.871912	0.794315	0.607496
RPS29	0.771099	0.727869	0.81433	0.821934	0.761332	0.658193	0.817011	0.703481	0.864647
SSU72	0.771012	0.69568	0.846345	0.507829	0.903879	0.757424	0.923646	0.821787	0.711509
ADARB1	0.770742	0.800216	0.741268	0.796486	0.700105	0.899725	0.703779	0.704438	0.81992
ABCC2	0.770741	0.733788	0.807693	0.451251	0.823731	0.890506	0.796249	0.859607	0.8031
C1orf43	0.770438	0.709079	0.831797	0.815261	0.824584	0.732843	0.856177	0.579132	0.814631
PBDC1	0.770437	0.776066	0.764808	0.540552	0.802206	0.809837	0.778206	0.977809	0.714013
NUS1	0.770399	0.730712	0.810086	0.727519	0.756194	0.711	0.769254	0.753617	0.904811
ZZZ3	0.770387	0.719401	0.821373	0.556368	0.764939	0.823482	0.822487	0.778352	0.876694
SULT1C2	0.770143	0.753847	0.786439	0.915249	0.579901	0.749073	0.806678	0.597218	0.972737
MS4A6A	0.770141	0.820974	0.719308	0.687403	0.864161	0.856593	0.844455	0.918926	0.449307
DYRK1A	0.770052	0.734948	0.805157	0.765422	0.697917	0.729609	0.795153	0.709812	0.922401
PPP1R11	0.77005	0.807188	0.732911	0.798906	0.689216	0.844613	0.663268	0.778044	0.84625
ZFR	0.770039	0.780149	0.759929	0.867123	0.709866	0.820779	0.716574	0.652544	0.853348
TMC6	0.769859	0.834052	0.705666	0.548046	0.653264	0.967813	0.618311	0.986296	0.845422
C4orf36	0.769793	0.694604	0.844982	0.694952	0.851396	0.747217	0.845572	0.641642	0.837978
ZKSCAN3	0.769773	0.709385	0.830162	0.563587	0.758081	0.75093	0.791167	0.813637	0.941237
HS2ST1	0.769705	0.769297	0.770113	0.701753	0.724818	0.870596	0.717754	0.735543	0.867767
ZNF557	0.769546	0.802086	0.737007	0.718424	0.708827	0.921586	0.688481	0.766248	0.813713
ADAMTS3	0.769409	0.691192	0.847625	0.608792	0.891707	0.733644	0.927388	0.73114	0.723781
ZNF697	0.76934	0.62639	0.912289	0.731752	0.911571	0.667928	0.925793	0.479492	0.899504
FBXO3	0.769332	0.812752	0.725912	0.711584	0.699665	0.812655	0.694501	0.914016	0.783569
AHNAK2	0.769305	0.786693	0.751916	0.802873	0.803364	0.775011	0.755171	0.782195	0.697214
MRPS14	0.769255	0.670834	0.867675	0.584106	0.843697	0.791696	0.877716	0.636701	0.881613
MIF4GD	0.769046	0.771329	0.766764	0.770987	0.731111	0.833864	0.76014	0.709136	0.80904
KAT5	0.768966	0.725628	0.812304	0.636686	0.715384	0.731561	0.81388	0.808636	0.907649
RNF220	0.768942	0.696503	0.841382	0.770288	0.839083	0.79601	0.901312	0.52321	0.783751
REP15	0.768836	0.799228	0.738444	0.799182	0.690405	0.855133	0.674678	0.743371	0.850247
ABCD2	0.768729	0.685443	0.852014	0.43811	0.867169	0.75018	0.88223	0.868039	0.806644
MAP2K7	0.768674	0.712998	0.82435	0.702106	0.829497	0.823175	0.860065	0.613714	0.783489
DDAH1	0.768532	0.77992	0.757145	0.62278	0.740625	0.870791	0.736197	0.846187	0.794613
ARAP1	0.768475	0.794032	0.742918	0.701925	0.648435	0.855644	0.721046	0.824529	0.859272
MANEAL	0.768404	0.770676	0.766133	0.771264	0.770239	0.702278	0.759051	0.838485	0.769109
RAB11FIP3	0.768378	0.853249	0.683507	0.838663	0.757907	0.887667	0.645258	0.833417	0.647356
PDE8B	0.768371	0.873492	0.66325	0.903135	0.686085	0.961067	0.602034	0.756275	0.701632
ABCC3	0.76831	0.89416	0.64246	0.916717	0.66855	0.927022	0.532327	0.83874	0.726505
NME4	0.768302	0.78838	0.748225	0.665689	0.741705	0.880324	0.711414	0.819127	0.791555
PGLYRP1	0.768109	0.669322	0.866895	0.482591	0.736921	0.758227	0.868965	0.767149	0.9948
FZD7	0.767994	0.711465	0.824524	0.46608	0.808917	0.76171	0.834671	0.906605	0.829983
PPM1D	0.767904	0.841512	0.694296	0.78536	0.571153	0.83549	0.669458	0.903686	0.842278
TCF12	0.767844	0.793609	0.742079	0.699078	0.723566	0.799264	0.761667	0.882484	0.741005
CNGA3	0.767744	0.880971	0.654517	0.837282	0.508727	0.941186	0.641237	0.864443	0.813586
BCAR1	0.767712	0.834404	0.70102	0.810464	0.708475	0.896329	0.736357	0.796418	0.658227
EFNB2	0.767632	0.683475	0.851789	0.608607	0.856595	0.598894	0.885032	0.842924	0.813741
PEG10	0.767626	0.702166	0.833086	0.665634	0.736488	0.795648	0.829507	0.645216	0.933262
ARSI	0.767619	0.679252	0.855986	0.712869	0.893723	0.764275	0.902832	0.560614	0.771405
DPH3	0.767607	0.676326	0.858887	0.787659	0.867552	0.662401	0.878897	0.578917	0.830213
TMEM196	0.767588	0.79023	0.744946	0.821853	0.715571	0.822707	0.724892	0.726131	0.794376
CCDC39	0.7675	0.691393	0.843606	0.628904	0.822484	0.690954	0.884159	0.754321	0.824176
ALOXE3	0.767462	0.712191	0.822733	0.715295	0.741425	0.70779	0.845391	0.713487	0.881384
RRAGC	0.767416	0.698974	0.835857	0.772707	0.765008	0.726461	0.843493	0.597756	0.89907
ZNF611	0.767404	0.669638	0.86517	0.450889	0.795467	0.787502	0.834828	0.770524	0.965214
RPS6	0.767387	0.745414	0.789359	0.771586	0.793573	0.740669	0.807977	0.723989	0.766528
ARPC4	0.76733	0.654491	0.880169	0.69066	0.831121	0.600673	0.896572	0.672142	0.912815
CAPZA2	0.767266	0.779844	0.754688	0.604365	0.709794	0.880941	0.735287	0.854226	0.818984
GOLGA8N	0.767227	0.581322	0.953131	0.456047	0.921249	0.594221	0.974759	0.693698	0.963385
ATP2B4	0.767037	0.66871	0.865363	0.436507	0.842438	0.744431	0.852338	0.825193	0.901314
PHYH	0.766973	0.674458	0.859488	0.692208	0.90164	0.733867	0.893092	0.5973	0.78373
INSIG2	0.766971	0.718241	0.815702	0.596451	0.800531	0.735683	0.780274	0.82259	0.866299
CCDC51	0.766853	0.638924	0.894782	0.599017	0.841663	0.712084	0.881297	0.605671	0.961386
UNC119	0.766827	0.71657	0.817083	0.724722	0.7243	0.700991	0.831683	0.723997	0.895267
TNFRSF12A	0.766787	0.606931	0.926643	0.459511	0.936884	0.517815	0.936951	0.843467	0.906095
LBH	0.766737	0.711499	0.821974	0.733895	0.793386	0.693174	0.82961	0.707427	0.842928
BANK1	0.766596	0.771012	0.76218	0.863848	0.74425	0.713041	0.779582	0.736146	0.762708
TOMM7	0.766552	0.638692	0.894411	0.438473	0.934003	0.588687	0.937086	0.888916	0.812144
ADGRG1	0.766522	0.600556	0.932489	0.648537	0.937633	0.453148	0.96348	0.699982	0.896354
TMEM237	0.766516	0.778858	0.754173	0.747456	0.645181	0.727635	0.688353	0.861483	0.928986
ACVR1	0.76647	0.82293	0.71001	0.832398	0.703829	0.866941	0.716805	0.769451	0.709397
SELL	0.766339	0.844484	0.688193	0.760458	0.781975	0.835212	0.785145	0.937783	0.497461
HSPB2	0.766324	0.693605	0.839043	0.691626	0.733553	0.70329	0.844874	0.6859	0.938702
MAGED4B	0.766312	0.750322	0.782303	0.690426	0.800715	0.642512	0.785034	0.918028	0.761159
NEURL4	0.766292	0.766613	0.765971	0.810407	0.835793	0.76973	0.808153	0.719701	0.653966
WIPI1	0.766186	0.824903	0.70747	0.903313	0.573817	0.935926	0.665319	0.63547	0.883274
UBE2QL1	0.766171	0.750414	0.781928	0.633024	0.744808	0.794465	0.773636	0.823753	0.82734
C11orf31	0.766155	0.747766	0.784545	0.82607	0.707731	0.763282	0.78575	0.653946	0.860153
NSMAF	0.765931	0.685984	0.845878	0.770955	0.760116	0.653745	0.842587	0.633252	0.934932
MEPE	0.765854	0.67246	0.859249	0.463378	0.773996	0.717427	0.884519	0.836574	0.919231
DLG5	0.765822	0.702825	0.82882	0.535283	0.753302	0.769891	0.847876	0.8033	0.885282
TMEM115	0.765773	0.718722	0.812823	0.527755	0.827048	0.835551	0.845497	0.79286	0.765925
DCLK3	0.765716	0.731743	0.799689	0.432013	0.846947	0.915947	0.856663	0.847269	0.695456
IFIT1	0.765686	0.807886	0.723487	0.873451	0.67503	0.778823	0.704448	0.771383	0.790983
ALOX12	0.765595	0.725667	0.805523	0.561778	0.803592	0.804022	0.800371	0.8112	0.812608
TMX4	0.765546	0.724259	0.806833	0.694562	0.806935	0.716456	0.822305	0.761759	0.791259
MED23	0.765427	0.879174	0.65168	0.927297	0.811558	0.821383	0.662177	0.88884	0.481305
TBXAS1	0.765365	0.790059	0.740671	0.721973	0.763259	0.756791	0.742045	0.891413	0.716708
ADAM20	0.765337	0.790478	0.740196	0.926827	0.696397	0.719541	0.703244	0.725065	0.820947
SLC47A2	0.765296	0.918463	0.612128	0.915581	0.713744	0.89757	0.620601	0.942238	0.502039
CDH19	0.765266	0.620995	0.909537	0.380657	0.891259	0.596824	0.895632	0.885504	0.941722
LMNB1	0.765227	0.74489	0.785564	0.841291	0.738898	0.818684	0.757198	0.574696	0.860597
RPIA	0.765105	0.831485	0.698725	0.852502	0.6196	0.851989	0.632542	0.789962	0.844033
NBPF20	0.765011	0.665673	0.864348	0.673613	0.842759	0.654156	0.885037	0.66925	0.865249
UBR7	0.764956	0.771544	0.758368	0.651253	0.748578	0.7845	0.757741	0.87888	0.768785
TLL2	0.764927	0.76689	0.762964	0.686834	0.699306	0.795976	0.736004	0.81786	0.853583
MAG	0.764857	0.772749	0.756966	0.66435	0.695412	0.850042	0.72165	0.803854	0.853837
SPTB	0.764845	0.67615	0.85354	0.620861	0.868131	0.691454	0.885749	0.716135	0.80674
SH3GL2	0.764762	0.758234	0.771289	0.752179	0.748262	0.779322	0.783903	0.743201	0.781704
TRERF1	0.764745	0.759604	0.769886	0.771323	0.760496	0.913986	0.795144	0.593504	0.754018
IPO4	0.76469	0.698132	0.831247	0.681412	0.816525	0.763852	0.837895	0.649132	0.839321
FERMT1	0.764676	0.693992	0.83536	0.614353	0.751023	0.718656	0.868223	0.748967	0.886835
RGPD1	0.764588	0.700032	0.829143	0.384729	0.768532	0.799151	0.804053	0.916217	0.914843
ZCCHC2	0.764545	0.791715	0.737374	0.858218	0.63037	0.743561	0.753229	0.773366	0.828524
SNIP1	0.764411	0.765722	0.7631	0.643988	0.707239	0.825027	0.789382	0.82815	0.792678
IFIH1	0.76439	0.779452	0.749329	0.858915	0.670664	0.74313	0.715446	0.736311	0.861875
TMEM132C	0.764381	0.785402	0.743361	0.708264	0.854721	0.694393	0.834731	0.953549	0.540631
KIAA1211	0.764282	0.689693	0.838872	0.576637	0.745855	0.629109	0.83701	0.863333	0.93375
PALLD	0.764208	0.642589	0.885826	0.529065	0.877264	0.711989	0.899735	0.686713	0.88048
ZNF750	0.764199	0.677779	0.850618	0.69509	0.790223	0.546462	0.822081	0.791786	0.939551
MTMR12	0.76399	0.750375	0.777605	0.65571	0.700578	0.802577	0.778142	0.792839	0.854096
CSNK1D	0.763933	0.707778	0.820089	0.654107	0.709896	0.727856	0.811042	0.741371	0.939328
DDX39B	0.763873	0.761207	0.766539	0.637968	0.702978	0.825774	0.73818	0.819878	0.85846
TMEM86B	0.763858	0.680691	0.847024	0.629138	0.851639	0.78041	0.841944	0.632525	0.84749
PCDHA1	0.763848	0.788704	0.738991	0.744595	0.669591	0.767878	0.761625	0.853639	0.785757
PTPN13	0.763819	0.712705	0.814933	0.656333	0.894114	0.65811	0.892634	0.823673	0.658051
KLHL4	0.763656	0.68325	0.844062	0.570453	0.754246	0.660659	0.858769	0.818636	0.919172
ARHGEF17	0.763615	0.746206	0.781024	0.685104	0.868046	0.72947	0.829223	0.824045	0.645803
FRMPD4	0.763477	0.712021	0.814933	0.72107	0.798115	0.779759	0.819596	0.635232	0.827088
ATG9B	0.76339	0.742673	0.784106	0.801249	0.906339	0.71252	0.855359	0.714251	0.590621
GRK5	0.763305	0.758588	0.768023	0.73278	0.732731	0.748132	0.756401	0.79485	0.814938
CYS1	0.763301	0.678456	0.848145	0.492547	0.830597	0.788676	0.888206	0.754145	0.825633
TMEM52B	0.763297	0.643477	0.883116	0.387864	0.87351	0.637582	0.87196	0.904985	0.903878
ZNF502	0.763268	0.659279	0.867257	0.523944	0.802594	0.699488	0.848866	0.754404	0.950312
HRASLS	0.763202	0.689583	0.836821	0.537501	0.673091	0.824427	0.864956	0.706822	0.972416
KIF1A	0.763202	0.765167	0.761236	0.840472	0.782033	0.831377	0.780906	0.623651	0.72077
CASP7	0.762866	0.648083	0.877649	0.805999	0.894436	0.598955	0.911888	0.539297	0.826623
TEK	0.762832	0.728212	0.797453	0.746424	0.760171	0.690104	0.744215	0.748108	0.887974
RPS6KC1	0.76269	0.811263	0.714116	0.816609	0.663618	0.799544	0.718442	0.817637	0.760287
PSMD1	0.762577	0.729177	0.795978	0.625622	0.777639	0.719003	0.803341	0.842905	0.806954
TBC1D19	0.762396	0.693123	0.831668	0.549979	0.831204	0.682767	0.829994	0.846624	0.833807
SAPCD1	0.762374	0.802611	0.722137	0.821642	0.807307	0.628801	0.674116	0.95739	0.684988
EMP1	0.762251	0.721747	0.802755	0.880914	0.855529	0.690859	0.831971	0.593467	0.720766
WFDC2	0.762234	0.644492	0.879976	0.4979	0.815295	0.67593	0.875901	0.759648	0.948731
LINC01420	0.762115	0.769714	0.754515	0.724104	0.683548	0.911798	0.798148	0.67324	0.78185
TVP23A	0.762011	0.79799	0.726032	0.810393	0.764589	0.763316	0.760444	0.820262	0.653063
B4GALT1	0.76188	0.715047	0.808714	0.755742	0.747808	0.670961	0.786792	0.718438	0.891541
AZGP1	0.761853	0.780532	0.743175	0.681402	0.724701	0.835053	0.717221	0.825141	0.787602
ZNF84	0.761824	0.741866	0.781782	0.663809	0.685062	0.81939	0.718291	0.7424	0.941992
CCDC85A	0.76178	0.716534	0.807026	0.728872	0.769741	0.838583	0.824037	0.582146	0.827299
GALNT12	0.761612	0.668861	0.854364	0.60804	0.884279	0.675188	0.888983	0.723354	0.789831
CDNF	0.761586	0.621464	0.901707	0.286893	0.785631	0.814022	0.941518	0.763478	0.977973
HIST1H2AG	0.76158	0.66776	0.8554	0.664935	0.889987	0.705202	0.853596	0.633144	0.822617
ADD3	0.761568	0.648262	0.874873	0.609278	0.902859	0.688288	0.917717	0.647221	0.804042
OCRL	0.761314	0.721798	0.80083	0.63589	0.760456	0.804463	0.776604	0.725041	0.865431
KAT2B	0.761314	0.756798	0.765829	0.783347	0.791734	0.775928	0.837035	0.711118	0.668719
C7orf73	0.761301	0.750758	0.771843	0.658421	0.827077	0.759047	0.803126	0.834808	0.685326
CYSLTR2	0.761271	0.736911	0.785632	0.668709	0.821811	0.781432	0.811329	0.760591	0.723755
PAM16	0.761232	0.735393	0.787071	0.595854	0.734066	0.859798	0.807793	0.750528	0.819355
PGBD5	0.761177	0.774082	0.748271	0.764464	0.655372	0.838757	0.750381	0.719026	0.839062
CXCL2	0.761141	0.77443	0.747852	0.52498	0.671225	0.883715	0.709677	0.914594	0.862653
PGM5	0.761086	0.744518	0.777654	0.718557	0.782394	0.668804	0.767312	0.846193	0.783255
MOSPD1	0.761085	0.615595	0.906575	0.785419	0.842082	0.613996	0.928021	0.44737	0.949624
NFASC	0.761041	0.806071	0.716011	0.797078	0.713306	0.890544	0.698286	0.730591	0.73644
BMP2K	0.760973	0.82282	0.699127	0.915456	0.643399	0.945752	0.67614	0.607252	0.777841
TSPAN8	0.760914	0.621608	0.90022	0.322347	0.943347	0.605614	0.92695	0.936862	0.830364
PARP8	0.760871	0.751329	0.770412	0.698911	0.744193	0.718849	0.740699	0.836227	0.826345
BCL2L11	0.760869	0.705456	0.816282	0.605901	0.756746	0.731445	0.801199	0.779023	0.890899
MRPS27	0.760798	0.680119	0.841477	0.733517	0.768043	0.732899	0.832224	0.573941	0.924163
CFAP58	0.760798	0.697741	0.823855	0.397159	0.839995	0.839694	0.8266	0.856369	0.804971
TNXB	0.760784	0.780654	0.740914	0.790244	0.779744	0.791524	0.739127	0.760194	0.70387
PIGP	0.760773	0.708242	0.813305	0.715349	0.955209	0.663134	0.945372	0.746243	0.539333
LAMA1	0.760768	0.801314	0.720223	0.824871	0.621615	0.904983	0.629108	0.674086	0.909946
CXCL16	0.760666	0.688585	0.832747	0.702339	0.811992	0.662708	0.840785	0.700709	0.845462
CBFB	0.760572	0.806538	0.714607	0.809273	0.710554	0.804419	0.722384	0.805922	0.710883
ZKSCAN2	0.760526	0.693679	0.827372	0.752095	0.789302	0.61207	0.785455	0.716872	0.907359
TTC39A	0.760456	0.622295	0.898618	0.525916	0.882391	0.531626	0.926736	0.809342	0.886727
SLC25A36	0.760155	0.681932	0.838378	0.635261	0.805797	0.685475	0.845519	0.72506	0.863819
ADM5	0.760132	0.705638	0.814625	0.559501	0.73823	0.863684	0.784726	0.69373	0.920918
SMC4	0.760108	0.801028	0.719188	0.868685	0.682735	0.874485	0.697638	0.659914	0.777191
CFAP20	0.760087	0.754429	0.765745	0.748538	0.676231	0.685689	0.760516	0.829061	0.860489
FAM151B	0.759925	0.632582	0.887268	0.350669	0.840013	0.612831	0.901148	0.934246	0.920642
SLC9A2	0.759878	0.764508	0.755248	0.866905	0.743074	0.755344	0.790358	0.671275	0.732314
SLC16A2	0.7598	0.700658	0.818941	0.717279	0.754253	0.853177	0.81856	0.531518	0.88401
FOXF2	0.759704	0.661205	0.858203	0.515234	0.842977	0.717263	0.907706	0.751117	0.823926
DNAJC17	0.759652	0.914767	0.604536	0.883149	0.593174	0.949514	0.536192	0.911638	0.684243
FBRSL1	0.759611	0.77993	0.739293	0.646111	0.629292	0.808951	0.69075	0.884727	0.897837
EBF3	0.759468	0.834937	0.683999	0.714474	0.590228	0.873636	0.563018	0.9167	0.898751
LTV1	0.7594	0.687582	0.831218	0.601553	0.77336	0.825811	0.832128	0.635382	0.888168
NEBL	0.759312	0.770214	0.74841	0.849501	0.704302	0.879902	0.686487	0.581239	0.85444
CAPN9	0.759176	0.683972	0.83438	0.65107	0.74894	0.710636	0.837124	0.69021	0.917075
CUZD1	0.759159	0.629952	0.888365	0.399866	0.926116	0.652574	0.954742	0.837416	0.784238
RFPL2	0.759138	0.626469	0.891808	0.378827	0.888665	0.817696	0.884754	0.682885	0.902005
FRMD4B	0.759104	0.750438	0.767771	0.591998	0.763146	0.780563	0.77228	0.878751	0.767886
CA3	0.758864	0.580398	0.937329	0.546155	0.986517	0.370471	0.988846	0.824569	0.836626
KCTD12	0.758699	0.84308	0.674318	0.842479	0.762396	0.838235	0.676835	0.848526	0.583722
MAZ	0.758684	0.761518	0.755851	0.647696	0.570906	0.813695	0.751476	0.823162	0.945172
MAEA	0.758663	0.723505	0.793821	0.684299	0.781016	0.723711	0.786312	0.762504	0.814134
KCTD21	0.758652	0.796119	0.721185	0.714709	0.645963	0.837712	0.689174	0.835935	0.828419
ZNF599	0.758604	0.839999	0.677208	0.661296	0.50317	0.9163	0.619731	0.942403	0.908725
CLDND1	0.758578	0.644068	0.873087	0.571985	0.878723	0.504332	0.906497	0.855888	0.834041
TMCC2	0.758559	0.641846	0.875272	0.456085	0.937985	0.613481	0.942851	0.855972	0.744979
JPH1	0.758457	0.69595	0.820965	0.648361	0.813228	0.818285	0.849111	0.621203	0.800555
SMYD2	0.7584	0.731006	0.785793	0.595101	0.810777	0.687232	0.800675	0.910686	0.745926
ASCL1	0.758322	0.765588	0.751056	0.814963	0.687199	0.737538	0.778291	0.744263	0.787676
ZNF230	0.758272	0.708122	0.808423	0.698766	0.709222	0.860766	0.77283	0.564835	0.943216
SPAG5	0.758183	0.729418	0.786948	0.793922	0.773332	0.762541	0.795465	0.631792	0.792047
USP46	0.758036	0.71223	0.803843	0.564113	0.858058	0.810088	0.825331	0.76249	0.728138
LGI4	0.758032	0.707654	0.80841	0.725392	0.877005	0.547236	0.865137	0.850335	0.683088
KCNG3	0.757993	0.790077	0.72591	0.805037	0.753563	0.890485	0.750422	0.674709	0.673744
C7orf61	0.757959	0.840702	0.675215	0.767038	0.683255	0.784417	0.72198	0.970651	0.620411
PLEKHD1	0.757873	0.592209	0.923536	0.515363	0.917827	0.744911	0.927339	0.516354	0.925443
ARRDC1	0.757852	0.630533	0.885171	0.727935	0.854191	0.510268	0.894247	0.653397	0.907076
LATS1	0.757704	0.821297	0.69411	0.902447	0.703774	0.956258	0.621644	0.605186	0.756913
RHBDF1	0.757691	0.652518	0.862865	0.765433	0.912456	0.660366	0.896031	0.531754	0.780108
AATK	0.757559	0.728977	0.78614	0.480016	0.848943	0.777437	0.852447	0.929478	0.65703
MPZL2	0.757526	0.791624	0.723428	0.746812	0.778523	0.792225	0.750449	0.835835	0.641311
CNST	0.757422	0.708697	0.806148	0.594201	0.816786	0.756288	0.807609	0.775602	0.794047
BAG2	0.757417	0.772262	0.742572	0.738568	0.721324	0.755741	0.74088	0.822476	0.765513
STH	0.757413	0.770067	0.744759	0.920135	0.924446	0.617972	0.863059	0.772093	0.446773
KIRREL3	0.75731	0.77607	0.738549	0.821632	0.727969	0.742978	0.766363	0.7636	0.721316
ATP6V0E2	0.75725	0.676009	0.838491	0.662153	0.793632	0.772646	0.833175	0.593228	0.888666
ARFGEF2	0.757228	0.686513	0.827944	0.761029	0.817863	0.549788	0.833688	0.748721	0.832279
ZFHX2	0.757188	0.781336	0.733041	0.851055	0.746087	0.915734	0.66712	0.577218	0.785915
ELF4	0.757164	0.7088	0.805527	0.668629	0.867793	0.729244	0.831745	0.728528	0.717044
TAZ	0.757161	0.708997	0.805325	0.593771	0.814254	0.652158	0.804739	0.881063	0.796982
GLB1	0.757062	0.673218	0.840906	0.884923	0.78453	0.655822	0.817647	0.478908	0.92054
JAZF1	0.756875	0.727728	0.786021	0.786207	0.678406	0.756285	0.772102	0.640693	0.907554
SLC9A8	0.756871	0.741268	0.772475	0.887921	0.795951	0.854141	0.780954	0.481743	0.740519
NUTM2A	0.756773	0.667242	0.846304	0.57703	0.707927	0.859973	0.874384	0.564725	0.956601
FAM111A	0.756701	0.770022	0.74338	0.892895	0.7788	0.761147	0.698329	0.656024	0.753009
CDS1	0.756608	0.635525	0.877691	0.713302	0.888405	0.58036	0.863731	0.612914	0.880937
ZNF700	0.75658	0.754607	0.758552	0.748175	0.726355	0.735564	0.775318	0.780083	0.773984
PHLPP1	0.756465	0.818264	0.694666	0.776498	0.665963	0.811342	0.701053	0.866953	0.716982
ARHGEF2	0.75631	0.701051	0.811569	0.696589	0.806737	0.789321	0.847352	0.617243	0.780618
PIRT	0.756201	0.69764	0.814762	0.833539	0.810962	0.51065	0.892848	0.748731	0.740477
RPL36	0.756108	0.689896	0.822319	0.665243	0.718897	0.765216	0.81117	0.63923	0.93689
LILRA6	0.756096	0.7234	0.788792	0.65085	0.760028	0.934001	0.792708	0.585349	0.813641
ZNF470	0.756049	0.733596	0.778503	0.396323	0.739955	0.900045	0.763087	0.904419	0.832466
SLC5A4	0.755838	0.639129	0.872548	0.639062	0.786872	0.61596	0.859308	0.662365	0.971463
NEURL1	0.755791	0.633317	0.878264	0.714617	0.84109	0.705017	0.891124	0.480317	0.902577
SLC4A7	0.755753	0.846346	0.66516	0.82679	0.623535	0.910196	0.648626	0.802053	0.723318
HEXDC	0.75574	0.592389	0.919091	0.452699	0.934703	0.581436	0.953124	0.743032	0.869445
GPD1L	0.755725	0.662782	0.848667	0.688324	0.835704	0.540348	0.870768	0.759674	0.839529
SERPIND1	0.755666	0.733508	0.777823	0.797362	0.872405	0.755397	0.840076	0.647766	0.620987
RGL1	0.755612	0.700835	0.81039	0.774525	0.85499	0.682731	0.829752	0.645249	0.746429
BMP8A	0.755543	0.64768	0.863407	0.881662	0.868132	0.579929	0.915314	0.481448	0.806774
HERC5	0.75545	0.706654	0.804247	0.684613	0.823214	0.689927	0.80574	0.745421	0.783785
MSX1	0.755438	0.785883	0.724992	0.878889	0.576659	0.64631	0.729953	0.832449	0.868366
PHLDB3	0.755354	0.802412	0.708296	0.70971	0.61479	0.903101	0.676706	0.794425	0.833392
YDJC	0.755341	0.802437	0.708246	0.72496	0.615377	0.90657	0.675232	0.77578	0.83413
SLC46A3	0.755294	0.624909	0.885679	0.476825	0.898032	0.588464	0.871696	0.809436	0.88731
PTCD2	0.755267	0.723312	0.787222	0.693672	0.819323	0.755737	0.795539	0.720528	0.746805
MDGA1	0.755218	0.770963	0.739473	0.770675	0.629508	0.837156	0.741582	0.705058	0.847328
GRM5	0.755187	0.648136	0.862238	0.612743	0.894414	0.626687	0.891463	0.704978	0.800838
TRIM36	0.755161	0.71648	0.793843	0.612617	0.827555	0.738868	0.839003	0.797954	0.71497
SLC4A9	0.755137	0.625392	0.884883	0.881411	0.760862	0.592372	0.932518	0.402393	0.961269
HPN	0.754944	0.685034	0.824854	0.572437	0.897721	0.742802	0.928078	0.739864	0.648761
PPP4R1	0.754798	0.616902	0.892695	0.728179	0.85696	0.657426	0.895518	0.4651	0.925608
SLC40A1	0.75465	0.724792	0.784508	0.408101	0.795123	0.817421	0.830359	0.948854	0.728043
GPR180	0.754617	0.660218	0.849016	0.556771	0.762832	0.725673	0.866894	0.698211	0.917323
E2F1	0.754606	0.754245	0.754966	0.763257	0.816985	0.716092	0.80968	0.783387	0.638232
IPMK	0.754584	0.718298	0.79087	0.674424	0.73834	0.775545	0.784973	0.704924	0.849297
TMEM81	0.754568	0.803817	0.70532	0.695358	0.850809	0.821754	0.75216	0.894337	0.51299
SLC27A5	0.75446	0.697634	0.811286	0.584886	0.867572	0.657462	0.848728	0.850555	0.717557
RBM26	0.754387	0.782067	0.726708	0.750571	0.805996	0.829964	0.794987	0.765665	0.579141
ADIRF	0.754373	0.700738	0.808008	0.851112	0.708448	0.768241	0.751408	0.482861	0.964168
ANKRD40	0.75431	0.659672	0.848947	0.667727	0.859105	0.67237	0.903596	0.63892	0.784141
CNOT8	0.754195	0.746232	0.762157	0.784296	0.719545	0.773328	0.771082	0.681073	0.795844
PTRH2	0.754166	0.79751	0.710822	0.815637	0.700251	0.866391	0.678235	0.710503	0.753978
GDF1	0.754101	0.679068	0.829134	0.728287	0.841428	0.533965	0.890664	0.774952	0.755311
BCL2L14	0.754098	0.71837	0.789826	0.435156	0.626293	0.820668	0.748676	0.899286	0.994509
ANKRD44	0.754088	0.790256	0.71792	0.656592	0.631234	0.812868	0.727126	0.901309	0.7954
FAM110C	0.754053	0.675567	0.832539	0.706709	0.740945	0.735658	0.847293	0.584336	0.909378
WDR27	0.75401	0.645397	0.862623	0.538623	0.927133	0.499287	0.952557	0.898281	0.708177
EPS8	0.753964	0.726846	0.781082	0.552553	0.765094	0.782002	0.778953	0.845982	0.799197
DUSP9	0.753911	0.717945	0.789877	0.763165	0.898343	0.681354	0.893521	0.709316	0.577767
TCF19	0.753906	0.789902	0.717909	0.610909	0.772592	0.846377	0.707371	0.912421	0.673764
C1GALT1	0.753872	0.776549	0.731196	0.673978	0.64385	0.938978	0.691141	0.716691	0.858596
CCDC180	0.753855	0.678413	0.829298	0.706705	0.799682	0.707934	0.835781	0.620599	0.85243
EIF4B	0.753775	0.687172	0.820379	0.622951	0.836788	0.593303	0.85734	0.845262	0.767009
PLIN4	0.753572	0.672347	0.834798	0.54077	0.900533	0.655774	0.861587	0.820497	0.742273
OXCT2	0.75357	0.680668	0.826471	0.748939	0.709393	0.605944	0.810649	0.687122	0.959371
TMPO	0.753503	0.733223	0.773783	0.694521	0.764829	0.757507	0.763688	0.747641	0.792832
PLD6	0.753488	0.671419	0.835557	0.458294	0.847538	0.674935	0.849882	0.881029	0.809251
UAP1	0.753429	0.661414	0.845443	0.5583	0.788553	0.643909	0.867169	0.782034	0.880608
HAPLN2	0.753403	0.752116	0.754689	0.547777	0.724252	0.771362	0.719352	0.93721	0.820463
ERV3-1	0.753343	0.773772	0.732913	0.878964	0.834715	0.747411	0.754837	0.694942	0.609187
ELAC1	0.753287	0.681704	0.824869	0.599969	0.82379	0.729704	0.815985	0.71544	0.834832
LRMP	0.753136	0.752641	0.753631	0.721285	0.653292	0.841243	0.745744	0.695394	0.861856
ACSBG1	0.75306	0.655099	0.851021	0.365437	0.843641	0.834477	0.869948	0.765382	0.839474
HSPA12A	0.753021	0.708732	0.79731	0.686476	0.790856	0.69756	0.803692	0.74216	0.797382
ZNF747	0.752918	0.646103	0.859734	0.63558	0.811146	0.745362	0.858077	0.557367	0.90998
CIPC	0.752862	0.779778	0.725946	0.85816	0.654206	0.802698	0.746509	0.678474	0.777124
GPR88	0.752757	0.737056	0.768458	0.593608	0.814276	0.818427	0.794691	0.799133	0.696405
HAUS4	0.752718	0.717382	0.788054	0.388511	0.792845	0.903299	0.804198	0.860335	0.767118
C21orf62	0.752668	0.800302	0.705034	0.779412	0.825293	0.793528	0.78887	0.827966	0.500938
RSPH1	0.752486	0.635678	0.869294	0.574059	0.858956	0.604313	0.899351	0.728662	0.849576
MFSD5	0.752378	0.739214	0.765541	0.686253	0.680518	0.742914	0.731769	0.788476	0.884335
ENDOD1	0.752347	0.722739	0.781955	0.774853	0.830069	0.70952	0.846348	0.683845	0.669449
XYLB	0.752289	0.682738	0.821839	0.569616	0.721285	0.783184	0.797555	0.695415	0.946676
IDE	0.752261	0.802122	0.7024	0.649179	0.81232	0.834998	0.720316	0.922189	0.574563
MS4A4A	0.752236	0.654311	0.850161	0.563322	0.912363	0.589939	0.886494	0.809673	0.751627
LY6G5C	0.751867	0.600556	0.903178	0.646824	0.952221	0.414246	0.966767	0.740599	0.790548
FOXK2	0.75181	0.726388	0.777232	0.861012	0.658972	0.88749	0.758311	0.430662	0.914412
PLEKHG2	0.75178	0.79811	0.705449	0.733138	0.685978	0.812835	0.731742	0.848357	0.698629
APOL2	0.751767	0.632081	0.871454	0.531674	0.907166	0.498715	0.909884	0.865854	0.797311
HPCAL4	0.751666	0.752515	0.750817	0.616369	0.639018	0.877725	0.720684	0.76345	0.892748
ALG3	0.751234	0.661803	0.840665	0.456272	0.752011	0.786718	0.80351	0.742419	0.966473
TMPPE	0.751189	0.72195	0.780428	0.554654	0.876931	0.71397	0.845377	0.897227	0.618976
PIBF1	0.751188	0.858982	0.643393	0.720719	0.617507	0.925593	0.593804	0.930635	0.718869
NEDD8	0.7511	0.757876	0.744325	0.762986	0.717993	0.766084	0.771761	0.744558	0.743219
TMEM260	0.751	0.799784	0.702217	0.704735	0.803843	0.863073	0.782068	0.831542	0.520739
HIF3A	0.750909	0.760095	0.741722	0.843229	0.564542	0.757379	0.701593	0.679678	0.959031
HIST1H1E	0.750758	0.760355	0.741161	0.841165	0.751807	0.833753	0.718977	0.606148	0.752698
IFT140	0.750659	0.644854	0.856465	0.698968	0.868309	0.709626	0.859472	0.525969	0.841613
RALB	0.750651	0.733722	0.767579	0.703031	0.826397	0.714615	0.789877	0.783521	0.686464
ACBD6	0.75062	0.820099	0.681142	0.796091	0.690117	0.744254	0.666008	0.919953	0.6873
VAMP1	0.750597	0.74809	0.753105	0.65763	0.804002	0.739616	0.775168	0.847023	0.680144
NUP85	0.750521	0.759334	0.741709	0.845596	0.66957	0.814159	0.696268	0.618247	0.859287
PKDREJ	0.750483	0.602282	0.898684	0.220526	0.857514	0.70272	0.895388	0.883599	0.943149
N4BP2	0.750399	0.775704	0.725094	0.665218	0.553182	0.869525	0.663256	0.792369	0.958845
STK35	0.750399	0.714415	0.786383	0.744865	0.799122	0.782719	0.800398	0.615661	0.75963
DDX20	0.750385	0.810228	0.690542	0.807307	0.565254	0.889192	0.629664	0.734185	0.876707
KCNH4	0.750372	0.615148	0.885595	0.672049	0.9032	0.814096	0.915842	0.359301	0.837743
ARHGAP30	0.750273	0.765019	0.735527	0.718351	0.832676	0.703126	0.763429	0.87358	0.610477
NLN	0.75023	0.641688	0.858773	0.458895	0.938917	0.604033	0.936017	0.862136	0.701384
EIF2A	0.750205	0.798574	0.701837	0.852657	0.607384	0.732873	0.68685	0.81019	0.811275
C17orf51	0.750087	0.647036	0.853137	0.475371	0.827595	0.691618	0.84218	0.774119	0.889637
PEF1	0.749955	0.676001	0.823908	0.803669	0.849586	0.592433	0.847657	0.631902	0.774481
WDR35	0.749743	0.758602	0.740885	0.649827	0.703055	0.87888	0.718753	0.747097	0.800846
DGAT2	0.749672	0.642702	0.856641	0.652738	0.876456	0.648292	0.863932	0.627077	0.829535
IQGAP2	0.749669	0.784329	0.715009	0.797169	0.66337	0.891255	0.648326	0.664563	0.833332
MUSK	0.749648	0.755761	0.743534	0.777572	0.578197	0.932986	0.669987	0.556724	0.982419
PLAU	0.749593	0.88398	0.615205	0.840935	0.773377	0.892002	0.661983	0.919003	0.410256
GHRL	0.749361	0.61996	0.878761	0.509478	0.833336	0.663137	0.852861	0.687264	0.950087
GABRB2	0.749343	0.655966	0.842719	0.669349	0.814737	0.741573	0.860488	0.556976	0.852932
MED21	0.749341	0.835046	0.663636	0.888565	0.724987	0.867376	0.668116	0.749197	0.597807
KIF25	0.749321	0.639565	0.859076	0.832857	0.674227	0.662577	0.911378	0.423262	0.991623
ASPN	0.749294	0.80078	0.697809	0.558034	0.781914	0.896815	0.776284	0.947492	0.535228
SERPINE1	0.749277	0.673145	0.825409	0.869654	0.900141	0.664746	0.83698	0.485035	0.739107
AACS	0.749225	0.755804	0.742647	0.771193	0.736119	0.705442	0.723148	0.790776	0.768674
INPP5K	0.749168	0.798643	0.699693	0.67146	0.715298	0.859486	0.717767	0.864982	0.666012
NES	0.749134	0.651729	0.84654	0.837996	0.820312	0.578177	0.817863	0.539014	0.901443
LHFPL1	0.749123	0.723355	0.774891	0.63875	0.910907	0.712529	0.864056	0.818786	0.549711
DENND2C	0.748741	0.638582	0.858901	0.620765	0.850356	0.569819	0.885365	0.725161	0.840982
MYO15B	0.748672	0.775032	0.722313	0.664801	0.676327	0.771929	0.6795	0.888365	0.811111
VCAM1	0.748544	0.719773	0.777315	0.647558	0.791663	0.660147	0.803607	0.851615	0.736676
KCNK13	0.748407	0.779883	0.716931	0.681373	0.725106	0.742006	0.822267	0.91627	0.60342
NVL	0.748289	0.736808	0.759769	0.72076	0.726178	0.693316	0.779537	0.796348	0.773593
MATK	0.74824	0.635898	0.860583	0.62203	0.877918	0.65587	0.895746	0.629794	0.808085
SQRDL	0.747987	0.740566	0.755409	0.812433	0.786134	0.698873	0.805478	0.710391	0.674615
KIAA0922	0.747956	0.776167	0.719744	0.85325	0.501724	0.8985	0.746581	0.576752	0.910928
AMOTL1	0.747955	0.706851	0.789058	0.667997	0.767346	0.729445	0.786403	0.723112	0.813425
OPTN	0.747782	0.767787	0.727777	0.677993	0.813426	0.774493	0.74564	0.850874	0.624267
IFNGR2	0.747603	0.704293	0.790912	0.711648	0.861411	0.721338	0.819697	0.679893	0.69163
SOSTDC1	0.747574	0.691074	0.804075	0.686681	0.849186	0.716349	0.851656	0.670193	0.711382
NUAK1	0.747574	0.760854	0.734293	0.794559	0.700618	0.752084	0.755278	0.73592	0.746982
LRIT3	0.747528	0.699967	0.795088	0.661854	0.818937	0.73307	0.8302	0.704978	0.736128
RPL13A	0.747512	0.650199	0.844824	0.63034	0.785243	0.628359	0.860302	0.691899	0.888927
ALG1L	0.747503	0.729181	0.765825	0.702748	0.793459	0.710459	0.793892	0.774338	0.710124
HHIPL1	0.747462	0.901671	0.593253	0.855281	0.69384	0.915559	0.627872	0.934174	0.458046
DKK2	0.747436	0.773878	0.720994	0.61943	0.553806	0.850207	0.690067	0.851996	0.91911
EFCAB10	0.74732	0.807044	0.687596	0.915544	0.791401	0.75411	0.758727	0.75148	0.512661
KATNB1	0.74727	0.734718	0.759822	0.72269	0.694226	0.761675	0.76405	0.719788	0.821189
PLSCR4	0.747239	0.642111	0.852367	0.63232	0.853809	0.723866	0.886305	0.570146	0.816988
MTHFSD	0.747218	0.686966	0.80747	0.689235	0.800865	0.626174	0.76802	0.745489	0.853526
GYG1	0.747205	0.744659	0.749751	0.820783	0.626415	0.813458	0.711995	0.599736	0.910843
ZDHHC9	0.747198	0.736185	0.758211	0.604676	0.789999	0.700423	0.834294	0.903457	0.65034
B4GALT3	0.747197	0.771515	0.722878	0.672257	0.621701	0.818264	0.714642	0.824024	0.832291
BCL6B	0.747115	0.779875	0.714355	0.796563	0.77204	0.718454	0.692235	0.824609	0.678789
PDZD7	0.747028	0.846443	0.647613	0.812695	0.668108	0.849079	0.587258	0.877556	0.687472
RPS24	0.746988	0.740431	0.753544	0.744338	0.67443	0.677355	0.740325	0.799602	0.845878
WDR31	0.746971	0.822759	0.671182	0.757279	0.753404	0.913808	0.647086	0.797189	0.613058
STKLD1	0.746945	0.77423	0.719659	0.715961	0.616068	0.885666	0.712158	0.721063	0.830752
TNNT2	0.746898	0.862379	0.631417	0.939634	0.553275	0.952038	0.547882	0.695464	0.793095
SOX17	0.746673	0.618121	0.875224	0.807291	0.7879	0.661373	0.898156	0.3857	0.939616
NUTF2	0.746648	0.752753	0.740542	0.800231	0.726723	0.762724	0.728216	0.695303	0.766688
HEBP1	0.746559	0.586458	0.90666	0.486619	0.84402	0.568534	0.944008	0.70422	0.931951
PSMA4	0.74655	0.71382	0.779281	0.877427	0.665787	0.653728	0.766324	0.610305	0.905732
GRAMD2	0.746522	0.731396	0.761649	0.556515	0.723463	0.783049	0.731038	0.854623	0.830446
RNLS	0.746505	0.78491	0.7081	0.613901	0.696027	0.815893	0.665728	0.924936	0.762545
PDE7A	0.746493	0.752889	0.740097	0.858701	0.696523	0.76954	0.755754	0.630427	0.768013
PLEKHG4	0.746488	0.825141	0.667835	0.643971	0.633123	0.926592	0.573128	0.90486	0.797255
CXXC4	0.746468	0.806499	0.686437	0.773289	0.544437	0.873848	0.663227	0.772359	0.851647
PHEX	0.746327	0.708571	0.784084	0.771455	0.852803	0.713219	0.827771	0.641038	0.671679
KCNK10	0.746269	0.797111	0.695427	0.858451	0.551404	0.723729	0.602102	0.809152	0.932775
PRPS2	0.746178	0.772881	0.719476	0.647568	0.693815	0.841541	0.728612	0.829534	0.736
COG5	0.746075	0.712997	0.779152	0.73904	0.669097	0.724338	0.763189	0.675613	0.90517
SLX1A	0.746067	0.612098	0.880036	0.757054	0.841037	0.616393	0.900114	0.462847	0.898958
COL6A1	0.745992	0.705189	0.786795	0.539605	0.902586	0.792074	0.897441	0.783888	0.560357
WWP2	0.745975	0.791017	0.700934	0.701897	0.773578	0.776772	0.722657	0.894382	0.606566
CBLN2	0.745973	0.654866	0.837079	0.580113	0.829296	0.726904	0.891637	0.657583	0.790303
MAPK8IP1	0.745968	0.677333	0.814603	0.654317	0.672284	0.739188	0.807691	0.638495	0.963834
TRAF1	0.745962	0.781115	0.71081	0.716585	0.674445	0.714419	0.695895	0.912339	0.762089
XRCC3	0.745961	0.690272	0.80165	0.78938	0.751548	0.73274	0.781255	0.548697	0.872148
AGTPBP1	0.745881	0.696618	0.795143	0.632446	0.846814	0.736018	0.867199	0.721391	0.671416
ZMAT4	0.74572	0.663201	0.828239	0.675665	0.806469	0.764956	0.845687	0.548982	0.832559
PCDHGA7	0.745692	0.883628	0.607757	0.768073	0.506781	0.962318	0.471206	0.920492	0.845284
SENP8	0.745687	0.656743	0.834631	0.459865	0.838129	0.67606	0.833631	0.834303	0.832133
AQP4	0.745675	0.746752	0.744597	0.720373	0.757397	0.896766	0.700723	0.623117	0.775672
PDE8A	0.745595	0.721447	0.769743	0.725832	0.707156	0.761015	0.773814	0.677494	0.828259
LAMP1	0.745586	0.719016	0.772155	0.695155	0.727127	0.770427	0.802309	0.691467	0.78703
MAOB	0.745576	0.793445	0.697707	0.72486	0.788098	0.85377	0.71704	0.801704	0.587984
MAP3K10	0.745476	0.772844	0.718109	0.754331	0.676217	0.789473	0.6815	0.774728	0.79661
C11orf45	0.745476	0.815962	0.674989	0.72847	0.74964	0.890436	0.727279	0.82898	0.548049
RNPEP	0.745265	0.679195	0.811334	0.693655	0.785273	0.604121	0.764353	0.73981	0.884378
PXN	0.745228	0.770804	0.719653	0.876189	0.610786	0.794969	0.692719	0.641254	0.855453
2020-03-02	0.745199	0.804471	0.685926	0.764292	0.749738	0.889623	0.708591	0.759498	0.599451
TSPAN13	0.745193	0.73724	0.753147	0.748357	0.804503	0.81569	0.784349	0.647674	0.670588
CD44	0.745171	0.82263	0.667711	0.764285	0.805591	0.877871	0.688359	0.825735	0.509182
PRIM1	0.745133	0.704162	0.786104	0.539391	0.802166	0.865127	0.820643	0.707968	0.735502
TLR7	0.745105	0.763234	0.726977	0.795827	0.717227	0.8113	0.718376	0.682575	0.745327
PLA2G5	0.744722	0.689027	0.800417	0.822137	0.860377	0.682819	0.863458	0.562127	0.677417
C7orf25	0.744646	0.763711	0.725581	0.879257	0.685174	0.799862	0.68223	0.612014	0.809338
PDS5B	0.744527	0.750183	0.738872	0.719922	0.686223	0.773274	0.736309	0.757352	0.794083
HAAO	0.744486	0.703113	0.785859	0.468349	0.830141	0.787756	0.838463	0.853233	0.688973
SV2C	0.744405	0.653066	0.835744	0.654487	0.926542	0.633621	0.914642	0.67109	0.666046
CCDC71L	0.744371	0.580897	0.907845	0.379819	0.898082	0.632588	0.91633	0.730284	0.909124
CYP3A7	0.744325	0.742113	0.746537	0.454546	0.751385	0.824596	0.777181	0.947198	0.711046
GON4L	0.744317	0.73388	0.754754	0.729984	0.764686	0.659742	0.780667	0.811913	0.718908
POLR1E	0.744278	0.719011	0.769544	0.711585	0.676322	0.705608	0.758028	0.739841	0.874282
PLEKHA3	0.744258	0.775468	0.713048	0.805035	0.670025	0.846628	0.679657	0.674741	0.78946
ASAH2B	0.744256	0.730446	0.758065	0.595016	0.764543	0.810324	0.769984	0.785998	0.739669
ZNF532	0.744254	0.670158	0.81835	0.641771	0.853105	0.567567	0.869808	0.801135	0.732137
SETDB2	0.744212	0.609686	0.878738	0.512731	0.791914	0.77406	0.903641	0.542265	0.94066
MYL9	0.744126	0.90559	0.582661	0.871517	0.595127	0.937242	0.511773	0.908013	0.641084
TCEAL2	0.744104	0.807224	0.680983	0.724733	0.662884	0.866496	0.686004	0.830443	0.694061
KCNK1	0.744018	0.709182	0.778855	0.589986	0.822834	0.746284	0.803384	0.791276	0.710345
TLR9	0.743996	0.950476	0.537516	0.931768	0.634678	0.956126	0.482427	0.963533	0.495444
RDH16	0.74397	0.672452	0.815488	0.52985	0.880735	0.647753	0.913259	0.839752	0.652471
ZNF677	0.743926	0.763753	0.724099	0.728709	0.797672	0.766906	0.800394	0.795643	0.57423
WDR62	0.743894	0.729833	0.757954	0.523052	0.757299	0.855253	0.818625	0.811193	0.69794
ZNF282	0.743876	0.786189	0.701563	0.856134	0.645141	0.804929	0.712089	0.697505	0.747458
DENR	0.743851	0.71503	0.772672	0.657198	0.739649	0.728743	0.75598	0.759149	0.822385
GPS1	0.743692	0.674352	0.813032	0.56796	0.695389	0.689951	0.813637	0.765144	0.930071
2020-09-08	0.743685	0.703573	0.783796	0.690428	0.808681	0.661493	0.869105	0.758799	0.673604
IFI6	0.743683	0.67572	0.811646	0.85923	0.754513	0.664491	0.802064	0.503439	0.87836
PRR34	0.74363	0.750906	0.736355	0.561573	0.757561	0.861137	0.803173	0.830006	0.648331
RPLP1	0.743622	0.6776	0.809645	0.596275	0.843586	0.576438	0.846047	0.860087	0.739301
C5orf56	0.74353	0.794429	0.692631	0.78972	0.607908	0.828844	0.628483	0.764722	0.841501
RPL34	0.743471	0.755535	0.731407	0.866543	0.659325	0.671187	0.728245	0.728875	0.806652
TMEM60	0.743434	0.658723	0.828145	0.795798	0.799017	0.589962	0.856218	0.590408	0.829201
PDP1	0.743364	0.685097	0.801631	0.65856	0.761201	0.75152	0.784428	0.645213	0.859263
LANCL2	0.743327	0.728951	0.757703	0.522996	0.765049	0.744031	0.758706	0.919825	0.749354
CYYR1	0.743283	0.770767	0.715798	0.852904	0.646465	0.805067	0.745465	0.654331	0.755465
KIAA0825	0.743241	0.702179	0.784303	0.628781	0.72997	0.802121	0.799826	0.675635	0.823112
RAI2	0.743221	0.790568	0.695875	0.614806	0.847159	0.855447	0.820359	0.901451	0.420107
CACNG2	0.7432	0.747653	0.738747	0.581521	0.730333	0.837193	0.75642	0.824246	0.729489
PDLIM7	0.743117	0.704572	0.781663	0.741748	0.765342	0.764802	0.771711	0.607165	0.807936
SSPN	0.743013	0.804281	0.681745	0.813776	0.678787	0.914944	0.608625	0.684124	0.757823
MLX	0.742934	0.836935	0.648932	0.84473	0.665585	0.859707	0.587585	0.806369	0.693626
NANOS3	0.742816	0.706327	0.779305	0.881673	0.738137	0.823642	0.774584	0.413666	0.825194
GPR22	0.742782	0.712354	0.77321	0.61842	0.778354	0.74932	0.78045	0.769323	0.760825
TMEM19	0.742751	0.722386	0.763116	0.689703	0.758651	0.792118	0.737025	0.685337	0.793673
MYOM2	0.742705	0.82844	0.65697	0.814487	0.843693	0.892796	0.843473	0.778037	0.283743
ZBTB42	0.742698	0.79218	0.693215	0.615132	0.618553	0.835008	0.707364	0.9264	0.753727
CERS6	0.742688	0.691774	0.793602	0.676056	0.752642	0.717407	0.782989	0.681858	0.845173
GALNT1	0.742682	0.676453	0.808912	0.567864	0.80107	0.723441	0.861791	0.738053	0.763873
FAM117A	0.74259	0.714537	0.770644	0.631706	0.65777	0.883594	0.760492	0.628311	0.893669
PIGO	0.742472	0.678439	0.806506	0.501397	0.772473	0.758537	0.770754	0.775384	0.87629
LRRTM2	0.742405	0.73338	0.75143	0.82758	0.701971	0.657296	0.747675	0.715263	0.804642
COMMD7	0.742346	0.724305	0.760386	0.682836	0.8536	0.619393	0.837	0.870688	0.590556
LCA5	0.742343	0.668402	0.816284	0.609929	0.794176	0.69224	0.787212	0.703036	0.867462
HTR1A	0.74233	0.648769	0.835892	0.562405	0.80921	0.796695	0.858518	0.587207	0.839947
ADAMTS10	0.742307	0.696476	0.788137	0.652916	0.786147	0.595434	0.787665	0.841077	0.790598
L3HYPDH	0.742206	0.767954	0.716457	0.743559	0.89086	0.668094	0.814763	0.89221	0.443749
ZBED1	0.742199	0.773691	0.710706	0.748952	0.714138	0.750509	0.759914	0.821613	0.658067
PCDHA2	0.742122	0.6191	0.865144	0.697102	0.754296	0.463986	0.842979	0.696211	0.998156
BCLAF1	0.742109	0.869133	0.615085	0.885714	0.542665	0.858191	0.566436	0.863495	0.736155
GTF2H2C	0.741927	0.736419	0.747436	0.740164	0.734088	0.892088	0.627635	0.577004	0.880585
EDN3	0.741891	0.81801	0.665772	0.744521	0.668194	0.875541	0.665713	0.833967	0.66341
PHF3	0.741886	0.724798	0.758974	0.767886	0.818012	0.806435	0.789522	0.600075	0.669388
SSNA1	0.741862	0.698968	0.784756	0.676797	0.672496	0.782192	0.773321	0.637916	0.908451
PABPC5	0.741838	0.740174	0.743501	0.830071	0.841173	0.799238	0.807882	0.591213	0.581448
GLMN	0.741822	0.696179	0.787466	0.668679	0.707558	0.743404	0.80256	0.676454	0.852279
TEX30	0.741736	0.785312	0.698161	0.768402	0.692308	0.849457	0.746157	0.738076	0.656017
SPIN4	0.741654	0.693054	0.790254	0.695825	0.819438	0.495546	0.884805	0.88779	0.666518
GPR75	0.741617	0.77188	0.711354	0.678542	0.631693	0.83062	0.661091	0.806477	0.841277
CYP3A5	0.741482	0.54985	0.933113	0.637172	0.91055	0.814706	0.942687	0.197672	0.946103
KIF26A	0.741473	0.670339	0.812607	0.630194	0.789737	0.719427	0.831618	0.661396	0.816467
DCAF11	0.741373	0.777319	0.705428	0.679523	0.714073	0.782357	0.684694	0.870078	0.717516
SLC24A4	0.741348	0.797013	0.685683	0.747958	0.745941	0.773218	0.749859	0.869862	0.561251
AGPAT5	0.74125	0.711615	0.770886	0.603153	0.763155	0.757513	0.777372	0.774179	0.77213
N4BP1	0.741189	0.692191	0.790187	0.545819	0.699953	0.769343	0.777591	0.761412	0.893017
TEX29	0.741106	0.861316	0.620895	0.84364	0.747456	0.880412	0.740868	0.859896	0.374363
C15orf41	0.740927	0.774057	0.707797	0.607723	0.758134	0.787071	0.777659	0.927377	0.587599
FUT10	0.740874	0.764404	0.717343	0.43611	0.538105	0.896015	0.710777	0.961086	0.903148
CASC3	0.74066	0.721476	0.759844	0.673449	0.737611	0.722748	0.765081	0.76823	0.776841
CCDC170	0.740646	0.720976	0.760316	0.731529	0.766236	0.727664	0.750763	0.703736	0.763949
MEF2D	0.740567	0.779925	0.701209	0.765266	0.687309	0.796718	0.697877	0.777792	0.718441
RAD1	0.740409	0.694658	0.78616	0.730719	0.822903	0.593084	0.847175	0.760172	0.688402
MZT1	0.740376	0.751595	0.729158	0.747038	0.636541	0.813164	0.709727	0.694582	0.841205
NOS2	0.740361	0.689729	0.790993	0.563577	0.861333	0.758126	0.84756	0.747483	0.664086
HLX	0.740306	0.822099	0.658514	0.821728	0.596358	0.873292	0.567526	0.771276	0.811659
ADGRD1	0.74028	0.856163	0.624396	0.869568	0.727582	0.915364	0.661411	0.783558	0.484195
THEMIS2	0.740273	0.694747	0.785798	0.692469	0.804486	0.778042	0.812781	0.613731	0.740128
NOMO3	0.740268	0.808126	0.67241	0.882429	0.68429	0.890702	0.666442	0.651246	0.666499
SPDYE2B	0.740211	0.583252	0.89717	0.25659	0.805803	0.811581	0.895672	0.681586	0.990034
CSK	0.74007	0.627393	0.852748	0.567135	0.751555	0.637918	0.878185	0.677125	0.928504
ENPP2	0.740048	0.672856	0.807239	0.489448	0.756414	0.725805	0.854588	0.803315	0.810717
EIF3C	0.739929	0.621016	0.858843	0.774005	0.987043	0.539888	0.979281	0.549153	0.610204
SLC25A39	0.73987	0.695282	0.784458	0.580629	0.808345	0.732478	0.766644	0.772739	0.778385
MSL2	0.739834	0.650801	0.828866	0.620746	0.723241	0.686853	0.856288	0.644804	0.90707
DEXI	0.739832	0.592117	0.887547	0.569354	0.906099	0.408477	0.917233	0.798521	0.839308
ENOSF1	0.739826	0.808739	0.670913	0.748255	0.65396	0.90429	0.62455	0.773672	0.734229
PPP1CB	0.73968	0.67739	0.80197	0.52886	0.739504	0.795987	0.813288	0.707324	0.853118
CDHR3	0.739674	0.653725	0.825622	0.748525	0.743429	0.635722	0.81043	0.576928	0.923007
BACE2	0.739571	0.664568	0.814574	0.878433	0.844183	0.767499	0.818897	0.347772	0.780642
HSPA13	0.739527	0.722849	0.756205	0.612481	0.658909	0.773033	0.722605	0.783032	0.887101
DYRK1B	0.739452	0.60853	0.870373	0.589779	0.829499	0.654334	0.892241	0.581477	0.88938
PRX	0.739386	0.786583	0.69219	0.904385	0.532943	0.853623	0.616926	0.601741	0.926699
KLF11	0.739274	0.653118	0.825431	0.754174	0.884794	0.647337	0.904727	0.557843	0.686772
CYP2E1	0.739241	0.675483	0.802999	0.69336	0.809574	0.670739	0.854272	0.66235	0.74515
ZNF143	0.738865	0.816846	0.660884	0.866438	0.688803	0.800947	0.661066	0.783152	0.632785
ZNF189	0.738776	0.781421	0.696131	0.807269	0.664903	0.845817	0.667283	0.691178	0.756208
HAVCR2	0.738738	0.696235	0.781241	0.700592	0.842693	0.666102	0.800825	0.72201	0.700204
PAN3	0.738643	0.802549	0.674738	0.743923	0.513616	0.790299	0.630059	0.873425	0.880539
FAXC	0.73864	0.68511	0.79217	0.611464	0.73888	0.686124	0.794933	0.757743	0.842696
ZNF69	0.738594	0.689053	0.788135	0.798745	0.777547	0.729627	0.788058	0.538786	0.798798
AKR1B1	0.738522	0.687303	0.78974	0.821668	0.716488	0.70847	0.786125	0.531771	0.866609
FYB	0.738423	0.689989	0.786857	0.643986	0.878206	0.738521	0.827497	0.687461	0.654869
TTC7B	0.738408	0.799514	0.677302	0.769249	0.659048	0.860689	0.626365	0.768604	0.746493
CCNI2	0.738272	0.61991	0.856634	0.506035	0.786445	0.715899	0.890028	0.637796	0.89343
PDE1C	0.738251	0.755419	0.721082	0.733534	0.67699	0.753608	0.733678	0.779116	0.752579
ETV4	0.738083	0.773939	0.702227	0.916496	0.803862	0.882752	0.714203	0.522568	0.588616
COL22A1	0.73808	0.76873	0.707431	0.718372	0.764767	0.842847	0.73856	0.744971	0.618965
TMEM215	0.737867	0.654983	0.820751	0.708784	0.773834	0.789248	0.793603	0.466915	0.894817
YPEL1	0.737848	0.702039	0.773657	0.688259	0.772245	0.720958	0.773546	0.696901	0.77518
CHMP1A	0.737783	0.771861	0.703706	0.741294	0.58466	0.828488	0.616041	0.745801	0.910417
C11orf71	0.737732	0.599916	0.875548	0.552505	0.948916	0.568074	0.94045	0.679168	0.737278
EPC2	0.73753	0.728011	0.747049	0.692122	0.716182	0.791872	0.760113	0.700039	0.76485
NHLH2	0.737513	0.647629	0.827397	0.524475	0.858735	0.600631	0.836601	0.817782	0.786856
MYLIP	0.737354	0.828367	0.646342	0.764508	0.574302	0.851254	0.644052	0.86934	0.720671
HIST1H2AC	0.737324	0.715097	0.759551	0.763463	0.789015	0.665969	0.788692	0.71586	0.700947
SLAIN2	0.737306	0.659207	0.815405	0.714573	0.809351	0.745679	0.854322	0.517369	0.782542
C5orf30	0.737255	0.679067	0.795442	0.652481	0.796773	0.695983	0.854374	0.688739	0.735179
DBH	0.737095	0.544975	0.929214	0.292106	0.886078	0.595335	0.955372	0.747485	0.946192
EIF4E1B	0.737054	0.655863	0.818244	0.616959	0.816937	0.685843	0.841913	0.664786	0.795883
KDM6A	0.737053	0.63022	0.843886	0.809136	0.86575	0.614888	0.893947	0.466637	0.771962
TLR2	0.737047	0.674804	0.799291	0.810407	0.779694	0.581313	0.815939	0.632692	0.802238
KCNA4	0.736956	0.734111	0.7398	0.773977	0.713699	0.858382	0.727235	0.569974	0.778467
CHAD	0.736951	0.646534	0.827369	0.820858	0.842627	0.486456	0.84577	0.632286	0.793711
CD99L2	0.736948	0.672479	0.801417	0.687919	0.834783	0.667327	0.810187	0.662191	0.759281
COL6A2	0.736786	0.88711	0.586461	0.818194	0.833658	0.93814	0.726317	0.904998	0.199408
ANLN	0.736661	0.701568	0.771754	0.462424	0.780185	0.801899	0.811365	0.840381	0.723711
HINT3	0.736634	0.651617	0.82165	0.574114	0.833317	0.655469	0.861987	0.725268	0.769648
TTLL12	0.736599	0.64683	0.826367	0.721202	0.786866	0.684965	0.810095	0.534324	0.88214
ARMC2	0.736478	0.572514	0.900442	0.596582	0.820694	0.54208	0.93873	0.578881	0.941904
UFM1	0.736412	0.72072	0.752103	0.746916	0.800448	0.723063	0.791696	0.69218	0.664166
AFMID	0.736406	0.756141	0.716672	0.656428	0.667938	0.831733	0.743921	0.780262	0.738155
USP51	0.736379	0.760887	0.711871	0.808485	0.576487	0.912075	0.700613	0.5621	0.858514
PTAFR	0.736337	0.606564	0.866109	0.610987	0.882923	0.538794	0.898044	0.66991	0.817361
PCBP3	0.736286	0.805716	0.666857	0.817209	0.659295	0.835694	0.691056	0.764246	0.65022
NPHP1	0.736252	0.746868	0.725636	0.719054	0.706236	0.690544	0.70799	0.831007	0.762682
PTCD1	0.736247	0.692003	0.780492	0.679352	0.788635	0.705848	0.728891	0.690807	0.82395
SENP2	0.73621	0.71918	0.75324	0.702423	0.759122	0.744698	0.74826	0.710418	0.752337
OXCT1	0.736067	0.717179	0.754956	0.681367	0.703761	0.747246	0.732858	0.722924	0.828248
MAF1	0.736014	0.591392	0.880637	0.449167	0.804292	0.676038	0.899135	0.648971	0.938484
ARHGEF5	0.735896	0.54558	0.926213	0.657747	0.953603	0.489906	0.975195	0.489086	0.849841
PUF60	0.735658	0.827596	0.64372	0.762633	0.600258	0.861553	0.578957	0.858601	0.751945
GLTSCR2	0.735652	0.775492	0.695812	0.772532	0.616266	0.725751	0.671507	0.828192	0.799662
FLII	0.735509	0.601127	0.86989	0.673842	0.890539	0.684383	0.888909	0.445155	0.830223
ZNF549	0.735456	0.734084	0.736829	0.637702	0.622845	0.774723	0.689169	0.789828	0.898472
PRAM1	0.735306	0.710945	0.759668	0.572137	0.746479	0.786488	0.736771	0.774209	0.795754
PABPC1	0.735213	0.602111	0.868314	0.464122	0.893661	0.6559	0.903593	0.686311	0.807689
IRAK3	0.735202	0.814554	0.65585	0.845896	0.628471	0.89478	0.610605	0.702985	0.728474
SPRYD3	0.735121	0.712263	0.757979	0.663824	0.758324	0.769865	0.727722	0.703099	0.787891
HYLS1	0.735108	0.735887	0.734328	0.588586	0.65708	0.814165	0.727367	0.80491	0.818536
NGEF	0.735077	0.744852	0.725301	0.746178	0.781124	0.820024	0.766346	0.668356	0.628433
RPRD1A	0.734876	0.645307	0.824444	0.533429	0.838882	0.717008	0.823494	0.685484	0.810958
ABR	0.734837	0.706786	0.762887	0.664998	0.768056	0.810793	0.793398	0.644566	0.727208
ATP6V1F	0.734778	0.672723	0.796833	0.627536	0.782302	0.618281	0.802563	0.772353	0.805634
SIN3B	0.734763	0.699267	0.770258	0.599545	0.778083	0.685612	0.781493	0.812645	0.751198
GJC1	0.734739	0.737032	0.732445	0.717837	0.718927	0.77019	0.715109	0.72307	0.763301
SPHK2	0.734562	0.619355	0.849769	0.528372	0.823811	0.600531	0.886238	0.729163	0.839259
PTRHD1	0.734558	0.754425	0.714691	0.79741	0.739232	0.787197	0.762635	0.678669	0.642205
KCTD16	0.734481	0.62692	0.842043	0.724883	0.934937	0.595794	0.910101	0.560083	0.68109
C6orf118	0.734464	0.872603	0.596326	0.912408	0.61058	0.832165	0.556487	0.873237	0.62191
AP1G2	0.734458	0.682971	0.785944	0.594049	0.851623	0.563076	0.836773	0.891789	0.669437
PLBD1	0.734434	0.752097	0.71677	0.755749	0.83048	0.805417	0.801014	0.695126	0.518817
CAMK2N2	0.734349	0.551671	0.917027	0.457696	0.840673	0.525235	0.930829	0.672082	0.979579
AHI1	0.734319	0.827545	0.641094	0.754945	0.625475	0.83117	0.64988	0.896518	0.647926
TXNDC11	0.734285	0.760455	0.708116	0.839645	0.59816	0.84901	0.762312	0.59271	0.763875
C19orf44	0.734273	0.787666	0.68088	0.852441	0.548899	0.823488	0.590358	0.68707	0.903383
KIFC3	0.734236	0.710715	0.757757	0.642035	0.846567	0.611469	0.860347	0.87864	0.566357
POLR2F	0.734205	0.895346	0.573064	0.799036	0.727451	0.936729	0.532533	0.950272	0.459209
HTR1D	0.734178	0.708463	0.759892	0.566888	0.584431	0.779504	0.770066	0.778998	0.925179
FCGR2B	0.734106	0.682358	0.785855	0.665968	0.649673	0.833053	0.740996	0.548052	0.966894
CD163	0.734052	0.772123	0.695981	0.492813	0.769094	0.879564	0.695468	0.943991	0.62338
TBC1D17	0.734006	0.759254	0.708759	0.679131	0.650241	0.763168	0.717885	0.835464	0.758151
MTBP	0.733958	0.845999	0.621917	0.793131	0.810039	0.877948	0.665843	0.866919	0.38987
RASGRP3	0.733926	0.588091	0.87976	0.462956	0.826307	0.547223	0.902635	0.754094	0.910338
TACC1	0.733874	0.735687	0.732061	0.80358	0.878123	0.697424	0.80873	0.706057	0.509331
NDUFS5	0.733866	0.793127	0.674605	0.780222	0.582872	0.758529	0.636225	0.840631	0.804719
CYB5R3	0.733812	0.635381	0.832243	0.604073	0.768264	0.631171	0.828546	0.6709	0.899919
METTL9	0.733707	0.640387	0.827028	0.49853	0.760446	0.693858	0.827356	0.728774	0.893281
PCDHGB4	0.733593	0.748852	0.718334	0.642109	0.714558	0.73405	0.705638	0.870395	0.734805
RPH3AL	0.733564	0.783012	0.684117	0.798713	0.852804	0.644232	0.708271	0.90609	0.491276
SIRPB2	0.733543	0.583902	0.883184	0.788797	0.89939	0.481311	0.919161	0.481597	0.831
POLR2J3	0.733465	0.787493	0.679436	0.770519	0.700064	0.80583	0.650182	0.78613	0.688062
NDFIP2	0.733464	0.662708	0.804221	0.6475	0.758373	0.653839	0.786054	0.686785	0.868235
IFT80	0.733439	0.674555	0.792323	0.639086	0.799361	0.586791	0.850355	0.797787	0.727254
TMEM74	0.733433	0.645929	0.820937	0.578905	0.742601	0.687484	0.889034	0.671397	0.831176
H1FX	0.733399	0.619401	0.847398	0.746384	0.812489	0.638793	0.847691	0.473025	0.882015
NIPSNAP1	0.733359	0.704946	0.761772	0.588769	0.778714	0.74035	0.752718	0.785719	0.753883
PHACTR1	0.73335	0.754439	0.71226	0.7803	0.737423	0.839961	0.684511	0.643056	0.714845
FAM120AOS	0.733301	0.717206	0.749397	0.724419	0.683903	0.679102	0.697453	0.748097	0.866834
MYCBP2	0.733262	0.715191	0.751332	0.573035	0.723775	0.726488	0.767933	0.846049	0.762289
PCDHB5	0.733243	0.668864	0.797623	0.715563	0.705452	0.68199	0.772281	0.60904	0.915134
MYH7B	0.733173	0.748379	0.717967	0.802558	0.846394	0.822566	0.824189	0.620012	0.483318
ADAR	0.733147	0.648826	0.817469	0.675075	0.757452	0.625759	0.782526	0.645643	0.91243
HERPUD1	0.733088	0.771002	0.695174	0.665844	0.749542	0.817021	0.786399	0.830141	0.54958
GOLGA8R	0.733077	0.624158	0.841996	0.567642	0.846112	0.517368	0.879414	0.787466	0.800461
PRKD3	0.733044	0.659205	0.806882	0.791889	0.785727	0.620781	0.819849	0.564947	0.81507
FGL2	0.733028	0.747376	0.71868	0.72186	0.803369	0.799239	0.789718	0.72103	0.562954
TRNP1	0.73278	0.724944	0.740617	0.69383	0.782675	0.701284	0.750437	0.779719	0.688738
SYNDIG1	0.732707	0.759009	0.706405	0.816363	0.743009	0.79967	0.788749	0.660993	0.587459
CERCAM	0.732667	0.692695	0.772639	0.38869	0.821665	0.737132	0.835363	0.952264	0.660888
KIFAP3	0.732664	0.661039	0.804288	0.540095	0.771381	0.69578	0.81612	0.747244	0.825365
NPHP4	0.732594	0.875089	0.5901	0.874643	0.6763	0.905132	0.561238	0.845491	0.532761
TUBGCP6	0.73259	0.806648	0.658533	0.811995	0.733714	0.810124	0.667959	0.797824	0.573927
NEURL1B	0.732569	0.770532	0.694606	0.67299	0.571335	0.818104	0.614478	0.820502	0.898005
BCL2L2-PABPN1	0.732506	0.612171	0.852841	0.412783	0.790926	0.77684	0.866088	0.64689	0.901509
UBL7	0.732431	0.771353	0.693509	0.80414	0.679713	0.740403	0.721483	0.769516	0.679331
NXN	0.732414	0.816266	0.648562	0.902788	0.459528	0.826051	0.66912	0.719959	0.817039
C10orf105	0.73237	0.82911	0.635629	0.857726	0.739768	0.878417	0.681803	0.751187	0.485317
PLCB4	0.732352	0.738137	0.726567	0.742071	0.797781	0.846214	0.736233	0.626124	0.645686
INTS10	0.732315	0.766954	0.697676	0.731532	0.753733	0.767699	0.728648	0.801631	0.610646
EPOR	0.732242	0.619998	0.844486	0.496939	0.838249	0.618956	0.883159	0.744097	0.812049
DCAKD	0.732176	0.706959	0.757394	0.703221	0.788849	0.700214	0.764734	0.717441	0.718598
SMARCA1	0.732137	0.696577	0.767697	0.506625	0.82243	0.782511	0.803633	0.800594	0.677028
FEM1B	0.732074	0.664098	0.80005	0.607634	0.762307	0.68594	0.781604	0.69872	0.856237
RAP2A	0.732048	0.71975	0.744347	0.694372	0.762631	0.705501	0.780024	0.759377	0.690385
DIAPH1	0.732039	0.548621	0.915458	0.608115	0.90968	0.574841	0.952454	0.462906	0.884239
TCTA	0.732006	0.646774	0.817237	0.742937	0.845286	0.640264	0.814249	0.557122	0.792177
DNAH14	0.731964	0.58229	0.881637	0.416929	0.904878	0.448402	0.949983	0.881539	0.790051
INSM1	0.731956	0.806517	0.657395	0.650304	0.628365	0.951636	0.65907	0.817612	0.684751
CMPK2	0.73189	0.708414	0.755365	0.829815	0.668005	0.629697	0.70422	0.665731	0.893871
CACUL1	0.731825	0.714582	0.749068	0.693606	0.627285	0.788048	0.727951	0.662091	0.891967
SMCR8	0.731796	0.696969	0.766623	0.611821	0.667928	0.651083	0.747755	0.828002	0.884184
RANBP3L	0.731794	0.78506	0.678529	0.764591	0.519032	0.840127	0.615835	0.750461	0.900719
EFCC1	0.73172	0.739986	0.723454	0.576432	0.832156	0.781966	0.744443	0.861561	0.593761
CHAF1B	0.731572	0.69682	0.766325	0.647475	0.680415	0.643815	0.751285	0.799169	0.867275
C4orf19	0.731555	0.591767	0.871342	0.622573	0.895777	0.642544	0.934822	0.510184	0.783427
SPAG7	0.731549	0.729906	0.733192	0.702665	0.652721	0.731638	0.64902	0.755416	0.897835
ZNF112	0.731461	0.717622	0.745301	0.740588	0.653843	0.774019	0.687941	0.63826	0.894118
RRP9	0.731446	0.800165	0.662727	0.699099	0.645143	0.863732	0.605439	0.837664	0.737599
FAM160B2	0.731409	0.738403	0.724414	0.600366	0.823906	0.803994	0.74677	0.810848	0.602567
PLP1	0.731387	0.609483	0.853291	0.392919	0.857181	0.549533	0.912953	0.885996	0.789739
UBE3C	0.731333	0.724181	0.738486	0.689932	0.728606	0.651137	0.758622	0.831473	0.728228
XKR9	0.731308	0.735508	0.727109	0.946714	0.740722	0.728023	0.753519	0.531787	0.687085
NLK	0.731225	0.705955	0.756496	0.676482	0.773416	0.704167	0.825929	0.737215	0.670142
GLRX3	0.731223	0.699655	0.762791	0.710106	0.818262	0.715039	0.834349	0.673818	0.635764
CTXN2	0.731188	0.615908	0.846468	0.644385	0.781964	0.601527	0.871108	0.601811	0.886333
NAA30	0.731187	0.643734	0.81864	0.720388	0.841477	0.59286	0.854685	0.617953	0.759756
PTEN	0.731175	0.806612	0.655737	0.671825	0.628453	0.874981	0.608895	0.873031	0.729863
METAP2	0.731145	0.66038	0.80191	0.615164	0.83384	0.619563	0.862626	0.746415	0.709264
SSTR2	0.731061	0.760444	0.701678	0.736126	0.57616	0.861795	0.666614	0.683411	0.86226
BAIAP2L1	0.731041	0.734347	0.727735	0.681084	0.698791	0.823393	0.711955	0.698563	0.772459
LPP	0.730953	0.773798	0.688108	0.746776	0.543435	0.854694	0.617246	0.719924	0.903643
FNIP2	0.73089	0.646915	0.814865	0.683379	0.744667	0.589791	0.812658	0.667576	0.887271
RPL27A	0.730775	0.655791	0.805758	0.672019	0.787031	0.585698	0.840251	0.709658	0.789991
ZHX1	0.730737	0.663025	0.79845	0.592522	0.701178	0.825658	0.797689	0.570894	0.896483
FCHO2	0.730697	0.75221	0.709184	0.73676	0.798687	0.898278	0.720704	0.621591	0.60816
AVEN	0.730696	0.660096	0.801297	0.914453	0.675313	0.714049	0.837487	0.351785	0.891089
IGIP	0.73061	0.600931	0.860288	0.595926	0.905608	0.513	0.903078	0.693868	0.772179
TK1	0.730589	0.756408	0.704771	0.833905	0.716691	0.894116	0.726078	0.541203	0.671542
PACS1	0.730587	0.68765	0.773524	0.44837	0.705777	0.86307	0.728444	0.751509	0.886351
PPP1R3D	0.730582	0.616879	0.844286	0.478262	0.875301	0.504126	0.906936	0.868248	0.750621
WDR43	0.730525	0.715469	0.74558	0.675833	0.767655	0.723369	0.757024	0.747204	0.712062
DDX3X	0.730451	0.592617	0.868285	0.513444	0.807422	0.466026	0.878732	0.798382	0.918701
KCNH8	0.730416	0.688947	0.771885	0.693039	0.752972	0.758123	0.7831	0.615679	0.779583
H2AFJ	0.730371	0.691218	0.769523	0.805453	0.795281	0.800829	0.72567	0.467374	0.787618
TANGO2	0.730344	0.849288	0.611401	0.836159	0.564157	0.941613	0.500191	0.770093	0.769854
GTF3C4	0.730304	0.585971	0.874637	0.63356	0.79055	0.431574	0.887053	0.692778	0.946307
SART1	0.730276	0.58697	0.873581	0.594473	0.828245	0.581707	0.891435	0.58473	0.901065
TMEM63C	0.730242	0.741016	0.719467	0.851681	0.735887	0.795587	0.754685	0.575781	0.667829
ZDHHC3	0.730219	0.758538	0.7019	0.560045	0.693208	0.84782	0.737181	0.867751	0.675311
FXYD1	0.730057	0.759814	0.7003	0.642576	0.681399	0.732728	0.714539	0.904137	0.704963
RPL38	0.730037	0.642736	0.817339	0.742002	0.816517	0.586126	0.829052	0.600081	0.806447
MCF2	0.730033	0.678736	0.78133	0.691869	0.853449	0.623165	0.836554	0.721175	0.653989
PTGES	0.729877	0.707842	0.751912	0.553424	0.645599	0.790849	0.743842	0.779252	0.866297
GCNT1	0.729781	0.685806	0.773756	0.651625	0.83159	0.599066	0.80733	0.806728	0.682349
C6orf1	0.729762	0.599297	0.860228	0.697157	0.819818	0.511452	0.874585	0.589281	0.886281
GALNT4	0.729727	0.684336	0.775118	0.901443	0.664132	0.660907	0.739688	0.490659	0.921533
TOX	0.7297	0.620573	0.838827	0.646591	0.784249	0.716113	0.827047	0.499015	0.905185
RNF103	0.729674	0.719185	0.740163	0.645372	0.785155	0.627551	0.768967	0.884632	0.666367
ABHD14A	0.729648	0.610981	0.848315	0.624915	0.86267	0.748746	0.87897	0.459282	0.803305
CPNE6	0.729637	0.740538	0.718736	0.805533	0.617111	0.817435	0.633625	0.598646	0.905471
ST7	0.729543	0.619125	0.83996	0.648999	0.803969	0.412803	0.868641	0.795572	0.847272
DCK	0.729468	0.752061	0.706875	0.738714	0.596337	0.799614	0.63642	0.717855	0.88787
NUDT12	0.729467	0.707989	0.750946	0.718128	0.810753	0.712389	0.765126	0.693449	0.676959
DEPDC7	0.729322	0.792778	0.665866	0.616338	0.714668	0.843822	0.735865	0.918173	0.547065
ATRX	0.729204	0.788523	0.669886	0.740876	0.635785	0.826686	0.6466	0.798008	0.727271
SCNN1D	0.729073	0.778573	0.679573	0.834739	0.795282	0.739137	0.65997	0.761843	0.583466
CDH20	0.729029	0.801207	0.656851	0.756727	0.533362	0.824869	0.658032	0.822025	0.779158
BTNL2	0.728871	0.765207	0.692536	0.886605	0.578411	0.859787	0.528714	0.549228	0.970483
B4GALNT1	0.728846	0.726657	0.731035	0.552861	0.762287	0.859677	0.754841	0.767432	0.675978
LHFPL2	0.728837	0.740235	0.717439	0.781175	0.711847	0.631696	0.73417	0.807835	0.706302
C3	0.728766	0.711194	0.746337	0.731907	0.842893	0.721129	0.8241	0.680546	0.572018
C14orf2	0.72872	0.717218	0.740221	0.612541	0.777931	0.698819	0.760499	0.840293	0.682235
AMER3	0.728671	0.672308	0.785035	0.672313	0.746721	0.811329	0.823245	0.53328	0.78514
ERCC6L	0.728662	0.577591	0.879732	0.320643	0.776875	0.608266	0.876774	0.803866	0.985548
HIST1H2BK	0.728489	0.761623	0.695354	0.730551	0.671238	0.83902	0.683263	0.7153	0.731561
SLC35F6	0.728441	0.758618	0.698265	0.70588	0.64367	0.797581	0.670606	0.772393	0.78052
CNRIP1	0.728411	0.686095	0.770727	0.616521	0.724252	0.748502	0.735019	0.693261	0.852911
SYT4	0.728399	0.707699	0.749098	0.745434	0.659365	0.784247	0.753637	0.593417	0.834293
WFS1	0.72836	0.727797	0.728922	0.788409	0.683206	0.781268	0.725179	0.613715	0.778382
SOHLH2	0.728329	0.580079	0.876578	0.54394	0.921581	0.683727	0.929649	0.51257	0.778506
BEND6	0.728308	0.6638	0.792816	0.627164	0.857807	0.613779	0.83534	0.750458	0.685303
DTWD2	0.728301	0.702814	0.753788	0.530084	0.605979	0.697236	0.729397	0.881121	0.92599
CASQ1	0.7283	0.626371	0.83023	0.665903	0.890153	0.645427	0.888923	0.567781	0.711613
TMEM63A	0.728286	0.776657	0.679914	0.659671	0.74517	0.80357	0.697411	0.86673	0.597161
C1orf115	0.728243	0.653807	0.80268	0.526269	0.81738	0.802168	0.865852	0.632983	0.724807
FAM133B	0.728187	0.841248	0.615127	0.827976	0.592565	0.896555	0.568381	0.799214	0.684434
MYCN	0.728179	0.603478	0.852879	0.762508	0.756111	0.529075	0.874347	0.518852	0.928179
SFXN5	0.728175	0.778325	0.678025	0.680521	0.667057	0.860899	0.677988	0.793556	0.68903
KTI12	0.728113	0.780196	0.67603	0.664628	0.636461	0.803994	0.631995	0.871966	0.759635
ZBTB2	0.72809	0.657167	0.799014	0.781343	0.715924	0.709382	0.845619	0.480778	0.835498
CGREF1	0.728087	0.74781	0.708363	0.639017	0.629364	0.792119	0.691865	0.812296	0.803859
KLHL17	0.728008	0.641598	0.814418	0.723205	0.788219	0.603211	0.818763	0.598378	0.836271
CNIH3	0.727928	0.761481	0.694374	0.783356	0.593648	0.823889	0.62393	0.677199	0.865543
USP2	0.727862	0.613977	0.841747	0.67577	0.853503	0.711997	0.873233	0.454164	0.798505
LY86	0.727853	0.7464	0.709305	0.680719	0.767372	0.792797	0.741939	0.765684	0.618605
UBE3A	0.727814	0.73338	0.722248	0.744752	0.683111	0.768039	0.71055	0.68735	0.773083
RANBP9	0.727601	0.756586	0.698616	0.794009	0.737117	0.716522	0.738767	0.759227	0.619964
EPB42	0.727553	0.77989	0.675216	0.587429	0.758951	0.781757	0.722383	0.970484	0.544314
CDC7	0.727511	0.555528	0.899494	0.522391	0.854701	0.472429	0.917033	0.671764	0.926749
LLGL1	0.72748	0.74205	0.71291	0.758372	0.699012	0.830177	0.739606	0.637601	0.700113
SLC37A1	0.72745	0.661626	0.793273	0.773015	0.832435	0.704507	0.824937	0.507356	0.722447
NPLOC4	0.727424	0.821325	0.633523	0.925352	0.559394	0.889078	0.594648	0.649544	0.746526
RLBP1	0.727366	0.631116	0.823616	0.684652	0.701492	0.840066	0.843679	0.368629	0.925675
TINAGL1	0.727284	0.718014	0.736554	0.760162	0.763248	0.766201	0.640183	0.627679	0.80623
APBB3	0.727175	0.761949	0.692401	0.691411	0.692902	0.722082	0.700466	0.872353	0.683835
NKAIN2	0.727127	0.580976	0.873278	0.630639	0.886733	0.419068	0.916162	0.69322	0.816938
HLA-DRB5	0.727126	0.931889	0.522362	0.966033	0.61123	0.951237	0.522391	0.878398	0.433466
CNTN3	0.727099	0.661133	0.793064	0.688421	0.708935	0.697159	0.794917	0.597819	0.87534
EXOSC4	0.726962	0.725354	0.72857	0.658788	0.744604	0.843608	0.622929	0.673665	0.818177
GXYLT1	0.726917	0.679676	0.774158	0.751235	0.824948	0.664932	0.755224	0.622862	0.742301
PPP1R1C	0.726838	0.667687	0.78599	0.888021	0.799427	0.77139	0.802912	0.343649	0.755631
PPP2R1A	0.726748	0.670895	0.782602	0.705352	0.726335	0.609929	0.773328	0.697405	0.848142
ANXA11	0.726685	0.606179	0.847191	0.70152	0.904099	0.719572	0.921843	0.397444	0.715632
RCAN3	0.726569	0.775607	0.677531	0.661274	0.619261	0.777182	0.669733	0.888365	0.743598
MYO1E	0.726494	0.699444	0.753543	0.63841	0.699021	0.824628	0.72746	0.635295	0.834147
GLIS2	0.726412	0.581034	0.87179	0.492156	0.828595	0.525956	0.888897	0.724989	0.897877
PXMP2	0.726251	0.672801	0.779701	0.675617	0.742707	0.704315	0.780564	0.63847	0.815833
FGF17	0.726114	0.59004	0.862187	0.619383	0.912455	0.528458	0.916611	0.62228	0.757495
KLHL11	0.726033	0.772277	0.679789	0.840452	0.639302	0.780522	0.632918	0.695858	0.767146
SAMHD1	0.72598	0.722602	0.729359	0.758558	0.734008	0.665945	0.746702	0.743302	0.707366
CNPY3	0.725844	0.700049	0.751639	0.741968	0.643634	0.775356	0.660246	0.582824	0.951037
TIMP2	0.725767	0.708359	0.743175	0.461642	0.629315	0.807588	0.74382	0.855848	0.856389
B4GALT2	0.725725	0.815551	0.635898	0.795552	0.614866	0.893231	0.578424	0.75787	0.714406
SF3B2	0.725716	0.701375	0.750058	0.621323	0.630204	0.836096	0.679576	0.646705	0.940394
C9orf116	0.725716	0.726399	0.725032	0.644894	0.662493	0.874449	0.675377	0.659855	0.837226
PIP5K1A	0.725678	0.542278	0.909079	0.512291	0.867628	0.491122	0.911187	0.62342	0.948423
ANKRD34C	0.725595	0.689177	0.762014	0.605474	0.829579	0.806378	0.798541	0.655678	0.657921
ABHD15	0.725492	0.631989	0.818994	0.63841	0.887017	0.527514	0.897834	0.730044	0.67213
ZNF644	0.724952	0.724406	0.725498	0.599615	0.713246	0.831579	0.734875	0.742024	0.728375
SLC3A1	0.724836	0.639257	0.810415	0.775077	0.778916	0.636936	0.903424	0.505758	0.748906
ADGRL2	0.724833	0.701913	0.747753	0.694584	0.729529	0.79192	0.749663	0.619236	0.764067
LILRB4	0.724812	0.87312	0.576503	0.729303	0.694517	0.934377	0.644249	0.955681	0.390743
WNK3	0.724799	0.640884	0.808713	0.521108	0.746077	0.581456	0.80971	0.820088	0.870353
RASGEF1A	0.724548	0.714951	0.734146	0.538693	0.661776	0.827532	0.753146	0.778628	0.787516
ZNF622	0.724457	0.761099	0.687816	0.760891	0.729611	0.747801	0.708882	0.774604	0.624955
MTUS1	0.724351	0.762723	0.68598	0.640703	0.763872	0.852295	0.735464	0.79517	0.558603
IQCA1	0.724204	0.825964	0.622443	0.801002	0.533483	0.837456	0.590347	0.839435	0.7435
UBTF	0.724172	0.75902	0.689324	0.697647	0.612525	0.763993	0.662557	0.815419	0.792892
KIAA0753	0.724132	0.752713	0.695551	0.660907	0.658603	0.756251	0.658802	0.840982	0.769247
[truncated: 12,592 more rows]
