# Supplementary material for: Unified AI framework to uncover deep interrelationships between gene expression and Alzheimer’s disease neuropathologies
Source: Nat Commun. 2021 Sep 10;12:5369. doi: 10.1038/s41467-021-25680-7 (PMC8433314; doi:10.1038/s41467-021-25680-7)
Supplement: Supplementary file 6 — Supplementary Data 5 [file 41467_2021_25680_MOESM6_ESM.xlsx]

## Sheet: Sheet1
Blood1 (GSE63060)	CTL (N=104)	MCI (N=80)	AD (N=145)
age	72.38 +- 6.31 (MCI* AD***)	74.45 +- 5.96 (CTL*)	75.40 +- 6.56 (CTL***)
gender (% female/male)	59.6/40.4	48.8/51.2 (AD**)	68.3/31.7 (MCI**)
ethnicity (% Western European / Other Caucasian / Other or Unknown)	95.2/4.8/0.0 (MCI*** AD*)	73.8/22.5/3.8 (CTL***)	85.5/13.1/1.4 (CTL*)
Blood2 (GSE63061)	CTL (N=134)	MCI (N=109)	AD (N=139)
age	75.29 +- 6.00 (MCI*** AD***)	78.16 +- 7.33 (CTL***)	77.89 +- 6.64 (CTL***)
gender (% female/male)	60.4/39.6	59.6/40.4	61.2/38.8
ethnicity (% Western European / Other Caucasian / Other or Unknown)	91.0/6.7/2.2 (MCI*)	78.9/12.8/8.3 (CTL* AD**)	87.8/11.5/0.7 (MCI**)
