# Supplementary material for: Unified AI framework to uncover deep interrelationships between gene expression and Alzheimer’s disease neuropathologies
Source: Nat Commun. 2021 Sep 10;12:5369. doi: 10.1038/s41467-021-25680-7 (PMC8433314; doi:10.1038/s41467-021-25680-7)
Supplement: Supplementary file 7 — Supplementary Data 6 [file 41467_2021_25680_MOESM7_ESM.xlsx]

## Sheet: Sheet1
Final selected hyperparameters for each method						Best hyperparameter for each model/phenotype combination within each train/test split
model	kernel regularization	learning rate	gradient clipping norm			model	output phenotype	train/test round	kernel regularization	learning rate	gradient clipping norm
MD-AD	0.001	0.001	0.1			MD-AD	CERAD	1	0.001	0.0001	0.1
MLP_baselines for ABETA_IHC	1e-05	0.001	0.01			MD-AD	CERAD	2	0.001	0.0001	0.01
MLP_baselines for TAU_IHC	1e-05	0.001	0.01			MD-AD	CERAD	3	0.001	0.0001	0.01
MLP_baselines for PLAQUES	1e-05	0.001	0.1			MD-AD	CERAD	4	0.001	0.001	0.01
MLP_baselines for TANGLES	1e-05	0.001	0.01			MD-AD	CERAD	5	0.001	0.001	0.1
MLP_baselines for BRAAK	1e-05	0.001	0.1			MD-AD	BRAAK	1	1e-05	0.001	0.01
MLP_baselines for CERAD	1e-05	0.001	0.01			MD-AD	BRAAK	2	0.001	0.001	0.1
Linear_baselines for ABETA_IHC	1e-05	0.001	0.01			MD-AD	BRAAK	3	0.001	0.001	0.01
Linear_baselines for TAU_IHC	0.001	0.001	0.01			MD-AD	BRAAK	4	0.001	0.001	0.01
Linear_baselines for PLAQUES	1e-05	0.001	0.01			MD-AD	BRAAK	5	0.001	0.001	0.1
Linear_baselines for TANGLES	0.001	0.0001	0.01			MD-AD	PLAQUES	1	1e-05	0.001	0.01
Linear_baselines for BRAAK	0.001	0.001	0.01			MD-AD	PLAQUES	2	0.001	0.001	0.1
Linear_baselines for CERAD	1e-05	0.001	0.1			MD-AD	PLAQUES	3	1e-05	0.001	0.01
						MD-AD	PLAQUES	4	1e-05	0.001	0.01
						MD-AD	PLAQUES	5	0.001	0.001	0.1
						MD-AD	TANGLES	1	0.001	0.0001	0.1
						MD-AD	TANGLES	2	0.001	0.0001	0.1
						MD-AD	TANGLES	3	0.001	0.0001	0.01
						MD-AD	TANGLES	4	0.001	0.0001	0.01
						MD-AD	TANGLES	5	0.001	0.0001	0.1
						MD-AD	TAU_IHC	1	0.001	0.001	0.01
						MD-AD	TAU_IHC	2	0.001	0.0001	0.1
						MD-AD	TAU_IHC	3	0.001	0.0001	0.1
						MD-AD	TAU_IHC	4	0.001	0.0001	0.1
						MD-AD	TAU_IHC	5	0.001	0.001	0.01
						MD-AD	ABETA_IHC	1	0.001	0.0001	0.1
						MD-AD	ABETA_IHC	2	0.001	0.0001	0.1
						MD-AD	ABETA_IHC	3	0.001	0.0001	0.01
						MD-AD	ABETA_IHC	4	0.001	0.0001	0.1
						MD-AD	ABETA_IHC	5	0.001	0.001	0.1
						MLP_baselines	CERAD	1	1e-05	0.0001	0.1
						MLP_baselines	CERAD	2	1e-05	0.0001	0.1
						MLP_baselines	CERAD	3	1e-05	0.0001	0.1
						MLP_baselines	CERAD	4	1e-05	0.0001	0.01
						MLP_baselines	CERAD	5	1e-05	0.0001	0.01
						MLP_baselines	BRAAK	1	1e-05	0.001	0.1
						MLP_baselines	BRAAK	2	1e-05	0.001	0.1
						MLP_baselines	BRAAK	3	0.001	0.001	0.1
						MLP_baselines	BRAAK	4	1e-05	0.001	0.01
						MLP_baselines	BRAAK	5	0.001	0.001	0.1
						MLP_baselines	PLAQUES	1	1e-05	0.001	0.01
						MLP_baselines	PLAQUES	2	1e-05	0.001	0.1
						MLP_baselines	PLAQUES	3	1e-05	0.001	0.1
						MLP_baselines	PLAQUES	4	1e-05	0.001	0.01
						MLP_baselines	PLAQUES	5	1e-05	0.001	0.1
						MLP_baselines	TANGLES	1	0.001	0.0001	0.01
						MLP_baselines	TANGLES	2	0.001	0.0001	0.01
						MLP_baselines	TANGLES	3	0.001	0.0001	0.1
						MLP_baselines	TANGLES	4	0.001	0.0001	0.01
						MLP_baselines	TANGLES	5	0.001	0.001	0.01
						MLP_baselines	TAU_IHC	1	1e-05	0.001	0.01
						MLP_baselines	TAU_IHC	2	1e-05	0.001	0.01
						MLP_baselines	TAU_IHC	3	1e-05	0.001	0.01
						MLP_baselines	TAU_IHC	4	0.001	0.001	0.1
						MLP_baselines	TAU_IHC	5	1e-05	0.001	0.01
						MLP_baselines	ABETA_IHC	1	1e-05	0.0001	0.1
						MLP_baselines	ABETA_IHC	2	0.001	0.0001	0.1
						MLP_baselines	ABETA_IHC	3	1e-05	0.0001	0.1
						MLP_baselines	ABETA_IHC	4	1e-05	0.0001	0.1
						MLP_baselines	ABETA_IHC	5	0.001	0.0001	0.01
						Linear_baselines	CERAD	1	1e-05	0.0001	0.1
						Linear_baselines	CERAD	2	1e-05	0.0001	0.01
						Linear_baselines	CERAD	3	1e-05	0.0001	0.01
						Linear_baselines	CERAD	4	1e-05	0.0001	0.01
						Linear_baselines	CERAD	5	1e-05	0.0001	0.01
						Linear_baselines	BRAAK	1	1e-05	0.0001	0.1
						Linear_baselines	BRAAK	2	1e-05	0.0001	0.01
						Linear_baselines	BRAAK	3	1e-05	0.0001	0.01
						Linear_baselines	BRAAK	4	1e-05	0.0001	0.1
						Linear_baselines	BRAAK	5	1e-05	0.001	0.01
						Linear_baselines	PLAQUES	1	1e-05	0.0001	0.01
						Linear_baselines	PLAQUES	2	0.001	0.0001	0.01
						Linear_baselines	PLAQUES	3	1e-05	0.0001	0.1
						Linear_baselines	PLAQUES	4	1e-05	0.0001	0.01
						Linear_baselines	PLAQUES	5	1e-05	0.0001	0.1
						Linear_baselines	TANGLES	1	0.001	0.001	0.1
						Linear_baselines	TANGLES	2	0.001	0.001	0.1
						Linear_baselines	TANGLES	3	0.001	0.001	0.1
						Linear_baselines	TANGLES	4	0.001	0.0001	0.1
						Linear_baselines	TANGLES	5	0.001	0.001	0.01
						Linear_baselines	TAU_IHC	1	0.001	0.0001	0.01
						Linear_baselines	TAU_IHC	2	1e-05	0.0001	0.1
						Linear_baselines	TAU_IHC	3	0.001	0.0001	0.1
						Linear_baselines	TAU_IHC	4	0.001	0.0001	0.1
						Linear_baselines	TAU_IHC	5	0.001	0.0001	0.01
						Linear_baselines	ABETA_IHC	1	1e-05	0.0001	0.01
						Linear_baselines	ABETA_IHC	2	0.001	0.0001	0.01
						Linear_baselines	ABETA_IHC	3	1e-05	0.0001	0.1
						Linear_baselines	ABETA_IHC	4	0.001	0.0001	0.01
						Linear_baselines	ABETA_IHC	5	0.001	0.0001	0.01
