# Supplementary material for: Unified AI framework to uncover deep interrelationships between gene expression and Alzheimer’s disease neuropathologies
Source: Nat Commun. 2021 Sep 10;12:5369. doi: 10.1038/s41467-021-25680-7 (PMC8433314; doi:10.1038/s41467-021-25680-7)
Supplement: Supplementary file 11 — Source Data [file 41467_2021_25680_MOESM11_ESM.zip]

Archive with 29 entries (28 files):
- sourcedata/
- sourcedata/2a_cv_test_performance.csv
- sourcedata/2b_cv_rosmap_subsets.csv
- sourcedata/2c_ext_val_human_brain.csv
- sourcedata/2d_ext_val_mouse.csv
- sourcedata/3ab_embedding_correlations.csv
- sourcedata/3ac_internal_tsne_embeddings.csv
- sourcedata/3d_external_tsne_embeddings_human_brain.csv
- sourcedata/3e_external_tsne_embeddings_mouse.csv
- sourcedata/4ac_gene_ranks_REACTOME.csv
- sourcedata/4b_MDAD_finalgenes_enrichment_REACTOME.csv
- sourcedata/5ac_6a_IG_interactions_sex_m.csv
- sourcedata/5b_sex_interacting_genes_enrichment_REACTOME_categories.csv
- sourcedata/5d_gene_vs_IG_C4B.csv
- sourcedata/5d_gene_vs_IG_CMTM4.csv
- sourcedata/5d_gene_vs_IG_KNSTRN.csv
- sourcedata/5d_gene_vs_IG_P2RY11.csv
- sourcedata/5d_gene_vs_IG_SERPINA3.csv
- sourcedata/5d_gene_vs_IG_TREM2.csv
- sourcedata/6a_gene_ranks_microglial_clusters.csv
- sourcedata/6b_sex_interacting_genes_enrichment_microglial_genesets.csv
- sourcedata/6c_MDAD_finalgenes_enrichment_celltypes.csv
- sourcedata/7ab_ext_val_human_blood.csv
- sourcedata/7c_external_tsne_embeddings_Blood_GSE63060.csv
- sourcedata/7c_external_tsne_embeddings_Blood_GSE63061.csv
- sourcedata/README.docx
- sourcedata/supp7b_corr_finalgenes_enrichment_REACTOME.csv
- sourcedata/supp8a_MDAD_finalgenes_enrichment_KEGG.csv
- sourcedata/supp8b_corr_finalgenes_enrichment_KEGG.csv
