# Supplementary material for: Unified AI framework to uncover deep interrelationships between gene expression and Alzheimer’s disease neuropathologies
Source: Nat Commun. 2021 Sep 10;12:5369. doi: 10.1038/s41467-021-25680-7 (PMC8433314; doi:10.1038/s41467-021-25680-7)
Supplement: Supplementary file 11 — Source Data [file 41467_2021_25680_MOESM11_ESM.zip › sourcedata/2a_cv_test_performance.csv]

CERAD	BRAAK	PLAQUES	TANGLES	TAU_IHC	ABETA_IHC	model	test_set
0.6479269528223608	0.6705707600130576	0.6158666923781504	1.0913899283739525	0.9946306900993191	0.9292746058326967	Linear_baselines	1
0.6216973226220412	0.6203782472468973	0.5764007820797209	1.2588947185162285	0.8395037671647717	0.9656779115083627	Linear_baselines	2
0.7085648673284953	0.6580637630460185	0.6769783822196952	1.1052484441220298	0.9843841783845906	1.0477408495384921	Linear_baselines	3
0.5521325344528872	0.566506957719377	0.6000556154688271	0.9372665487676317	0.8690377987075525	1.1176936232801586	Linear_baselines	4
0.5896331691603512	0.6069781111744964	0.6512088312818411	1.49934240970998	0.9922771765055806	1.0000606416319955	Linear_baselines	5
0.6166607450578087	0.6079510364192985	0.6668382144987707	0.975757293455221	1.002576879451012	0.932394857640735	MLP_baselines	1
0.5851559349097423	0.6746128440119509	0.5511937258296185	1.1022839366873625	0.7142971733395199	0.8870518787039121	MLP_baselines	2
0.6835220749201812	0.6937579302035715	0.7925065412889203	1.1148716039158724	0.9441037259352957	0.8890571543634433	MLP_baselines	3
0.5446428496638368	0.48938236698282356	0.561856522481705	0.9216490381534919	0.709395359645802	1.022598485411531	MLP_baselines	4
0.5762072109843344	0.6748843183706297	0.5744344546383429	1.154871854462549	0.5836911642548511	0.9019478085241306	MLP_baselines	5
0.5942106645944188	0.5332985355673988	0.6210056837157474	0.842012938742365	0.9049430630728897	0.8900995615167244	MTL	1
0.5371447227385929	0.4752908925533024	0.5724314322334725	0.7845949474929338	0.6516056368933805	0.7372346402302444	MTL	2
0.6346252226306388	0.6255571910848838	0.6630630822749257	0.9323735914377437	0.7434223747319141	0.8486559716267127	MTL	3
0.49769469582005	0.5061616357669737	0.49194231473994227	0.6308294552157243	0.4551630949378698	0.8324503657885364	MTL	4
0.5403113604667603	0.5939515466850676	0.5639648288673369	0.7703427114465415	0.6556293788676875	0.8724605186260143	MTL	5
