# Supplementary material for: Unified AI framework to uncover deep interrelationships between gene expression and Alzheimer’s disease neuropathologies
Source: Nat Commun. 2021 Sep 10;12:5369. doi: 10.1038/s41467-021-25680-7 (PMC8433314; doi:10.1038/s41467-021-25680-7)
Supplement: Supplementary file 11 — Source Data [file 41467_2021_25680_MOESM11_ESM.zip › sourcedata/2b_cv_rosmap_subsets.csv]

Val	Phenotype	Fold	Subset
0.8561822653580163	CERAD	1	AMR
0.698241543820646	CERAD	1	MR
0.7062944308842858	CERAD	1	AR
0.7801965960114138	CERAD	1	R
0.7945884978157028	CERAD	1	AM
0.7361922751033629	CERAD	1	M
0.9309404226244288	CERAD	1	A
0.9589845453228109	PLAQUES	1	AMR
0.9486656269888822	PLAQUES	1	MR
1.00742669053164	PLAQUES	1	AR
1.022710632691158	PLAQUES	1	R
0.9982746031430556	PLAQUES	1	AM
0.9606330593176312	PLAQUES	1	M
	PLAQUES	1	A
0.8479219236495266	ABETA_IHC	1	AMR
0.9097382670511912	ABETA_IHC	1	MR
1.1162394875981163	ABETA_IHC	1	AR
1.2762519701951298	ABETA_IHC	1	R
1.0786806908549549	ABETA_IHC	1	AM
	ABETA_IHC	1	M
1.17530835448517	ABETA_IHC	1	A
0.6673989216328379	BRAAK	1	AMR
0.6841262847039977	BRAAK	1	MR
0.8546212522980782	BRAAK	1	AR
1.0971806312293295	BRAAK	1	R
0.9498310574157621	BRAAK	1	AM
0.7539620266246422	BRAAK	1	M
1.1454789282884363	BRAAK	1	A
0.9365911238096548	TANGLES	1	AMR
0.9727259831923528	TANGLES	1	MR
1.229613658548417	TANGLES	1	AR
1.114280720118525	TANGLES	1	R
	TANGLES	1	AM
	TANGLES	1	M
	TANGLES	1	A
0.7321039385976965	TAU_IHC	1	AMR
0.7667736382543858	TAU_IHC	1	MR
1.1544788033644968	TAU_IHC	1	AR
0.7751249318861461	TAU_IHC	1	R
0.7227649364162929	TAU_IHC	1	AM
	TAU_IHC	1	M
0.7432023470601257	TAU_IHC	1	A
0.8728113713290898	CERAD	2	AMR
0.6402963603667134	CERAD	2	MR
0.8402580376774721	CERAD	2	AR
0.7681109116911029	CERAD	2	R
0.8716075400395398	CERAD	2	AM
0.9108037778696514	CERAD	2	M
1.269226213619539	CERAD	2	A
0.9766061098931118	PLAQUES	2	AMR
0.9994186881834352	PLAQUES	2	MR
1.093159010312632	PLAQUES	2	AR
1.5943026968335212	PLAQUES	2	R
1.2238839374790933	PLAQUES	2	AM
1.0823220199904882	PLAQUES	2	M
	PLAQUES	2	A
0.6717116506977339	ABETA_IHC	2	AMR
0.6875886228350163	ABETA_IHC	2	MR
0.9299952029015756	ABETA_IHC	2	AR
0.8001869160369737	ABETA_IHC	2	R
0.8945609770088225	ABETA_IHC	2	AM
	ABETA_IHC	2	M
1.405384199204959	ABETA_IHC	2	A
0.6827260788658714	BRAAK	2	AMR
0.6302935461980353	BRAAK	2	MR
0.9421043734571288	BRAAK	2	AR
0.7902043564936878	BRAAK	2	R
0.7256184022447048	BRAAK	2	AM
0.7094097059226009	BRAAK	2	M
1.5319478466639396	BRAAK	2	A
0.8553881040949111	TANGLES	2	AMR
0.8062287131064255	TANGLES	2	MR
1.4689557447244277	TANGLES	2	AR
0.9838094192679628	TANGLES	2	R
	TANGLES	2	AM
	TANGLES	2	M
	TANGLES	2	A
0.5299356808816642	TAU_IHC	2	AMR
0.5885563651661884	TAU_IHC	2	MR
1.5536936167585764	TAU_IHC	2	AR
0.6520871565353619	TAU_IHC	2	R
0.6073460137473311	TAU_IHC	2	AM
	TAU_IHC	2	M
0.6151462485549416	TAU_IHC	2	A
0.8720776038633365	CERAD	3	AMR
0.762468958404347	CERAD	3	MR
0.7961729616283401	CERAD	3	AR
0.8093281698112911	CERAD	3	R
0.8237941205981324	CERAD	3	AM
1.1729682976654308	CERAD	3	M
1.2595738070552758	CERAD	3	A
0.7025699342390592	PLAQUES	3	AMR
0.9526398867650928	PLAQUES	3	MR
0.8003841288462614	PLAQUES	3	AR
0.7327160890662148	PLAQUES	3	R
0.7442931926194073	PLAQUES	3	AM
0.8267088806313156	PLAQUES	3	M
	PLAQUES	3	A
0.9779262291561864	ABETA_IHC	3	AMR
1.085103122856356	ABETA_IHC	3	MR
1.7559660670207855	ABETA_IHC	3	AR
0.9385899921537658	ABETA_IHC	3	R
1.0690594807590441	ABETA_IHC	3	AM
	ABETA_IHC	3	M
1.2501977211982642	ABETA_IHC	3	A
0.5422860163527771	BRAAK	3	AMR
0.5503985317859232	BRAAK	3	MR
0.6050654111784484	BRAAK	3	AR
1.0439797038990906	BRAAK	3	R
0.6157072561868243	BRAAK	3	AM
0.9871623442263344	BRAAK	3	M
1.4035942990968964	BRAAK	3	A
0.8398327026773976	TANGLES	3	AMR
0.8533377796690426	TANGLES	3	MR
0.924266261912809	TANGLES	3	AR
0.801033298698316	TANGLES	3	R
	TANGLES	3	AM
	TANGLES	3	M
	TANGLES	3	A
0.7038746706057397	TAU_IHC	3	AMR
0.7007878513076118	TAU_IHC	3	MR
0.8756963881350981	TAU_IHC	3	AR
0.6347339541392326	TAU_IHC	3	R
0.6894449146487829	TAU_IHC	3	AM
	TAU_IHC	3	M
0.7373179419794657	TAU_IHC	3	A
0.6126647516502094	CERAD	4	AMR
0.6205321063258236	CERAD	4	MR
0.7789667317381229	CERAD	4	AR
0.7703150713347868	CERAD	4	R
0.6555932968794294	CERAD	4	AM
0.7884773766377876	CERAD	4	M
1.0054789603236465	CERAD	4	A
0.7963588773768757	PLAQUES	4	AMR
0.8985439288928829	PLAQUES	4	MR
0.9250298610802224	PLAQUES	4	AR
0.9339843982692771	PLAQUES	4	R
0.8155473309401675	PLAQUES	4	AM
0.8308950241744419	PLAQUES	4	M
	PLAQUES	4	A
0.8798552151502029	ABETA_IHC	4	AMR
0.9419677813094932	ABETA_IHC	4	MR
0.9388648717705884	ABETA_IHC	4	AR
1.1248449222162735	ABETA_IHC	4	R
1.096971794443344	ABETA_IHC	4	AM
	ABETA_IHC	4	M
1.206331078096927	ABETA_IHC	4	A
0.3955304162891283	BRAAK	4	AMR
0.4548576538174484	BRAAK	4	MR
0.4968370686821517	BRAAK	4	AR
0.6101321146831631	BRAAK	4	R
0.6236983875074812	BRAAK	4	AM
0.7320725689403575	BRAAK	4	M
1.0095426078610648	BRAAK	4	A
0.7822675099905634	TANGLES	4	AMR
0.8877430790346579	TANGLES	4	MR
0.8096362835491528	TANGLES	4	AR
1.0974037087018145	TANGLES	4	R
	TANGLES	4	AM
	TANGLES	4	M
	TANGLES	4	A
0.482601672574742	TAU_IHC	4	AMR
0.7121270139009547	TAU_IHC	4	MR
0.5172236979020823	TAU_IHC	4	AR
0.7559575295700447	TAU_IHC	4	R
0.6860024682784224	TAU_IHC	4	AM
	TAU_IHC	4	M
0.7791832219353902	TAU_IHC	4	A
0.8478408337313259	CERAD	5	AMR
0.8414331358671743	CERAD	5	MR
0.8605649668951849	CERAD	5	AR
0.9028426591579388	CERAD	5	R
0.8145968982126379	CERAD	5	AM
0.9557753271927784	CERAD	5	M
1.0206161896766242	CERAD	5	A
0.7746420592457509	PLAQUES	5	AMR
0.9340174480586576	PLAQUES	5	MR
0.9753754222970108	PLAQUES	5	AR
1.0274641835554028	PLAQUES	5	R
0.8835375790161628	PLAQUES	5	AM
1.0151601516091138	PLAQUES	5	M
	PLAQUES	5	A
0.8118473277895553	ABETA_IHC	5	AMR
0.7838604900047801	ABETA_IHC	5	MR
0.8408315005025639	ABETA_IHC	5	AR
0.8154918714004921	ABETA_IHC	5	R
0.9953596725717748	ABETA_IHC	5	AM
	ABETA_IHC	5	M
1.0885562395540358	ABETA_IHC	5	A
0.6594859954178328	BRAAK	5	AMR
0.6720853695268677	BRAAK	5	MR
0.7547350419749885	BRAAK	5	AR
0.7533868517777242	BRAAK	5	R
0.6970245738979768	BRAAK	5	AM
0.7646739316227968	BRAAK	5	M
0.9667885691771364	BRAAK	5	A
1.004696324541535	TANGLES	5	AMR
0.943615890983166	TANGLES	5	MR
0.8729830693941101	TANGLES	5	AR
0.8284176281156821	TANGLES	5	R
	TANGLES	5	AM
	TANGLES	5	M
	TANGLES	5	A
0.4304267170592773	TAU_IHC	5	AMR
0.7146323322047772	TAU_IHC	5	MR
0.5004533091904982	TAU_IHC	5	AR
0.47557871602662294	TAU_IHC	5	R
0.5223454891832578	TAU_IHC	5	AM
	TAU_IHC	5	M
0.4523731081721444	TAU_IHC	5	A
