# Supplementary material for: Unified AI framework to uncover deep interrelationships between gene expression and Alzheimer’s disease neuropathologies
Source: Nat Commun. 2021 Sep 10;12:5369. doi: 10.1038/s41467-021-25680-7 (PMC8433314; doi:10.1038/s41467-021-25680-7)
Supplement: Supplementary file 11 — Source Data [file 41467_2021_25680_MOESM11_ESM.zip › sourcedata/2c_ext_val_human_brain.csv]

AD	age_groups	Linear_predicted_neuropath_score	MLP_baselines_predicted_neuropath_score	MD-AD_predicted_neuropath_score
0	85+	0.2375	0.33333333333333337	0.3
1	85+	0.4541666666666666	0.5208333333333334	0.6166666666666667
1	85+	0.4583333333333334	0.8458333333333333	0.8833333333333333
0	<75	0.125	0.14583333333333334	0.025
1	85+	0.975	0.9833333333333332	0.9583333333333331
0	85+	0.4375	0.2458333333333333	0.3416666666666667
1	85+	0.2333333333333333	0.44166666666666665	0.44166666666666665
0	85+	0.5333333333333333	0.13333333333333333	0.05
0	85+	0.5166666666666666	0.12083333333333332	0.13333333333333333
1	85+	0.5	0.7083333333333334	0.7583333333333333
0	85+	0.4375	0.14583333333333331	0.15833333333333333
1	85+	0.8083333333333333	0.5708333333333333	0.475
1	[75-85)	0.7875	0.31666666666666665	0.3625
1	[75-85)	0.5208333333333334	0.8333333333333333	0.7
0	[75-85)	0.5375	0.5958333333333334	0.4125
1	[75-85)	0.9	0.875	0.8875
1	85+	0.6541666666666667	0.75	0.8374999999999999
0	[75-85)	0.12916666666666668	0.4833333333333333	0.5541666666666667
1	85+	0.85	0.9416666666666668	0.9583333333333331
0	85+	0.8125	0.4125	0.3
1	[75-85)	0.5291666666666667	0.7666666666666666	0.6208333333333333
1	[75-85)	0.32916666666666666	0.7749999999999999	0.775
1	[75-85)	0.8541666666666667	0.4375	0.425
1	85+	0.6416666666666666	0.25416666666666665	0.2333333333333333
1	85+	0.7083333333333334	0.8041666666666667	0.8166666666666667
0	85+	0.6666666666666666	0.5416666666666667	0.5583333333333333
1	85+	0.8666666666666667	0.8916666666666666	0.95
0	<75	0.5625	0.14166666666666666	0.29166666666666663
1	85+	0.32916666666666666	0.3333333333333333	0.525
0	[75-85)	0.13333333333333333	0.17083333333333334	0.16666666666666669
0	85+	0.4541666666666666	0.1125	0.1
1	85+	0.5041666666666667	0.7041666666666667	0.725
1	85+	0.425	0.4916666666666667	0.525
1	85+	0.7208333333333333	0.95	1.0
1	85+	0.4125	0.31666666666666665	0.3833333333333333
0	85+	0.975	0.65	0.7208333333333333
1	85+	0.14166666666666666	0.05833333333333333	0.15833333333333333
0	85+	0.19583333333333336	0.11666666666666667	0.17916666666666667
1	85+	0.7375	0.4	0.525
1	85+	0.4833333333333333	0.8333333333333333	0.7250000000000001
1	85+	0.9041666666666668	0.7	0.6916666666666667
1	85+	0.7708333333333333	0.9833333333333334	0.9666666666666666
0	85+	0.19166666666666665	0.4166666666666667	0.5333333333333333
1	85+	0.4583333333333333	0.7666666666666666	0.8916666666666666
0	85+	0.2708333333333333	0.5791666666666667	0.5166666666666666
0	85+	0.18333333333333332	0.3416666666666667	0.15
0	<75	0.25833333333333336	0.3416666666666667	0.25416666666666665
0	[75-85)	0.06666666666666668	0.075	0.06666666666666668
0	<75	0.3833333333333333	0.275	0.3083333333333333
0	[75-85)	0.8708333333333333	0.825	0.8333333333333334
1	85+	0.3875	0.6416666666666666	0.6333333333333333
0	[75-85)	0.04166666666666666	0.21666666666666667	0.1875
1	85+	0.43333333333333335	0.7	0.625
0	85+	0.7125	0.5416666666666667	0.5166666666666667
0	<75	0.5583333333333333	0.8999999999999999	0.7833333333333333
0	85+	0.4166666666666666	0.4875	0.4083333333333333
1	85+	0.5583333333333333	0.4916666666666667	0.625
0	85+	0.3416666666666667	0.4	0.325
1	[75-85)	0.8875	0.5583333333333333	0.6
0	<75	0.225	0.10416666666666666	0.025
0	85+	0.7017543859649122	0.5833333333333334	0.5043859649122807
1	85+	0.6754385964912281	0.2850877192982456	0.2982456140350877
1	85+	0.6622807017543859	0.8596491228070176	0.9473684210526316
1	[75-85)	0.5526315789473684	0.5	0.5087719298245614
0	85+	0.587719298245614	0.4824561403508772	0.2631578947368421
1	85+	0.7675438596491229	0.6359649122807017	0.7894736842105263
1	85+	0.368421052631579	0.4605263157894737	0.4605263157894737
1	<75	0.9035087719298244	0.9298245614035088	0.9298245614035088
1	85+	0.4736842105263158	0.75	0.6271929824561404
1	85+	0.6929824561403508	0.8464912280701754	0.8552631578947368
0	85+	0.05263157894736842	0.07017543859649122	0.14912280701754385
0	85+	0.32456140350877194	0.2807017543859649	0.2719298245614035
1	85+	0.3508771929824561	0.456140350877193	0.5438596491228069
1	85+	0.6447368421052632	0.4254385964912281	0.5964912280701754
1	<75	0.8245614035087718	0.9473684210526316	0.9649122807017544
1	85+	0.2982456140350877	0.42105263157894735	0.2894736842105263
1	[75-85)	0.736842105263158	0.6666666666666666	0.7149122807017544
0	[75-85)	0.4780701754385965	0.3070175438596491	0.32456140350877194
1	85+	0.5	0.5789473684210527	0.7324561403508771
1	[75-85)	0.2324561403508772	0.29385964912280704	0.21929824561403508
1	[75-85)	0.763157894736842	0.9561403508771931	0.9035087719298244
1	[75-85)	0.5789473684210527	0.5263157894736842	0.4824561403508771
1	85+	0.2719298245614035	0.3333333333333333	0.3640350877192982
1	85+	0.8333333333333333	0.9824561403508772	0.9824561403508772
0	<75	0.08771929824561403	0.11842105263157895	0.06578947368421052
0	[75-85)	0.368421052631579	0.3815789473684211	0.2368421052631579
0	85+	0.21052631578947367	0.04385964912280702	0.07017543859649122
1	85+	0.21929824561403508	0.16666666666666666	0.21929824561403508
1	85+	0.5657894736842105	0.7587719298245614	0.6842105263157895
0	85+	0.5745614035087719	0.2368421052631579	0.4298245614035088
0	[75-85)	0.5701754385964912	0.8771929824561404	0.8157894736842105
0	85+	0.3947368421052632	0.32456140350877194	0.2675438596491228
0	85+	0.631578947368421	0.43859649122807015	0.4649122807017544
1	85+	0.912280701754386	0.7675438596491229	0.8245614035087718
0	85+	0.587719298245614	0.9298245614035088	0.8859649122807017
1	[75-85)	0.7763157894736842	0.5964912280701754	0.6929824561403508
0	85+	0.34649122807017546	0.42105263157894735	0.2719298245614035
0	85+	0.2368421052631579	0.2543859649122807	0.08333333333333333
0	85+	0.3421052631578947	0.2280701754385965	0.2719298245614035
0	<75	0.16228070175438594	0.2719298245614035	0.16666666666666666
0	[75-85)	0.32456140350877194	0.09649122807017543	0.21929824561403508
0	<75	0.017543859649122806	0.02631578947368421	0.017543859649122806
0	[75-85)	0.3026315789473684	0.6052631578947368	0.5701754385964912
1	85+	0.6842105263157895	0.42105263157894735	0.6666666666666667
1	85+	0.3771929824561404	0.6403508771929824	0.7017543859649122
0	85+	0.6008771929824561	0.7105263157894737	0.7368421052631579
1	85+	0.5701754385964912	0.6491228070175439	0.7149122807017544
0	85+	0.7807017543859649	0.5789473684210527	0.5482456140350878
0	85+	0.33771929824561403	0.5	0.4298245614035088
0	<75	0.4736842105263158	0.8377192982456141	0.7982456140350878
0	[75-85)	0.4956140350877193	0.6666666666666667	0.7368421052631579
0	85+	0.5	0.4298245614035088	0.43859649122807015
1	85+	0.6798245614035088	0.4736842105263158	0.4868421052631578
1	85+	0.9035087719298244	0.7192982456140351	0.6140350877192983
1	[75-85)	0.412280701754386	0.17543859649122806	0.07894736842105263
1	<75	0.8903508771929824	0.9473684210526316	0.9649122807017544
0	<75	0.3859649122807017	0.12719298245614036	0.10087719298245612
0	85+	0.5673076923076923	0.3365384615384616	0.3605769230769231
1	85+	0.6682692307692308	0.6538461538461537	0.6346153846153846
1	[75-85)	0.8365384615384616	0.8701923076923077	0.8846153846153846
1	85+	0.8509615384615385	0.971153846153846	0.9567307692307692
0	<75	0.6778846153846154	0.7740384615384616	0.7211538461538461
1	85+	0.875	0.5913461538461539	0.5144230769230769
0	85+	0.18269230769230768	0.2115384615384616	0.19230769230769232
0	85+	0.5048076923076923	0.3461538461538461	0.25
1	85+	0.21153846153846154	0.11057692307692307	0.1153846153846154
1	85+	0.5096153846153846	0.7403846153846154	0.5865384615384616
1	<75	0.35096153846153844	0.4567307692307693	0.5096153846153846
1	85+	0.32211538461538464	0.4759615384615384	0.3076923076923077
1	[75-85)	0.4663461538461538	0.5961538461538463	0.6826923076923077
1	85+	0.5096153846153846	0.6057692307692308	0.8557692307692307
1	[75-85)	0.3269230769230769	0.15384615384615385	0.28846153846153844
1	[75-85)	0.27884615384615385	0.6201923076923077	0.3557692307692308
1	85+	0.6394230769230769	0.6634615384615384	0.6153846153846154
1	85+	0.5480769230769231	0.5144230769230769	0.3028846153846154
0	85+	0.5817307692307693	0.4326923076923077	0.5673076923076923
1	85+	0.6923076923076923	0.9759615384615384	0.9519230769230768
0	<75	0.3221153846153846	0.16346153846153846	0.07692307692307693
0	[75-85)	0.20192307692307693	0.1153846153846154	0.04807692307692308
0	85+	0.7355769230769231	0.6875	0.7932692307692308
0	85+	0.4375	0.21153846153846154	0.1971153846153846
1	85+	0.4230769230769231	0.7211538461538461	0.7836538461538461
1	85+	0.3269230769230769	0.06730769230769232	0.15384615384615385
0	85+	0.6105769230769231	0.4326923076923077	0.5817307692307692
0	[75-85)	0.7740384615384616	0.875	0.6826923076923077
0	85+	0.7307692307692308	0.7980769230769231	0.7115384615384615
0	85+	0.22115384615384612	0.2692307692307693	0.21153846153846154
1	85+	0.9326923076923076	0.6009615384615384	0.7980769230769231
1	[75-85)	0.15384615384615385	0.3653846153846154	0.24038461538461536
1	85+	0.2067307692307692	0.4230769230769231	0.5288461538461539
1	85+	0.3173076923076923	0.5865384615384616	0.5769230769230769
0	85+	0.4375	0.7788461538461539	0.4423076923076923
0	85+	0.125	0.21153846153846154	0.1346153846153846
1	85+	0.5096153846153846	0.35096153846153844	0.3653846153846154
0	<75	0.14423076923076922	0.125	0.17307692307692307
0	<75	0.2307692307692308	0.019230769230769232	0.038461538461538464
0	[75-85)	0.40384615384615385	0.15865384615384615	0.2451923076923077
1	85+	0.7115384615384615	0.2115384615384616	0.25961538461538464
1	85+	0.44711538461538464	0.7403846153846154	0.7596153846153846
0	85+	0.4903846153846154	0.4471153846153846	0.6778846153846154
1	85+	0.3798076923076923	0.5192307692307692	0.5961538461538461
1	85+	0.9326923076923076	0.5673076923076923	0.7644230769230769
0	[75-85)	0.7692307692307692	0.5769230769230769	0.6634615384615384
0	85+	0.5480769230769231	0.5192307692307692	0.4615384615384616
1	85+	0.7788461538461539	0.7211538461538463	0.8173076923076923
1	85+	0.75	0.8701923076923077	0.6586538461538461
1	[75-85)	0.5096153846153846	0.8942307692307692	0.7403846153846154
1	<75	0.4134615384615385	0.5048076923076923	0.7451923076923077
1	85+	0.9230769230769232	0.8653846153846154	0.9182692307692308
1	85+	0.5288461538461539	0.1153846153846154	0.09134615384615384
1	85+	0.6875	0.971153846153846	0.9903846153846154
1	<75	0.625	0.6201923076923077	0.6057692307692307
1	85+	0.4903846153846154	0.8125	0.7596153846153846
1	85+	0.8365384615384615	0.9471153846153846	0.9326923076923076
1	85+	0.02884615384615385	0.08653846153846154	0.08653846153846154
1	<75	0.22596153846153846	0.5	0.75
1	85+	0.34134615384615385	0.4663461538461538	0.4326923076923077
1	[75-85)	0.6153846153846154	0.40384615384615385	0.25961538461538464
1	[75-85)	0.1826923076923077	0.27884615384615385	0.3365384615384616
1	85+	0.4711538461538462	0.6875	0.5721153846153846
1	85+	0.22115384615384612	0.3076923076923077	0.5384615384615385
1	[75-85)	0.2932692307692307	0.1346153846153846	0.1298076923076923
1	[75-85)	0.8028846153846154	0.7884615384615384	0.8365384615384615
1	[75-85)	0.38461538461538464	0.3269230769230769	0.25
1	85+	0.5865384615384615	0.2596153846153846	0.2692307692307692
0	85+	0.4711538461538462	0.1923076923076923	0.2932692307692308
1	85+	0.5144230769230769	0.7884615384615384	0.6346153846153846
0	<75	0.20192307692307693	0.0576923076923077	0.07211538461538461
0	[75-85)	0.04807692307692308	0.16346153846153846	0.1153846153846154
0	85+	0.7788461538461537	0.6153846153846154	0.5288461538461539
0	85+	0.4663461538461538	0.40384615384615385	0.2403846153846154
1	85+	0.7355769230769231	0.6105769230769231	0.8557692307692308
0	85+	0.9423076923076924	0.6346153846153846	0.7596153846153846
0	[75-85)	0.6682692307692307	0.375	0.08653846153846154
0	85+	0.8653846153846154	0.4615384615384616	0.3798076923076923
0	85+	0.28846153846153844	0.15384615384615385	0.09134615384615384
1	85+	0.5240384615384616	0.7211538461538463	0.7884615384615385
1	[75-85)	0.3028846153846154	0.4567307692307692	0.3365384615384616
1	85+	0.3269230769230769	0.6057692307692308	0.6538461538461539
0	85+	0.1826923076923077	0.4134615384615384	0.5480769230769231
1	85+	0.625	0.8942307692307693	0.8461538461538463
0	85+	0.4471153846153846	0.8365384615384616	0.6153846153846154
1	<75	0.8509615384615384	0.8990384615384615	0.971153846153846
0	85+	0.42307692307692296	0.15384615384615385	0.12980769230769232
0	85+	0.4759615384615384	0.7067307692307692	0.5673076923076923
0	[75-85)	0.14423076923076925	0.1923076923076923	0.1778846153846154
0	<75	0.3942307692307692	0.2836538461538462	0.3076923076923077
0	[75-85)	0.5384615384615384	0.2548076923076923	0.3798076923076923
1	85+	0.6730769230769231	0.22115384615384612	0.3653846153846154
1	85+	0.6538461538461539	0.9807692307692308	0.971153846153846
0	85+	0.2403846153846154	0.6442307692307692	0.6826923076923077
1	85+	0.4615384615384616	0.6634615384615385	0.7307692307692308
0	85+	0.6153846153846154	0.6201923076923077	0.625
0	85+	0.6923076923076923	0.3653846153846154	0.40384615384615385
0	<75	0.5048076923076923	0.9038461538461536	0.7980769230769231
0	[75-85)	0.6923076923076923	0.4230769230769231	0.4807692307692308
0	85+	0.7115384615384616	0.5817307692307692	0.5
1	85+	0.6923076923076923	0.7163461538461539	0.8173076923076923
0	85+	0.2980769230769231	0.4567307692307693	0.4519230769230769
1	[75-85)	0.8701923076923077	0.4807692307692308	0.5673076923076923
1	<75	0.8557692307692308	0.8605769230769231	0.8846153846153846
0	85+	0.7276785714285714	0.9107142857142856	0.8526785714285714
1	85+	0.2767857142857143	0.1607142857142857	0.2946428571428571
1	85+	0.7723214285714286	0.96875	0.9732142857142856
0	85+	0.4285714285714286	0.2455357142857143	0.3125
1	85+	0.4732142857142857	0.2455357142857143	0.3035714285714285
1	85+	0.7455357142857142	0.8258928571428572	0.5044642857142857
1	85+	0.2232142857142857	0.5178571428571429	0.3794642857142857
0	<75	0.10714285714285716	0.12946428571428573	0.04464285714285714
1	85+	0.5625	0.8928571428571428	0.9776785714285714
0	85+	0.3482142857142857	0.4821428571428572	0.4642857142857143
1	85+	0.4598214285714286	0.4107142857142857	0.5044642857142857
0	85+	0.33035714285714285	0.29017857142857145	0.2723214285714286
1	85+	0.4553571428571429	0.17857142857142858	0.1875
1	<75	0.8169642857142858	0.8080357142857143	0.8392857142857142
1	85+	0.4285714285714286	0.59375	0.33035714285714285
1	[75-85)	0.9196428571428572	0.75	0.8214285714285714
1	85+	0.4866071428571429	0.42857142857142855	0.5892857142857143
1	85+	0.5267857142857143	0.5491071428571428	0.6517857142857143
1	[75-85)	0.7053571428571428	0.6339285714285714	0.9285714285714286
1	85+	0.6651785714285714	0.6116071428571429	0.7678571428571428
1	85+	0.5803571428571429	0.5401785714285714	0.4732142857142857
0	85+	0.28125	0.1517857142857143	0.1517857142857143
1	85+	0.4241071428571429	0.7589285714285714	0.7053571428571428
0	<75	0.053571428571428575	0.0625	0.026785714285714284
0	[75-85)	0.05357142857142857	0.07142857142857142	0.125
0	85+	0.625	0.26785714285714285	0.1607142857142857
1	85+	0.4598214285714286	0.6071428571428572	0.7767857142857143
0	[75-85)	0.6875	0.4910714285714286	0.2589285714285714
0	85+	0.2857142857142857	0.1875	0.29464285714285715
0	85+	0.5848214285714286	0.4553571428571428	0.29017857142857145
1	85+	0.9464285714285714	0.9017857142857142	0.8660714285714286
0	[75-85)	0.4017857142857143	0.42857142857142855	0.08928571428571427
1	85+	0.5357142857142857	0.7767857142857143	0.8928571428571428
0	85+	0.4196428571428572	0.5267857142857143	0.4375
1	85+	0.21428571428571427	0.6339285714285714	0.5982142857142857
1	[75-85)	0.7008928571428571	0.7678571428571428	0.8258928571428572
0	85+	0.5178571428571429	0.7232142857142857	0.5446428571428571
0	[75-85)	0.7946428571428572	0.8839285714285714	0.8080357142857143
0	85+	0.6517857142857143	0.3080357142857143	0.5357142857142857
0	85+	0.20982142857142852	0.3125	0.16071428571428573
0	<75	0.07589285714285714	0.29017857142857145	0.1607142857142857
0	[75-85)	0.5758928571428572	0.21428571428571427	0.23214285714285715
0	[75-85)	0.65625	0.36607142857142855	0.6071428571428572
1	85+	0.6071428571428572	0.2857142857142857	0.5357142857142858
1	85+	0.2723214285714285	0.7723214285714286	0.7098214285714286
1	85+	0.7142857142857143	0.6830357142857143	0.7008928571428572
0	85+	0.35714285714285715	0.25	0.13392857142857142
0	85+	0.4330357142857143	0.5982142857142857	0.4375
0	<75	0.4821428571428572	0.9151785714285714	0.7767857142857143
0	[75-85)	0.625	0.5089285714285714	0.5535714285714286
0	85+	0.3214285714285714	0.3660714285714286	0.3571428571428571
1	85+	0.7767857142857142	0.6785714285714286	0.7767857142857142
0	<75	0.4955357142857143	0.4196428571428572	0.6339285714285714
1	[75-85)	0.6964285714285714	0.5625	0.625
1	<75	0.9464285714285714	0.9910714285714286	0.9955357142857144
0	<75	0.5758928571428572	0.10714285714285716	0.24107142857142855
0	85+	0.5204081632653061	0.4540816326530612	0.4591836734693877
1	85+	0.3979591836734694	0.5867346938775511	0.3979591836734694
1	85+	0.6326530612244898	0.8367346938775511	0.9183673469387756
0	85+	0.42857142857142855	0.22448979591836735	0.17346938775510204
1	85+	0.5204081632653061	0.5510204081632653	0.6020408163265306
1	85+	0.653061224489796	0.7551020408163265	0.6428571428571428
1	<75	0.9591836734693876	0.9642857142857144	0.9489795918367347
1	85+	0.7755102040816326	0.8571428571428572	0.7806122448979591
1	85+	0.5918367346938775	0.8163265306122449	0.8367346938775511
0	85+	0.6734693877551021	0.2806122448979592	0.3622448979591837
1	85+	0.5408163265306123	0.5357142857142857	0.4336734693877551
0	85+	0.3316326530612245	0.3316326530612245	0.2755102040816326
1	85+	0.5357142857142857	0.6530612244897959	0.8673469387755102
1	85+	0.35714285714285715	0.4489795918367345	0.3826530612244898
1	[75-85)	0.17346938775510204	0.3775510204081632	0.3520408163265306
0	[75-85)	0.24489795918367346	0.21428571428571427	0.13265306122448978
1	85+	0.8673469387755102	0.44387755102040816	0.6428571428571428
1	85+	0.9081632653061223	0.7346938775510203	0.7959183673469388
1	[75-85)	0.5459183673469388	0.2602040816326531	0.33673469387755106
1	[75-85)	0.4234693877551021	0.7959183673469388	0.7448979591836735
1	85+	0.6479591836734694	0.4183673469387755	0.4081632653061225
1	85+	0.6428571428571428	0.9693877551020408	0.9183673469387756
0	85+	0.13775510204081634	0.2959183673469388	0.36734693877551017
1	85+	0.4948979591836735	0.5204081632653061	0.5816326530612245
0	<75	0.2806122448979592	0.32653061224489793	0.3826530612244898
1	85+	0.7193877551020409	0.5408163265306123	0.5612244897959183
1	85+	0.7755102040816326	0.5663265306122449	0.5918367346938775
1	85+	0.1683673469387755	0.15306122448979592	0.04591836734693877
0	85+	0.7653061224489797	0.23979591836734696	0.33673469387755106
0	[75-85)	0.3163265306122449	0.20408163265306126	0.10714285714285714
1	85+	0.8163265306122449	0.8214285714285714	0.8316326530612245
1	85+	0.4591836734693878	0.5459183673469388	0.3979591836734694
1	85+	0.9897959183673468	0.6632653061224489	0.7295918367346939
1	[75-85)	0.5816326530612245	0.3775510204081632	0.3775510204081632
1	85+	0.6887755102040816	0.979591836734694	0.9948979591836736
1	85+	0.6683673469387754	0.7959183673469388	0.8571428571428572
0	85+	0.7142857142857143	0.8265306122448979	0.6836734693877551
0	[75-85)	0.4540816326530612	0.6122448979591837	0.6428571428571429
0	85+	0.061224489795918366	0.07142857142857142	0.020408163265306117
0	85+	0.3775510204081633	0.12244897959183673	0.17346938775510204
0	<75	0.2959183673469388	0.17346938775510204	0.19387755102040816
0	[75-85)	0.33673469387755106	0.1326530612244898	0.19387755102040816
1	85+	0.5612244897959184	0.2142857142857143	0.2959183673469388
1	85+	0.11224489795918367	0.3163265306122449	0.3775510204081632
1	85+	0.3673469387755102	0.42857142857142855	0.34183673469387754
0	85+	0.2551020408163265	0.5255102040816326	0.6071428571428572
0	[75-85)	0.5255102040816326	0.9489795918367347	0.9744897959183674
0	85+	0.1989795918367347	0.2193877551020408	0.15306122448979592
1	[75-85)	0.5051020408163265	0.8673469387755102	0.7653061224489796
1	85+	0.402542372881356	0.23728813559322035	0.2966101694915254
0	85+	0.5	0.4322033898305084	0.17372881355932202
1	85+	0.9491525423728814	0.6228813559322034	0.8347457627118644
1	85+	0.7923728813559322	0.6906779661016949	0.6398305084745763
1	<75	0.8983050847457628	0.9788135593220341	0.9533898305084746
1	85+	0.8305084745762712	0.8813559322033898	0.8135593220338984
0	<75	0.4152542372881356	0.3898305084745762	0.13135593220338984
1	85+	0.9745762711864407	0.9194915254237288	0.9745762711864407
0	85+	0.09322033898305083	0.08898305084745763	0.11016949152542373
1	85+	0.2838983050847458	0.5127118644067796	0.3220338983050848
0	85+	0.4194915254237288	0.20338983050847456	0.21186440677966098
0	85+	0.5	0.15677966101694915	0.22033898305084745
1	85+	0.3898305084745762	0.4576271186440678	0.5466101694915254
1	85+	0.11440677966101695	0.2372881355932203	0.3728813559322034
1	<75	0.8389830508474576	0.9745762711864407	0.9915254237288136
1	85+	0.2584745762711864	0.2457627118644068	0.1016949152542373
1	[75-85)	0.36440677966101703	0.6991525423728814	0.576271186440678
0	[75-85)	0.5720338983050848	0.38559322033898297	0.2245762711864407
1	[75-85)	0.7457627118644068	0.576271186440678	0.6949152542372881
1	85+	0.3983050847457628	0.19915254237288132	0.6016949152542372
0	[75-85)	0.21186440677966098	0.2372881355932203	0.3898305084745763
0	85+	0.6779661016949152	0.5338983050847457	0.6101694915254237
1	[75-85)	0.576271186440678	0.8050847457627118	0.8813559322033898
1	85+	0.7966101694915254	0.4576271186440678	0.3135593220338983
1	85+	0.3474576271186441	0.3093220338983051	0.2330508474576271
0	85+	0.03389830508474576	0.15677966101694915	0.22033898305084745
1	85+	0.7966101694915254	0.8728813559322034	0.9110169491525424
0	[75-85)	0.1610169491525424	0.1822033898305085	0.1059322033898305
0	85+	0.5169491525423728	0.44067796610169496	0.3771186440677966
1	85+	0.1483050847457627	0.7076271186440678	0.8135593220338984
0	85+	0.6440677966101694	0.5169491525423728	0.4576271186440678
1	85+	0.4915254237288136	0.4745762711864407	0.5
1	85+	0.8983050847457628	0.9194915254237288	0.9576271186440678
0	85+	0.4067796610169491	0.1440677966101695	0.3008474576271186
0	85+	0.7161016949152542	0.6906779661016949	0.538135593220339
1	85+	0.8305084745762712	0.5635593220338984	0.6949152542372881
0	85+	0.8389830508474576	0.6483050847457628	0.7457627118644068
1	85+	0.4830508474576272	0.5466101694915254	0.6059322033898304
1	85+	0.6610169491525424	0.4745762711864407	0.5677966101694916
1	[75-85)	0.2966101694915254	0.5127118644067796	0.538135593220339
1	85+	0.652542372881356	0.8220338983050848	0.923728813559322
0	85+	0.3135593220338983	0.5423728813559322	0.673728813559322
1	85+	0.4830508474576271	0.9533898305084746	0.9322033898305084
0	85+	0.5338983050847458	0.923728813559322	0.8008474576271186
0	85+	0.1271186440677966	0.09322033898305083	0.07627118644067797
0	85+	0.5169491525423731	0.7330508474576272	0.3559322033898305
0	<75	0.1398305084745763	0.2796610169491525	0.17796610169491525
0	[75-85)	0.2669491525423729	0.1059322033898305	0.1016949152542373
0	[75-85)	0.4661016949152542	0.3601694915254237	0.3474576271186441
1	85+	0.3135593220338983	0.5211864406779662	0.5338983050847458
1	85+	0.4449152542372881	0.6440677966101696	0.6779661016949152
0	85+	0.8644067796610171	0.7118644067796611	0.6101694915254237
0	<75	0.5	0.8644067796610171	0.8474576271186439
0	[75-85)	0.576271186440678	0.6906779661016949	0.5254237288135593
0	85+	0.36440677966101703	0.2838983050847458	0.2711864406779661
1	85+	0.6779661016949152	0.5847457627118644	0.6228813559322034
0	85+	0.4703389830508474	0.19491525423728812	0.3389830508474576
1	[75-85)	0.6822033898305084	0.5720338983050848	0.6101694915254237
0	<75	0.3305084745762712	0.03389830508474576	0.01694915254237288
0	85+	0.8867924528301887	0.5424528301886793	0.6886792452830188
1	85+	0.9056603773584906	0.9433962264150944	0.9764150943396226
1	[75-85)	0.7547169811320755	0.5849056603773585	0.7735849056603774
1	85+	0.3584905660377358	0.4622641509433962	0.5943396226415094
1	85+	0.7075471698113207	0.8396226415094341	0.7641509433962264
0	<75	0.02830188679245283	0.03773584905660377	0.07547169811320754
1	85+	0.43396226415094336	0.7169811320754718	0.7924528301886793
0	85+	0.5235849056603773	0.2358490566037736	0.490566037735849
1	85+	0.6886792452830188	0.6981132075471699	0.660377358490566
0	85+	0.29245283018867924	0.2830188679245283	0.17924528301886794
1	85+	0.7735849056603774	0.7735849056603774	0.9150943396226416
1	<75	0.9245283018867924	0.9858490566037736	0.981132075471698
1	85+	0.2688679245283019	0.16037735849056606	0.12264150943396225
1	[75-85)	0.8113207547169812	0.7594339622641509	0.7311320754716981
1	[75-85)	0.16981132075471694	0.2216981132075472	0.3018867924528302
0	[75-85)	0.3962264150943397	0.3632075471698113	0.2830188679245283
1	85+	0.3584905660377358	0.6179245283018868	0.5188679245283019
1	85+	0.32547169811320753	0.28773584905660377	0.5518867924528301
1	[75-85)	0.5188679245283019	0.339622641509434	0.3584905660377359
1	[75-85)	0.8301886792452831	0.6981132075471699	0.8018867924528302
1	[75-85)	0.5330188679245284	0.3632075471698113	0.3018867924528302
1	85+	0.3207547169811321	0.2594339622641509	0.2830188679245283
1	85+	0.2169811320754717	0.5707547169811321	0.2358490566037736
0	85+	0.37735849056603776	0.4622641509433962	0.4481132075471698
1	85+	0.660377358490566	0.7688679245283019	0.75
0	<75	0.11320754716981132	0.1320754716981132	0.03773584905660377
0	[75-85)	0.2641509433962264	0.10377358490566037	0.07075471698113207
0	85+	0.2735849056603773	0.2358490566037736	0.30188679245283023
1	85+	0.41981132075471694	0.7264150943396226	0.7169811320754718
1	85+	0.29245283018867924	0.4386792452830188	0.2735849056603773
0	85+	0.9764150943396226	0.7547169811320755	0.8773584905660378
0	[75-85)	0.5613207547169812	0.5849056603773586	0.3584905660377359
0	85+	0.7547169811320755	0.7641509433962264	0.6367924528301887
0	85+	0.5283018867924528	0.37264150943396224	0.30188679245283023
1	85+	0.7169811320754718	0.8066037735849056	0.8301886792452831
1	[75-85)	0.8773584905660378	0.6886792452830188	0.7547169811320755
1	85+	0.4811320754716981	0.6981132075471699	0.7830188679245282
0	85+	0.4669811320754717	0.490566037735849	0.4669811320754717
0	85+	0.4716981132075472	0.9528301886792452	0.8301886792452831
0	[75-85)	0.7830188679245282	0.7075471698113207	0.5518867924528301
0	85+	0.32547169811320753	0.12735849056603776	0.16037735849056606
0	85+	0.14150943396226415	0.2735849056603773	0.09433962264150944
0	<75	0.10849056603773584	0.07547169811320754	0.042452830188679236
0	[75-85)	0.4339622641509434	0.2075471698113208	0.2358490566037736
0	[75-85)	0.5377358490566038	0.6273584905660377	0.7311320754716981
1	85+	0.3962264150943397	0.5330188679245284	0.7452830188679245
0	85+	0.7735849056603774	0.7264150943396226	0.679245283018868
0	85+	0.6367924528301887	0.44811320754716977	0.3962264150943397
0	85+	0.4622641509433962	0.4528301886792453	0.3962264150943397
0	<75	0.3915094339622641	0.14622641509433962	0.29245283018867924
0	85+	0.14622641509433962	0.2075471698113208	0.18867924528301888
1	85+	0.8584905660377359	0.9764150943396226	0.9858490566037736
1	[75-85)	0.7405660377358491	0.7641509433962264	0.6792452830188679
0	85+	0.52	0.645	0.44
1	85+	0.5700000000000001	0.36	0.27
1	85+	0.395	0.375	0.25
0	<75	0.215	0.195	0.14
1	85+	0.91	0.99	0.97
0	85+	0.385	0.365	0.6
1	85+	0.465	0.48	0.445
0	85+	0.395	0.62	0.73
1	85+	0.55	0.53	0.405
1	[75-85)	0.625	0.64	0.52
1	[75-85)	0.315	0.38	0.43
1	85+	0.5	0.65	0.79
0	85+	0.4500000000000001	0.71	0.825
1	<75	0.835	0.87	1.0
1	[75-85)	0.8200000000000001	0.735	0.79
1	85+	0.91	0.81	0.815
0	85+	0.4	0.155	0.155
1	85+	0.63	0.8	0.74
0	<75	0.09	0.04	0.02
0	85+	0.46	0.44	0.37
0	85+	0.215	0.26	0.27
1	85+	0.26	0.2	0.3
1	85+	0.88	0.85	0.87
0	85+	0.98	0.53	0.755
0	[75-85)	0.755	0.77	0.63
0	85+	0.735	0.685	0.6950000000000001
0	85+	0.53	0.15	0.21
1	85+	0.525	0.72	0.675
1	85+	0.91	0.63	0.705
1	85+	0.56	0.875	0.94
0	85+	0.275	0.455	0.505
1	85+	0.465	0.64	0.685
0	85+	0.575	0.78	0.65
0	[75-85)	0.925	0.88	0.93
0	85+	0.405	0.61	0.235
0	85+	0.22	0.135	0.16
0	<75	0.30000000000000004	0.25	0.26
0	[75-85)	0.13	0.14	0.1
0	<75	0.14	0.08	0.07
0	[75-85)	0.77	0.465	0.47
1	85+	0.465	0.72	0.8300000000000001
1	85+	0.53	0.605	0.61
0	85+	0.33	0.27	0.175
0	85+	0.34	0.38	0.4
0	<75	0.47	0.94	0.835
0	85+	0.315	0.385	0.42
1	85+	0.5449999999999999	0.38	0.28500000000000003
0	<75	0.475	0.305	0.48
0	85+	0.26	0.18000000000000002	0.235
1	[75-85)	0.7749999999999999	0.44	0.41
0	<75	0.16176470588235295	0.2352941176470588	0.3725490196078432
0	85+	0.1568627450980392	0.08333333333333334	0.09803921568627452
0	85+	0.29411764705882354	0.446078431372549	0.4558823529411765
0	85+	0.2647058823529412	0.2892156862745098	0.4117647058823529
0	85+	0.35294117647058826	0.2647058823529412	0.19117647058823528
0	85+	0.4215686274509804	0.2450980392156863	0.3088235294117647
0	<75	0.5245098039215687	0.27450980392156865	0.33333333333333337
0	<75	0.480392156862745	0.8480392156862745	0.7843137254901961
0	85+	0.1372549019607843	0.2352941176470588	0.17647058823529413
0	85+	0.696078431372549	0.5931372549019608	0.6862745098039216
0	[75-85)	0.6519607843137255	0.4950980392156863	0.5980392156862745
0	[75-85)	0.20098039215686275	0.3627450980392157	0.4019607843137255
0	[75-85)	0.7303921568627452	0.08823529411764706	0.10294117647058824
0	<75	0.8284313725490196	0.8529411764705883	0.8725490196078431
0	85+	0.4019607843137255	0.5784313725490196	0.5931372549019608
1	<75	0.9656862745098038	0.9117647058823528	0.9166666666666669
1	85+	0.8137254901960784	0.6715686274509804	0.6813725490196079
0	85+	0.4950980392156863	0.07352941176470587	0.05882352941176471
1	85+	0.04901960784313725	0.1862745098039216	0.21568627450980396
1	85+	0.8088235294117647	0.642156862745098	0.3725490196078432
1	[75-85)	0.4019607843137255	0.392156862745098	0.2598039215686274
1	[75-85)	0.5490196078431373	0.7107843137254901	0.7303921568627452
1	85+	0.4117647058823529	0.2696078431372549	0.4558823529411765
1	[75-85)	0.5931372549019608	0.17647058823529413	0.13725490196078433
0	85+	0.4852941176470588	0.4754901960784314	0.5490196078431373
1	85+	0.5441176470588235	0.9117647058823528	0.892156862745098
1	85+	0.9558823529411764	0.8627450980392157	0.8578431372549019
1	85+	0.5098039215686274	0.5392156862745098	0.5294117647058824
1	85+	0.7058823529411764	0.9411764705882352	0.9019607843137256
1	85+	0.4411764705882353	0.5049019607843137	0.6372549019607843
1	85+	0.6813725490196079	0.8039215686274509	0.8039215686274509
1	85+	0.5245098039215687	0.7696078431372548	0.8774509803921569
1	85+	0.6862745098039216	0.6568627450980392	0.7745098039215685
1	[75-85)	0.6862745098039216	0.9803921568627452	0.9803921568627452
1	[75-85)	0.25	0.1862745098039216	0.1519607843137255
1	85+	0.5441176470588236	0.446078431372549	0.5294117647058824
1	85+	0.4166666666666667	0.7352941176470589	0.6470588235294118
1	85+	0.3284313725490197	0.4019607843137255	0.303921568627451
0	[75-85)	0.3186274509803921	0.4215686274509804	0.2696078431372549
0	85+	0.5343137254901961	0.6372549019607843	0.5098039215686274
0	[75-85)	0.7205882352941176	0.5637254901960784	0.3529411764705882
1	85+	0.4705882352941176	0.4019607843137255	0.6568627450980392
1	85+	0.13725490196078433	0.10784313725490197	0.0784313725490196
1	85+	0.8774509803921569	0.9705882352941176	0.9411764705882352
1	[75-85)	0.4215686274509805	0.5098039215686274	0.5490196078431373
1	85+	0.8774509803921569	0.7647058823529411	0.696078431372549
0	85+	0.09803921568627452	0.0196078431372549	0.0196078431372549
1	[75-85)	0.5343137254901961	0.4411764705882353	0.3627450980392157
0	85+	0.5196078431372548	0.7352941176470589	0.6862745098039216
1	85+	0.3970588235294117	0.29411764705882354	0.2254901960784314
1	85+	0.9411764705882352	0.9901960784313726	1.0
0	85+	0.6071428571428572	0.6160714285714286	0.5446428571428572
1	85+	0.23214285714285715	0.23660714285714285	0.20535714285714285
1	[75-85)	0.75	0.8928571428571428	0.9732142857142856
1	85+	0.90625	0.71875	0.7633928571428571
1	85+	0.7991071428571428	0.8214285714285714	0.7857142857142857
1	85+	0.2857142857142857	0.6428571428571429	0.5089285714285714
0	<75	0.2410714285714285	0.17857142857142858	0.1875
1	85+	0.8705357142857142	0.7857142857142857	0.9642857142857142
0	85+	0.4285714285714286	0.3526785714285714	0.5089285714285714
0	<75	0.3392857142857143	0.4732142857142857	0.5535714285714286
0	85+	0.3348214285714286	0.3080357142857143	0.3839285714285714
1	85+	0.4642857142857143	0.2410714285714285	0.3348214285714286
1	<75	0.5848214285714286	0.96875	0.9821428571428572
1	85+	0.3571428571428571	0.5535714285714286	0.3839285714285714
1	[75-85)	0.8794642857142857	0.5892857142857143	0.5357142857142857
1	[75-85)	0.6517857142857143	0.5535714285714286	0.3169642857142857
1	[75-85)	0.2857142857142857	0.4241071428571428	0.26785714285714285
1	85+	0.65625	0.8169642857142857	0.7857142857142858
1	[75-85)	0.6875	0.6651785714285714	0.7767857142857142
1	85+	0.6785714285714286	0.7098214285714286	0.8839285714285714
0	[75-85)	0.04017857142857143	0.08928571428571427	0.14732142857142858
1	<75	0.7678571428571428	0.6205357142857143	0.7053571428571429
1	[75-85)	0.8392857142857142	0.4196428571428572	0.5133928571428572
1	[75-85)	0.5669642857142857	0.6696428571428571	0.6875
1	[75-85)	0.6651785714285714	0.5446428571428572	0.4776785714285714
1	85+	0.4642857142857143	0.13392857142857142	0.2455357142857143
1	<75	0.7276785714285714	0.7857142857142858	0.8303571428571428
0	85+	0.5714285714285714	0.4017857142857143	0.4732142857142857
1	85+	0.7633928571428572	0.8214285714285714	0.8928571428571428
0	<75	0.16964285714285715	0.07589285714285714	0.04464285714285714
1	85+	0.3616071428571429	0.6607142857142857	0.6428571428571429
0	85+	0.6160714285714286	0.17410714285714285	0.13392857142857142
1	85+	0.8258928571428572	0.6607142857142857	0.6696428571428572
0	85+	0.9107142857142856	0.5625	0.7410714285714286
0	[75-85)	0.7544642857142857	0.4508928571428571	0.3928571428571429
0	85+	0.4732142857142857	0.7142857142857143	0.5357142857142857
0	85+	0.5178571428571429	0.2410714285714285	0.3214285714285714
1	85+	0.59375	0.9464285714285714	0.9285714285714286
0	85+	0.08928571428571427	0.11607142857142858	0.1875
1	85+	0.3526785714285714	0.7276785714285714	0.6785714285714286
0	85+	0.5758928571428572	0.9732142857142856	0.8660714285714286
0	85+	0.4553571428571429	0.2767857142857143	0.2142857142857143
0	85+	0.35714285714285715	0.2767857142857143	0.14732142857142858
0	<75	0.04017857142857143	0.15178571428571427	0.03571428571428571
0	[75-85)	0.09375	0.07142857142857142	0.026785714285714284
0	<75	0.0625	0.2455357142857143	0.1607142857142857
1	85+	0.4375	0.3616071428571429	0.4910714285714286
1	85+	0.2901785714285714	0.5	0.5714285714285714
1	85+	0.5357142857142857	0.5758928571428572	0.5714285714285714
0	<75	0.5267857142857143	0.9107142857142856	0.7946428571428572
0	85+	0.4375	0.4821428571428571	0.3660714285714286
1	85+	0.2544642857142857	0.16071428571428573	0.32142857142857145
1	85+	0.9107142857142856	0.44642857142857145	0.4241071428571429
0	85+	0.17857142857142858	0.13839285714285715	0.11160714285714284
1	[75-85)	0.9732142857142856	0.8928571428571428	0.9107142857142856
1	85+	0.2589285714285714	0.6696428571428571	0.5892857142857143
0	85+	0.6318181818181818	0.8090909090909091	0.7363636363636363
1	85+	0.2727272727272727	0.15454545454545454	0.2590909090909091
1	85+	0.5545454545454545	0.6136363636363636	0.5909090909090908
1	[75-85)	0.6590909090909092	0.8272727272727273	0.8454545454545455
1	85+	0.6272727272727272	0.40909090909090906	0.5409090909090909
1	85+	0.4636363636363636	0.7954545454545454	0.7727272727272727
0	<75	0.15454545454545454	0.13636363636363635	0.045454545454545456
0	85+	0.2727272727272727	0.08181818181818183	0.17272727272727273
1	85+	0.5681818181818182	0.4363636363636363	0.3727272727272728
0	85+	0.3636363636363637	0.16363636363636366	0.21818181818181814
1	85+	0.6727272727272727	0.55	0.7909090909090909
1	<75	0.9727272727272728	0.8454545454545455	0.8909090909090909
1	85+	0.3	0.4181818181818182	0.2818181818181818
1	[75-85)	0.5636363636363637	0.40909090909090906	0.5363636363636364
1	85+	0.5045454545454545	0.44545454545454544	0.5636363636363636
0	[75-85)	0.4318181818181818	0.3227272727272727	0.3636363636363637
1	[75-85)	0.3545454545454545	0.4954545454545455	0.4272727272727273
1	[75-85)	0.8818181818181818	0.8045454545454546	0.8590909090909091
1	[75-85)	0.44545454545454544	0.43181818181818177	0.4136363636363637
1	85+	0.21363636363636365	0.17727272727272725	0.16363636363636366
0	85+	0.3909090909090909	0.4818181818181818	0.5818181818181818
1	85+	0.9363636363636364	0.9636363636363636	0.9545454545454546
0	<75	0.2909090909090909	0.07272727272727272	0.08181818181818183
0	[75-85)	0.3	0.2	0.13636363636363635
0	85+	0.4272727272727273	0.08636363636363636	0.17272727272727273
1	85+	0.7727272727272727	0.6909090909090909	0.6
0	85+	0.16363636363636366	0.3363636363636364	0.3090909090909091
0	[75-85)	0.2363636363636364	0.7363636363636363	0.4727272727272727
1	85+	0.5636363636363636	0.8818181818181818	0.8772727272727272
0	85+	0.7454545454545455	0.6727272727272727	0.5727272727272728
1	85+	0.6	0.9454545454545454	0.990909090909091
0	85+	0.7227272727272727	0.5954545454545455	0.5181818181818182
1	85+	0.7454545454545455	0.6363636363636364	0.6227272727272728
1	85+	0.4318181818181818	0.5318181818181819	0.6545454545454545
1	85+	0.95	0.9545454545454546	0.9545454545454546
0	85+	0.1909090909090909	0.3090909090909091	0.3909090909090909
1	85+	0.8090909090909091	0.9272727272727272	0.9636363636363636
1	[75-85)	0.6727272727272727	0.4363636363636363	0.5681818181818181
0	85+	0.5136363636363637	0.6090909090909091	0.43181818181818177
0	85+	0.2681818181818182	0.36818181818181817	0.24545454545454545
1	85+	0.06818181818181818	0.2363636363636364	0.01818181818181818
0	<75	0.3181818181818182	0.045454545454545456	0.06363636363636363
0	<75	0.10909090909090907	0.3727272727272728	0.1863636363636364
0	[75-85)	0.4	0.4409090909090909	0.3318181818181818
1	85+	0.8	0.509090909090909	0.7181818181818183
1	85+	0.6181818181818182	0.6409090909090909	0.6727272727272727
1	85+	0.4954545454545455	0.3863636363636364	0.4
0	85+	0.10454545454545454	0.3545454545454545	0.2318181818181818
0	<75	0.509090909090909	0.8454545454545455	0.8
0	[75-85)	0.7272727272727273	0.7909090909090909	0.8636363636363636
0	85+	0.7090909090909091	0.5909090909090909	0.5772727272727273
1	85+	0.8545454545454545	0.5	0.6272727272727272
0	<75	0.9045454545454544	0.8318181818181818	0.8590909090909091
0	85+	0.3954545454545455	0.12272727272727273	0.08636363636363636
1	[75-85)	0.34545454545454546	0.5681818181818181	0.6181818181818182
0	85+	0.8405172413793103	0.6336206896551724	0.5
1	85+	0.375	0.5689655172413792	0.4224137931034483
1	[75-85)	0.2543103448275862	0.6724137931034483	0.7456896551724138
0	85+	0.06896551724137931	0.07758620689655173	0.09913793103448276
1	85+	0.8448275862068966	0.8793103448275862	0.8448275862068966
1	85+	0.9224137931034484	0.5905172413793103	0.7370689655172413
0	<75	0.35775862068965514	0.3318965517241379	0.20689655172413796
1	85+	0.8620689655172413	1.0	0.9913793103448276
0	85+	0.1336206896551724	0.2327586206896552	0.2844827586206897
1	85+	0.2241379310344828	0.478448275862069	0.5258620689655172
0	85+	0.3362068965517241	0.1810344827586207	0.2025862068965517
1	85+	0.8491379310344828	0.8017241379310345	0.8793103448275862
1	<75	0.5689655172413792	0.4224137931034483	0.603448275862069
1	[75-85)	0.3534482758620689	0.17672413793103448	0.20689655172413796
1	[75-85)	0.1896551724137931	0.5301724137931034	0.4137931034482759
0	[75-85)	0.3275862068965517	0.3103448275862069	0.29310344827586204
1	85+	0.7155172413793104	0.625	0.7241379310344827
1	85+	0.8879310344827587	0.7801724137931034	0.8577586206896552
1	[75-85)	0.7758620689655173	0.9310344827586208	0.918103448275862
1	[75-85)	0.75	0.5344827586206897	0.4224137931034483
1	85+	0.4482758620689655	0.2844827586206897	0.28879310344827586
1	85+	0.5991379310344828	0.9396551724137931	0.8836206896551724
0	85+	0.7155172413793104	0.5086206896551724	0.646551724137931
1	85+	0.8448275862068966	0.8362068965517242	0.9224137931034484
0	<75	0.07758620689655173	0.2543103448275862	0.3189655172413793
0	[75-85)	0.3836206896551724	0.12931034482758622	0.11206896551724138
0	85+	0.3103448275862069	0.4008620689655173	0.25
0	85+	0.25	0.09913793103448276	0.03448275862068965
1	85+	0.5603448275862069	0.5948275862068966	0.6379310344827587
1	85+	0.478448275862069	0.4525862068965517	0.4482758620689655
0	85+	0.5431034482758621	0.4482758620689655	0.5172413793103449
0	[75-85)	0.4482758620689655	0.8275862068965517	0.7327586206896552
0	85+	0.7931034482758621	0.5	0.5517241379310345
1	85+	0.7241379310344828	0.646551724137931	0.646551724137931
1	85+	0.7715517241379308	0.9224137931034484	0.9353448275862069
1	85+	0.9396551724137931	0.9741379310344828	0.9913793103448276
0	85+	0.5387931034482758	0.5775862068965517	0.625
1	85+	0.4008620689655173	0.5086206896551724	0.7198275862068966
0	85+	0.6293103448275862	0.6724137931034483	0.5043103448275862
0	85+	0.625	0.3879310344827586	0.2844827586206897
0	85+	0.5732758620689655	0.3534482758620689	0.2844827586206897
0	<75	0.27586206896551724	0.06896551724137931	0.07758620689655173
0	[75-85)	0.20689655172413796	0.13793103448275862	0.07758620689655173
0	<75	0.31034482758620685	0.15086206896551724	0.25862068965517243
0	[75-85)	0.4482758620689655	0.4655172413793104	0.4870689655172414
1	85+	0.3706896551724138	0.3706896551724138	0.625
1	85+	0.2672413793103449	0.6120689655172413	0.5517241379310345
0	85+	0.5474137931034483	0.6681034482758621	0.5258620689655172
1	85+	0.5948275862068966	0.6896551724137931	0.6810344827586207
0	85+	0.27155172413793105	0.2672413793103448	0.16810344827586207
0	<75	0.5646551724137931	0.8922413793103449	0.7758620689655172
0	[75-85)	0.5172413793103449	0.5689655172413793	0.5258620689655172
0	85+	0.3318965517241379	0.06896551724137931	0.12068965517241377
0	85+	0.3017241379310345	0.10344827586206896	0.07327586206896552
1	85+	0.6594827586206897	0.7370689655172413	0.7025862068965517
1	[75-85)	0.5258620689655172	0.5948275862068966	0.6293103448275863
1	<75	0.9094827586206896	0.9655172413793104	0.9655172413793104
0	<75	0.10344827586206898	0.060344827586206885	0.03879310344827586
1	85+	0.40828402366863903	0.4970414201183432	0.3372781065088757
1	85+	0.4985207100591715	0.1390532544378698	0.09763313609467457
0	<75	0.4585798816568048	0.03698224852071005	0.03994082840236686
0	85+	0.6849112426035503	0.5739644970414202	0.5236686390532544
1	85+	0.3195266272189349	0.27071005917159763	0.21301775147929
1	[75-85)	0.6331360946745562	0.948224852071006	0.9585798816568049
0	<75	0.13609467455621302	0.5473372781065089	0.4689349112426036
1	85+	0.6760355029585798	0.7100591715976331	0.7958579881656804
1	85+	0.4319526627218935	0.5088757396449703	0.37869822485207105
1	85+	0.2840236686390533	0.6538461538461539	0.6523668639053255
1	[75-85)	0.658284023668639	0.7810650887573964	0.6479289940828402
1	85+	0.9408284023668638	0.6997041420118343	0.8387573964497042
1	[75-85)	0.07692307692307693	0.17455621301775148	0.22633136094674555
1	[75-85)	0.9171597633136096	0.665680473372781	0.7100591715976332
1	[75-85)	0.5636094674556213	0.49260355029585795	0.4940828402366864
1	<75	0.8402366863905325	0.8224852071005917	0.9082840236686393
1	[75-85)	0.9349112426035504	0.9053254437869822	0.8742603550295858
1	85+	0.599112426035503	0.5133136094674556	0.4659763313609467
1	85+	0.680473372781065	0.6420118343195267	0.6257396449704142
1	85+	0.4704142011834319	0.7707100591715976	0.6449704142011834
1	85+	0.7618343195266273	0.8343195266272192	0.8846153846153846
0	<75	0.3668639053254438	0.19674556213017752	0.19674556213017752
1	85+	0.6020710059171597	0.6952662721893491	0.6612426035502958
1	85+	0.5369822485207101	0.8076923076923077	0.7721893491124261
1	85+	0.8742603550295858	0.940828402366864	0.933431952662722
1	<75	0.8579881656804733	0.5059171597633136	0.8017751479289941
1	[75-85)	0.7618343195266273	0.4289940828402367	0.6124260355029586
1	[75-85)	0.4704142011834319	0.4334319526627219	0.3905325443786982
1	[75-85)	0.3727810650887574	0.5192307692307693	0.470414201183432
1	85+	0.6109467455621301	0.514792899408284	0.6153846153846154
1	85+	0.4319526627218935	0.6168639053254438	0.5488165680473374
1	<75	0.8431952662721893	0.4985207100591716	0.5488165680473372
1	[75-85)	0.16272189349112426	0.2396449704142012	0.2485207100591716
1	<75	0.8254437869822486	0.5591715976331362	0.5739644970414202
0	<75	0.07396449704142012	0.04585798816568047	0.02514792899408284
1	85+	0.8668639053254438	0.7396449704142012	0.6982248520710059
1	85+	0.4615384615384615	0.6642011834319527	0.6952662721893491
1	[75-85)	0.5384615384615384	0.8772189349112426	0.7914201183431953
1	<75	0.6005917159763314	0.5177514792899408	0.5710059171597633
1	[75-85)	0.3402366863905325	0.3994082840236687	0.42603550295857984
0	<75	0.10650887573964496	0.14497041420118345	0.2011834319526627
1	[75-85)	0.2381656804733728	0.5488165680473374	0.5355029585798816
1	85+	0.20118343195266272	0.6982248520710059	0.636094674556213
1	<75	0.841715976331361	0.5813609467455622	0.6301775147928994
1	85+	0.5310650887573964	0.8757396449704142	0.8062130177514792
1	85+	0.1390532544378698	0.3165680473372781	0.2440828402366864
1	85+	0.5325443786982249	0.6627218934911243	0.6730769230769231
1	<75	0.5	0.8269230769230769	0.7662721893491125
1	<75	0.39349112426035504	0.3150887573964497	0.3609467455621302
1	[75-85)	0.5458579881656804	0.8372781065088757	0.9142011834319528
1	<75	0.948224852071006	0.9748520710059172	0.9718934911242604
1	[75-85)	0.21301775147928995	0.514792899408284	0.4289940828402367
1	[75-85)	0.7914201183431953	0.8372781065088757	0.8890532544378698
1	85+	0.3505917159763314	0.3994082840236687	0.3431952662721893
1	[75-85)	0.6997041420118344	0.6242603550295858	0.4674556213017752
0	<75	0.10059171597633136	0.21005917159763315	0.13313609467455625
0	<75	0.2795857988165681	0.4718934911242604	0.40236686390532544
1	[75-85)	0.5887573964497042	0.4541420118343195	0.4053254437869823
1	85+	0.6701183431952662	0.8594674556213018	0.7914201183431953
1	[75-85)	0.2751479289940829	0.1923076923076923	0.19822485207100596
0	<75	0.07544378698224853	0.3106508875739645	0.3165680473372781
1	[75-85)	0.4082840236686391	0.7056213017751479	0.7366863905325444
1	<75	0.7100591715976331	0.8772189349112426	0.9023668639053256
0	<75	0.3431952662721893	0.09467455621301776	0.07544378698224853
1	85+	0.6568047337278107	0.9023668639053256	0.9142011834319528
1	85+	0.8875739644970414	0.6405325443786982	0.6997041420118344
1	85+	0.9201183431952662	0.9127218934911244	0.8994082840236687
1	<75	0.7233727810650887	0.5813609467455622	0.6227810650887574
1	85+	0.8298816568047337	0.9467455621301776	0.908284023668639
1	[75-85)	0.4112426035502959	0.2618343195266272	0.1686390532544379
1	[75-85)	0.4289940828402367	0.569526627218935	0.6213017751479291
1	85+	0.13609467455621302	0.3786982248520711	0.3106508875739645
0	<75	0.10059171597633136	0.11834319526627217	0.1168639053254438
1	<75	0.5443786982248521	0.6863905325443787	0.5680473372781065
1	[75-85)	0.41715976331360943	0.4349112426035503	0.4585798816568048
1	[75-85)	0.5073964497041421	0.6686390532544378	0.5502958579881656
1	<75	0.6701183431952662	0.8372781065088757	0.886094674556213
1	85+	0.3239644970414201	0.2529585798816568	0.3106508875739645
1	85+	0.3520710059171598	0.5295857988165681	0.6213017751479291
1	85+	0.8210059171597632	0.8934911242603549	0.7958579881656804
0	<75	0.25443786982248523	0.3224852071005917	0.2485207100591716
1	85+	0.2366863905325444	0.636094674556213	0.5710059171597633
1	<75	0.16124260355029585	0.09763313609467457	0.02071005917159763
0	<75	0.2529585798816568	0.13461538461538464	0.2218934911242604
0	<75	0.4674556213017752	0.42159763313609466	0.4068047337278107
0	<75	0.07396449704142012	0.16272189349112426	0.13165680473372782
0	<75	0.3372781065088757	0.04437869822485208	0.0665680473372781
1	85+	0.9615384615384616	0.6849112426035503	0.7322485207100592
0	<75	0.5650887573964497	0.15384615384615385	0.11242603550295856
1	<75	0.7189349112426036	0.3195266272189349	0.4112426035502959
0	<75	0.33136094674556216	0.02071005917159764	0.05029585798816568
1	[75-85)	0.3195266272189349	0.6745562130177515	0.7189349112426036
0	[75-85)	0.13313609467455625	0.29881656804733725	0.3624260355029586
1	<75	0.38609467455621305	0.2144970414201184	0.33136094674556216
1	[75-85)	0.9215976331360948	0.7189349112426036	0.7337278106508875
1	85+	0.1301775147928994	0.5606508875739645	0.514792899408284
0	[75-85)	0.05325443786982248	0.2751479289940829	0.2514792899408284
1	85+	0.9053254437869822	0.9186390532544378	0.8343195266272192
0	<75	0.21301775147928995	0.16568047337278105	0.2396449704142012
0	85+	0.2958579881656805	0.3254437869822485	0.3994082840236687
1	[75-85)	0.5976331360946745	0.6819526627218935	0.7366863905325444
1	85+	0.28846153846153844	0.7485207100591715	0.6568047337278107
1	<75	0.4911242603550296	0.2366863905325444	0.1804733727810651
1	<75	0.6908284023668638	0.6701183431952662	0.6982248520710059
1	85+	0.4142011834319527	0.8195266272189349	0.7647928994082841
1	85+	0.4985207100591716	0.38609467455621305	0.33136094674556216
1	85+	0.636094674556213	0.665680473372781	0.6730769230769231
0	<75	0.08284023668639054	0.14201183431952666	0.09467455621301776
0	[75-85)	0.3106508875739645	0.035502958579881665	0.10355029585798817
0	<75	0.334319526627219	0.0576923076923077	0.07988165680473372
1	[75-85)	0.6568047337278107	0.9068047337278108	0.8816568047337279
1	[75-85)	0.21153846153846154	0.5650887573964497	0.5044378698224852
1	85+	0.5488165680473372	0.3624260355029586	0.3831360946745562
1	[75-85)	0.7337278106508875	0.4289940828402367	0.5133136094674556
0	<75	0.3875739644970414	0.20710059171597636	0.1893491124260355
1	<75	0.5769230769230769	0.6272189349112426	0.6390532544378698
1	<75	0.3698224852071006	0.1390532544378698	0.1863905325443787
1	85+	0.6020710059171597	0.6745562130177515	0.606508875739645
0	<75	0.6849112426035503	0.4674556213017752	0.5266272189349113
0	<75	0.16420118343195267	0.1760355029585799	0.1952662721893491
1	<75	0.7278106508875741	0.6464497041420119	0.7041420118343196
0	<75	0.36390532544378706	0.4644970414201183	0.4452662721893491
1	[75-85)	0.9363905325443788	0.9970414201183432	0.9822485207100592
1	[75-85)	0.4171597633136095	0.5088757396449705	0.5473372781065089
1	[75-85)	0.1908284023668639	0.3284023668639053	0.3609467455621302
1	85+	0.9260355029585798	0.9644970414201184	0.933431952662722
1	85+	0.5177514792899409	0.606508875739645	0.6967455621301775
1	[75-85)	0.9763313609467456	0.9053254437869822	0.9349112426035504
1	<75	0.955621301775148	0.8609467455621302	0.9289940828402368
1	<75	0.8239644970414202	0.4275147928994083	0.4467455621301775
1	<75	0.6937869822485208	0.819526627218935	0.8431952662721893
0	<75	0.37869822485207105	0.4674556213017751	0.4970414201183432
1	85+	0.3683431952662722	0.6612426035502958	0.5828402366863905
1	85+	0.6375739644970414	0.6863905325443787	0.6893491124260356
1	[75-85)	0.8047337278106509	0.955621301775148	0.9230769230769232
0	<75	0.235207100591716	0.1952662721893491	0.2751479289940828
0	<75	0.2928994082840237	0.0621301775147929	0.010355029585798816
0	<75	0.3254437869822485	0.3047337278106509	0.15680473372781065
0	[75-85)	0.035502958579881665	0.1760355029585799	0.11834319526627217
0	<75	0.3461538461538461	0.1834319526627219	0.16568047337278108
0	<75	0.5310650887573964	0.2144970414201184	0.14497041420118345
1	[75-85)	0.2455621301775148	0.15532544378698224	0.07692307692307693
0	<75	0.6405325443786982	0.08431952662721894	0.2307692307692308
0	<75	0.14497041420118342	0.09467455621301776	0.05325443786982249
1	[75-85)	0.9423076923076924	0.9112426035502958	0.9349112426035504
1	85+	0.20710059171597636	0.4526627218934911	0.514792899408284
0	[75-85)	0.5266272189349113	0.41272189349112426	0.3949704142011834
1	85+	0.4511834319526628	0.8210059171597633	0.8091715976331361
0	<75	0.4585798816568048	0.0650887573964497	0.05325443786982249
0	<75	0.128698224852071	0.227810650887574	0.2514792899408284
0	[75-85)	0.3076923076923077	0.3609467455621302	0.3195266272189349
1	[75-85)	0.6745562130177515	0.9689349112426036	0.8402366863905326
1	<75	0.7559171597633136	0.5739644970414202	0.7633136094674555
0	<75	0.6272189349112426	0.5044378698224852	0.5517751479289941
1	85+	0.7588757396449703	0.6479289940828402	0.7721893491124261
1	[75-85)	0.3831360946745562	0.09763313609467457	0.09763313609467457
0	<75	0.4644970414201184	0.15976331360946744	0.19082840236686388
1	<75	0.5710059171597632	0.2189349112426036	0.1863905325443787
0	<75	0.3801775147928994	0.20414201183431954	0.227810650887574
1	[75-85)	0.8047337278106509	0.7840236686390533	0.8875739644970414
1	[75-85)	0.8786982248520709	0.8683431952662721	0.8431952662721893
0	<75	0.1390532544378698	0.014792899408284025	0.01183431952662722
1	[75-85)	0.8165680473372781	0.7307692307692308	0.7677514792899409
1	[75-85)	0.4497041420118344	0.34763313609467456	0.3535502958579881
1	<75	0.30769230769230765	0.15384615384615385	0.20118343195266272
1	[75-85)	0.849112426035503	0.7263313609467456	0.7603550295857988
1	[75-85)	0.1804733727810651	0.242603550295858	0.1923076923076923
1	85+	0.7662721893491125	0.3254437869822485	0.4674556213017752
1	85+	0.8653846153846154	0.9201183431952662	0.9023668639053256
0	85+	0.3627450980392157	0.06862745098039216	0.05882352941176471
0	85+	0.4656862745098039	0.3774509803921569	0.3627450980392157
0	85+	0.20098039215686275	0.3529411764705882	0.392156862745098
0	85+	0.1568627450980392	0.029411764705882356	0.10784313725490197
0	[75-85)	0.05882352941176471	0.06862745098039216	0.1862745098039216
0	<75	0.8725490196078431	0.6225490196078431	0.696078431372549
0	<75	0.29411764705882354	0.18137254901960784	0.21078431372549014
0	<75	0.4656862745098039	0.7892156862745099	0.7303921568627452
0	85+	0.1568627450980392	0.14215686274509806	0.0196078431372549
0	<75	0.4607843137254902	0.3676470588235294	0.4019607843137255
0	<75	0.3137254901960784	0.2647058823529412	0.27450980392156865
0	85+	0.4117647058823529	0.7058823529411764	0.7058823529411764
0	[75-85)	0.6813725490196079	0.6029411764705883	0.6176470588235294
1	85+	0.6519607843137254	0.6274509803921569	0.6323529411764706
1	<75	0.8480392156862745	0.8480392156862745	0.892156862745098
1	85+	0.8235294117647058	0.9411764705882352	0.9117647058823528
0	85+	0.5196078431372549	0.1715686274509804	0.14705882352941174
1	85+	0.2598039215686275	0.4656862745098039	0.4705882352941176
1	85+	0.6568627450980392	0.7303921568627452	0.7254901960784315
1	[75-85)	0.5147058823529412	0.5637254901960784	0.4264705882352941
1	[75-85)	0.5490196078431372	0.5686274509803921	0.6519607843137255
1	85+	0.75	0.6764705882352942	0.7107843137254902
0	85+	0.7450980392156863	0.8088235294117647	0.7843137254901961
1	85+	0.5196078431372548	0.7254901960784315	0.7794117647058824
1	85+	0.5	0.9411764705882352	0.9362745098039216
1	85+	0.4411764705882353	0.2549019607843137	0.1862745098039216
1	85+	0.7205882352941176	0.6911764705882353	0.5147058823529411
0	[75-85)	0.19117647058823528	0.2058823529411765	0.1176470588235294
0	85+	0.3627450980392157	0.2843137254901961	0.4411764705882353
1	85+	0.9215686274509804	1.0	0.9803921568627452
1	[75-85)	0.3529411764705882	0.5882352941176471	0.607843137254902
1	85+	0.6813725490196079	0.7598039215686274	0.8627450980392157
1	85+	0.4705882352941176	0.8823529411764706	0.7794117647058824
1	85+	0.6813725490196079	0.6911764705882353	0.6862745098039216
1	[75-85)	0.892156862745098	0.9558823529411764	0.9411764705882352
1	[75-85)	0.38235294117647056	0.3970588235294118	0.5588235294117647
1	85+	0.2843137254901961	0.2647058823529412	0.3529411764705882
1	85+	0.6078431372549019	0.8823529411764706	0.8725490196078431
1	85+	0.642156862745098	0.4215686274509803	0.4411764705882353
0	[75-85)	0.33333333333333337	0.2303921568627451	0.27450980392156865
0	85+	0.3431372549019608	0.2352941176470588	0.19607843137254904
0	[75-85)	0.4215686274509804	0.4803921568627451	0.392156862745098
1	85+	0.6862745098039216	0.27450980392156865	0.2352941176470588
1	85+	0.2696078431372549	0.10784313725490197	0.08823529411764705
1	85+	0.5490196078431373	0.8872549019607843	0.931372549019608
1	[75-85)	0.5147058823529411	0.4509803921568628	0.4019607843137255
1	85+	0.911764705882353	0.607843137254902	0.6372549019607843
0	85+	0.696078431372549	0.588235294117647	0.6029411764705883
0	85+	0.5098039215686274	0.2598039215686275	0.13725490196078433
1	[75-85)	0.6372549019607843	0.4362745098039216	0.4607843137254902
0	85+	0.2549019607843137	0.5196078431372549	0.4656862745098039
0	85+	0.2735849056603773	0.4669811320754717	0.4056603773584906
1	85+	0.8490566037735849	0.9528301886792452	1.0
1	85+	0.17924528301886794	0.25	0.22641509433962265
1	85+	0.8349056603773585	0.9669811320754718	0.9433962264150944
0	<75	0.33962264150943394	0.22641509433962265	0.3962264150943396
1	85+	0.5754716981132075	0.37735849056603776	0.3867924528301887
0	85+	0.2594339622641509	0.4858490566037736	0.6226415094339623
1	85+	0.4716981132075472	0.5	0.28773584905660377
1	85+	0.5283018867924528	0.4245283018867925	0.490566037735849
1	[75-85)	0.4386792452830189	0.3867924528301887	0.3962264150943397
1	[75-85)	0.6132075471698113	0.5754716981132075	0.7547169811320755
1	[75-85)	0.1839622641509434	0.5094339622641509	0.28773584905660377
1	85+	0.3679245283018868	0.04716981132075471	0.0849056603773585
0	85+	0.3679245283018868	0.19811320754716985	0.2971698113207547
0	<75	0.16981132075471694	0.3632075471698113	0.2452830188679245
1	85+	0.5801886792452831	0.44811320754716977	0.3207547169811321
1	85+	0.4339622641509434	0.3867924528301887	0.3679245283018868
0	[75-85)	0.37264150943396224	0.6273584905660377	0.6698113207547169
0	85+	0.2735849056603773	0.1792452830188679	0.05660377358490566
1	85+	0.6273584905660377	0.6603773584905661	0.6509433962264151
1	85+	0.3113207547169811	0.6556603773584906	0.7924528301886793
0	[75-85)	0.6037735849056605	0.5754716981132075	0.22641509433962265
0	85+	0.4339622641509434	0.5660377358490566	0.7547169811320755
1	85+	0.6509433962264151	0.9622641509433962	0.9528301886792452
0	85+	0.4339622641509434	0.3820754716981132	0.16509433962264153
1	85+	0.6132075471698113	0.9433962264150944	0.9716981132075472
1	85+	0.5235849056603773	0.3160377358490566	0.41981132075471705
0	[75-85)	0.5566037735849056	0.7971698113207548	0.5849056603773585
1	85+	0.9386792452830188	0.6556603773584906	0.6556603773584906
1	85+	0.9339622641509434	0.3962264150943397	0.5377358490566038
1	[75-85)	0.8867924528301887	0.6556603773584906	0.4952830188679245
0	85+	0.2735849056603773	0.2311320754716981	0.3962264150943397
0	85+	0.3820754716981132	0.6650943396226414	0.6556603773584906
0	[75-85)	0.8584905660377358	0.5566037735849056	0.6886792452830188
0	85+	0.37735849056603776	0.3584905660377358	0.07547169811320756
0	85+	0.7075471698113207	0.8018867924528302	0.8396226415094341
1	85+	0.17924528301886794	0.1981132075471698	0.2783018867924528
0	<75	0.16981132075471694	0.30660377358490565	0.3018867924528302
0	[75-85)	0.2075471698113208	0.04716981132075472	0.02358490566037736
0	<75	0.5	0.4528301886792453	0.660377358490566
0	[75-85)	0.5377358490566038	0.4716981132075472	0.5377358490566038
1	85+	0.3867924528301887	0.3679245283018868	0.5094339622641509
1	85+	0.33018867924528306	0.5047169811320755	0.8160377358490567
0	85+	0.5943396226415094	0.7075471698113207	0.7830188679245284
1	85+	0.7924528301886793	0.8443396226415094	0.820754716981132
0	85+	0.8066037735849056	0.6320754716981132	0.5377358490566038
0	85+	0.5849056603773585	0.7169811320754718	0.6886792452830188
0	<75	0.5754716981132075	0.9433962264150944	0.9433962264150944
0	85+	0.8349056603773585	0.5094339622641509	0.5377358490566038
1	85+	0.7216981132075472	0.4528301886792453	0.339622641509434
0	<75	0.5094339622641509	0.7311320754716981	0.6179245283018868
0	85+	0.4056603773584906	0.33962264150943394	0.330188679245283
1	[75-85)	0.6367924528301887	0.2216981132075472	0.169811320754717
1	85+	0.5732758620689655	0.9094827586206896	0.9310344827586208
1	[75-85)	0.8879310344827587	0.7931034482758621	0.8060344827586208
0	85+	0.4181034482758621	0.25862068965517243	0.1896551724137931
1	85+	0.6508620689655172	0.456896551724138	0.4827586206896552
1	85+	0.1724137931034483	0.5603448275862069	0.4310344827586207
0	<75	0.24568965517241376	0.13793103448275862	0.07758620689655173
1	85+	0.7413793103448276	0.8103448275862069	0.7931034482758621
0	85+	0.5474137931034483	0.3706896551724138	0.5517241379310345
1	85+	0.5517241379310345	0.6077586206896551	0.4612068965517242
0	85+	0.2931034482758621	0.10344827586206896	0.10344827586206896
1	85+	0.3577586206896552	0.4094827586206896	0.4310344827586207
1	85+	0.3965517241379311	0.25	0.3793103448275862
1	<75	0.7758620689655172	0.9913793103448276	0.9870689655172412
1	85+	0.4870689655172414	0.6206896551724137	0.3534482758620689
1	[75-85)	0.8017241379310345	0.5431034482758621	0.5387931034482758
1	[75-85)	0.6594827586206897	0.3620689655172414	0.19827586206896552
1	[75-85)	0.7456896551724138	0.8663793103448276	0.8577586206896552
1	85+	0.3491379310344828	0.5905172413793104	0.6982758620689655
1	85+	0.603448275862069	0.7112068965517242	0.7844827586206897
1	[75-85)	0.5	0.5258620689655172	0.4181034482758621
1	[75-85)	0.7672413793103448	0.8663793103448276	0.8706896551724137
1	[75-85)	0.5775862068965517	0.646551724137931	0.3706896551724138
1	85+	0.375	0.44396551724137934	0.3793103448275862
1	85+	0.3146551724137931	0.29741379310344823	0.10775862068965517
0	85+	0.4396551724137931	0.24568965517241376	0.3232758620689655
1	85+	0.9827586206896552	0.9267241379310344	0.9439655172413792
0	<75	0.2241379310344828	0.3879310344827586	0.3793103448275862
0	[75-85)	0.2025862068965517	0.10344827586206896	0.07758620689655173
0	85+	0.8620689655172413	0.6120689655172414	0.5517241379310345
0	85+	0.3620689655172414	0.4181034482758621	0.3793103448275862
1	85+	0.6508620689655172	0.6120689655172413	0.7887931034482758
1	85+	0.7198275862068966	0.4655172413793103	0.5431034482758621
0	[75-85)	0.3577586206896552	0.3793103448275862	0.2844827586206897
0	85+	0.6379310344827587	0.6163793103448276	0.6681034482758621
0	85+	0.3793103448275862	0.4181034482758621	0.603448275862069
1	85+	0.9008620689655172	0.8965517241379308	0.9482758620689656
1	85+	0.3836206896551724	0.7327586206896552	0.6594827586206896
1	85+	0.9396551724137931	0.4310344827586207	0.5258620689655172
1	85+	0.4482758620689655	0.9094827586206896	0.8706896551724137
0	85+	0.31034482758620685	0.2241379310344828	0.3103448275862069
1	85+	0.478448275862069	0.646551724137931	0.8534482758620692
0	85+	0.3017241379310345	0.9439655172413792	0.7672413793103448
0	85+	0.13793103448275862	0.06465517241379311	0.07327586206896552
0	85+	0.2327586206896552	0.10344827586206898	0.10775862068965517
0	<75	0.2974137931034483	0.29310344827586204	0.35775862068965514
0	[75-85)	0.3922413793103448	0.23706896551724135	0.14655172413793105
0	[75-85)	0.16379310344827586	0.3189655172413793	0.3706896551724138
1	85+	0.30603448275862066	0.3965517241379311	0.5775862068965517
0	[75-85)	0.4396551724137931	0.2629310344827586	0.25862068965517243
0	85+	0.6982758620689655	0.9008620689655172	0.8491379310344828
1	85+	0.5732758620689655	0.5948275862068966	0.5689655172413793
1	85+	0.9741379310344828	0.5344827586206897	0.75
0	85+	0.3232758620689655	0.4267241379310345	0.2327586206896552
0	[75-85)	0.8879310344827587	0.8706896551724138	0.9827586206896552
0	85+	0.4525862068965517	0.5517241379310345	0.6293103448275862
0	<75	0.4396551724137931	0.2801724137931034	0.25
1	[75-85)	0.5603448275862069	0.4913793103448276	0.6206896551724138
0	<75	0.2456896551724138	0.06896551724137931	0.04310344827586207
0	85+	0.2672413793103449	0.5560344827586207	0.5775862068965517
1	85+	0.6637931034482759	0.8491379310344828	0.8620689655172413
1	[75-85)	0.5344827586206897	0.5	0.4741379310344828
1	85+	0.5560344827586207	0.4396551724137931	0.6508620689655172
1	<75	0.9913793103448276	1.0	1.0
1	85+	0.5344827586206896	0.6163793103448276	0.5948275862068966
0	<75	0.5732758620689655	0.9655172413793104	0.9396551724137931
1	85+	0.8405172413793103	0.8318965517241379	0.8965517241379308
0	85+	0.2974137931034483	0.2844827586206896	0.44396551724137934
1	85+	0.5517241379310345	0.7931034482758621	0.9051724137931034
0	85+	0.5689655172413793	0.6379310344827587	0.2801724137931034
1	85+	0.2629310344827586	0.3491379310344828	0.456896551724138
1	85+	0.3362068965517241	0.6293103448275862	0.30603448275862066
1	[75-85)	0.2931034482758621	0.16810344827586207	0.2844827586206897
0	[75-85)	0.18965517241379312	0.12068965517241377	0.1206896551724138
1	[75-85)	0.7068965517241379	0.7327586206896552	0.8318965517241379
1	85+	0.13793103448275862	0.25862068965517243	0.1422413793103448
1	85+	0.9827586206896552	0.8491379310344828	0.8362068965517242
1	85+	0.7025862068965517	0.5603448275862069	0.7586206896551724
1	[75-85)	0.7844827586206897	0.7456896551724138	0.8534482758620692
1	[75-85)	0.6637931034482758	0.5301724137931034	0.7068965517241379
1	[75-85)	0.4137931034482759	0.5948275862068966	0.5387931034482758
1	85+	0.4396551724137931	0.3793103448275862	0.3620689655172414
0	85+	0.6206896551724138	0.2931034482758621	0.19827586206896552
1	85+	0.8534482758620692	0.9051724137931034	0.8620689655172413
0	<75	0.05172413793103449	0.07758620689655173	0.06465517241379311
0	[75-85)	0.1982758620689655	0.21120689655172412	0.05603448275862069
0	85+	0.2284482758620689	0.12068965517241377	0.05603448275862069
1	85+	0.4568965517241379	0.4655172413793103	0.6206896551724138
1	85+	0.27586206896551724	0.1810344827586207	0.3534482758620689
0	85+	0.3448275862068966	0.4396551724137931	0.5172413793103449
0	[75-85)	0.07758620689655173	0.4741379310344828	0.3103448275862069
1	85+	0.646551724137931	0.5431034482758621	0.603448275862069
0	85+	0.6982758620689655	0.6551724137931034	0.6120689655172413
1	85+	0.19827586206896552	0.8534482758620692	0.6896551724137931
0	85+	0.4741379310344828	0.3965517241379311	0.3663793103448276
1	85+	0.7025862068965517	0.9137931034482758	0.8793103448275862
1	85+	0.7370689655172413	0.9224137931034484	0.9396551724137931
0	85+	0.35775862068965514	0.3620689655172414	0.4612068965517241
1	85+	0.6120689655172414	0.7931034482758621	0.8620689655172413
0	85+	0.4655172413793104	0.7068965517241379	0.5948275862068966
0	[75-85)	0.7931034482758621	0.6206896551724138	0.5948275862068966
0	85+	0.7715517241379308	0.5	0.4568965517241379
0	85+	0.7758620689655172	0.7931034482758621	0.7758620689655172
0	<75	0.16379310344827586	0.25862068965517243	0.1206896551724138
0	[75-85)	0.1293103448275862	0.04310344827586207	0.04310344827586207
0	<75	0.3448275862068966	0.03448275862068965	0.09482758620689656
0	[75-85)	0.4137931034482759	0.2413793103448276	0.2672413793103449
1	85+	0.8405172413793103	0.5	0.5689655172413793
0	85+	0.5689655172413793	0.4181034482758621	0.2586206896551724
0	85+	0.25431034482758624	0.4655172413793103	0.2327586206896552
0	85+	0.4051724137931034	0.3620689655172414	0.23706896551724135
1	85+	0.7672413793103449	0.4224137931034483	0.3448275862068966
0	<75	0.3017241379310345	0.25	0.3965517241379311
0	85+	0.4870689655172414	0.1896551724137931	0.2931034482758621
1	85+	0.6939655172413792	0.7672413793103448	0.8405172413793104
1	[75-85)	0.8663793103448276	0.5431034482758621	0.5344827586206896
1	<75	0.6293103448275862	0.3836206896551724	0.5689655172413792
1	85+	0.3846153846153846	0.4526627218934912	0.3002958579881657
1	85+	0.7381656804733727	0.21301775147928995	0.3446745562130178
0	<75	0.2588757396449704	0.11390532544378698	0.04733727810650888
0	85+	0.4201183431952663	0.5887573964497042	0.5192307692307692
1	85+	0.6612426035502958	0.3816568047337278	0.4171597633136095
1	[75-85)	0.5414201183431953	0.9437869822485208	0.8579881656804734
0	<75	0.5295857988165681	0.11242603550295856	0.20710059171597636
1	85+	0.9275147928994084	0.9319526627218936	0.9215976331360948
1	85+	0.5710059171597633	0.4792899408284024	0.5384615384615385
1	85+	0.599112426035503	0.933431952662722	0.7869822485207101
1	[75-85)	0.4053254437869823	0.7662721893491125	0.6627218934911243
1	85+	0.9260355029585798	0.529585798816568	0.7529585798816568
1	[75-85)	0.10650887573964496	0.20562130177514792	0.21301775147928992
1	[75-85)	0.7677514792899408	0.5029585798816568	0.5355029585798816
1	[75-85)	0.5221893491124261	0.4482248520710059	0.5369822485207101
1	<75	0.7440828402366864	0.7618343195266273	0.7071005917159763
1	[75-85)	0.5636094674556213	0.6183431952662721	0.5887573964497042
1	85+	0.5650887573964497	0.5902366863905326	0.5769230769230769
1	85+	0.8609467455621302	0.7781065088757397	0.8062130177514792
1	85+	0.6124260355029585	0.6124260355029586	0.5414201183431953
1	85+	0.8579881656804734	0.8402366863905326	0.863905325443787
0	<75	0.2840236686390533	0.3017751479289941	0.3298816568047337
1	85+	0.8994082840236687	0.8609467455621302	0.8742603550295858
1	85+	0.7559171597633136	0.8905325443786982	0.8017751479289941
1	85+	0.2781065088757396	0.8535502958579881	0.9319526627218936
1	<75	0.7248520710059172	0.6109467455621302	0.7810650887573964
1	[75-85)	0.8343195266272192	0.3520710059171598	0.5902366863905325
1	[75-85)	0.4112426035502959	0.4526627218934912	0.4275147928994083
1	[75-85)	0.6612426035502958	0.6715976331360947	0.5606508875739644
1	85+	0.2603550295857988	0.3017751479289941	0.3017751479289941
1	85+	0.4837278106508876	0.3772189349112426	0.4289940828402367
1	<75	0.6183431952662721	0.5236686390532544	0.5029585798816568
1	[75-85)	0.09615384615384616	0.14940828402366862	0.22189349112426035
1	<75	0.8905325443786982	0.863905325443787	0.8165680473372781
0	<75	0.128698224852071	0.08284023668639054	0.10946745562130178
1	85+	0.4467455621301775	0.5946745562130178	0.514792899408284
1	85+	0.37869822485207105	0.7337278106508875	0.6198224852071006
1	[75-85)	0.6745562130177515	0.8417159763313609	0.8476331360946745
1	<75	0.7085798816568047	0.7603550295857988	0.7692307692307692
1	[75-85)	0.2588757396449704	0.4319526627218935	0.3550295857988166
0	<75	0.1153846153846154	0.242603550295858	0.3431952662721893
1	[75-85)	0.4230769230769231	0.6982248520710059	0.8284023668639053
1	85+	0.5517751479289941	0.5088757396449703	0.4837278106508876
1	<75	0.9349112426035504	0.7707100591715976	0.8846153846153846
1	85+	0.8224852071005917	0.8786982248520709	0.8224852071005917
1	85+	0.8609467455621302	0.9852071005917159	0.9659763313609468
1	85+	0.2855029585798816	0.6878698224852071	0.6760355029585798
1	<75	0.4659763313609467	0.8136094674556213	0.8431952662721893
1	<75	0.21005917159763315	0.257396449704142	0.3106508875739645
1	[75-85)	0.8076923076923077	0.591715976331361	0.7559171597633136
1	<75	0.7988165680473372	0.9230769230769232	0.9363905325443788
1	[75-85)	0.4319526627218935	0.7189349112426036	0.6568047337278107
1	[75-85)	0.8994082840236687	0.8106508875739645	0.9600591715976332
1	85+	0.5680473372781065	0.6523668639053255	0.6671597633136095
1	[75-85)	0.470414201183432	0.569526627218935	0.5502958579881657
0	<75	0.1109467455621302	0.21005917159763315	0.21745562130177515
0	<75	0.4718934911242604	0.4940828402366864	0.40828402366863903
1	[75-85)	0.1124260355029586	0.2751479289940829	0.16420118343195267
1	85+	0.970414201183432	0.9393491124260356	0.940828402366864
1	[75-85)	0.5369822485207101	0.3668639053254438	0.3964497041420119
0	<75	0.02366863905325444	0.2485207100591716	0.1849112426035503
1	[75-85)	0.4556213017751479	0.6331360946745562	0.6627218934911243
1	<75	0.5014792899408285	0.3505917159763313	0.3801775147928994
0	<75	0.07396449704142012	0.26627218934911245	0.2248520710059172
1	85+	0.7736686390532544	0.6153846153846154	0.5473372781065089
1	85+	0.9585798816568049	0.8535502958579881	0.8653846153846154
1	85+	0.6863905325443787	0.7218934911242604	0.7352071005917159
1	<75	0.2855029585798816	0.1997041420118343	0.2677514792899408
1	85+	0.8002958579881656	0.6464497041420119	0.6405325443786982
1	[75-85)	0.6686390532544378	0.6923076923076923	0.6789940828402367
1	[75-85)	0.7455621301775148	0.3846153846153846	0.3047337278106509
1	85+	0.7707100591715976	0.4511834319526628	0.4437869822485207
0	<75	0.11390532544378698	0.3032544378698225	0.2840236686390533
1	<75	0.8254437869822485	0.8742603550295858	0.8195266272189349
1	[75-85)	0.8565088757396451	0.7751479289940828	0.8757396449704142
1	[75-85)	0.477810650887574	0.7781065088757397	0.7781065088757397
1	<75	0.6612426035502958	0.34911242603550297	0.4156804733727811
1	85+	0.15976331360946744	0.21005917159763315	0.3076923076923077
1	85+	0.3017751479289941	0.5798816568047337	0.4911242603550296
1	85+	0.7973372781065089	0.9526627218934912	0.8905325443786982
0	<75	0.4201183431952663	0.4245562130177515	0.4053254437869823
1	85+	0.5680473372781065	0.6316568047337279	0.6908284023668638
1	<75	0.3624260355029586	0.21005917159763315	0.1937869822485207
0	<75	0.1819526627218935	0.128698224852071	0.17011834319526628
0	<75	0.3210059171597633	0.4511834319526628	0.4437869822485207
0	<75	0.3668639053254438	0.2144970414201184	0.3136094674556213
0	<75	0.36390532544378706	0.051775147928994084	0.02514792899408284
1	85+	0.849112426035503	0.7189349112426036	0.8136094674556213
0	<75	0.14644970414201186	0.05325443786982249	0.014792899408284025
1	<75	0.4112426035502959	0.15976331360946744	0.08284023668639053
0	<75	0.0591715976331361	0.08136094674556213	0.016272189349112426
1	[75-85)	0.3047337278106509	0.3772189349112426	0.5532544378698225
0	[75-85)	0.14053254437869822	0.20414201183431951	0.18195266272189348
1	<75	0.14053254437869822	0.5591715976331361	0.5059171597633136
1	[75-85)	0.7988165680473374	0.6479289940828402	0.7292899408284024
1	85+	0.2396449704142012	0.4896449704142012	0.40236686390532544
0	[75-85)	0.1124260355029586	0.2248520710059172	0.10946745562130178
1	85+	0.7041420118343196	0.8698224852071006	0.8343195266272192
0	<75	0.485207100591716	0.2603550295857988	0.21153846153846154
0	85+	0.485207100591716	0.15680473372781067	0.21597633136094674
1	[75-85)	0.7115384615384615	0.9171597633136096	0.9201183431952664
1	85+	0.4881656804733728	0.7396449704142012	0.6213017751479291
1	<75	0.38609467455621305	0.0591715976331361	0.04585798816568047
1	<75	0.26479289940828404	0.6908284023668639	0.6538461538461539
1	85+	0.9023668639053256	0.4674556213017752	0.5325443786982249
1	85+	0.7647928994082841	0.4644970414201183	0.4171597633136095
1	85+	0.6893491124260356	0.7825443786982249	0.6109467455621302
0	<75	0.20710059171597636	0.0650887573964497	0.10798816568047337
0	[75-85)	0.1257396449704142	0.02958579881656805	0.1109467455621302
0	<75	0.227810650887574	0.10946745562130178	0.06804733727810651
1	[75-85)	0.4275147928994083	0.650887573964497	0.7988165680473372
1	[75-85)	0.4334319526627219	0.4171597633136095	0.3846153846153846
1	85+	0.4659763313609467	0.4319526627218935	0.3431952662721893
1	[75-85)	0.6242603550295858	0.5488165680473372	0.5857988165680474
0	<75	0.29881656804733725	0.2366863905325444	0.16568047337278108
1	<75	0.18047337278106507	0.3698224852071006	0.3772189349112426
1	<75	0.3121301775147929	0.1390532544378698	0.15384615384615385
1	85+	0.5798816568047338	0.6923076923076923	0.6849112426035503
0	<75	0.28994082840236685	0.4615384615384616	0.3668639053254438
0	<75	0.7573964497041421	0.3535502958579881	0.4497041420118343
1	<75	0.7573964497041421	0.6967455621301775	0.7085798816568047
0	<75	0.5414201183431953	0.5325443786982248	0.39349112426035504
1	[75-85)	0.7810650887573964	0.8254437869822485	0.7988165680473374
1	[75-85)	0.970414201183432	0.6272189349112426	0.8934911242603549
1	[75-85)	0.13313609467455625	0.42159763313609466	0.4349112426035503
1	85+	0.8431952662721893	0.9378698224852072	0.9171597633136096
1	85+	0.3136094674556213	0.39349112426035504	0.5088757396449703
1	[75-85)	0.8964497041420119	0.8505917159763314	0.7958579881656804
1	<75	0.8727810650887574	0.9023668639053256	0.9349112426035504
1	<75	0.9319526627218936	0.7751479289940828	0.8934911242603549
1	<75	0.5192307692307692	0.6272189349112426	0.7189349112426036
0	<75	0.2514792899408284	0.16272189349112426	0.16568047337278108
1	85+	0.3964497041420118	0.581360946745562	0.5710059171597633
1	85+	0.4704142011834319	0.8875739644970414	0.7677514792899408
1	[75-85)	0.5207100591715976	0.8816568047337279	0.8047337278106509
0	<75	0.3949704142011834	0.13313609467455625	0.1834319526627219
0	<75	0.4911242603550296	0.1168639053254438	0.03698224852071006
0	<75	0.2869822485207101	0.38165680473372776	0.2692307692307693
0	[75-85)	0.1715976331360947	0.14792899408284024	0.1346153846153846
0	<75	0.2455621301775148	0.1153846153846154	0.1257396449704142
0	<75	0.3875739644970414	0.37426035502958577	0.2958579881656805
1	[75-85)	0.27366863905325445	0.3979289940828402	0.3431952662721893
0	<75	0.3964497041420119	0.09763313609467457	0.1227810650887574
0	<75	0.16863905325443787	0.06804733727810651	0.1272189349112426
1	[75-85)	0.8106508875739644	0.7278106508875739	0.7869822485207101
1	85+	0.2248520710059172	0.5207100591715976	0.4585798816568048
0	[75-85)	0.2973372781065089	0.4985207100591717	0.5088757396449705
1	85+	0.3550295857988166	0.8653846153846154	0.8195266272189349
0	<75	0.356508875739645	0.11834319526627217	0.1124260355029586
0	<75	0.27071005917159763	0.3017751479289941	0.3431952662721893
0	[75-85)	0.4837278106508876	0.2840236686390533	0.28994082840236685
1	[75-85)	0.8698224852071006	0.9260355029585798	0.9097633136094674
1	<75	0.6420118343195267	0.7130177514792899	0.7337278106508875
0	<75	0.3269230769230769	0.3180473372781065	0.2337278106508876
1	85+	0.8121301775147929	0.9201183431952662	0.9112426035502958
1	[75-85)	0.3017751479289941	0.05473372781065089	0.0650887573964497
0	<75	0.4526627218934911	0.1301775147928994	0.1804733727810651
1	<75	0.08579881656804733	0.07988165680473372	0.02958579881656805
0	<75	0.4985207100591717	0.13609467455621302	0.07396449704142012
1	[75-85)	0.5710059171597632	0.4866863905325444	0.6005917159763314
1	[75-85)	0.8343195266272192	0.7071005917159763	0.6331360946745562
0	<75	0.20857988165680474	0.13757396449704146	0.10946745562130177
1	[75-85)	0.9467455621301776	0.9260355029585798	0.908284023668639
1	[75-85)	0.599112426035503	0.3594674556213018	0.5473372781065089
1	<75	0.16420118343195264	0.121301775147929	0.14349112426035504
1	[75-85)	0.9186390532544378	0.8875739644970415	0.8786982248520709
1	[75-85)	0.16715976331360946	0.1272189349112426	0.08579881656804733
1	85+	0.121301775147929	0.4985207100591717	0.3343195266272189
1	85+	0.9201183431952664	0.933431952662722	0.9186390532544378
1	<75	0.6767515923566878	0.8503184713375797	0.8152866242038217
0	85+	0.5636942675159236	0.3407643312101911	0.3614649681528662
0	85+	0.41082802547770697	0.23885350318471335	0.3566878980891721
1	[75-85)	0.9124203821656052	0.5477707006369427	0.5191082802547771
1	85+	0.8678343949044586	1.0	0.964968152866242
0	85+	0.267515923566879	0.10191082802547773	0.4872611464968153
1	[75-85)	0.625796178343949	0.7818471337579618	0.9012738853503184
1	85+	0.4904458598726114	0.6656050955414012	0.7277070063694268
1	[75-85)	0.7611464968152866	0.9187898089171976	0.9315286624203822
1	[75-85)	0.9331210191082804	0.8264331210191083	0.7738853503184713
1	85+	0.3726114649681529	0.5987261146496815	0.765923566878981
1	85+	0.9315286624203822	0.929936305732484	0.9554140127388536
1	<75	0.8487261146496816	0.8550955414012741	0.9219745222929936
1	[75-85)	0.767515923566879	0.6624203821656051	0.6210191082802548
1	[75-85)	0.4267515923566879	0.7101910828025477	0.5780254777070064
1	[75-85)	0.29936305732484075	0.554140127388535	0.445859872611465
1	85+	0.8073248407643312	0.9092356687898088	0.8535031847133758
0	85+	0.32961783439490444	0.28662420382165604	0.4538216560509554
0	85+	0.34076433121019106	0.14331210191082802	0.03662420382165605
0	85+	0.6512738853503185	0.35509554140127386	0.3933121019108279
0	85+	0.07006369426751592	0.1640127388535032	0.16878980891719747
1	[75-85)	0.4267515923566879	0.7420382165605095	0.8232484076433122
1	85+	0.9108280254777071	0.9347133757961784	0.8996815286624205
1	<75	0.3678343949044586	0.5334394904458599	0.6496815286624205
1	[75-85)	0.8184713375796179	0.6703821656050954	0.7643312101910829
1	[75-85)	0.9490445859872612	0.9203821656050956	0.8471337579617835
1	[75-85)	0.8136942675159236	0.7133757961783442	0.85828025477707
1	85+	0.7261146496815287	0.9681528662420382	0.9808917197452228
1	85+	0.8757961783439491	0.9203821656050956	0.9044585987261148
1	[75-85)	0.8949044585987261	0.929936305732484	0.929936305732484
1	85+	0.42515923566878977	0.6194267515923567	0.3933121019108279
1	[75-85)	0.8949044585987261	0.9904458598726116	0.9968152866242038
0	85+	0.3375796178343949	0.29936305732484075	0.2229299363057325
0	85+	0.028662420382165606	0.009554140127388536	0.012738853503184714
0	85+	0.4156050955414013	0.5143312101910829	0.5127388535031847
0	85+	0.30095541401273884	0.08598726114649681	0.1305732484076433
1	[75-85)	0.85828025477707	0.8121019108280255	0.821656050955414
1	85+	0.6512738853503185	0.6910828025477707	0.535031847133758
1	85+	0.2611464968152866	0.6464968152866242	0.5095541401273885
1	85+	0.5684713375796178	0.7675159235668789	0.6910828025477707
1	85+	0.482484076433121	0.7595541401273886	0.6815286624203821
1	85+	0.5971337579617835	0.9140127388535032	0.9012738853503184
1	[75-85)	0.9777070063694268	0.8121019108280255	0.8630573248407644
1	85+	0.9363057324840764	0.89171974522293	0.821656050955414
1	[75-85)	0.8471337579617835	0.9490445859872612	0.9140127388535032
1	85+	0.9219745222929936	0.6974522292993629	0.7261146496815287
0	85+	0.2484076433121019	0.5063694267515924	0.6242038216560509
0	85+	0.5207006369426752	0.2659235668789809	0.4299363057324841
1	85+	0.4171974522292994	0.4203821656050956	0.37579617834394907
1	85+	0.4187898089171974	0.5254777070063694	0.2945859872611465
1	85+	0.9124203821656052	0.6735668789808917	0.5207006369426752
0	85+	0.2834394904458599	0.5143312101910829	0.482484076433121
1	85+	0.3996815286624204	0.4872611464968153	0.4092356687898089
1	85+	0.8184713375796179	0.9522292993630572	0.928343949044586
1	85+	0.7340764331210191	0.7834394904458599	0.6958598726114649
0	85+	0.7261146496815287	0.5159235668789809	0.3105095541401274
0	85+	0.6082802547770699	0.3471337579617835	0.5270700636942676
0	85+	0.13853503184713375	0.27070063694267515	0.14171974522292993
0	85+	0.40445859872611467	0.3184713375796179	0.3248407643312102
1	85+	0.6480891719745223	0.6210191082802548	0.5031847133757962
0	85+	0.9936305732484076	0.8949044585987261	0.9808917197452228
1	<75	0.8646496815286624	0.8200636942675159	0.7866242038216558
0	85+	0.23248407643312105	0.1592356687898089	0.2229299363057325
0	85+	0.5971337579617835	0.3025477707006369	0.5031847133757962
0	85+	0.5063694267515924	0.5127388535031847	0.5939490445859872
1	[75-85)	0.8121019108280254	0.8980891719745223	0.8964968152866242
1	85+	0.2531847133757962	0.5780254777070064	0.3773885350318472
0	85+	0.6369426751592356	0.3885350318471338	0.5477707006369427
1	[75-85)	0.6863057324840764	0.6878980891719745	0.8614649681528663
0	85+	0.6449044585987261	0.43789808917197454	0.6863057324840764
0	85+	0.5445859872611465	0.3343949044585988	0.29617834394904463
1	85+	0.7770700636942676	0.5939490445859873	0.5525477707006371
1	[75-85)	0.695859872611465	0.694267515923567	0.6592356687898089
1	85+	0.5923566878980892	0.7372611464968153	0.6735668789808917
0	85+	0.2802547770700637	0.1178343949044586	0.2484076433121019
1	[75-85)	0.3200636942675159	0.2372611464968153	0.17038216560509553
1	85+	0.6560509554140128	0.6783439490445862	0.7595541401273885
0	85+	0.2404458598726115	0.3232484076433121	0.09554140127388536
0	85+	0.43312101910828027	0.5254777070063694	0.4936305732484077
0	<75	0.7547770700636942	0.6194267515923567	0.7006369426751593
0	[75-85)	0.445859872611465	0.3535031847133758	0.3917197452229299
0	[75-85)	0.4442675159235669	0.7356687898089171	0.5875796178343948
0	85+	0.3359872611464968	0.6050955414012739	0.5127388535031847
0	<75	0.41242038216560506	0.32484076433121023	0.3535031847133758
0	85+	0.01910828025477707	0.03503184713375796	0.039808917197452234
0	[75-85)	0.410828025477707	0.4490445859872612	0.5939490445859872
0	[75-85)	0.27070063694267515	0.3598726114649682	0.4920382165605096
0	[75-85)	0.4888535031847133	0.4092356687898089	0.2738853503184713
0	[75-85)	0.4554140127388535	0.05732484076433121	0.09554140127388536
0	<75	0.4076433121019109	0.31210191082802546	0.4171974522292994
0	85+	0.3726114649681529	0.5828025477707006	0.5605095541401274
0	[75-85)	0.21019108280254772	0.1305732484076433	0.1910828025477707
0	[75-85)	0.12738853503184713	0.4299363057324841	0.1847133757961784
0	<75	0.31210191082802546	0.18949044585987265	0.3996815286624204
0	[75-85)	0.5748407643312102	0.2834394904458599	0.3089171974522293
0	85+	0.06847133757961782	0.20382165605095545	0.2229299363057325
0	85+	0.213375796178344	0.2547770700636943	0.21019108280254775
0	[75-85)	0.35828025477707004	0.4299363057324841	0.3646496815286624
0	<75	0.1178343949044586	0.2070063694267516	0.06210191082802548
0	[75-85)	0.18471337579617836	0.12579617834394904	0.08280254777070062
0	[75-85)	0.12738853503184713	0.2085987261146497	0.2261146496815287
0	[75-85)	0.3232484076433121	0.20859872611464966	0.27229299363057324
0	[75-85)	0.11146496815286623	0.08121019108280254	0.06050955414012739
0	[75-85)	0.4426751592356688	0.2356687898089172	0.2770700636942675
0	85+	0.3057324840764331	0.3853503184713376	0.3678343949044586
0	[75-85)	0.1464968152866242	0.1321656050955414	0.12738853503184713
0	[75-85)	0.1146496815286624	0.05414012738853504	0.0732484076433121
0	<75	0.16719745222929935	0.07006369426751592	0.028662420382165606
0	[75-85)	0.3694267515923567	0.5127388535031847	0.5031847133757962
0	85+	0.09076433121019108	0.4936305732484077	0.536624203821656
0	<75	0.12738853503184713	0.2229299363057325	0.15923566878980894
0	85+	0.535031847133758	0.16401273885350318	0.2770700636942675
0	85+	0.21496815286624205	0.1942675159235669	0.2340764331210191
0	85+	0.11624203821656053	0.12579617834394904	0.12101910828025478
0	85+	0.39649681528662417	0.4920382165605095	0.4681528662420382
1	<75	0.4538216560509554	0.3598726114649681	0.2213375796178344
1	85+	0.4092356687898089	0.4442675159235669	0.4888535031847134
1	85+	0.3519108280254777	0.44745222929936296	0.4777070063694268
1	85+	0.7866242038216561	0.5	0.6815286624203821
1	85+	0.7834394904458599	0.7038216560509554	0.7197452229299363
1	[75-85)	0.9745222929936306	0.9872611464968152	0.9729299363057324
1	85+	0.4681528662420382	0.27070063694267515	0.27070063694267515
1	[75-85)	0.40445859872611467	0.4187898089171974	0.4363057324840765
1	<75	0.9713375796178344	0.8757961783439491	0.7929936305732483
1	<75	0.7722929936305732	0.8996815286624205	0.9474522292993629
0	[75-85)	0.535031847133758	0.535031847133758	0.5923566878980892
0	85+	0.1640127388535032	0.3407643312101911	0.31528662420382164
0	85+	0.6114649681528662	0.3105095541401274	0.3789808917197453
0	85+	0.1337579617834395	0.11146496815286623	0.2356687898089172
0	85+	0.009554140127388536	0.14968152866242038	0.10509554140127388
1	[75-85)	0.5828025477707006	0.2754777070063694	0.3439490445859873
0	[75-85)	0.4378980891719745	0.2929936305732484	0.19426751592356686
0	<75	0.5875796178343949	0.5063694267515924	0.6178343949044587
0	<75	0.11464968152866242	0.04777070063694268	0.08439490445859872
0	[75-85)	0.6480891719745223	0.39649681528662417	0.5971337579617835
1	[75-85)	0.8821656050955414	0.8662420382165605	0.8471337579617835
1	85+	0.41242038216560506	0.2261146496815287	0.23248407643312105
1	[75-85)	0.40445859872611467	0.6130573248407643	0.35828025477707004
1	85+	0.4315286624203821	0.6799363057324841	0.6544585987261147
1	[75-85)	0.7117834394904459	0.8646496815286624	0.8646496815286624
1	[75-85)	0.8407643312101911	0.7595541401273885	0.9124203821656052
0	85+	0.10987261146496816	0.3073248407643312	0.2229299363057325
0	85+	0.6114649681528662	0.5923566878980892	0.6210191082802548
0	85+	0.2898089171974522	0.06687898089171974	0.022292993630573247
1	85+	0.8933121019108281	0.8726114649681529	0.8248407643312102
1	85+	0.6114649681528662	0.7229299363057324	0.6464968152866242
1	<75	0.21656050955414013	0.37579617834394896	0.2659235668789809
1	<75	0.2563694267515924	0.06528662420382167	0.0445859872611465
1	[75-85)	0.38057324840764334	0.03503184713375796	0.05414012738853504
1	85+	0.5318471337579618	0.4745222929936306	0.5859872611464968
1	85+	0.23248407643312105	0.3662420382165605	0.14968152866242038
1	[75-85)	0.643312101910828	0.5636942675159236	0.3869426751592357
1	85+	0.7133757961783439	0.7786624203821656	0.7834394904458599
1	85+	0.3280254777070064	0.7038216560509554	0.6242038216560509
1	85+	0.6210191082802548	0.6035031847133758	0.7372611464968153
1	<75	0.7691082802547771	0.8455414012738853	0.9187898089171976
1	85+	0.6433121019108281	0.7038216560509554	0.589171974522293
0	85+	0.717741935483871	0.657258064516129	0.6290322580645161
1	85+	0.8911290322580645	0.9435483870967742	0.9637096774193548
1	[75-85)	0.5483870967741935	0.6612903225806451	0.6895161290322581
0	85+	0.5564516129032258	0.25	0.18548387096774194
1	85+	0.532258064516129	0.4798387096774194	0.5120967741935484
1	85+	0.4879032258064516	0.6895161290322579	0.6491935483870968
0	<75	0.27419354838709675	0.2419354838709677	0.17338709677419356
1	85+	0.7620967741935484	0.8306451612903225	0.8911290322580645
0	85+	0.1411290322580645	0.14112903225806453	0.2701612903225806
0	85+	0.7217741935483871	0.5967741935483871	0.46774193548387105
1	85+	0.7862903225806452	0.4758064516129033	0.4717741935483871
1	85+	0.3145161290322581	0.3064516129032258	0.6290322580645162
1	<75	0.7782258064516129	1.0	1.0
1	85+	0.5887096774193548	0.7096774193548387	0.3306451612903226
1	[75-85)	0.7903225806451613	0.6048387096774194	0.6451612903225806
1	[75-85)	0.4193548387096774	0.4959677419354839	0.4596774193548387
1	[75-85)	0.592741935483871	0.5766129032258065	0.717741935483871
1	85+	0.4153225806451613	0.7258064516129032	0.625
1	85+	0.967741935483871	0.9516129032258064	0.8911290322580645
1	85+	0.657258064516129	0.5362903225806451	0.7661290322580645
1	[75-85)	0.5201612903225806	0.1129032258064516	0.20161290322580644
1	[75-85)	0.8185483870967742	0.7016129032258065	0.8387096774193548
1	[75-85)	0.18951612903225806	0.6653225806451613	0.4032258064516129
1	85+	0.3548387096774194	0.3870967741935484	0.375
0	85+	0.12903225806451613	0.5241935483870968	0.5040322580645161
1	85+	0.9233870967741936	0.8629032258064516	0.9556451612903226
0	<75	0.05645161290322581	0.06048387096774194	0.07661290322580645
0	[75-85)	0.2701612903225806	0.15725806451612906	0.1129032258064516
0	85+	0.1774193548387097	0.1693548387096774	0.1532258064516129
1	85+	0.657258064516129	0.8104838709677421	0.8669354838709677
1	85+	0.5806451612903225	0.3870967741935484	0.4274193548387097
0	85+	0.25	0.20161290322580644	0.08870967741935484
0	[75-85)	0.06048387096774194	0.532258064516129	0.2258064516129032
1	85+	0.3870967741935484	0.7419354838709677	0.5483870967741935
0	85+	0.5080645161290323	0.6411290322580645	0.6935483870967742
0	85+	0.4314516129032258	0.4032258064516129	0.3185483870967742
1	85+	0.5201612903225806	0.7016129032258065	0.6935483870967742
1	[75-85)	0.3709677419354839	0.3709677419354839	0.5403225806451613
1	85+	0.7983870967741935	0.8064516129032258	0.8225806451612903
0	85+	0.3709677419354839	0.2379032258064516	0.4596774193548388
1	85+	0.27419354838709675	0.5806451612903225	0.5483870967741935
1	<75	0.7903225806451613	0.9516129032258064	0.9233870967741936
0	85+	0.3185483870967742	0.9032258064516128	0.7016129032258065
0	85+	0.3225806451612903	0.1814516129032258	0.25806451612903225
0	85+	0.4758064516129033	0.18951612903225806	0.0967741935483871
0	<75	0.217741935483871	0.18951612903225806	0.10483870967741936
0	[75-85)	0.36693548387096775	0.06451612903225806	0.16935483870967746
0	<75	0.35080645161290325	0.028225806451612906	0.016129032258064516
0	[75-85)	0.5806451612903225	0.35080645161290325	0.38306451612903225
1	85+	0.6169354838709677	0.2903225806451613	0.4959677419354839
1	85+	0.08870967741935484	0.3346774193548387	0.2177419354838709
1	85+	0.5443548387096774	0.6048387096774194	0.7741935483870968
0	85+	0.7782258064516129	0.33064516129032256	0.2983870967741936
0	85+	0.40725806451612906	0.4717741935483871	0.3709677419354839
0	<75	0.4959677419354839	0.9032258064516129	0.8145161290322579
0	[75-85)	0.8064516129032258	0.4717741935483871	0.4717741935483871
0	85+	0.592741935483871	0.6169354838709677	0.4959677419354839
1	85+	0.7258064516129032	0.5766129032258065	0.7661290322580645
1	85+	0.8145161290322579	0.5161290322580645	0.6330645161290323
1	[75-85)	0.5604838709677421	0.5967741935483871	0.6854838709677421
0	<75	0.4475806451612904	0.10080645161290323	0.04032258064516129
1	85+	0.6048387096774194	0.8951612903225806	0.9596774193548387
0	85+	0.6622807017543859	0.5877192982456141	0.5350877192982456
1	85+	0.412280701754386	0.2631578947368421	0.2894736842105263
1	85+	0.9561403508771931	0.9736842105263156	0.9824561403508772
0	85+	0.43859649122807015	0.33771929824561403	0.20614035087719296
1	85+	0.763157894736842	0.7236842105263157	0.8201754385964912
0	<75	0.10964912280701754	0.09649122807017543	0.017543859649122806
1	85+	0.631578947368421	0.8421052631578947	0.8552631578947368
0	85+	0.2543859649122807	0.14473684210526316	0.2982456140350877
0	85+	0.4736842105263158	0.2368421052631579	0.4473684210526316
1	85+	0.7631578947368421	0.7719298245614035	0.8245614035087719
1	85+	0.5701754385964912	0.5175438596491229	0.6666666666666666
1	<75	0.9649122807017544	0.925438596491228	0.9736842105263156
1	85+	0.33333333333333337	0.5701754385964912	0.3157894736842105
1	[75-85)	0.75	0.6491228070175439	0.6929824561403509
1	85+	0.5087719298245614	0.6228070175438596	0.6973684210526316
1	[75-85)	0.17543859649122806	0.21052631578947367	0.18421052631578946
1	[75-85)	0.9385964912280702	0.8070175438596491	0.75
1	[75-85)	0.19298245614035087	0.2807017543859649	0.21052631578947367
1	85+	0.513157894736842	0.33333333333333337	0.35526315789473684
0	85+	0.20614035087719296	0.19298245614035087	0.3991228070175439
1	85+	0.4956140350877193	0.9473684210526316	0.8947368421052632
0	<75	0.06140350877192983	0.07017543859649122	0.04385964912280702
1	85+	0.8859649122807017	0.8245614035087718	0.7280701754385965
0	[75-85)	0.3421052631578947	0.14035087719298245	0.07894736842105263
0	85+	0.2236842105263158	0.2456140350877193	0.12280701754385966
1	85+	0.4035087719298245	0.7982456140350878	0.763157894736842
1	85+	0.412280701754386	0.4122807017543859	0.456140350877193
0	85+	0.3859649122807017	0.3333333333333333	0.412280701754386
0	[75-85)	0.07017543859649122	0.7105263157894737	0.3991228070175439
1	85+	0.3991228070175439	0.8903508771929824	0.9298245614035088
0	85+	0.7543859649122806	0.6052631578947368	0.7105263157894737
0	85+	0.4736842105263158	0.3859649122807017	0.3903508771929825
1	85+	0.5877192982456141	0.33771929824561403	0.35964912280701755
1	85+	0.6754385964912281	0.9736842105263156	0.9385964912280702
1	[75-85)	0.8596491228070176	0.6535087719298245	0.6578947368421053
1	85+	0.5307017543859649	0.9385964912280702	0.8947368421052632
0	85+	0.4035087719298245	0.5526315789473685	0.6491228070175439
1	85+	0.2412280701754386	0.368421052631579	0.4824561403508772
0	85+	0.4298245614035088	0.3157894736842105	0.16666666666666666
0	85+	0.4605263157894737	0.2719298245614035	0.12719298245614036
0	85+	0.2675438596491228	0.2850877192982456	0.21052631578947367
1	85+	0.07017543859649122	0.09649122807017543	0.2412280701754386
0	<75	0.3815789473684211	0.2631578947368421	0.10526315789473684
0	[75-85)	0.4035087719298245	0.2631578947368421	0.381578947368421
0	[75-85)	0.5964912280701754	0.4649122807017544	0.4649122807017544
1	85+	0.7192982456140351	0.6403508771929824	0.6140350877192982
1	85+	0.631578947368421	0.6447368421052632	0.6929824561403508
0	85+	0.6666666666666667	0.4035087719298246	0.43859649122807015
0	85+	0.5657894736842105	0.4473684210526315	0.456140350877193
0	<75	0.5	0.8771929824561404	0.8201754385964912
0	[75-85)	0.8859649122807017	0.631578947368421	0.6754385964912281
0	85+	0.5350877192982456	0.3991228070175439	0.5
1	85+	0.4078947368421053	0.42105263157894735	0.33771929824561403
1	85+	0.9298245614035088	0.7280701754385965	0.7192982456140351
1	[75-85)	0.5482456140350878	0.6403508771929824	0.5964912280701754
1	<75	0.8947368421052632	0.912280701754386	0.9736842105263156
0	<75	0.2807017543859649	0.017543859649122806	0.04385964912280702
