# Supplementary material for: Unified AI framework to uncover deep interrelationships between gene expression and Alzheimer’s disease neuropathologies
Source: Nat Commun. 2021 Sep 10;12:5369. doi: 10.1038/s41467-021-25680-7 (PMC8433314; doi:10.1038/s41467-021-25680-7)
Supplement: Supplementary file 11 — Source Data [file 41467_2021_25680_MOESM11_ESM.zip › sourcedata/2d_ext_val_mouse.csv]

strain	age	region	Linear_predicted_neuropath_score	MLP_baselines_predicted_neuropath_score	MD-AD_predicted_neuropath_score
TAS10	8months	HIP	0.4744744744744745	0.6584084084084083	0.6006006006006006
TAS10	8months	Cortex	0.17267267267267267	0.557057057057057	0.3813813813813814
TAS10	8months	HIP	0.5045045045045045	0.53003003003003	0.521021021021021
TAS10	8months	Cortex	0.06831831831831832	0.6313813813813813	0.5570570570570571
TAS10	2months	HIP	0.3400900900900901	0.15915915915915915	0.2252252252252252
TAS10	2months	Cortex	0.3543543543543544	0.027027027027027032	0.015015015015015015
TAS10	2months	HIP	0.6846846846846847	0.7124624624624625	0.5825825825825826
TAS10	2months	Cortex	0.11936936936936934	0.01051051051051051	0.01051051051051051
WILD	2months	HIP	0.5990990990990991	0.4174174174174175	0.40015015015015015
WILD	18months	Cortex	0.08408408408408408	0.7004504504504505	0.6186186186186187
WILD	4months	HIP	0.16591591591591592	0.3385885885885886	0.2912912912912913
WILD	18months	Cortex	0.707957957957958	0.6674174174174174	0.6021021021021021
TAS10	4months	HIP	0.6201201201201202	0.3521021021021021	0.31681681681681684
TAS10	4months	Cortex	0.7004504504504505	0.0960960960960961	0.08333333333333333
TAS10	2months	HIP	0.2117117117117117	0.5345345345345345	0.5135135135135135
TAS10	2months	Cortex	0.4572072072072072	0.23423423423423426	0.13213213213213212
TAS10	2months	HIP	0.4061561561561562	0.18468468468468469	0.2807807807807808
TAS10	2months	Cortex	0.1373873873873874	0.07807807807807808	0.03528528528528529
WILD	2months	HIP	0.3911411411411411	0.2807807807807808	0.2867867867867868
WILD	18months	Cortex	0.2695195195195195	0.3828828828828829	0.2072072072072072
WILD	8months	HIP	0.7019519519519519	0.527027027027027	0.3843843843843844
WILD	8months	Cortex	0.1794294294294294	0.8903903903903905	0.8318318318318318
WILD	8months	HIP	0.5360360360360361	0.21846846846846849	0.4376876876876877
WILD	8months	Cortex	0.225975975975976	0.6471471471471472	0.427927927927928
WILD	8months	HIP	0.5442942942942943	0.11711711711711713	0.1921921921921922
WILD	8months	Cortex	0.13513513513513514	0.6381381381381381	0.5157657657657657
TAS10	8months	HIP	0.2867867867867868	0.5833333333333333	0.7597597597597597
TAS10	8months	Cortex	0.1906906906906907	0.3468468468468469	0.3085585585585585
WILD	2months	HIP	0.7927927927927927	0.6951951951951951	0.5127627627627628
TAU	8months	Cortex	0.20495495495495492	0.4204204204204205	0.27477477477477474
WILD	2months	HIP	0.6103603603603603	0.3408408408408409	0.3393393393393393
WILD	2months	Cortex	0.33333333333333337	0.3295795795795796	0.10735735735735737
WILD	4months	HIP	0.5465465465465466	0.6636636636636637	0.8896396396396395
WILD	4months	HIP	0.8303303303303303	0.2785285285285285	0.2297297297297297
WILD	2months	Cortex	0.3633633633633634	0.2552552552552552	0.10810810810810813
WILD	2months	Cortex	0.16591591591591592	0.13588588588588588	0.03303303303303303
WILD	4months	HIP	0.7192192192192193	0.6861861861861862	0.5818318318318318
WILD	2months	Cortex	0.21771771771771767	0.4069069069069069	0.237987987987988
TAS10	4months	HIP	0.4939939939939939	0.4504504504504504	0.4624624624624625
TAS10	4months	Cortex	0.2897897897897897	0.3318318318318318	0.15540540540540546
WILD	2months	HIP	0.7147147147147147	0.3978978978978979	0.41891891891891897
WILD	4months	Cortex	0.19369369369369369	0.3843843843843844	0.16516516516516516
TPM	2months	HIP	0.5975975975975976	0.5307807807807807	0.6036036036036037
TPM	2months	Cortex	0.2072072072072072	0.4159159159159159	0.2912912912912913
TPM	2months	HIP	0.7702702702702703	0.16366366366366367	0.16966966966966968
TPM	2months	Cortex	0.12912912912912913	0.4406906906906907	0.2027027027027027
WILD	2months	HIP	0.6141141141141142	0.25	0.3325825825825825
WILD	4months	Cortex	0.3400900900900901	0.2222222222222222	0.06006006006006006
TPM	2months	HIP	0.6403903903903904	0.5	0.496996996996997
TPM	2months	Cortex	0.6291291291291291	0.1021021021021021	0.03228228228228228
WILD	2months	HIP	0.9429429429429428	0.1891891891891892	0.2897897897897898
TAS10	18months	Cortex	0.31756756756756754	0.7357357357357357	0.6321321321321322
TPM	2months	HIP	0.5623123123123123	0.4106606606606607	0.262012012012012
TPM	2months	Cortex	0.22897897897897895	0.26726726726726724	0.17042042042042044
WILD	4months	HIP	0.6358858858858859	0.478978978978979	0.475975975975976
WILD	18months	Cortex	0.3468468468468469	0.6606606606606606	0.539039039039039
TPM	4months	HIP	0.6051051051051051	0.3190690690690691	0.3716216216216216
TPM	4months	Cortex	0.06306306306306306	0.4557057057057057	0.2762762762762763
TPM	8months	HIP	0.3686186186186186	0.1996996996996997	0.18693693693693691
TPM	8months	Cortex	0.2597597597597597	0.2192192192192192	0.16216216216216214
TPM	8months	HIP	0.8978978978978979	0.7192192192192193	0.6906906906906907
TPM	8months	Cortex	0.4091591591591591	0.1373873873873874	0.020270270270270268
WILD	8months	HIP	0.4466966966966967	0.4977477477477478	0.2192192192192192
WILD	18months	Cortex	0.3851351351351352	0.4129129129129129	0.2267267267267267
WILD	8months	HIP	0.6539039039039038	0.7477477477477478	0.8483483483483484
WILD	18months	Cortex	0.0960960960960961	0.6171171171171171	0.21546546546546547
TPM	4months	HIP	0.7882882882882882	0.8085585585585586	0.7057057057057057
TPM	4months	Cortex	0.18543543543543545	0.20270270270270271	0.12987987987987987
WILD	4months	HIP	0.6614114114114114	0.4204204204204204	0.3648648648648649
WILD	4months	Cortex	0.3355855855855856	0.3558558558558559	0.1111111111111111
WILD	8months	HIP	0.2117117117117117	0.771021021021021	0.8926426426426426
WILD	4months	Cortex	0.13963963963963966	0.6456456456456456	0.5735735735735735
TPM	8months	HIP	0.7184684684684685	0.7605105105105106	0.7680180180180181
TPM	8months	Cortex	0.2987987987987988	0.1584084084084084	0.07882882882882883
TPM	8months	HIP	0.7342342342342343	0.7680180180180181	0.7852852852852852
TPM	8months	Cortex	0.4144144144144144	0.7710210210210211	0.6231231231231231
TPM	4months	HIP	0.33858858858858865	0.0945945945945946	0.15765765765765766
TPM	4months	Cortex	0.1156156156156156	0.07807807807807808	0.08558558558558559
WILD	8months	Cortex	0.3843843843843844	0.3228228228228228	0.3716216216216216
WILD	4months	HIP	0.5713213213213213	0.5758258258258259	0.503003003003003
WILD	4months	Cortex	0.5765765765765766	0.6268768768768769	0.6261261261261262
WILD	4months	HIP	0.2394894894894895	0.4444444444444445	0.44294294294294295
TPM	4months	HIP	0.7072072072072072	0.6719219219219219	0.7222222222222223
TPM	4months	Cortex	0.734984984984985	0.013513513513513514	0.018018018018018014
TPM	18months	HIP	0.6831831831831832	0.6966966966966968	0.6441441441441441
TPM	18months	Cortex	0.2515015015015015	0.5765765765765766	0.7342342342342343
TPM	18months	HIP	0.792042042042042	0.5923423423423424	0.6163663663663663
TPM	18months	Cortex	0.6186186186186187	0.16816816816816818	0.1036036036036036
TPM	18months	HIP	0.521021021021021	0.8506006006006006	0.8213213213213213
TPM	18months	Cortex	0.5518018018018018	0.2875375375375375	0.16516516516516516
TAS10	18months	HIP	0.3025525525525525	0.7642642642642643	0.7454954954954955
TAS10	18months	Cortex	0.4924924924924925	0.6524024024024024	0.6051051051051051
WILD	8months	Cortex	0.2702702702702703	0.3498498498498499	0.2807807807807808
WILD	18months	HIP	0.3010510510510511	0.8911411411411412	0.8010510510510511
TAS10	18months	HIP	0.4384384384384384	0.8641141141141142	0.8048048048048049
TAS10	18months	Cortex	0.2132132132132132	0.8288288288288288	0.8138138138138138
WILD	8months	Cortex	0.6081081081081081	0.18468468468468469	0.2147147147147147
WILD	18months	HIP	0.33108108108108103	0.8543543543543544	0.734984984984985
WILD	4months	Cortex	0.12387387387387387	0.3648648648648649	0.3633633633633634
WILD	18months	HIP	0.7169669669669669	0.5645645645645645	0.5337837837837838
TAS10	18months	HIP	0.5645645645645645	0.8340840840840841	0.81006006006006
TAS10	18months	Cortex	0.14414414414414414	0.8063063063063063	0.7087087087087087
WILD	2months	Cortex	0.5	0.19894894894894893	0.231981981981982
TAS10	18months	HIP	0.0945945945945946	0.4744744744744744	0.5960960960960962
WILD	18months	HIP	0.3888888888888889	0.6734234234234234	0.6208708708708709
WILD	18months	Cortex	0.022522522522522518	0.5825825825825826	0.5758258258258258
WILD	2months	Cortex	0.4114114114114114	0.015015015015015015	0.007507507507507507
WILD	4months	HIP	0.5630630630630631	0.78003003003003	0.6921921921921922
WILD	2months	Cortex	0.24924924924924924	0.027027027027027032	0.040540540540540536
WILD	4months	HIP	0.4527027027027027	0.8295795795795796	0.7402402402402402
TAU	2months	HIP	0.7432432432432432	0.5412912912912913	0.5285285285285285
TAU	2months	Cortex	0.13963963963963966	0.3813813813813813	0.207957957957958
TAU	2months	HIP	0.78003003003003	0.22522522522522526	0.475975975975976
TAU	2months	Cortex	0.1951951951951952	0.07357357357357358	0.04204204204204204
WILD	4months	Cortex	0.5945945945945946	0.11486486486486484	0.0045045045045045045
WILD	2months	HIP	0.2394894894894895	0.6111111111111112	0.572072072072072
TAU	4months	HIP	0.7267267267267268	0.3903903903903904	0.3363363363363363
TAU	4months	Cortex	0.16666666666666669	0.5728228228228228	0.3663663663663663
TAU	4months	HIP	0.8363363363363363	0.04354354354354355	0.2454954954954955
TAU	4months	Cortex	0.2222222222222222	0.04954954954954955	0.07432432432432431
TAU	4months	HIP	0.4061561561561562	0.3663663663663663	0.3310810810810811
TAU	4months	Cortex	0.2980480480480481	0.26576576576576577	0.23873873873873874
TAU	4months	HIP	0.4009009009009009	0.22147147147147148	0.17417417417417416
TAU	4months	Cortex	0.8423423423423424	0.5585585585585586	0.33183183183183185
TAU	2months	HIP	0.2237237237237237	0.1891891891891892	0.12387387387387387
TAU	2months	Cortex	0.22372372372372373	0.14564564564564564	0.11036036036036036
WILD	4months	Cortex	0.1996996996996997	0.545045045045045	0.2912912912912913
WILD	2months	HIP	0.5015015015015015	0.24324324324324326	0.2987987987987988
TAU	2months	HIP	0.7057057057057057	0.0975975975975976	0.1388888888888889
TAU	2months	Cortex	0.32507507507507505	0.2882882882882883	0.13663663663663664
WILD	4months	Cortex	0.1539039039039039	0.15615615615615616	0.09234234234234234
WILD	2months	HIP	0.7957957957957957	0.2612612612612613	0.2297297297297297
WILD	2months	Cortex	0.4512012012012012	0.20870870870870872	0.030030030030030037
WILD	2months	HIP	0.6531531531531531	0.12462462462462462	0.28003003003003
TAU	8months	HIP	0.7087087087087087	0.7777777777777778	0.5990990990990991
TAU	8months	Cortex	0.3551051051051051	0.3678678678678679	0.2567567567567568
WILD	8months	HIP	0.7244744744744744	0.4587087087087087	0.5840840840840841
WILD	8months	Cortex	0.271021021021021	0.4069069069069069	0.2357357357357357
WILD	2months	Cortex	0.3521021021021021	0.06756756756756757	0.03153153153153153
TAU	8months	HIP	0.6546546546546547	0.5105105105105106	0.5788288288288288
WILD	8months	Cortex	0.12387387387387387	0.16666666666666666	0.13663663663663664
WILD	8months	HIP	0.8363363363363363	0.4331831831831832	0.4954954954954955
WILD	8months	Cortex	0.4864864864864865	0.2575075075075075	0.12912912912912913
WILD	8months	HIP	0.1629129129129129	0.490990990990991	0.4722222222222222
TAU	8months	HIP	0.774024024024024	0.3828828828828829	0.4219219219219219
TAU	8months	Cortex	0.3731231231231231	0.13813813813813813	0.08858858858858859
WILD	8months	Cortex	0.32432432432432434	0.34459459459459457	0.3656156156156156
WILD	8months	HIP	0.3843843843843844	0.6801801801801802	0.7462462462462462
TAU	8months	HIP	0.7642642642642643	0.30180180180180183	0.3648648648648649
TAU	8months	Cortex	0.17792792792792791	0.17942942942942944	0.17567567567567566
WILD	2months	Cortex	0.0915915915915916	0.16516516516516516	0.060810810810810814
WILD	18months	HIP	0.978978978978979	0.2432432432432433	0.4136636636636637
TAU	18months	HIP	0.3295795795795796	0.11936936936936934	0.12312312312312312
TAU	18months	Cortex	0.22522522522522526	0.3468468468468469	0.5795795795795796
WILD	4months	Cortex	0.4129129129129129	0.2537537537537537	0.1794294294294294
WILD	18months	HIP	0.4677177177177177	0.9707207207207208	0.993993993993994
TAU	18months	HIP	0.9069069069069068	0.90990990990991	0.8213213213213213
TAU	18months	Cortex	0.6861861861861862	0.7897897897897898	0.6336336336336337
TAU	18months	HIP	0.8408408408408408	0.963963963963964	0.8843843843843844
TAU	18months	Cortex	0.7942942942942943	0.6328828828828829	0.7402402402402403
WILD	2months	Cortex	0.3851351351351352	0.24099099099099103	0.17567567567567566
WILD	18months	HIP	0.6411411411411412	0.6876876876876876	0.5848348348348349
HET_TASTPM	2months	HIP	0.39939939939939945	0.17342342342342346	0.14114114114114112
HET_TASTPM	2months	Cortex	0.213963963963964	0.12087087087087088	0.08258258258258258
HET_TASTPM	2months	HIP	0.3746246246246246	0.29054054054054057	0.4114114114114114
HET_TASTPM	2months	Cortex	0.21396396396396394	0.08108108108108109	0.05105105105105105
HET_TASTPM	2months	HIP	0.4054054054054054	0.30180180180180183	0.25
HET_TASTPM	2months	Cortex	0.18093093093093093	0.3641141141141141	0.17717717717717718
HET_TASTPM	2months	HIP	0.4744744744744745	0.1463963963963964	0.17867867867867868
HET_TASTPM	2months	Cortex	0.16591591591591592	0.02552552552552553	0.05705705705705705
HO_TASTPM	2months	HIP	0.26426426426426425	0.3063063063063063	0.2627627627627628
HO_TASTPM	2months	Cortex	0.024024024024024024	0.25300300300300305	0.04954954954954955
HO_TASTPM	2months	HIP	0.31981981981981983	0.3603603603603603	0.5480480480480481
HO_TASTPM	2months	Cortex	0.1906906906906907	0.19744744744744747	0.08933933933933934
HO_TASTPM	2months	HIP	0.2522522522522523	0.4339339339339339	0.5893393393393394
HO_TASTPM	2months	Cortex	0.1066066066066066	0.25675675675675674	0.18018018018018014
HO_TASTPM	2months	HIP	0.2695195195195195	0.5855855855855856	0.8138138138138138
HO_TASTPM	2months	Cortex	0.13963963963963966	0.08633633633633632	0.08258258258258258
HET_TASTPM	4months	HIP	0.2702702702702703	0.7207207207207207	0.7717717717717718
HET_TASTPM	4months	Cortex	0.231981981981982	0.16816816816816815	0.22822822822822825
HET_TASTPM	4months	HIP	0.17492492492492492	0.7620120120120122	0.7402402402402403
HET_TASTPM	4months	Cortex	0.0975975975975976	0.3295795795795796	0.15915915915915915
HET_TASTPM	4months	HIP	0.2875375375375375	0.8806306306306306	0.8243243243243243
HET_TASTPM	4months	Cortex	0.28378378378378377	0.02552552552552553	0.013513513513513514
HET_TASTPM	4months	HIP	0.0457957957957958	0.8333333333333333	0.8948948948948949
HET_TASTPM	4months	Cortex	0.05555555555555555	0.3108108108108108	0.2792792792792793
HO_TASTPM	4months	HIP	0.5855855855855856	0.4647147147147147	0.5645645645645646
HO_TASTPM	4months	Cortex	0.3220720720720721	0.6426426426426427	0.3933933933933934
HO_TASTPM	4months	HIP	0.5375375375375375	0.5262762762762763	0.6231231231231231
HO_TASTPM	4months	Cortex	0.25900900900900903	0.4857357357357357	0.3888888888888889
HO_TASTPM	4months	HIP	0.18018018018018014	0.7995495495495495	0.8168168168168168
HO_TASTPM	4months	Cortex	0.05705705705705706	0.6801801801801801	0.6486486486486487
HO_TASTPM	4months	HIP	0.4391891891891892	0.7672672672672673	0.7139639639639639
HO_TASTPM	4months	Cortex	0.03753753753753754	0.2484984984984985	0.16816816816816815
HET_TASTPM	18months	HIP	0.2807807807807808	0.8213213213213213	0.8138138138138138
HET_TASTPM	18months	Cortex	0.34984984984984985	0.6869369369369369	0.6801801801801801
HET_TASTPM	18months	HIP	0.4954954954954954	0.8453453453453453	0.8018018018018018
HET_TASTPM	18months	Cortex	0.2132132132132132	0.7822822822822824	0.7387387387387387
HET_TASTPM	18months	HIP	0.3986486486486487	0.8453453453453453	0.8603603603603603
HET_TASTPM	18months	Cortex	0.0975975975975976	0.5015015015015015	0.27402402402402404
HET_TASTPM	18months	HIP	0.5803303303303303	0.7522522522522522	0.7492492492492493
HET_TASTPM	18months	Cortex	0.2605105105105105	0.4189189189189189	0.427927927927928
HET_TASTPM	8months	HIP	0.33483483483483484	0.5848348348348349	0.6141141141141141
HET_TASTPM	8months	Cortex	0.11711711711711713	0.6336336336336337	0.6103603603603603
HET_TASTPM	8months	HIP	0.7222222222222223	0.5630630630630631	0.5900900900900901
HET_TASTPM	8months	Cortex	0.6223723723723724	0.4204204204204205	0.3513513513513513
HET_TASTPM	8months	HIP	0.4234234234234234	0.6786786786786787	0.6846846846846847
HET_TASTPM	8months	Cortex	0.3108108108108108	0.3866366366366366	0.3701201201201201
HET_TASTPM	8months	HIP	0.7912912912912913	0.3956456456456456	0.427927927927928
HET_TASTPM	8months	Cortex	0.3521021021021021	0.5255255255255256	0.4166666666666667
HO_TASTPM	8months	HIP	0.4872372372372372	0.9039039039039038	0.954954954954955
HO_TASTPM	8months	Cortex	0.24699699699699695	0.7905405405405406	0.7117117117117118
HO_TASTPM	8months	HIP	0.5683183183183182	0.6216216216216217	0.6291291291291291
HO_TASTPM	8months	Cortex	0.0915915915915916	0.34234234234234234	0.6126126126126126
HO_TASTPM	8months	HIP	0.3783783783783784	0.8618618618618619	0.8033033033033032
HO_TASTPM	8months	Cortex	0.12687687687687688	0.30180180180180183	0.262012012012012
HO_TASTPM	8months	HIP	0.243993993993994	0.8010510510510509	0.9016516516516516
HO_TASTPM	8months	Cortex	0.17117117117117114	0.7319819819819819	0.5765765765765766
HO_TASTPM	18months	HIP	0.5135135135135135	0.7972972972972974	0.8978978978978979
HO_TASTPM	18months	Cortex	0.490990990990991	0.8130630630630631	0.6914414414414415
HO_TASTPM	18months	HIP	0.521021021021021	0.9594594594594594	0.8115615615615616
HO_TASTPM	18months	Cortex	0.6501501501501501	0.8776276276276276	0.7627627627627628
HO_TASTPM	18months	HIP	0.4519519519519519	0.9384384384384384	0.8453453453453453
HO_TASTPM	18months	Cortex	0.4039039039039039	0.9039039039039038	0.7687687687687688
