# Supplementary material for: Unified AI framework to uncover deep interrelationships between gene expression and Alzheimer’s disease neuropathologies
Source: Nat Commun. 2021 Sep 10;12:5369. doi: 10.1038/s41467-021-25680-7 (PMC8433314; doi:10.1038/s41467-021-25680-7)
Supplement: Supplementary file 11 — Source Data [file 41467_2021_25680_MOESM11_ESM.zip › sourcedata/3ab_embedding_correlations.csv]

model	test_set	CERAD	PLAQUES	ABETA_IHC	BRAAK	TANGLES	TAU_IHC	addx_to_death_cats	controlled_cogn_global_last	dementia
KMeans	1	0.9733120164619589	0.4469829228268332	0.4197182569064349	0.9173731585802096	0.18223619445923067	0.9461875786349876	0.022324044172590284	0.010710004979550774	0.0162325149777967
KMeans	2	0.009972996981245857	0.0019988593431225564	0.06147548853343158	0.07512889799346036	0.683397853203403	0.9507675524145734	0.0443228204994974	0.009431048359972561	0.00610500875834446
KMeans	3	0.23497316512093366	0.10200050693491987	0.8765919606551634	0.34054422467071915	0.9814056394616237	0.3597365713431612	0.13632706045481946	0.09353089429527016	0.024863522569161377
KMeans	4	0.8218349988845816	0.6250472471518306	0.46395544772025515	0.6752696968597666	0.598726959042374	0.13815446553270422	0.23048423144742128	0.12957130747007556	0.004354263758200884
KMeans	5	0.6567056330076015	0.3510932170423055	0.9953020310357812	0.6914047035287744	0.9841935007035997	0.01887785255114022	0.1123808938203836	0.03646543660551329	0.04289744225693363
PCA	1	0.002541962952150911	1.8354530908611308e-07	0.341827402616463	0.002914902560090742	0.19076887303453322	0.008893177720432792	0.022324044172588303	0.010710004979550856	0.0162325149777967
PCA	2	0.009972996981245857	0.0019988593431225564	0.22384763904219093	0.07512889799346036	0.6833978532036589	0.00017726823731458753	0.0443228204994915	0.009431048359972626	0.006105008758348168
PCA	3	0.01939308860010552	0.015856136103001607	0.4974412825962517	0.01729286700313094	0.9611194965280146	0.020821222946726285	0.13632706045483897	0.09353089429527137	0.024863522569192643
PCA	4	0.029516281585017595	0.0315729959382122	0.4639554477202979	6.024957779546103e-05	0.12035784472412532	0.13815446553270164	0.23048423144741442	0.12957130747007373	0.004354263758200701
PCA	5	0.043661363850943206	0.24871037521006029	0.7280014490880925	0.10210443123656744	0.8340084029806912	0.05975241376466554	0.11238089382037915	0.036465436605519576	0.04289744225693363
zhang_modules	1	0.0036391228440360024	3.4293659436827097e-08	0.7677033959722369	0.0019030272580507698	0.4388178495031915	0.9364688963027701	0.025854564174180333	0.0007895152441019761	0.0028395540728427715
zhang_modules	2	0.0008523380452617396	5.923915742681332e-06	0.9365589815421365	0.01675088176316596	0.9565133798556817	0.0005254096144928523	0.1109920527482149	0.0035249213896052897	2.430844140518705e-05
zhang_modules	3	0.0029237601219890058	0.0013038322938767064	0.838286208686991	0.004180058117124292	0.9953625671232181	0.00042914549150059036	0.27497982301350593	0.08893398458523867	4.082576776337659e-06
zhang_modules	4	0.0012977191959114762	0.00044017623205718274	0.8266286499340006	2.1429814701477416e-06	0.14398291357975482	0.0015022018038072134	0.7501475375204149	0.01672518685237009	0.00046007249383849533
zhang_modules	5	0.0003248153373755979	0.0009966917525547421	0.9878407865122178	0.0010370456344311002	0.960754516634527	0.00036961567482738327	0.12382079239496911	0.04571095814336936	0.004503765015759491
sara_modules	1	0.0006541741610214019	4.389324643316865e-08	0.06973719620969895	0.0002393238850636383	0.0029005176520122745	0.0029411043174349372	0.013890462786531894	0.0001470253926290511	0.00021402389224949264
sara_modules	2	0.0003972812116188241	3.892902536823676e-05	0.7432714450319102	0.0009105604884359444	0.9952253753834301	0.45295776068595284	0.07284705568827814	0.2472584744210666	0.0001595351345154715
sara_modules	3	0.0026936623584920853	0.0018750725886904477	0.6220260926286386	0.002472070232839973	0.9653650893143872	0.8452596760310529	0.11291811087327391	0.5409942969791526	3.149143748558859e-06
sara_modules	4	0.0013764552929376396	0.001416687689340494	0.922611638171418	5.365402187294978e-06	0.11435762313563329	0.26839063924143625	0.7470360288066245	0.004541218257521806	8.692380960751106e-05
sara_modules	5	0.0017672849389701974	0.0070416128704325525	0.9712773253217687	0.002628259725624979	0.9633480572809207	0.40938652278410836	0.12398905090629266	0.09927091754469777	0.0064564622173669435
ben_modules	1	0.007547058020279571	6.156018122001706e-07	0.12685325712552947	0.0027238926517605027	0.005748816465056487	0.07830897248085555	0.22860877253124123	0.0013026652471515316	0.00020064889395607935
ben_modules	2	0.0010788352354484014	0.0002478803463871125	0.4398388990860544	0.01033508612645919	0.9912444811214142	0.410723463509561	0.7130159807085082	0.8998837995297413	0.006104228516842972
ben_modules	3	0.0010938933613780742	0.0019231177823000318	0.6189213837876529	0.0006648911032463361	0.9967676965486209	0.759712742441557	0.1914703416258685	0.5239814932961815	5.8007046863087394e-05
ben_modules	4	0.00037960367917473734	0.00014508088734566338	0.8378297472524149	4.466166237390622e-07	0.16846867523060163	0.12476988064849437	0.5659779074429888	0.03579408224868701	9.548219886210062e-05
ben_modules	5	0.0027113488018899053	0.009875556757918	0.9436365103663265	0.0025913790087361685	0.9842761179854863	0.008020650190536504	0.04276989624886576	0.04188882290414773	0.004972497748629205
CERAD_MLP	1	7.181415906756021e-18	5.28053528086091e-13	0.00010130010217339997	5.061456567012968e-09	0.18085280528622857	0.000805371086212612	0.10787771001417355	0.0734767666741395	8.893395705334633e-10
CERAD_MLP	2	8.250395620183934e-17	2.5342944396544662e-17	0.021347594126090042	7.670813219160685e-21	0.021766938125994808	4.423686633541428e-05	0.00013574512331440854	0.0014177024423509305	1.4300796815386274e-08
CERAD_MLP	3	9.045367298181125e-26	4.532418674848961e-19	0.024986159345622004	1.3510690294562738e-17	0.058612557842271755	0.0004932071183488948	0.0002275752677931745	4.628026391607313e-06	3.874886111267521e-17
CERAD_MLP	4	9.319916496967383e-31	7.573701422936169e-16	0.0012563477930577524	5.370532281987718e-23	1.1142859149692696e-10	6.7949588704386075e-12	1.4833215407452669e-06	6.396473419115997e-07	8.526417763402875e-10
CERAD_MLP	5	1.3216167106659633e-26	1.8236870960862386e-23	0.06122977912477094	2.715197452459265e-20	0.07937822325987082	2.0555084129397874e-06	0.0033465348316430213	1.0943378385825932e-06	1.0153318591688994e-09
PLAQUES_MLP	1	0.006287535527231132	0.0005883407082280009	0.11042935098586429	0.006398435340713008	0.2972642049827238	0.9818407947394181	0.6889964048337658	0.3099213846210626	0.000418388125159504
PLAQUES_MLP	2	0.7551565747541278	0.0012170216808387211	0.6881411487354666	0.9953710808733391	0.7593384833557801	0.8257353233809429	0.012515880619570704	0.1916483788250782	0.16940532332451694
PLAQUES_MLP	3	0.20814262137055028	0.006729422057607726	0.8813523041912829	0.05678999673357998	1.0	0.9850472327891668	1.0	0.371569787389654	0.005298078498727988
PLAQUES_MLP	4	0.24920254160196317	0.02899757120250988	0.017934119954403437	0.0202935131675834	0.9447290724067067	0.3836878153364046	0.9880665308055053	0.3280272522323943	0.1269885643478189
PLAQUES_MLP	5	0.022316714651905815	0.00038028545442830776	0.9768785408377025	0.09649946912255537	0.376070739157167	0.00890744025392088	0.18683267704109938	0.015506300526833933	0.17301768134098483
ABETA_IHC_MLP	1	1.3507288983397622e-11	2.350779572264833e-09	1.0273655545746223e-09	6.380492305287763e-11	7.049882869581869e-05	0.014640621976008034	9.134391240119606e-06	2.4902600647437332e-05	4.8642399247318604e-08
ABETA_IHC_MLP	2	1.920397280441559e-08	7.425045035510833e-08	0.0001454228037975999	1.8301909243523382e-09	0.010612662081299424	0.003951266566176156	0.004875873807757721	0.019634502913909346	0.0004171185535452305
ABETA_IHC_MLP	3	0.0008882858325468333	0.0018504272060426686	5.056218342780877e-07	0.006345166675238063	0.04789206469509427	0.47299714549369465	3.9760785473212716e-05	0.014551395433035852	1.0657196623239825e-06
ABETA_IHC_MLP	4	7.272507938490943e-08	1.4273929508713569e-07	0.02847276987194822	9.998508626772589e-09	0.0005087898192862304	0.0010765142692042904	0.001669396007702324	0.10523081119458354	4.750056059134543e-06
ABETA_IHC_MLP	5	3.758940252722403e-09	1.8427806141803274e-07	3.461532894362686e-08	1.3707381097858294e-05	0.5594416147164522	0.3310846458734064	0.04018633023737399	0.22567236724778214	0.00016071112381445772
BRAAK_MLP	1	3.651883084645756e-14	3.178784661111852e-11	0.03406532915384135	3.1628976557517625e-21	0.14827668818283707	0.017113175045231455	0.03877664469593967	0.01764517847012069	7.905939989501004e-13
BRAAK_MLP	2	2.0060374281806034e-18	4.955239057292895e-16	0.000465285684866716	4.686622597362578e-25	0.02584943470459966	3.914109097059868e-05	7.516696396566119e-05	0.019862530833903033	6.148606439653098e-13
BRAAK_MLP	3	2.256554047000796e-15	1.4991042164909947e-11	0.6474020299712341	1.3195971125076203e-19	0.7977662241792618	0.10447304254176903	0.0002133852971873489	0.0033559304230265583	4.788191026548221e-18
BRAAK_MLP	4	2.7904180850159354e-17	2.7733563626369455e-15	0.0002607708741168809	7.324113561621338e-35	1.4710235033991847e-07	4.743784045225549e-10	6.067437970691682e-05	0.0010123762815904306	1.1888219640614747e-09
BRAAK_MLP	5	1.5342126906143948e-21	2.7933329452962232e-11	0.22514150439113315	8.845826803527013e-30	0.07295884631416108	5.904408780543998e-11	4.231146240686865e-06	0.002497059828766403	1.7065482790980558e-13
TANGLES_MLP	1	0.16621089996957458	0.2341908949173949	0.4624501674936083	0.26189818919923147	0.32517769598897434	0.11410462319557921	0.1112005048111801	0.0015570017480157222	8.016635684896679e-05
TANGLES_MLP	2	0.29096999255233363	0.44159943028943244	0.49822198090417213	0.43811684738982326	0.009026844434877791	1.2999735119135485e-09	0.16558279031690887	0.03324887471882217	0.1257818357234489
TANGLES_MLP	3	0.06979511602817048	0.5508485773642826	0.5905893601151788	0.32356062498308663	1.0	0.3137966841642948	0.005977275386852014	0.003326004732558786	0.0004441833010835253
TANGLES_MLP	4	0.9618580279959177	0.9815272587981168	0.5753765944052213	0.9478058136523483	0.9951441892365801	0.17324124357160647	0.6247052966541407	0.7185160340574004	0.20325902691575437
TANGLES_MLP	5	0.18367798797351403	0.1330342736995503	0.30911293226422004	0.2744095434647621	0.4062190060801063	0.0006514823001045905	0.9881454344209497	0.8959274335326425	0.982579757426477
TAU_IHC_MLP	1	0.00016658252124308946	2.7985338448192866e-06	0.00011815540211545515	0.0008638137248158665	0.015379926410830377	0.0017773802630489729	0.01290200556318532	1.5957112466473532e-05	0.006775792199857758
TAU_IHC_MLP	2	2.2650778272811737e-06	2.9397571290053766e-06	0.01252431056805726	2.1408631667611415e-07	0.04464038381525448	4.993680527634328e-10	0.00029495209413153754	0.08120238436213537	1.1014525701790771e-07
TAU_IHC_MLP	3	0.00027193520214899893	2.1791560363241782e-05	0.3019032700513143	0.0006927157933437747	0.36133808154352604	0.0002337376867692617	0.00040696784568796177	0.007618857101786128	1.898332173024154e-12
TAU_IHC_MLP	4	5.262237180779542e-06	0.0005710194610388674	0.013745534545941122	6.220937233878299e-05	0.06363861299750942	1.20240481654752e-18	0.026356971769726227	0.023903540135679323	0.017471159043958386
TAU_IHC_MLP	5	1.0545481091762709e-06	0.000400870935015166	0.061747146144354045	8.52906731534588e-06	0.2729801866172187	2.3251709160417897e-07	0.01609982771883655	0.00527059035464361	1.9416550314964725e-05
MD-AD	1	2.135642317899289e-16	6.384679681278022e-18	5.472026686881068e-06	6.3002931587123044e-24	0.010219273505458502	3.987434727748501e-05	0.0007783699878448427	0.0001914833812445464	4.595086916806198e-09
MD-AD	2	6.624824549998763e-31	4.357078043975073e-33	2.411169750224656e-10	1.5350287477826208e-26	0.012295366659859874	1.0011045619145446e-19	0.0004275330631481195	0.0074122859746880146	3.308646297913691e-13
MD-AD	3	5.558368030482278e-22	1.1504537627315568e-15	1.6270656880382247e-05	1.6119676672366543e-32	0.018809784147223604	7.774075672351877e-10	8.255154945124854e-06	3.700583082245649e-05	6.588625800858243e-16
MD-AD	4	1.5689892948473344e-30	1.2070389116235469e-18	0.010219658332275242	1.7761618317753584e-28	6.005198467180065e-10	4.0469058802049416e-26	3.3221797776075767e-06	9.11523857129526e-05	6.673585892134333e-12
MD-AD	5	1.8985843897982498e-27	3.3538767391487854e-31	4.7014876714090955e-08	8.286331382844964e-28	0.0020492811706449114	1.5280581555535521e-15	0.0001799582862203898	0.00019583969833489616	1.6686115337662236e-13
