# Supplementary material for: Unified AI framework to uncover deep interrelationships between gene expression and Alzheimer’s disease neuropathologies
Source: Nat Commun. 2021 Sep 10;12:5369. doi: 10.1038/s41467-021-25680-7 (PMC8433314; doi:10.1038/s41467-021-25680-7)
Supplement: Supplementary file 11 — Source Data [file 41467_2021_25680_MOESM11_ESM.zip › sourcedata/3ac_internal_tsne_embeddings.csv]

E1_MDAD-consensus	E2_MDAD-consensus	E1_MLP-CERAD	E2_MLP-CERAD	E1_MLP-BRAAK	E2_MLP-BRAAK	E1_MLP-PLAQUES	E2_MLP-PLAQUES	E1_MLP-TANGLES	E2_MLP-TANGLES	E1_MLP-ABETA_IHC	E2_MLP-ABETA_IHC	E1_MLP-TAU_IHC	E2_MLP-TAU_IHC	E1_modules-zhang_et_al_2013	E2_modules-zhang_et_al_2013	E1_modules-mostafavi_et_al_2018	E2_modules-mostafavi_et_al_2018	E1_modules-logsdon_et_al_2019	E2_modules-logsdon_et_al_2019	E1_PCA-50	E2_PCA-50	E1_KMeans-50	E2_KMeans-50
-1.6896935	-1.6896935	-45.100445	-45.100445	43.23665	43.23665	5.015784	5.015784	-0.8937994	-0.8937994	17.12746	17.12746	38.431377	38.431377	20.836222	20.836222	-19.582863	-19.582863	26.058506	26.058506	2.3777785	2.3777785	-19.425829	-19.425829
12.804807	12.804807	-51.21645	-51.21645	56.452404	56.452404	13.983103	13.983103	5.0586505	5.0586505	-15.424999	-15.424999	-38.295544	-38.295544	-18.008595	-18.008595	60.381493	60.381493	-71.17574	-71.17574	24.026102	24.026102	14.988729	14.988729
26.66733	26.66733	59.715126	59.715126	1.8616501	1.8616501	8.360554	8.360554	-12.748284	-12.748284	-13.720927	-13.720927	-38.95947	-38.95947	-17.772625	-17.772625	59.867027	59.867027	-71.02233	-71.02233	24.775827	24.775827	14.378517	14.378517
25.704351	25.704351	18.132948	18.132948	-0.34396023	-0.34396023	-13.2012205	-13.2012205	-7.7719874	-7.7719874	30.762619	30.762619	-28.619442	-28.619442	20.919853	20.919853	-21.614649	-21.614649	18.796757	18.796757	3.5312738	3.5312738	-19.629124	-19.629124
-29.969095	-29.969095	-41.474636	-41.474636	-2.5944042	-2.5944042	-20.490076	-20.490076	9.562311	9.562311	-9.106329	-9.106329	42.72793	42.72793	-32.36796	-32.36796	9.693917	9.693917	-34.25443	-34.25443	-43.995472	-43.995472	14.711794	14.711794
-36.51852	-36.51852	12.8126135	12.8126135	-0.9184396	-0.9184396	-5.553379	-5.553379	19.129572	19.129572	6.878304	6.878304	-18.239893	-18.239893	17.965479	17.965479	-16.521889	-16.521889	46.401775	46.401775	-5.552494	-5.552494	-26.468199	-26.468199
-40.371555	-40.371555	15.94454	15.94454	-1.9787936	-1.9787936	-4.306116	-4.306116	23.037317	23.037317	15.593192	15.593192	-1.9381034	-1.9381034	1.8840932	1.8840932	-26.62674	-26.62674	-1.383751	-1.383751	-3.8786454	-3.8786454	-26.098074	-26.098074
-12.183477	-12.183477	42.4618	42.4618	-3.8652453	-3.8652453	6.0678983	6.0678983	10.595434	10.595434	-5.038219	-5.038219	-16.045895	-16.045895	22.631027	22.631027	-42.47452	-42.47452	40.82457	40.82457	-2.1171422	-2.1171422	-24.389074	-24.389074
-6.4301844	-6.4301844	7.663743	7.663743	-7.1263447	-7.1263447	7.39652	7.39652	34.48092	34.48092	-24.852211	-24.852211	-12.729737	-12.729737	22.221718	22.221718	-10.238217	-10.238217	28.692118	28.692118	3.8211021	3.8211021	-16.84965	-16.84965
-28.905926	-28.905926	9.778392	9.778392	-11.08637	-11.08637	-2.997106	-2.997106	46.729874	46.729874	-11.012425	-11.012425	37.539097	37.539097	-26.28409	-26.28409	-3.6706283	-3.6706283	-12.7878895	-12.7878895	-40.02682	-40.02682	20.752308	20.752308
25.09265	25.09265	11.447383	11.447383	4.5313563	4.5313563	-12.936071	-12.936071	-10.891814	-10.891814	9.540019	9.540019	-23.297045	-23.297045	8.854394	8.854394	-2.7216423	-2.7216423	27.19447	27.19447	0.51413476	0.51413476	-19.170328	-19.170328
-9.922908	-9.922908	-0.42219585	-0.42219585	26.375135	26.375135	4.7033253	4.7033253	-3.3382282	-3.3382282	-13.268834	-13.268834	-28.574354	-28.574354	2.1605268	2.1605268	8.669197	8.669197	-5.0266614	-5.0266614	9.223449	9.223449	-16.024216	-16.024216
-10.599812	-10.599812	-6.1339874	-6.1339874	16.079416	16.079416	4.4760437	4.4760437	17.61831	17.61831	9.830005	9.830005	-30.986874	-30.986874	4.477138	4.477138	7.9642987	7.9642987	-2.5381596	-2.5381596	9.084035	9.084035	-15.95649	-15.95649
5.3683624	5.3683624	-25.159744	-25.159744	-15.711538	-15.711538	28.472208	28.472208	38.748985	38.748985	-7.802439	-7.802439	45.097393	45.097393	-34.87852	-34.87852	25.635637	25.635637	-43.637783	-43.637783	-37.428913	-37.428913	18.55828	18.55828
-22.36397	-22.36397	-27.607435	-27.607435	-13.676095	-13.676095	19.27903	19.27903	6.3472185	6.3472185	15.686231	15.686231	45.455025	45.455025	7.4888663	7.4888663	-4.2703624	-4.2703624	23.93346	23.93346	-0.71539205	-0.71539205	-21.830156	-21.830156
-22.187874	-22.187874	-29.909657	-29.909657	-14.169088	-14.169088	16.969078	16.969078	20.327324	20.327324	20.940756	20.940756	40.79495	40.79495	3.9276187	3.9276187	1.5645883	1.5645883	20.155176	20.155176	-0.51793194	-0.51793194	-21.63523	-21.63523
11.467334	11.467334	-30.291834	-30.291834	-13.903327	-13.903327	19.9553	19.9553	-18.047638	-18.047638	9.773714	9.773714	38.808224	38.808224	-15.139086	-15.139086	19.003054	19.003054	-18.01056	-18.01056	18.947554	18.947554	2.2750583	2.2750583
7.624179	7.624179	-30.992102	-30.992102	-7.5205708	-7.5205708	-7.954855	-7.954855	-6.3790507	-6.3790507	16.88934	16.88934	10.405652	10.405652	18.036371	18.036371	-24.092066	-24.092066	48.539356	48.539356	-3.0425422	-3.0425422	-24.231506	-24.231506
-26.775982	-26.775982	-22.914701	-22.914701	34.62687	34.62687	24.78602	24.78602	34.095356	34.095356	-23.417568	-23.417568	34.174126	34.174126	-29.401777	-29.401777	31.042364	31.042364	-24.712524	-24.712524	-36.435806	-36.435806	21.598137	21.598137
20.025644	20.025644	23.54094	23.54094	41.774223	41.774223	-4.0179105	-4.0179105	9.728585	9.728585	2.9861012	2.9861012	9.189095	9.189095	-31.150314	-31.150314	12.213796	12.213796	-30.483202	-30.483202	-41.949272	-41.949272	15.033333	15.033333
0.21834761	0.21834761	49.83586	49.83586	33.78951	33.78951	-8.278866	-8.278866	-10.037761	-10.037761	0.04142601	0.04142601	-35.096664	-35.096664	4.0671577	4.0671577	-23.054945	-23.054945	10.4785595	10.4785595	0.5638742	0.5638742	-33.43992	-33.43992
0.2617481	0.2617481	29.48524	29.48524	51.761482	51.761482	7.7728114	7.7728114	3.8907888	3.8907888	14.981356	14.981356	-10.058668	-10.058668	2.0355132	2.0355132	10.547422	10.547422	-19.355154	-19.355154	7.7523746	7.7523746	-14.737912	-14.737912
10.549966	10.549966	-28.77163	-28.77163	-9.918257	-9.918257	23.369068	23.369068	-39.753468	-39.753468	-18.073788	-18.073788	-44.831837	-44.831837	11.602042	11.602042	0.66719997	0.66719997	10.373752	10.373752	18.773129	18.773129	9.155317	9.155317
14.612417	14.612417	38.224632	38.224632	33.706852	33.706852	-14.305274	-14.305274	-16.019295	-16.019295	13.375614	13.375614	-38.93337	-38.93337	22.153313	22.153313	-32.427174	-32.427174	36.381233	36.381233	1.527281	1.527281	-21.57011	-21.57011
-22.504095	-22.504095	-29.10907	-29.10907	-8.575128	-8.575128	14.684176	14.684176	35.460724	35.460724	-34.614773	-34.614773	44.051594	44.051594	-28.971905	-28.971905	15.96924	15.96924	-24.504072	-24.504072	-39.521442	-39.521442	16.508274	16.508274
-27.130133	-27.130133	1.7980597	1.7980597	-4.9431777	-4.9431777	14.016607	14.016607	35.39141	35.39141	-21.575714	-21.575714	36.369564	36.369564	-31.800877	-31.800877	-0.3069967	-0.3069967	-32.39065	-32.39065	-41.43166	-41.43166	19.045546	19.045546
25.317095	25.317095	26.366022	26.366022	2.9997225	2.9997225	-3.0386105	-3.0386105	2.0139115	2.0139115	-17.67054	-17.67054	40.072422	40.072422	-30.811035	-30.811035	13.660033	13.660033	-25.34311	-25.34311	-39.762333	-39.762333	17.673878	17.673878
9.15142	9.15142	-27.9269	-27.9269	-46.932117	-46.932117	9.665851	9.665851	-44.99804	-44.99804	-30.839325	-30.839325	-19.253273	-19.253273	14.602176	14.602176	-16.758343	-16.758343	37.22883	37.22883	6.42519	6.42519	-22.025074	-22.025074
13.854479	13.854479	20.51279	20.51279	59.455086	59.455086	-30.161985	-30.161985	-1.9777911	-1.9777911	3.753254	3.753254	-42.601677	-42.601677	29.34672	29.34672	-44.90248	-44.90248	44.68237	44.68237	-2.3726478	-2.3726478	-35.966854	-35.966854
21.870853	21.870853	12.238189	12.238189	58.279934	58.279934	-2.1652815	-2.1652815	3.005296	3.005296	-31.466482	-31.466482	-38.76467	-38.76467	-17.940994	-17.940994	61.556538	61.556538	-70.34129	-70.34129	23.346582	23.346582	15.580223	15.580223
15.748593	15.748593	-47.289715	-47.289715	2.793117	2.793117	-0.053681	-0.053681	18.542984	18.542984	14.8839245	14.8839245	41.184658	41.184658	-2.4113307	-2.4113307	-5.0950165	-5.0950165	62.17383	62.17383	6.2783337	6.2783337	-14.878676	-14.878676
-30.225956	-30.225956	1.5257384	1.5257384	-16.496489	-16.496489	-10.129111	-10.129111	7.3512216	7.3512216	-33.247837	-33.247837	-40.301537	-40.301537	-23.921047	-23.921047	8.406258	8.406258	-9.520166	-9.520166	-42.732258	-42.732258	16.693281	16.693281
12.030415	12.030415	10.425898	10.425898	42.296864	42.296864	-11.768896	-11.768896	-4.1025276	-4.1025276	-15.34794	-15.34794	-39.101	-39.101	25.479128	25.479128	-43.999092	-43.999092	39.361607	39.361607	-1.0750401	-1.0750401	-24.439749	-24.439749
23.757948	23.757948	11.819298	11.819298	-35.033657	-35.033657	12.021188	12.021188	18.378727	18.378727	-35.729584	-35.729584	38.117348	38.117348	-27.865532	-27.865532	19.980825	19.980825	-28.350174	-28.350174	-39.540794	-39.540794	15.290505	15.290505
30.883385	30.883385	-50.45701	-50.45701	-32.742138	-32.742138	-19.3327	-19.3327	16.914255	16.914255	-26.611834	-26.611834	38.424698	38.424698	-18.140566	-18.140566	32.12788	32.12788	-54.655983	-54.655983	22.71339	22.71339	12.372219	12.372219
10.954441	10.954441	-27.228144	-27.228144	47.63778	47.63778	5.4988413	5.4988413	-41.074104	-41.074104	-9.9582615	-9.9582615	-31.75459	-31.75459	-30.124672	-30.124672	29.712265	29.712265	-50.44917	-50.44917	7.2848587	7.2848587	28.275408	28.275408
15.799207	15.799207	18.619234	18.619234	55.762005	55.762005	21.823263	21.823263	-12.236632	-12.236632	25.196665	25.196665	-43.75515	-43.75515	32.77847	32.77847	-41.002644	-41.002644	30.69811	30.69811	0.10609224	0.10609224	-32.69771	-32.69771
-36.319004	-36.319004	-18.064964	-18.064964	-12.374199	-12.374199	-1.839872	-1.839872	-6.1189647	-6.1189647	-29.772907	-29.772907	-37.750988	-37.750988	33.339092	33.339092	-14.054874	-14.054874	58.573105	58.573105	-1.9022201	-1.9022201	-22.735762	-22.735762
3.4035997	3.4035997	-20.883152	-20.883152	25.67475	25.67475	11.281808	11.281808	-30.19139	-30.19139	-37.016438	-37.016438	-21.113115	-21.113115	-6.7353306	-6.7353306	6.948673	6.948673	4.400301	4.400301	6.6266556	6.6266556	-21.992083	-21.992083
5.28381	5.28381	-4.0557337	-4.0557337	28.861277	28.861277	8.320159	8.320159	-32.444084	-32.444084	9.761919	9.761919	-5.339217	-5.339217	-3.5340767	-3.5340767	-17.631525	-17.631525	6.0012574	6.0012574	-0.17498781	-0.17498781	-20.856438	-20.856438
16.526161	16.526161	-29.315878	-29.315878	-5.101758	-5.101758	-10.303832	-10.303832	7.517867	7.517867	-21.07598	-21.07598	2.63411	2.63411	5.419211	5.419211	-4.18077	-4.18077	26.2965	26.2965	3.6518772	3.6518772	-17.484615	-17.484615
3.6444416	3.6444416	-42.981083	-42.981083	-38.556137	-38.556137	-23.988216	-23.988216	-5.68601	-5.68601	1.8705473	1.8705473	-12.413513	-12.413513	27.26547	27.26547	-26.921923	-26.921923	27.78429	27.78429	1.7231107	1.7231107	-19.03405	-19.03405
17.252827	17.252827	-30.33338	-30.33338	-4.8443036	-4.8443036	-2.377786	-2.377786	10.928877	10.928877	-3.248487	-3.248487	-28.204762	-28.204762	25.306652	25.306652	-12.808734	-12.808734	33.44615	33.44615	5.1641073	5.1641073	-14.583016	-14.583016
-28.804329	-28.804329	23.555859	23.555859	47.32708	47.32708	-0.21971822	-0.21971822	18.351738	18.351738	-18.210176	-18.210176	39.29853	39.29853	-32.411987	-32.411987	13.170558	13.170558	-33.620758	-33.620758	-41.84743	-41.84743	14.405443	14.405443
-26.122194	-26.122194	55.433807	55.433807	-7.61819	-7.61819	1.5869694	1.5869694	45.187233	45.187233	-6.581531	-6.581531	-37.70722	-37.70722	-18.312864	-18.312864	27.49224	27.49224	-52.355087	-52.355087	23.056341	23.056341	12.474739	12.474739
-2.4164455	-2.4164455	55.219902	55.219902	-8.194308	-8.194308	-6.7043934	-6.7043934	-34.731297	-34.731297	1.5358694	1.5358694	-36.768147	-36.768147	30.765179	30.765179	-15.690469	-15.690469	62.387924	62.387924	6.0231867	6.0231867	-13.93681	-13.93681
-35.92956	-35.92956	-22.982422	-22.982422	-1.046284	-1.046284	4.527064	4.527064	-12.294079	-12.294079	-7.2628503	-7.2628503	-48.92643	-48.92643	29.178703	29.178703	-13.661477	-13.661477	63.437675	63.437675	-2.4313266	-2.4313266	-23.433512	-23.433512
-1.4925447	-1.4925447	-9.495744	-9.495744	-43.560036	-43.560036	9.827037	9.827037	-2.5930433	-2.5930433	30.697252	30.697252	-11.313515	-11.313515	26.03028	26.03028	-11.572719	-11.572719	37.94184	37.94184	-9.799537	-9.799537	-30.87377	-30.87377
-22.960573	-22.960573	-32.392883	-32.392883	-32.094646	-32.094646	24.667313	24.667313	45.715424	45.715424	-25.90205	-25.90205	44.717846	44.717846	-35.172733	-35.172733	27.36998	27.36998	-43.20563	-43.20563	-36.625565	-36.625565	19.87397	19.87397
-29.044168	-29.044168	37.11001	37.11001	-7.606483	-7.606483	2.1500704	2.1500704	27.82448	27.82448	-23.26251	-23.26251	45.562027	45.562027	-31.81583	-31.81583	1.4334618	1.4334618	-26.71034	-26.71034	-42.739265	-42.739265	20.653187	20.653187
16.463795	16.463795	10.227449	10.227449	43.98661	43.98661	9.407708	9.407708	11.502867	11.502867	-35.701336	-35.701336	28.97945	28.97945	-24.990107	-24.990107	-13.248203	-13.248203	-15.949024	-15.949024	-44.200684	-44.200684	17.217297	17.217297
4.752686	4.752686	-35.986362	-35.986362	-38.70404	-38.70404	-17.089632	-17.089632	-13.278204	-13.278204	-4.8653927	-4.8653927	-20.756891	-20.756891	28.60821	28.60821	-26.416101	-26.416101	49.04524	49.04524	1.701169	1.701169	-18.951345	-18.951345
3.136945	3.136945	11.549709	11.549709	50.94854	50.94854	-16.160786	-16.160786	6.7686567	6.7686567	-27.96049	-27.96049	-7.924344	-7.924344	-6.7537003	-6.7537003	29.010122	29.010122	-17.871939	-17.871939	15.289647	15.289647	2.326971	2.326971
3.1150746	3.1150746	13.265861	13.265861	40.3856	40.3856	-15.402866	-15.402866	6.112056	6.112056	-5.2463713	-5.2463713	-31.889988	-31.889988	-6.776865	-6.776865	30.294365	30.294365	-38.61628	-38.61628	15.655012	15.655012	2.6042345	2.6042345
18.523584	18.523584	21.860716	21.860716	28.395975	28.395975	5.1220813	5.1220813	7.7344623	7.7344623	-9.630353	-9.630353	-32.933372	-32.933372	14.558611	14.558611	-14.867435	-14.867435	27.161358	27.161358	-4.184569	-4.184569	-25.130575	-25.130575
-22.973167	-22.973167	-24.969624	-24.969624	-9.691407	-9.691407	13.445057	13.445057	40.137554	40.137554	-34.473076	-34.473076	42.082157	42.082157	-33.7864	-33.7864	29.99534	29.99534	-38.508972	-38.508972	-35.75078	-35.75078	20.576738	20.576738
24.357368	24.357368	-21.952066	-21.952066	-46.165367	-46.165367	12.653063	12.653063	-16.849922	-16.849922	-25.740147	-25.740147	-36.77526	-36.77526	-11.632024	-11.632024	35.898792	35.898792	-43.288162	-43.288162	18.908556	18.908556	9.33918	9.33918
-9.057843	-9.057843	-20.977156	-20.977156	-18.14816	-18.14816	11.71629	11.71629	19.765682	19.765682	-14.893077	-14.893077	-38.901863	-38.901863	-13.622594	-13.622594	44.886295	44.886295	-61.473595	-61.473595	22.225307	22.225307	11.402054	11.402054
-8.544581	-8.544581	-12.932219	-12.932219	-43.455482	-43.455482	3.8791652	3.8791652	2.5925543	2.5925543	43.85139	43.85139	-34.676872	-34.676872	25.985287	25.985287	-10.797694	-10.797694	38.286858	38.286858	-9.411611	-9.411611	-30.461027	-30.461027
-33.55296	-33.55296	56.169777	56.169777	-7.6691155	-7.6691155	8.445074	8.445074	-23.121597	-23.121597	2.4805958	2.4805958	-44.306206	-44.306206	25.632915	25.632915	-12.907874	-12.907874	32.71447	32.71447	5.466289	5.466289	-14.459568	-14.459568
-26.580387	-26.580387	4.8267727	4.8267727	16.028757	16.028757	11.2805395	11.2805395	0.4451426	0.4451426	-10.62685	-10.62685	8.493002	8.493002	-31.142382	-31.142382	14.354811	14.354811	-22.822811	-22.822811	-40.26833	-40.26833	16.341766	16.341766
6.567376	6.567376	10.267896	10.267896	35.14971	35.14971	17.15854	17.15854	27.709097	27.709097	-18.813486	-18.813486	2.7357574	2.7357574	0.52682585	0.52682585	-13.184174	-13.184174	-5.335252	-5.335252	6.093284	6.093284	-16.58478	-16.58478
7.10332	7.10332	-34.844025	-34.844025	-9.292129	-9.292129	-16.849861	-16.849861	21.000868	21.000868	3.6870043	3.6870043	-19.695667	-19.695667	3.0484183	3.0484183	-3.9872448	-3.9872448	0.619897	0.619897	8.495097	8.495097	-13.99915	-13.99915
14.280451	14.280451	-50.82281	-50.82281	50.140015	50.140015	12.458002	12.458002	-16.472397	-16.472397	-8.103289	-8.103289	-33.02482	-33.02482	-12.65902	-12.65902	47.754417	47.754417	-63.747242	-63.747242	22.05207	22.05207	13.755334	13.755334
-9.209602	-9.209602	1.3636988	1.3636988	-6.565624	-6.565624	16.927446	16.927446	50.58017	50.58017	-40.971222	-40.971222	-6.1296988	-6.1296988	-28.257744	-28.257744	35.498196	35.498196	-24.198622	-24.198622	-33.6651	-33.6651	23.627035	23.627035
25.643297	25.643297	11.645822	11.645822	-35.430347	-35.430347	12.764172	12.764172	-2.221041	-2.221041	20.11661	20.11661	-51.999924	-51.999924	22.930517	22.930517	-10.852173	-10.852173	50.161144	50.161144	4.268741	4.268741	-15.957556	-15.957556
23.348083	23.348083	17.198486	17.198486	62.380714	62.380714	14.912686	14.912686	32.287678	32.287678	-42.486946	-42.486946	0.03550157	0.03550157	-32.5882	-32.5882	32.143738	32.143738	-21.036598	-21.036598	-37.93477	-37.93477	14.668826	14.668826
-49.3957	-49.3957	54.156006	54.156006	23.355566	23.355566	10.025259	10.025259	-11.349391	-11.349391	20.406384	20.406384	-22.46318	-22.46318	9.760632	9.760632	-26.536848	-26.536848	18.094677	18.094677	-3.9424372	-3.9424372	-26.171862	-26.171862
-7.501524	-7.501524	12.911839	12.911839	53.878292	53.878292	32.00337	32.00337	-9.502842	-9.502842	17.665703	17.665703	-26.108362	-26.108362	2.9439404	2.9439404	-28.16549	-28.16549	14.4240265	14.4240265	4.2499843	4.2499843	-18.230104	-18.230104
8.686737	8.686737	-45.621277	-45.621277	5.5786853	5.5786853	5.759598	5.759598	45.07796	45.07796	-12.292252	-12.292252	39.13105	39.13105	15.16913	15.16913	-21.001537	-21.001537	3.8131998	3.8131998	-42.616783	-42.616783	18.304667	18.304667
-10.719501	-10.719501	17.238758	17.238758	48.725216	48.725216	-6.584163	-6.584163	-13.066835	-13.066835	3.125909	3.125909	-39.32939	-39.32939	11.438802	11.438802	-16.944113	-16.944113	29.212599	29.212599	-8.795162	-8.795162	-30.447115	-30.447115
-34.400208	-34.400208	21.645237	21.645237	-12.456155	-12.456155	-2.3253942	-2.3253942	-20.29099	-20.29099	-7.887465	-7.887465	-1.7491256	-1.7491256	-18.914042	-18.914042	15.9014635	15.9014635	-18.948824	-18.948824	13.8601	13.8601	8.445034	8.445034
3.8258655	3.8258655	-17.088495	-17.088495	37.467052	37.467052	-18.24249	-18.24249	-12.858571	-12.858571	5.3014226	5.3014226	-2.3083723	-2.3083723	17.018564	17.018564	-4.748489	-4.748489	0.84906507	0.84906507	-6.658646	-6.658646	-27.603031	-27.603031
21.793348	21.793348	10.994516	10.994516	62.047867	62.047867	-2.087446	-2.087446	-16.524195	-16.524195	-14.4797735	-14.4797735	-39.646973	-39.646973	-17.192001	-17.192001	58.833847	58.833847	-69.74323	-69.74323	25.361261	25.361261	13.334477	13.334477
7.2093716	7.2093716	-36.712143	-36.712143	-3.4458442	-3.4458442	-15.522961	-15.522961	11.0069275	11.0069275	-41.909595	-41.909595	-38.37147	-38.37147	26.364283	26.364283	-17.398663	-17.398663	51.955097	51.955097	-1.120975	-1.120975	-22.113016	-22.113016
-10.239482	-10.239482	-41.016598	-41.016598	-41.75525	-41.75525	5.330215	5.330215	10.609897	10.609897	34.90839	34.90839	-36.24635	-36.24635	21.378586	21.378586	-38.31079	-38.31079	23.105375	23.105375	-1.4648838	-1.4648838	-23.661293	-23.661293
-42.73174	-42.73174	8.580363	8.580363	22.392384	22.392384	17.846106	17.846106	35.71632	35.71632	-21.790361	-21.790361	15.653799	15.653799	-30.361397	-30.361397	22.174469	22.174469	-29.501966	-29.501966	-38.580704	-38.580704	17.445406	17.445406
-10.700544	-10.700544	4.8323965	4.8323965	34.471333	34.471333	-5.4924808	-5.4924808	-2.6796772	-2.6796772	1.7812811	1.7812811	-32.77738	-32.77738	17.737734	17.737734	-31.529243	-31.529243	24.967041	24.967041	-8.627589	-8.627589	-30.28216	-30.28216
-9.065796	-9.065796	-20.600382	-20.600382	-8.944881	-8.944881	7.3122797	7.3122797	-2.493158	-2.493158	-11.78255	-11.78255	-34.347195	-34.347195	-18.850912	-18.850912	50.07188	50.07188	-66.0529	-66.0529	22.921745	22.921745	12.171965	12.171965
-42.08962	-42.08962	52.204037	52.204037	-19.029442	-19.029442	6.083775	6.083775	-13.714925	-13.714925	-23.800694	-23.800694	20.48784	20.48784	-23.174936	-23.174936	-10.212076	-10.212076	8.442949	8.442949	13.274929	13.274929	-20.363878	-20.363878
7.0570197	7.0570197	-29.372223	-29.372223	-34.76021	-34.76021	-19.626007	-19.626007	17.381094	17.381094	-1.4878063	-1.4878063	-44.32633	-44.32633	2.5926025	2.5926025	-19.618223	-19.618223	10.47278	10.47278	8.479193	8.479193	-14.03097	-14.03097
-39.633873	-39.633873	42.975	42.975	2.2587323	2.2587323	5.958519	5.958519	-1.7723169	-1.7723169	-20.055317	-20.055317	-0.003971818	-0.003971818	6.7064085	6.7064085	-3.6146219	-3.6146219	23.940891	23.940891	2.1386015	2.1386015	-18.776276	-18.776276
-19.629751	-19.629751	-23.5688	-23.5688	-1.5838422	-1.5838422	2.0997791	2.0997791	-8.235987	-8.235987	-21.633394	-21.633394	-32.182926	-32.182926	18.007975	18.007975	-24.563099	-24.563099	38.50839	38.50839	-3.283066	-3.283066	-24.668978	-24.668978
-26.991966	-26.991966	6.3796425	6.3796425	-31.256525	-31.256525	28.59912	28.59912	11.413451	11.413451	1.0977297	1.0977297	31.444921	31.444921	-32.391285	-32.391285	-2.8184783	-2.8184783	-33.375225	-33.375225	-40.330135	-40.330135	20.027706	20.027706
6.539746	6.539746	4.0532703	4.0532703	48.01222	48.01222	-2.3453655	-2.3453655	-3.5835311	-3.5835311	13.600114	13.600114	-34.446808	-34.446808	14.485074	14.485074	-21.254368	-21.254368	27.792353	27.792353	-4.6858563	-4.6858563	-26.069109	-26.069109
-24.180199	-24.180199	-47.32205	-47.32205	-32.911453	-32.911453	6.6642075	6.6642075	41.709465	41.709465	-33.86364	-33.86364	44.8067	44.8067	-34.339302	-34.339302	0.46630603	0.46630603	-35.996185	-35.996185	-45.58299	-45.58299	14.103561	14.103561
25.400162	25.400162	5.410494	5.410494	-37.810596	-37.810596	9.728935	9.728935	-1.5644797	-1.5644797	27.381147	27.381147	-46.294483	-46.294483	21.647526	21.647526	-8.920795	-8.920795	30.53989	30.53989	3.3197534	3.3197534	-17.160181	-17.160181
-38.834618	-38.834618	41.041843	41.041843	-8.9484415	-8.9484415	12.287486	12.287486	7.626939	7.626939	-13.898651	-13.898651	-30.6387	-30.6387	-12.716423	-12.716423	47.161488	47.161488	-59.86752	-59.86752	21.448858	21.448858	13.386586	13.386586
-7.36592	-7.36592	12.610067	12.610067	48.77173	48.77173	-12.8544035	-12.8544035	-25.795532	-25.795532	30.501186	30.501186	14.089978	14.089978	5.3209214	5.3209214	-19.078196	-19.078196	29.611008	29.611008	4.556654	4.556654	-15.261474	-15.261474
-45.652317	-45.652317	46.41491	46.41491	-8.914706	-8.914706	20.02142	20.02142	12.861032	12.861032	-23.1664	-23.1664	-13.205499	-13.205499	16.424652	16.424652	-10.994478	-10.994478	31.576624	31.576624	3.1206896	3.1206896	-18.103247	-18.103247
-35.949844	-35.949844	16.304863	16.304863	-18.146996	-18.146996	-15.436567	-15.436567	-27.826542	-27.826542	-8.806685	-8.806685	-19.025816	-19.025816	6.04597	6.04597	-3.49411	-3.49411	22.662462	22.662462	-1.5484163	-1.5484163	-22.652786	-22.652786
12.948449	12.948449	-25.309368	-25.309368	43.320892	43.320892	-3.9535437	-3.9535437	-1.3842273	-1.3842273	-12.239544	-12.239544	-38.283775	-38.283775	-13.379249	-13.379249	45.14032	45.14032	-57.994328	-57.994328	20.566113	20.566113	10.328269	10.328269
-21.5683	-21.5683	-26.04535	-26.04535	18.497524	18.497524	2.294006	2.294006	17.725777	17.725777	-31.125425	-31.125425	43.392822	43.392822	-32.43984	-32.43984	22.29486	22.29486	-37.46084	-37.46084	-40.13914	-40.13914	19.321556	19.321556
-20.75619	-20.75619	-23.824375	-23.824375	0.30035076	0.30035076	-4.8671203	-4.8671203	8.376731	8.376731	-6.147878	-6.147878	-5.363138	-5.363138	15.657993	15.657993	-5.302207	-5.302207	24.900976	24.900976	-5.355447	-5.355447	-26.048227	-26.048227
-25.147512	-25.147512	11.523319	11.523319	16.524977	16.524977	12.535663	12.535663	47.7634	47.7634	-17.578907	-17.578907	43.54145	43.54145	-31.42828	-31.42828	-1.099097	-1.099097	-33.451668	-33.451668	-40.50825	-40.50825	19.327677	19.327677
-44.199417	-44.199417	18.055473	18.055473	22.98932	22.98932	6.623286	6.623286	12.059741	12.059741	-22.425133	-22.425133	4.688396	4.688396	-32.901756	-32.901756	-12.788613	-12.788613	-17.245247	-17.245247	-44.92443	-44.92443	16.625868	16.625868
22.275013	22.275013	12.676525	12.676525	-34.584023	-34.584023	-8.3595085	-8.3595085	-4.28419	-4.28419	-21.64087	-21.64087	-32.013294	-32.013294	19.445189	19.445189	-10.107203	-10.107203	37.08229	37.08229	3.2533953	3.2533953	-16.960485	-16.960485
-1.7166458	-1.7166458	-36.797264	-36.797264	12.443996	12.443996	4.675004	4.675004	-9.844818	-9.844818	16.508965	16.508965	-6.5521264	-6.5521264	-2.7746496	-2.7746496	10.983553	10.983553	-7.435398	-7.435398	18.289867	18.289867	5.6453238	5.6453238
-11.248654	-11.248654	54.996986	54.996986	11.175717	11.175717	8.779208	8.779208	-8.595295	-8.595295	34.20462	34.20462	31.044907	31.044907	18.091125	18.091125	-24.18596	-24.18596	44.845535	44.845535	-2.245683	-2.245683	-23.190933	-23.190933
34.21828	34.21828	7.213961	7.213961	-4.1572447	-4.1572447	12.808891	12.808891	17.311024	17.311024	-7.331524	-7.331524	8.050234	8.050234	-31.08586	-31.08586	14.3247595	14.3247595	-29.508581	-29.508581	-39.336494	-39.336494	17.21169	17.21169
-26.91672	-26.91672	-19.806776	-19.806776	7.976939	7.976939	-3.4699385	-3.4699385	14.936389	14.936389	0.32038373	0.32038373	41.649426	41.649426	-23.74671	-23.74671	-0.08898846	-0.08898846	-26.42028	-26.42028	-41.440937	-41.440937	20.772198	20.772198
-22.818483	-22.818483	-42.764595	-42.764595	6.2079387	6.2079387	11.063958	11.063958	29.291374	29.291374	-8.052196	-8.052196	34.11869	34.11869	6.277212	6.277212	-12.615274	-12.615274	21.773092	21.773092	3.9166236	3.9166236	-16.650337	-16.650337
-28.709963	-28.709963	-29.35585	-29.35585	-9.176678	-9.176678	1.7929091	1.7929091	11.169598	11.169598	-13.267456	-13.267456	-34.237843	-34.237843	-13.803522	-13.803522	50.188896	50.188896	-69.946144	-69.946144	22.28377	22.28377	14.963425	14.963425
-26.980192	-26.980192	12.393131	12.393131	-38.954773	-38.954773	26.215998	26.215998	21.18145	21.18145	-17.93105	-17.93105	35.506958	35.506958	-35.232044	-35.232044	25.81704	25.81704	-41.63433	-41.63433	-37.255196	-37.255196	18.926184	18.926184
-28.839773	-28.839773	-8.022894	-8.022894	-47.14478	-47.14478	3.5393162	3.5393162	14.85444	14.85444	-24.539803	-24.539803	32.189613	32.189613	-33.32082	-33.32082	10.141419	10.141419	-31.763157	-31.763157	-44.66959	-44.66959	13.661866	13.661866
-21.760658	-21.760658	0.26465333	0.26465333	0.87898034	0.87898034	-2.498951	-2.498951	-15.15728	-15.15728	41.040253	41.040253	34.05226	34.05226	11.085465	11.085465	-26.242926	-26.242926	32.471096	32.471096	-6.165209	-6.165209	-28.152094	-28.152094
13.655422	13.655422	-17.051668	-17.051668	-41.798996	-41.798996	-16.231152	-16.231152	-18.255993	-18.255993	-14.153714	-14.153714	-43.504887	-43.504887	15.262094	15.262094	-33.62553	-33.62553	25.00662	25.00662	-8.404765	-8.404765	-29.820087	-29.820087
-22.414555	-22.414555	-42.67033	-42.67033	1.6852415	1.6852415	38.44613	38.44613	13.463955	13.463955	-38.408585	-38.408585	33.72549	33.72549	-23.086702	-23.086702	-0.81643736	-0.81643736	-42.280037	-42.280037	-40.845768	-40.845768	19.652775	19.652775
13.291271	13.291271	2.497973	2.497973	-39.56718	-39.56718	6.113683	6.113683	-23.452003	-23.452003	-15.955514	-15.955514	-31.356096	-31.356096	3.8240912	3.8240912	-34.11464	-34.11464	5.769317	5.769317	-7.6181474	-7.6181474	-30.320702	-30.320702
-10.9589205	-10.9589205	36.66208	36.66208	7.536208	7.536208	-6.5556927	-6.5556927	-3.6447453	-3.6447453	33.977814	33.977814	-11.414847	-11.414847	3.1543808	3.1543808	7.9760013	7.9760013	7.414385	7.414385	0.738378	0.738378	-20.212196	-20.212196
25.06121	25.06121	7.020399	7.020399	-30.951927	-30.951927	-15.35914	-15.35914	-8.263527	-8.263527	-2.5374062	-2.5374062	-33.014164	-33.014164	4.2610917	4.2610917	8.530594	8.530594	-2.5499427	-2.5499427	8.594959	8.594959	-17.0338	-17.0338
33.024952	33.024952	5.563075	5.563075	-4.5557013	-4.5557013	24.571573	24.571573	31.796698	31.796698	-27.34908	-27.34908	-1.4281957	-1.4281957	-12.162106	-12.162106	21.72218	21.72218	-39.585354	-39.585354	18.058426	18.058426	7.1018305	7.1018305
15.567175	15.567175	-22.434515	-22.434515	-42.17608	-42.17608	4.919948	4.919948	-0.47628674	-0.47628674	9.409771	9.409771	-24.135557	-24.135557	-8.951313	-8.951313	-28.573273	-28.573273	-9.344514	-9.344514	-7.6369996	-7.6369996	-30.2419	-30.2419
-11.93032	-11.93032	6.9450364	6.9450364	-7.739601	-7.739601	21.48813	21.48813	20.791834	20.791834	35.05081	35.05081	46.547943	46.547943	1.8179351	1.8179351	-26.053097	-26.053097	-0.6867564	-0.6867564	-3.4016418	-3.4016418	-25.340775	-25.340775
-52.04153	-52.04153	46.29383	46.29383	20.363178	20.363178	16.752045	16.752045	-1.330765	-1.330765	-27.945024	-27.945024	-32.925316	-32.925316	8.528659	8.528659	-3.9473283	-3.9473283	27.14669	27.14669	5.4887567	5.4887567	-15.420835	-15.420835
-23.433645	-23.433645	-29.321842	-29.321842	6.33185	6.33185	30.328362	30.328362	33.308193	33.308193	-9.309027	-9.309027	33.26626	33.26626	9.622702	9.622702	-19.269705	-19.269705	14.978275	14.978275	4.3255982	4.3255982	-15.864525	-15.864525
-29.319231	-29.319231	55.396324	55.396324	-3.948945	-3.948945	9.196253	9.196253	9.465883	9.465883	-32.811554	-32.811554	41.584484	41.584484	13.689807	13.689807	2.7059085	2.7059085	6.4261127	6.4261127	-37.15221	-37.15221	22.673939	22.673939
12.452293	12.452293	-48.396076	-48.396076	2.4651897	2.4651897	15.989272	15.989272	2.0105548	2.0105548	5.6861134	5.6861134	44.023552	44.023552	-17.583893	-17.583893	25.172852	25.172852	-37.433426	-37.433426	19.81508	19.81508	7.7376494	7.7376494
3.954829	3.954829	1.082686	1.082686	16.232416	16.232416	10.441279	10.441279	-2.1731317	-2.1731317	16.058784	16.058784	-37.90501	-37.90501	11.634232	11.634232	-37.399677	-37.399677	15.733166	15.733166	-1.7701682	-1.7701682	-23.69008	-23.69008
13.98303	13.98303	11.259809	11.259809	53.29685	53.29685	30.89648	30.89648	14.26411	14.26411	-12.931715	-12.931715	-35.162823	-35.162823	-12.15406	-12.15406	47.677803	47.677803	-64.355606	-64.355606	24.007795	24.007795	12.534558	12.534558
-51.895744	-51.895744	35.71591	35.71591	21.523281	21.523281	2.9527214	2.9527214	33.324142	33.324142	-5.7690115	-5.7690115	-32.67748	-32.67748	5.714068	5.714068	-6.1812396	-6.1812396	24.144573	24.144573	5.0675864	5.0675864	-15.977924	-15.977924
-18.00618	-18.00618	25.271168	25.271168	-4.29775	-4.29775	7.2134924	7.2134924	11.157498	11.157498	-24.550964	-24.550964	-0.50609386	-0.50609386	-9.540728	-9.540728	29.452387	29.452387	-39.342068	-39.342068	18.088352	18.088352	7.8367844	7.8367844
-43.297276	-43.297276	59.601875	59.601875	21.413671	21.413671	4.1148396	4.1148396	4.468095	4.468095	-31.162346	-31.162346	-33.22591	-33.22591	-16.546219	-16.546219	21.1366	21.1366	-4.8513365	-4.8513365	17.969645	17.969645	15.381093	15.381093
24.289703	24.289703	-21.045837	-21.045837	-2.160023	-2.160023	-1.2706653	-1.2706653	-36.2153	-36.2153	-32.235935	-32.235935	-19.225334	-19.225334	6.761895	6.761895	4.7505913	4.7505913	5.6713257	5.6713257	16.286665	16.286665	5.1950493	5.1950493
18.541275	18.541275	1.8497237	1.8497237	5.7001653	5.7001653	-2.9815865	-2.9815865	-21.724314	-21.724314	-28.182465	-28.182465	-18.862072	-18.862072	24.814474	24.814474	-37.882336	-37.882336	52.780247	52.780247	-4.4339633	-4.4339633	-26.430109	-26.430109
-27.575191	-27.575191	-12.4336405	-12.4336405	7.8025746	7.8025746	-3.0822592	-3.0822592	-28.298374	-28.298374	-4.9835362	-4.9835362	-12.888393	-12.888393	6.6154637	6.6154637	-3.6929166	-3.6929166	22.412142	22.412142	2.2653687	2.2653687	-19.254827	-19.254827
32.182602	32.182602	9.647268	9.647268	-40.210194	-40.210194	18.734882	18.734882	28.128061	28.128061	-8.439042	-8.439042	-30.31707	-30.31707	-17.586096	-17.586096	44.63808	44.63808	-55.610245	-55.610245	19.84194	19.84194	9.622731	9.622731
-27.133612	-27.133612	7.766213	7.766213	-4.5103416	-4.5103416	27.241913	27.241913	36.37234	36.37234	-33.53882	-33.53882	36.534756	36.534756	-31.536732	-31.536732	14.713918	14.713918	-27.108189	-27.108189	-40.594658	-40.594658	15.16857	15.16857
2.4766047	2.4766047	-3.7656186	-3.7656186	62.316975	62.316975	11.008989	11.008989	-5.113524	-5.113524	-16.17984	-16.17984	-39.623974	-39.623974	26.742577	26.742577	-17.990068	-17.990068	53.873642	53.873642	-4.331297	-4.331297	-25.696882	-25.696882
5.4650555	5.4650555	-27.722538	-27.722538	-9.320996	-9.320996	25.199644	25.199644	-15.77506	-15.77506	-8.18623	-8.18623	-38.97362	-38.97362	0.61481774	0.61481774	-0.42913565	-0.42913565	-9.892034	-9.892034	9.900504	9.900504	-12.040573	-12.040573
-1.9424067	-1.9424067	-25.988762	-25.988762	5.319384	5.319384	-18.148058	-18.148058	-3.0478015	-3.0478015	37.665527	37.665527	48.10924	48.10924	27.594496	27.594496	-12.352249	-12.352249	43.335987	43.335987	-7.6186485	-7.6186485	-28.86182	-28.86182
-3.7648263	-3.7648263	16.481058	16.481058	-5.25864	-5.25864	19.367062	19.367062	1.7711338	1.7711338	37.49811	37.49811	48.122875	48.122875	9.557523	9.557523	-13.092092	-13.092092	37.187275	37.187275	-7.111238	-7.111238	-28.21214	-28.21214
27.065205	27.065205	10.315323	10.315323	-31.566942	-31.566942	-14.840966	-14.840966	-15.199387	-15.199387	1.4556482	1.4556482	-14.659186	-14.659186	12.885563	12.885563	-26.431835	-26.431835	22.503902	22.503902	0.29029545	0.29029545	-20.005909	-20.005909
21.049261	21.049261	12.495792	12.495792	-7.0379233	-7.0379233	3.602812	3.602812	19.795809	19.795809	20.240606	20.240606	14.834882	14.834882	5.544655	5.544655	-7.7557797	-7.7557797	25.050516	25.050516	5.0500107	5.0500107	-15.354779	-15.354779
25.578157	25.578157	21.416842	21.416842	-49.39394	-49.39394	-20.21145	-20.21145	-26.245495	-26.245495	-12.994393	-12.994393	-32.640717	-32.640717	5.23385	5.23385	28.351603	28.351603	9.753582	9.753582	18.060566	18.060566	7.8737683	7.8737683
-4.373913	-4.373913	-9.246237	-9.246237	50.259514	50.259514	-10.474496	-10.474496	-18.984388	-18.984388	-25.599384	-25.599384	-46.35767	-46.35767	3.9347951	3.9347951	-29.500658	-29.500658	12.581561	12.581561	3.6215234	3.6215234	-19.713644	-19.713644
-4.5230536	-4.5230536	-12.113667	-12.113667	9.290849	9.290849	-14.618043	-14.618043	-23.065538	-23.065538	1.215378	1.215378	-35.26866	-35.26866	24.467882	24.467882	-29.982637	-29.982637	53.367725	53.367725	-8.922582	-8.922582	-30.0126	-30.0126
-26.054165	-26.054165	11.907464	11.907464	-3.0202324	-3.0202324	-28.458113	-28.458113	-14.552132	-14.552132	-24.182915	-24.182915	-45.81581	-45.81581	32.34097	32.34097	-44.335022	-44.335022	31.322897	31.322897	-4.151786	-4.151786	-26.224476	-26.224476
-32.43328	-32.43328	7.027413	7.027413	-6.0267005	-6.0267005	9.2939005	9.2939005	5.2321253	5.2321253	-17.009773	-17.009773	-17.92877	-17.92877	10.361184	10.361184	-16.11083	-16.11083	36.592163	36.592163	-4.472665	-4.472665	-25.605669	-25.605669
-3.1983094	-3.1983094	9.355029	9.355029	-9.326673	-9.326673	2.3325784	2.3325784	29.843086	29.843086	34.583965	34.583965	-14.382643	-14.382643	27.967712	27.967712	-11.521918	-11.521918	50.68871	50.68871	5.1139174	5.1139174	-15.145734	-15.145734
-16.875303	-16.875303	-4.641631	-4.641631	0.5521404	0.5521404	-20.725424	-20.725424	-26.850178	-26.850178	9.12923	9.12923	11.201992	11.201992	11.063585	11.063585	-33.529305	-33.529305	17.60179	17.60179	-2.442811	-2.442811	-22.285658	-22.285658
-8.341819	-8.341819	-27.745182	-27.745182	55.844074	55.844074	-6.8191466	-6.8191466	16.089672	16.089672	-35.610744	-35.610744	-34.37478	-34.37478	-18.751451	-18.751451	27.668148	27.668148	-51.008266	-51.008266	23.348808	23.348808	12.567173	12.567173
-16.611149	-16.611149	3.2923849	3.2923849	2.1475108	2.1475108	-5.92183	-5.92183	-10.170845	-10.170845	-5.8105454	-5.8105454	9.396356	9.396356	11.486787	11.486787	-26.02445	-26.02445	18.684454	18.684454	-2.403517	-2.403517	-22.421175	-22.421175
-27.876614	-27.876614	24.193861	24.193861	-46.08282	-46.08282	5.190162	5.190162	40.226406	40.226406	-39.163036	-39.163036	42.11044	42.11044	-29.446795	-29.446795	17.064974	17.064974	-27.52644	-27.52644	-42.187553	-42.187553	15.232707	15.232707
-26.07387	-26.07387	12.241277	12.241277	-10.511634	-10.511634	28.204416	28.204416	44.20631	44.20631	-31.257067	-31.257067	32.016144	32.016144	-32.080746	-32.080746	22.874561	22.874561	-24.314127	-24.314127	-34.720646	-34.720646	22.050049	22.050049
24.851877	24.851877	16.257841	16.257841	-36.43367	-36.43367	-15.210122	-15.210122	-9.669173	-9.669173	-17.392862	-17.392862	-28.79924	-28.79924	25.672016	25.672016	-12.435276	-12.435276	48.68682	48.68682	-0.83599293	-0.83599293	-21.76679	-21.76679
13.752372	13.752372	-45.243996	-45.243996	51.245888	51.245888	15.647576	15.647576	20.67239	20.67239	-15.479515	-15.479515	-32.72787	-32.72787	-17.434336	-17.434336	59.129135	59.129135	-70.4036	-70.4036	25.18084	25.18084	13.681361	13.681361
-7.500414	-7.500414	32.91202	32.91202	43.032917	43.032917	-5.145858	-5.145858	1.4703592	1.4703592	3.907794	3.907794	-31.62121	-31.62121	-29.36477	-29.36477	19.130388	19.130388	-31.01851	-31.01851	12.491293	12.491293	-9.687006	-9.687006
-0.8084036	-0.8084036	-44.360584	-44.360584	15.416133	15.416133	31.014236	31.014236	9.293404	9.293404	14.732005	14.732005	2.4219856	2.4219856	7.10579	7.10579	-7.1093965	-7.1093965	23.463774	23.463774	-6.7152777	-6.7152777	-27.692125	-27.692125
8.081592	8.081592	-29.69126	-29.69126	-9.408575	-9.408575	-10.871066	-10.871066	-0.63346875	-0.63346875	-20.935074	-20.935074	43.097343	43.097343	5.1901565	5.1901565	0.9382429	0.9382429	7.6522455	7.6522455	5.0701246	5.0701246	-16.69821	-16.69821
24.727852	24.727852	26.535667	26.535667	-35.25546	-35.25546	-8.20219	-8.20219	-12.784872	-12.784872	-2.6553843	-2.6553843	-41.971054	-41.971054	25.347885	25.347885	-13.291413	-13.291413	49.242573	49.242573	-0.95736426	-0.95736426	-21.941484	-21.941484
-24.391455	-24.391455	-40.266315	-40.266315	-6.6593914	-6.6593914	9.277772	9.277772	19.938807	19.938807	23.839931	23.839931	38.16749	38.16749	4.828825	4.828825	-0.044876415	-0.044876415	22.027061	22.027061	4.750482	4.750482	-16.9007	-16.9007
-30.22659	-30.22659	1.8465457	1.8465457	1.0751677	1.0751677	-10.797204	-10.797204	-6.908564	-6.908564	-37.4654	-37.4654	38.245438	38.245438	-32.092888	-32.092888	-24.587917	-24.587917	-14.622739	-14.622739	-44.97426	-44.97426	18.032944	18.032944
-31.219852	-31.219852	7.747042	7.747042	-18.275518	-18.275518	20.187464	20.187464	-13.816303	-13.816303	-38.855442	-38.855442	0.12724836	0.12724836	-28.338089	-28.338089	17.324896	17.324896	-14.554502	-14.554502	-38.69635	-38.69635	15.27055	15.27055
11.22898	11.22898	4.94569	4.94569	-4.995519	-4.995519	-2.8876514	-2.8876514	38.450123	38.450123	-20.775629	-20.775629	38.09646	38.09646	-31.875889	-31.875889	-13.495707	-13.495707	-16.897608	-16.897608	-45.36203	-45.36203	16.713863	16.713863
-1.3574542	-1.3574542	-28.06504	-28.06504	11.625165	11.625165	-1.333142	-1.333142	-7.279799	-7.279799	13.930277	13.930277	37.943554	37.943554	14.032974	14.032974	-33.15045	-33.15045	35.32207	35.32207	-4.0078254	-4.0078254	-26.05819	-26.05819
-26.896996	-26.896996	8.306075	8.306075	59.396553	59.396553	12.083527	12.083527	3.4346647	3.4346647	-12.0275	-12.0275	42.30315	42.30315	-34.06766	-34.06766	21.309866	21.309866	-39.029964	-39.029964	-41.449165	-41.449165	15.7584915	15.7584915
-7.5129685	-7.5129685	35.15754	35.15754	42.63472	42.63472	-0.682807	-0.682807	-1.4519844	-1.4519844	-1.5629566	-1.5629566	-29.018028	-29.018028	-15.570529	-15.570529	14.911521	14.911521	-12.783641	-12.783641	12.97222	12.97222	-9.098717	-9.098717
-32.74206	-32.74206	7.265769	7.265769	-5.8370543	-5.8370543	6.7283254	6.7283254	-15.3534565	-15.3534565	-12.009329	-12.009329	-18.444815	-18.444815	-3.4097822	-3.4097822	-15.164302	-15.164302	28.290522	28.290522	-4.358678	-4.358678	-25.327747	-25.327747
-23.767603	-23.767603	-35.190533	-35.190533	14.296436	14.296436	39.78368	39.78368	3.5280592	3.5280592	-33.65897	-33.65897	44.39601	44.39601	-30.324612	-30.324612	17.781046	17.781046	-23.591764	-23.591764	-38.877827	-38.877827	15.659088	15.659088
-6.9301596	-6.9301596	10.242945	10.242945	-2.7192998	-2.7192998	-9.885822	-9.885822	-10.440528	-10.440528	7.389612	7.389612	-36.099	-36.099	18.025457	18.025457	-29.645773	-29.645773	49.134403	49.134403	-8.841146	-8.841146	-29.921675	-29.921675
12.986252	12.986252	-46.718067	-46.718067	-7.981631	-7.981631	0.29373586	0.29373586	49.115585	49.115585	-29.131458	-29.131458	45.743263	45.743263	2.993308	2.993308	-1.0039976	-1.0039976	-0.85475934	-0.85475934	-38.59213	-38.59213	21.83712	21.83712
3.4370973	3.4370973	31.95883	31.95883	37.89227	37.89227	11.795075	11.795075	16.710316	16.710316	-27.647038	-27.647038	8.949232	8.949232	-38.28541	-38.28541	-8.3020315	-8.3020315	-37.644516	-37.644516	-47.094383	-47.094383	15.206995	15.206995
17.306765	17.306765	41.65187	41.65187	54.542133	54.542133	-6.9176145	-6.9176145	-39.525745	-39.525745	6.024568	6.024568	-6.5525603	-6.5525603	17.624365	17.624365	4.691921	4.691921	4.7591	4.7591	16.208754	16.208754	5.173156	5.173156
25.50985	25.50985	57.043896	57.043896	-46.50895	-46.50895	0.796853	0.796853	6.964243	6.964243	-11.462086	-11.462086	41.826107	41.826107	-14.64019	-14.64019	48.687145	48.687145	-64.72906	-64.72906	24.24434	24.24434	13.557791	13.557791
-24.642067	-24.642067	-40.084938	-40.084938	-3.7811089	-3.7811089	-7.3956666	-7.3956666	12.30999	12.30999	23.53251	23.53251	30.7256	30.7256	17.30298	17.30298	-19.508812	-19.508812	32.62976	32.62976	0.6362355	0.6362355	-20.382393	-20.382393
28.75753	28.75753	29.161999	29.161999	-36.70376	-36.70376	-8.379666	-8.379666	-2.298274	-2.298274	-28.410671	-28.410671	38.780365	38.780365	25.65916	25.65916	-22.965984	-22.965984	29.229895	29.229895	2.9508667	2.9508667	-24.06475	-24.06475
-29.618313	-29.618313	-22.084482	-22.084482	-17.55059	-17.55059	-3.4444876	-3.4444876	-25.312078	-25.312078	-6.571342	-6.571342	-44.039955	-44.039955	17.46361	17.46361	-13.569592	-13.569592	2.207021	2.207021	-7.079932	-7.079932	-28.178461	-28.178461
-27.62827	-27.62827	4.126576	4.126576	58.319523	58.319523	23.914465	23.914465	19.52303	19.52303	-10.240611	-10.240611	29.648401	29.648401	13.684813	13.684813	-14.203434	-14.203434	25.097666	25.097666	0.8292869	0.8292869	-19.555536	-19.555536
30.399246	30.399246	11.703378	11.703378	-0.13144399	-0.13144399	18.525528	18.525528	-29.762932	-29.762932	-29.738544	-29.738544	-34.534786	-34.534786	-11.546761	-11.546761	-2.4840486	-2.4840486	16.822077	16.822077	-1.6759742	-1.6759742	-18.728897	-18.728897
-1.6949397	-1.6949397	-21.50854	-21.50854	-7.370421	-7.370421	-4.955077	-4.955077	-10.056966	-10.056966	-29.756916	-29.756916	-42.82545	-42.82545	-21.658098	-21.658098	12.134202	12.134202	-30.707848	-30.707848	14.93347	14.93347	-7.361349	-7.361349
28.671923	28.671923	51.677616	51.677616	-40.861988	-40.861988	-5.8957434	-5.8957434	-19.236027	-19.236027	-37.82235	-37.82235	40.59255	40.59255	19.991146	19.991146	-14.599311	-14.599311	27.810186	27.810186	3.1093388	3.1093388	-23.92385	-23.92385
11.64495	11.64495	-26.668203	-26.668203	-1.6787729	-1.6787729	22.147144	22.147144	43.928482	43.928482	-29.198893	-29.198893	42.135197	42.135197	-19.675097	-19.675097	24.944948	24.944948	-50.599632	-50.599632	21.427608	21.427608	9.726873	9.726873
11.596986	11.596986	-19.964317	-19.964317	44.066444	44.066444	20.874567	20.874567	44.17002	44.17002	0.8700075	0.8700075	46.4424	46.4424	-14.995544	-14.995544	23.754704	23.754704	-35.62449	-35.62449	19.418238	19.418238	7.1864505	7.1864505
-26.16568	-26.16568	16.72905	16.72905	4.5339584	4.5339584	13.440607	13.440607	17.992373	17.992373	-29.065454	-29.065454	37.26933	37.26933	-32.301064	-32.301064	15.367314	15.367314	-21.550169	-21.550169	-39.013153	-39.013153	17.980152	17.980152
-9.66341	-9.66341	-23.857697	-23.857697	32.442482	32.442482	-2.8986092	-2.8986092	-15.011323	-15.011323	-3.8654232	-3.8654232	-48.3415	-48.3415	3.252862	3.252862	10.120093	10.120093	1.6752526	1.6752526	17.916227	17.916227	5.049235	5.049235
-5.3879876	-5.3879876	-15.502189	-15.502189	41.120377	41.120377	22.902529	22.902529	5.526752	5.526752	-26.927101	-26.927101	-10.381365	-10.381365	17.606203	17.606203	10.242028	10.242028	-7.4724035	-7.4724035	17.862577	17.862577	5.0387807	5.0387807
15.470115	15.470115	50.19021	50.19021	20.460611	20.460611	-16.65042	-16.65042	-15.635397	-15.635397	-1.9404656	-1.9404656	-17.782022	-17.782022	16.45048	16.45048	-15.923269	-15.923269	42.235703	42.235703	-4.9457574	-4.9457574	-26.04642	-26.04642
3.7307825	3.7307825	-28.164114	-28.164114	58.24128	58.24128	14.651394	14.651394	19.258793	19.258793	2.0990982	2.0990982	-48.65374	-48.65374	28.292341	28.292341	-11.22996	-11.22996	50.855232	50.855232	4.916207	4.916207	-15.098765	-15.098765
-29.489122	-29.489122	-7.8615584	-7.8615584	-2.042289	-2.042289	6.195725	6.195725	9.52055	9.52055	-36.272667	-36.272667	44.44271	44.44271	-37.176216	-37.176216	23.711561	23.711561	-45.457905	-45.457905	-41.56009	-41.56009	13.197338	13.197338
-26.531784	-26.531784	-15.107087	-15.107087	53.904823	53.904823	24.269793	24.269793	28.673115	28.673115	-34.187954	-34.187954	44.621906	44.621906	-20.819485	-20.819485	9.934884	9.934884	-9.724767	-9.724767	-38.408997	-38.408997	19.911823	19.911823
28.330172	28.330172	14.612157	14.612157	8.141007	8.141007	-21.006338	-21.006338	-14.415106	-14.415106	-30.603085	-30.603085	-35.867107	-35.867107	5.245248	5.245248	-2.4523191	-2.4523191	25.142715	25.142715	0.41540104	0.41540104	-18.823486	-18.823486
-1.5990608	-1.5990608	-14.4330435	-14.4330435	4.686231	4.686231	5.4601517	5.4601517	-16.720964	-16.720964	-11.751599	-11.751599	-25.138975	-25.138975	11.073875	11.073875	-26.788626	-26.788626	16.793139	16.793139	-6.17555	-6.17555	-28.102266	-28.102266
-27.482574	-27.482574	-26.23958	-26.23958	-9.61091	-9.61091	-14.679175	-14.679175	-17.192005	-17.192005	-8.59332	-8.59332	-45.835712	-45.835712	-12.069304	-12.069304	48.7289	48.7289	-70.077515	-70.077515	24.864962	24.864962	11.924675	11.924675
26.713493	26.713493	6.395235	6.395235	-30.803886	-30.803886	8.780809	8.780809	7.787085	7.787085	-14.369883	-14.369883	-5.2082844	-5.2082844	12.359877	12.359877	-36.649364	-36.649364	23.219725	23.219725	0.33862343	0.33862343	-21.114761	-21.114761
15.771752	15.771752	41.936436	41.936436	28.105225	28.105225	-6.4254475	-6.4254475	-17.11608	-17.11608	14.154139	14.154139	10.25003	10.25003	15.2920685	15.2920685	-29.08864	-29.08864	41.601345	41.601345	-5.490271	-5.490271	-26.797834	-26.797834
-25.8601	-25.8601	2.945904	2.945904	35.740517	35.740517	28.187128	28.187128	46.309067	46.309067	-22.941133	-22.941133	43.289234	43.289234	-23.02237	-23.02237	20.06209	20.06209	-25.72934	-25.72934	-38.574577	-38.574577	20.651203	20.651203
-26.854252	-26.854252	7.877464	7.877464	-42.980015	-42.980015	-1.0710608	-1.0710608	37.06851	37.06851	-29.066652	-29.066652	45.11365	45.11365	-29.595995	-29.595995	12.825922	12.825922	-27.700575	-27.700575	-39.659245	-39.659245	18.691877	18.691877
9.211265	9.211265	-7.405904	-7.405904	17.445498	17.445498	-0.9779262	-0.9779262	-26.036514	-26.036514	-3.777428	-3.777428	-0.39670497	-0.39670497	-0.5393326	-0.5393326	4.183754	4.183754	-14.626141	-14.626141	20.492638	20.492638	8.976226	8.976226
20.40519	20.40519	26.61938	26.61938	33.951675	33.951675	-5.820353	-5.820353	-3.4828684	-3.4828684	1.1093949	1.1093949	12.179464	12.179464	-31.04349	-31.04349	13.54844	13.54844	-22.53183	-22.53183	-40.562626	-40.562626	15.438085	15.438085
-32.267967	-32.267967	0.5744499	0.5744499	-11.728609	-11.728609	8.014351	8.014351	-8.570907	-8.570907	4.1938577	4.1938577	-19.21978	-19.21978	13.030359	13.030359	-25.490643	-25.490643	38.6972	38.6972	-2.6331346	-2.6331346	-23.900469	-23.900469
6.003796	6.003796	-14.350798	-14.350798	30.911133	30.911133	10.768622	10.768622	-0.40443817	-0.40443817	14.998864	14.998864	0.69691855	0.69691855	6.2699733	6.2699733	-19.206652	-19.206652	14.764455	14.764455	4.51066	4.51066	-15.628498	-15.628498
30.611382	30.611382	5.885911	5.885911	4.3117194	4.3117194	-0.313839	-0.313839	-21.522455	-21.522455	3.6060784	3.6060784	-28.987066	-28.987066	13.136871	13.136871	26.94006	26.94006	-53.551243	-53.551243	21.869993	21.869993	10.890307	10.890307
32.26424	32.26424	12.769082	12.769082	-49.76934	-49.76934	22.9649	22.9649	17.943787	17.943787	-15.072627	-15.072627	-37.641064	-37.641064	-17.03527	-17.03527	60.228695	60.228695	-70.596176	-70.596176	24.694578	24.694578	14.5195465	14.5195465
-25.559828	-25.559828	-44.969315	-44.969315	-2.7374253	-2.7374253	-1.276879	-1.276879	18.780794	18.780794	40.713562	40.713562	30.522463	30.522463	17.10465	17.10465	-10.492691	-10.492691	28.740452	28.740452	0.57238275	0.57238275	-20.400885	-20.400885
1.4125705	1.4125705	10.21056	10.21056	-29.182518	-29.182518	8.335718	8.335718	-9.040374	-9.040374	-11.132508	-11.132508	-42.945187	-42.945187	16.041723	16.041723	-21.390882	-21.390882	34.928646	34.928646	0.2959141	0.2959141	-21.237501	-21.237501
-8.629094	-8.629094	-7.9560876	-7.9560876	47.569035	47.569035	26.966755	26.966755	34.761997	34.761997	0.093964115	0.093964115	37.720078	37.720078	-4.919224	-4.919224	11.672244	11.672244	-7.1655226	-7.1655226	-41.25544	-41.25544	20.054419	20.054419
-6.371654	-6.371654	-4.3579907	-4.3579907	13.62292	13.62292	9.9160185	9.9160185	-5.145273	-5.145273	-30.385422	-30.385422	46.813854	46.813854	13.288128	13.288128	-27.189804	-27.189804	38.579063	38.579063	1.2204893	1.2204893	-20.80435	-20.80435
-25.69262	-25.69262	-48.43891	-48.43891	-6.583779	-6.583779	13.323924	13.323924	42.2351	42.2351	-36.73758	-36.73758	30.874895	30.874895	-18.169561	-18.169561	19.98892	19.98892	-13.1027155	-13.1027155	-38.57586	-38.57586	21.38627	21.38627
-25.608992	-25.608992	10.916164	10.916164	-32.559906	-32.559906	19.913462	19.913462	44.28132	44.28132	-33.15589	-33.15589	43.502144	43.502144	-36.0534	-36.0534	25.955378	25.955378	-45.35921	-45.35921	-43.299114	-43.299114	14.133431	14.133431
-26.830324	-26.830324	6.64799	6.64799	-17.752682	-17.752682	-4.3139124	-4.3139124	0.6763169	0.6763169	1.3262275	1.3262275	31.608372	31.608372	-30.88527	-30.88527	-13.057193	-13.057193	-15.909556	-15.909556	-44.58973	-44.58973	17.218723	17.218723
-9.807545	-9.807545	-1.3243451	-1.3243451	21.335024	21.335024	-4.4184194	-4.4184194	9.271174	9.271174	-7.261203	-7.261203	-15.1036005	-15.1036005	13.085625	13.085625	-20.12429	-20.12429	29.074528	29.074528	2.4330688	2.4330688	-19.365543	-19.365543
-34.038387	-34.038387	4.9357123	4.9357123	-6.644529	-6.644529	8.662105	8.662105	1.0670116	1.0670116	3.8756762	3.8756762	-11.227861	-11.227861	15.646723	15.646723	-23.77767	-23.77767	37.820114	37.820114	-2.5143876	-2.5143876	-23.504951	-23.504951
-28.098022	-28.098022	-13.818828	-13.818828	-33.142582	-33.142582	11.259555	11.259555	45.95824	45.95824	-25.060713	-25.060713	30.781958	30.781958	-30.915855	-30.915855	31.542847	31.542847	-29.570463	-29.570463	-35.169968	-35.169968	21.669601	21.669601
-28.311304	-28.311304	-29.519384	-29.519384	2.108429	2.108429	-33.081463	-33.081463	2.7490385	2.7490385	-14.057981	-14.057981	-34.75886	-34.75886	-23.462114	-23.462114	46.590878	46.590878	-58.50987	-58.50987	20.752514	20.752514	10.804123	10.804123
3.804635	3.804635	40.171104	40.171104	52.03497	52.03497	-7.258959	-7.258959	4.611908	4.611908	-10.564984	-10.564984	-31.407887	-31.407887	-22.50047	-22.50047	45.572754	45.572754	-63.072845	-63.072845	25.064663	25.064663	12.779098	12.779098
10.909888	10.909888	17.565155	17.565155	-1.5048903	-1.5048903	-32.852173	-32.852173	-8.33266	-8.33266	-20.36301	-20.36301	-28.687572	-28.687572	-12.109183	-12.109183	44.61754	44.61754	-41.942184	-41.942184	20.866043	20.866043	14.02306	14.02306
-8.191016	-8.191016	-25.786234	-25.786234	-37.42144	-37.42144	3.1537278	3.1537278	-11.123434	-11.123434	36.176617	36.176617	-21.766712	-21.766712	21.297	21.297	-28.335075	-28.335075	44.387978	44.387978	-1.4764044	-1.4764044	-23.651337	-23.651337
-33.49761	-33.49761	51.113945	51.113945	-3.381336	-3.381336	-3.0705945	-3.0705945	24.02669	24.02669	-15.551941	-15.551941	-23.488333	-23.488333	11.555786	11.555786	37.786446	37.786446	27.10467	27.10467	-0.24220665	-0.24220665	-21.53683	-21.53683
-27.402569	-27.402569	12.843803	12.843803	-11.8445215	-11.8445215	-10.419478	-10.419478	-11.629353	-11.629353	42.124756	42.124756	37.03245	37.03245	2.8110607	2.8110607	-26.071388	-26.071388	22.458532	22.458532	-7.559604	-7.559604	-29.154352	-29.154352
14.481372	14.481372	-15.488578	-15.488578	-29.941916	-29.941916	-4.2655807	-4.2655807	-13.327768	-13.327768	6.226953	6.226953	-44.1369	-44.1369	14.832849	14.832849	6.1512513	6.1512513	-2.6347177	-2.6347177	7.7501535	7.7501535	-16.649729	-16.649729
29.62081	29.62081	2.9817374	2.9817374	2.8637824	2.8637824	-6.278656	-6.278656	-22.691225	-22.691225	-20.315838	-20.315838	40.35754	40.35754	-6.0838137	-6.0838137	16.66894	16.66894	-7.8926506	-7.8926506	2.846142	2.846142	-18.498306	-18.498306
5.3314147	5.3314147	-28.720661	-28.720661	-4.969751	-4.969751	15.506093	15.506093	23.415243	23.415243	-19.393034	-19.393034	43.641933	43.641933	-33.2109	-33.2109	10.64725	10.64725	-35.63069	-35.63069	-43.096783	-43.096783	15.29337	15.29337
-27.450092	-27.450092	13.83636	13.83636	-11.945447	-11.945447	17.691465	17.691465	-22.547897	-22.547897	37.369053	37.369053	30.22612	30.22612	14.530356	14.530356	-29.297743	-29.297743	40.053207	40.053207	-7.535444	-7.535444	-29.1185	-29.1185
9.259633	9.259633	23.18422	23.18422	61.731693	61.731693	-10.908767	-10.908767	-32.634247	-32.634247	-5.75903	-5.75903	-42.283592	-42.283592	35.04522	35.04522	-15.757771	-15.757771	64.38183	64.38183	-12.246086	-12.246086	-10.638436	-10.638436
-2.6635463	-2.6635463	9.443094	9.443094	-4.8812175	-4.8812175	-1.6384226	-1.6384226	6.0366764	6.0366764	-26.438202	-26.438202	-1.9362451	-1.9362451	16.569174	16.569174	-3.2479825	-3.2479825	0.2918769	0.2918769	-2.7280023	-2.7280023	-24.51791	-24.51791
9.280689	9.280689	-47.92537	-47.92537	-35.546196	-35.546196	35.168953	35.168953	19.73931	19.73931	-29.297367	-29.297367	-32.86354	-32.86354	-12.439733	-12.439733	48.52568	48.52568	-65.04983	-65.04983	23.616133	23.616133	12.445493	12.445493
9.646208	9.646208	41.44394	41.44394	62.771446	62.771446	-3.4301877	-3.4301877	-25.959753	-25.959753	-0.8669421	-0.8669421	-37.643513	-37.643513	35.207153	35.207153	-16.069155	-16.069155	64.026	64.026	-12.253897	-12.253897	-10.608055	-10.608055
-22.797369	-22.797369	-28.289173	-28.289173	-30.286486	-30.286486	8.845591	8.845591	43.985962	43.985962	-27.927826	-27.927826	43.905624	43.905624	-30.27557	-30.27557	12.155205	12.155205	-28.434906	-28.434906	-40.74247	-40.74247	17.603333	17.603333
-28.846855	-28.846855	8.502408	8.502408	3.684733	3.684733	11.547585	11.547585	-33.21104	-33.21104	-33.91756	-33.91756	41.655937	41.655937	-26.61416	-26.61416	17.55056	17.55056	-27.69379	-27.69379	-37.21805	-37.21805	17.532116	17.532116
13.683639	13.683639	-21.381119	-21.381119	-35.06634	-35.06634	-6.407462	-6.407462	-33.67149	-33.67149	-12.271691	-12.271691	-35.5234	-35.5234	0.773213	0.773213	-22.02419	-22.02419	8.326569	8.326569	5.554328	5.554328	-17.001945	-17.001945
7.641951	7.641951	-34.489937	-34.489937	-11.868856	-11.868856	8.907401	8.907401	-10.455287	-10.455287	15.691124	15.691124	39.553463	39.553463	13.90725	13.90725	-30.651392	-30.651392	24.623957	24.623957	-5.0417986	-5.0417986	-27.155151	-27.155151
-5.014239	-5.014239	7.4106135	7.4106135	3.136259	3.136259	-12.504745	-12.504745	-5.171024	-5.171024	35.964527	35.964527	39.089684	39.089684	16.742151	16.742151	-16.151695	-16.151695	52.492786	52.492786	-3.3795156	-3.3795156	-24.834743	-24.834743
32.14759	32.14759	11.036148	11.036148	2.6769042	2.6769042	-8.977189	-8.977189	-8.756325	-8.756325	-40.78884	-40.78884	-37.91452	-37.91452	-18.288675	-18.288675	61.42352	61.42352	-69.84173	-69.84173	23.395199	23.395199	15.463026	15.463026
-24.711132	-24.711132	10.908341	10.908341	2.4555507	2.4555507	13.880925	13.880925	45.296783	45.296783	-37.781914	-37.781914	44.93749	44.93749	-19.109167	-19.109167	42.911636	42.911636	-20.970055	-20.970055	-33.504124	-33.504124	23.770264	23.770264
31.871243	31.871243	13.65613	13.65613	-10.7041025	-10.7041025	17.642824	17.642824	36.16631	36.16631	-34.331764	-34.331764	43.51386	43.51386	-18.4352	-18.4352	12.404099	12.404099	-35.172455	-35.172455	24.32468	24.32468	10.730688	10.730688
-22.429193	-22.429193	34.810497	34.810497	-1.6191144	-1.6191144	-6.278394	-6.278394	6.755597	6.755597	14.032948	14.032948	-28.807451	-28.807451	11.87284	11.87284	-37.03855	-37.03855	21.664164	21.664164	2.2930489	2.2930489	-19.949987	-19.949987
-9.109475	-9.109475	-4.8996506	-4.8996506	-1.209657	-1.209657	5.6006	5.6006	15.215726	15.215726	3.7424817	3.7424817	0.6674769	0.6674769	-29.62865	-29.62865	17.524513	17.524513	-26.974564	-26.974564	-38.1805	-38.1805	16.961823	16.961823
-26.943182	-26.943182	14.9014015	14.9014015	-15.154034	-15.154034	21.886776	21.886776	47.77008	47.77008	-35.944	-35.944	33.139603	33.139603	-35.628445	-35.628445	16.953485	16.953485	-40.497936	-40.497936	-40.837082	-40.837082	16.768991	16.768991
-25.82039	-25.82039	11.335986	11.335986	-1.5047095	-1.5047095	-16.14123	-16.14123	-1.793296	-1.793296	-34.771965	-34.771965	41.956844	41.956844	-28.302652	-28.302652	10.959556	10.959556	-28.356491	-28.356491	-42.783516	-42.783516	15.932228	15.932228
-28.366112	-28.366112	27.723768	27.723768	11.552275	11.552275	26.185253	26.185253	15.226857	15.226857	-30.007772	-30.007772	43.361496	43.361496	-29.719784	-29.719784	11.971956	11.971956	-27.820263	-27.820263	-40.52314	-40.52314	18.26759	18.26759
22.873215	22.873215	2.9626417	2.9626417	-5.436528	-5.436528	6.8273325	6.8273325	-20.397028	-20.397028	-1.8059603	-1.8059603	43.349075	43.349075	-0.20031905	-0.20031905	-3.3926637	-3.3926637	7.43835	7.43835	2.3560877	2.3560877	-19.234993	-19.234993
9.46048	9.46048	25.802889	25.802889	63.576546	63.576546	13.442085	13.442085	-7.0482316	-7.0482316	-1.074162	-1.074162	41.006252	41.006252	1.6839845	1.6839845	-28.121618	-28.121618	9.743725	9.743725	-41.646286	-41.646286	22.018583	22.018583
-4.7564607	-4.7564607	6.3605614	6.3605614	-1.6465626	-1.6465626	-8.189768	-8.189768	2.3057935	2.3057935	35.44838	35.44838	41.49873	41.49873	14.638156	14.638156	14.131879	14.131879	-15.197024	-15.197024	13.694036	13.694036	-8.441759	-8.441759
7.486042	7.486042	-29.690655	-29.690655	-11.619733	-11.619733	14.639743	14.639743	-8.820966	-8.820966	20.844006	20.844006	39.185143	39.185143	12.246309	12.246309	-27.727	-27.727	18.350279	18.350279	-4.6024523	-4.6024523	-26.941439	-26.941439
-8.690438	-8.690438	-36.977177	-36.977177	-36.843803	-36.843803	20.548462	20.548462	18.985374	18.985374	38.43801	38.43801	-2.8106341	-2.8106341	20.500608	20.500608	-28.987547	-28.987547	35.985485	35.985485	-1.2624438	-1.2624438	-23.368568	-23.368568
9.170698	9.170698	55.360394	55.360394	54.160717	54.160717	20.244408	20.244408	13.50307	13.50307	-9.878983	-9.878983	42.651936	42.651936	-10.291687	-10.291687	46.45272	46.45272	-59.609875	-59.609875	18.85209	18.85209	15.4732685	15.4732685
-23.055014	-23.055014	38.07047	38.07047	-8.349093	-8.349093	7.243295	7.243295	-25.350735	-25.350735	-4.7389	-4.7389	-48.884083	-48.884083	-18.601475	-18.601475	24.678986	24.678986	-40.151867	-40.151867	21.67447	21.67447	11.063899	11.063899
-27.830181	-27.830181	5.1991534	5.1991534	-40.79909	-40.79909	15.843719	15.843719	10.985989	10.985989	-21.360826	-21.360826	32.390274	32.390274	-35.398087	-35.398087	0.77157146	0.77157146	-37.78029	-37.78029	-45.904667	-45.904667	14.309696	14.309696
30.110224	30.110224	10.713463	10.713463	-9.340368	-9.340368	-17.962332	-17.962332	-23.01993	-23.01993	-28.03755	-28.03755	38.048016	38.048016	9.3128805	9.3128805	-3.1647947	-3.1647947	25.444519	25.444519	2.0733452	2.0733452	-19.631617	-19.631617
18.061632	18.061632	12.139121	12.139121	-6.315128	-6.315128	13.379577	13.379577	-43.768078	-43.768078	-10.208822	-10.208822	-32.004616	-32.004616	-8.920046	-8.920046	14.857527	14.857527	-14.623639	-14.623639	19.333033	19.333033	8.177652	8.177652
33.69316	33.69316	-27.689156	-27.689156	-46.421204	-46.421204	3.84071	3.84071	-15.197269	-15.197269	-13.483968	-13.483968	-31.181503	-31.181503	-17.688467	-17.688467	54.9809	54.9809	-65.394005	-65.394005	20.890533	20.890533	16.007591	16.007591
-2.75452	-2.75452	14.966646	14.966646	3.991017	3.991017	0.68956953	0.68956953	1.6249031	1.6249031	-34.79803	-34.79803	-33.95473	-33.95473	28.339142	28.339142	-14.727461	-14.727461	55.161507	55.161507	-3.0072153	-3.0072153	-23.872202	-23.872202
13.105422	13.105422	-28.978096	-28.978096	-12.449937	-12.449937	5.8623037	5.8623037	5.333052	5.333052	-23.28207	-23.28207	36.381325	36.381325	12.454736	12.454736	-31.097542	-31.097542	26.17016	26.17016	-4.9426503	-4.9426503	-27.173239	-27.173239
-24.118183	-24.118183	-18.181381	-18.181381	-0.46768653	-0.46768653	-34.318863	-34.318863	-30.264143	-30.264143	8.313881	8.313881	-7.4235206	-7.4235206	-9.48208	-9.48208	14.708949	14.708949	-14.744193	-14.744193	19.478287	19.478287	8.213567	8.213567
-48.191006	-48.191006	40.81569	40.81569	-3.2456815	-3.2456815	26.856289	26.856289	16.160997	16.160997	-23.434359	-23.434359	37.21323	37.21323	-3.1471553	-3.1471553	-6.0536847	-6.0536847	-1.4649678	-1.4649678	-40.519306	-40.519306	21.750017	21.750017
-25.056887	-25.056887	-24.241907	-24.241907	-9.203835	-9.203835	4.027159	4.027159	23.63317	23.63317	3.9447339	3.9447339	-30.572798	-30.572798	-11.832316	-11.832316	24.409618	24.409618	-40.266323	-40.266323	21.063324	21.063324	10.131038	10.131038
-43.095345	-43.095345	43.47012	43.47012	19.20264	19.20264	19.018978	19.018978	-0.8024152	-0.8024152	-22.70357	-22.70357	40.20502	40.20502	23.187172	23.187172	-11.517535	-11.517535	37.70313	37.70313	-39.219635	-39.219635	13.905238	13.905238
-25.928196	-25.928196	-27.446108	-27.446108	-15.5999565	-15.5999565	27.94494	27.94494	49.254063	49.254063	-2.5691063	-2.5691063	30.23233	30.23233	-36.234417	-36.234417	27.176723	27.176723	-45.855175	-45.855175	-36.186142	-36.186142	19.980566	19.980566
-11.55609	-11.55609	-3.6726542	-3.6726542	29.337332	29.337332	-1.8357143	-1.8357143	21.622713	21.622713	42.8589	42.8589	3.9603345	3.9603345	3.3198974	3.3198974	-25.360435	-25.360435	-6.6524215	-6.6524215	5.31252	5.31252	-17.43542	-17.43542
25.86243	25.86243	24.701971	24.701971	-32.881145	-32.881145	9.240006	9.240006	-17.037714	-17.037714	5.368056	5.368056	-29.499062	-29.499062	-13.553751	-13.553751	20.80748	20.80748	-37.98421	-37.98421	18.865582	18.865582	8.036448	8.036448
4.9603868	4.9603868	-10.291174	-10.291174	56.33142	56.33142	-3.444416	-3.444416	-18.271252	-18.271252	-3.2644272	-3.2644272	-22.500252	-22.500252	18.850317	18.850317	-24.20662	-24.20662	48.136036	48.136036	-0.48644122	-0.48644122	-21.82458	-21.82458
8.072597	8.072597	-47.024113	-47.024113	3.0376787	3.0376787	21.322672	21.322672	20.39625	20.39625	-44.033756	-44.033756	45.532337	45.532337	-18.346844	-18.346844	54.992214	54.992214	-63.919014	-63.919014	20.934198	20.934198	16.039463	16.039463
-7.308505	-7.308505	-6.4837227	-6.4837227	-0.029059712	-0.029059712	-5.350342	-5.350342	-5.836233	-5.836233	1.1642368	1.1642368	-18.818558	-18.818558	-2.4006095	-2.4006095	7.895341	7.895341	-17.158401	-17.158401	10.202629	10.202629	-13.607886	-13.607886
25.002647	25.002647	18.535683	18.535683	-42.864285	-42.864285	13.680554	13.680554	36.102333	36.102333	-12.439018	-12.439018	27.000504	27.000504	-36.88895	-36.88895	28.761217	28.761217	-46.651146	-46.651146	-40.86066	-40.86066	13.487422	13.487422
-7.8754597	-7.8754597	-9.745402	-9.745402	-0.31983435	-0.31983435	-1.5294884	-1.5294884	-8.657075	-8.657075	0.7768962	0.7768962	-35.90636	-35.90636	-2.0799484	-2.0799484	-2.3441167	-2.3441167	6.8001647	6.8001647	10.167182	10.167182	-13.723191	-13.723191
11.123863	11.123863	9.414553	9.414553	45.804173	45.804173	7.8753386	7.8753386	13.194359	13.194359	-22.945139	-22.945139	39.53476	39.53476	-30.48376	-30.48376	-25.19354	-25.19354	-13.99717	-13.99717	-43.46017	-43.46017	18.246319	18.246319
-25.589544	-25.589544	1.8710624	1.8710624	14.8200035	14.8200035	4.8997803	4.8997803	46.92829	46.92829	-29.080254	-29.080254	43.119595	43.119595	-27.939432	-27.939432	13.604022	13.604022	-27.737965	-27.737965	-41.75686	-41.75686	16.401987	16.401987
11.97886	11.97886	-40.60457	-40.60457	-11.041627	-11.041627	7.6249013	7.6249013	-36.306065	-36.306065	-29.94208	-29.94208	-28.63556	-28.63556	-19.174929	-19.174929	26.818508	26.818508	-54.22979	-54.22979	22.764305	22.764305	11.140997	11.140997
-7.384067	-7.384067	-37.120453	-37.120453	6.981104	6.981104	8.772331	8.772331	-20.197683	-20.197683	43.178337	43.178337	-20.237093	-20.237093	16.111187	16.111187	-31.691772	-31.691772	24.8832	24.8832	-5.724668	-5.724668	-27.54713	-27.54713
-42.19186	-42.19186	55.784195	55.784195	21.054869	21.054869	-33.419514	-33.419514	-4.756374	-4.756374	-27.950562	-27.950562	-47.765816	-47.765816	17.36546	17.36546	-12.099479	-12.099479	38.601513	38.601513	-6.3076477	-6.3076477	-27.41486	-27.41486
24.273127	24.273127	26.260586	26.260586	-30.401047	-30.401047	-6.9662337	-6.9662337	-22.963406	-22.963406	13.434331	13.434331	-28.145365	-28.145365	6.439337	6.439337	2.8855152	2.8855152	23.83072	23.83072	-2.6124551	-2.6124551	-23.106897	-23.106897
-26.3341	-26.3341	-40.476147	-40.476147	-9.616156	-9.616156	24.258469	24.258469	40.516994	40.516994	43.57398	43.57398	30.190744	30.190744	2.335825	2.335825	0.61342025	0.61342025	22.200731	22.200731	0.093348846	0.093348846	-21.08642	-21.08642
12.09084	12.09084	-26.132708	-26.132708	-6.7962203	-6.7962203	-13.7803755	-13.7803755	-25.242434	-25.242434	-15.081131	-15.081131	-30.825716	-30.825716	-16.620838	-16.620838	50.087982	50.087982	-68.41696	-68.41696	21.20918	21.20918	14.592277	14.592277
-41.917667	-41.917667	56.31479	56.31479	21.448421	21.448421	-34.47419	-34.47419	-6.9800487	-6.9800487	-15.115764	-15.115764	-44.64082	-44.64082	26.594793	26.594793	-18.077055	-18.077055	57.01407	57.01407	-4.7251835	-4.7251835	-26.011538	-26.011538
-41.44605	-41.44605	21.920567	21.920567	-3.2305262	-3.2305262	-6.8339515	-6.8339515	-18.01199	-18.01199	1.1130549	1.1130549	-23.125593	-23.125593	28.169687	28.169687	-44.97224	-44.97224	48.5621	48.5621	-1.9681382	-1.9681382	-35.13129	-35.13129
-7.8284726	-7.8284726	4.441789	4.441789	33.118008	33.118008	9.544851	9.544851	35.324093	35.324093	18.101778	18.101778	-16.929897	-16.929897	11.449347	11.449347	-25.978918	-25.978918	33.36792	33.36792	-3.0789878	-3.0789878	-24.98633	-24.98633
-12.310861	-12.310861	-9.962099	-9.962099	18.887709	18.887709	-1.0725381	-1.0725381	20.15592	20.15592	44.33102	44.33102	46.75717	46.75717	3.845017	3.845017	-26.106033	-26.106033	15.556521	15.556521	4.463274	4.463274	-18.350613	-18.350613
-40.175453	-40.175453	34.881012	34.881012	22.187483	22.187483	-2.6335087	-2.6335087	-14.863978	-14.863978	-6.457592	-6.457592	-31.117731	-31.117731	-19.942719	-19.942719	24.750843	24.750843	-38.850628	-38.850628	20.83915	20.83915	9.675057	9.675057
-12.198252	-12.198252	-4.5712132	-4.5712132	-6.315045	-6.315045	-0.55875504	-0.55875504	7.8565183	7.8565183	6.700771	6.700771	-18.400316	-18.400316	10.196472	10.196472	-9.019382	-9.019382	24.93178	24.93178	2.0286636	2.0286636	-18.300043	-18.300043
-26.789217	-26.789217	-39.793156	-39.793156	-3.9324646	-3.9324646	25.069145	25.069145	30.293034	30.293034	43.136715	43.136715	30.46439	30.46439	2.8088083	2.8088083	-8.482661	-8.482661	11.412111	11.412111	3.69709	3.69709	-16.787548	-16.787548
31.342455	31.342455	13.679959	13.679959	29.97515	29.97515	33.869293	33.869293	31.060446	31.060446	-12.986551	-12.986551	-36.107643	-36.107643	-12.78261	-12.78261	48.702736	48.702736	-64.43647	-64.43647	23.184923	23.184923	12.379061	12.379061
-8.028912	-8.028912	4.4656935	4.4656935	27.300257	27.300257	5.4480767	5.4480767	33.13617	33.13617	28.995148	28.995148	6.2158837	6.2158837	4.33069	4.33069	-20.498154	-20.498154	-0.7549246	-0.7549246	-3.2153676	-3.2153676	-24.935251	-24.935251
8.029563	8.029563	2.11047	2.11047	42.776196	42.776196	2.894779	2.894779	-2.106773	-2.106773	4.302801	4.302801	-17.129017	-17.129017	14.108275	14.108275	-27.57861	-27.57861	40.301723	40.301723	1.1926408	1.1926408	-21.183403	-21.183403
0.31895003	0.31895003	-19.69562	-19.69562	30.03642	30.03642	-13.254236	-13.254236	-4.2188706	-4.2188706	-22.266855	-22.266855	13.157267	13.157267	3.4433424	3.4433424	-26.178726	-26.178726	-7.606972	-7.606972	4.848983	4.848983	-18.072538	-18.072538
6.722633	6.722633	-26.798037	-26.798037	61.482147	61.482147	-29.051657	-29.051657	-22.547749	-22.547749	-5.518815	-5.518815	-36.85225	-36.85225	29.308916	29.308916	-20.004553	-20.004553	61.93306	61.93306	-0.64573985	-0.64573985	-21.919508	-21.919508
-6.378752	-6.378752	-37.68741	-37.68741	7.060435	7.060435	8.905932	8.905932	-20.997087	-20.997087	36.634735	36.634735	-24.322714	-24.322714	16.293337	16.293337	-32.96725	-32.96725	15.47971	15.47971	-5.6307306	-5.6307306	-27.456034	-27.456034
24.280693	24.280693	49.48339	49.48339	-28.231344	-28.231344	-3.2769809	-3.2769809	-17.180782	-17.180782	12.192619	12.192619	-15.998607	-15.998607	18.13397	18.13397	0.6737804	0.6737804	38.62511	38.62511	-2.7476294	-2.7476294	-23.223108	-23.223108
-27.378038	-27.378038	-9.766298	-9.766298	11.3970785	11.3970785	-19.11326	-19.11326	-5.84206	-5.84206	-35.120945	-35.120945	-10.733092	-10.733092	-33.16648	-33.16648	19.998627	19.998627	-35.749973	-35.749973	-42.562527	-42.562527	13.683669	13.683669
-21.92876	-21.92876	-22.32756	-22.32756	51.75748	51.75748	-16.04998	-16.04998	-14.696012	-14.696012	-4.2887106	-4.2887106	-28.952084	-28.952084	-20.37432	-20.37432	-11.196046	-11.196046	-22.582102	-22.582102	20.57857	20.57857	11.144377	11.144377
5.704971	5.704971	-41.995186	-41.995186	-9.072238	-9.072238	34.275112	34.275112	1.3381809	1.3381809	-22.979136	-22.979136	44.301544	44.301544	-2.9244359	-2.9244359	-20.74161	-20.74161	7.0767946	7.0767946	-42.628147	-42.628147	19.5096	19.5096
-30.496164	-30.496164	50.356575	50.356575	-6.6627073	-6.6627073	-29.539284	-29.539284	-13.330212	-13.330212	-26.922012	-26.922012	46.727917	46.727917	-27.320602	-27.320602	8.876942	8.876942	-19.15217	-19.15217	-43.092777	-43.092777	12.36998	12.36998
-24.954662	-24.954662	12.863027	12.863027	-16.187277	-16.187277	12.938058	12.938058	45.228886	45.228886	-27.728851	-27.728851	44.66144	44.66144	-36.340504	-36.340504	39.33104	39.33104	-44.715435	-44.715435	-36.5381	-36.5381	17.659761	17.659761
26.078842	26.078842	-4.51721	-4.51721	4.416265	4.416265	-14.54694	-14.54694	-10.879062	-10.879062	-27.731165	-27.731165	37.868244	37.868244	13.935314	13.935314	-14.0396	-14.0396	52.819965	52.819965	6.017361	6.017361	-13.622739	-13.622739
-27.20873	-27.20873	-24.97109	-24.97109	41.262928	41.262928	-6.6841702	-6.6841702	18.419662	18.419662	-18.774298	-18.774298	41.63754	41.63754	-29.245512	-29.245512	22.561907	22.561907	-24.693064	-24.693064	-37.436832	-37.436832	20.414343	20.414343
34.40044	34.40044	-44.73294	-44.73294	8.304526	8.304526	9.576947	9.576947	-28.083328	-28.083328	-5.4907675	-5.4907675	47.70554	47.70554	7.8249063	7.8249063	-6.493661	-6.493661	29.419292	29.419292	-7.5063586	-7.5063586	-27.792343	-27.792343
-26.500862	-26.500862	-45.609097	-45.609097	-5.6845284	-5.6845284	9.234857	9.234857	-35.31671	-35.31671	-24.556723	-24.556723	29.188126	29.188126	-34.58219	-34.58219	11.2117605	11.2117605	-35.622154	-35.622154	-44.314056	-44.314056	12.864589	12.864589
-25.329298	-25.329298	-46.201378	-46.201378	5.462553	5.462553	-2.2523594	-2.2523594	-16.457748	-16.457748	34.964596	34.964596	28.430195	28.430195	11.098588	11.098588	-24.989716	-24.989716	15.15578	15.15578	-7.400191	-7.400191	-28.168087	-28.168087
-9.462249	-9.462249	-43.868626	-43.868626	-11.823984	-11.823984	5.7264295	5.7264295	5.2189326	5.2189326	40.584496	40.584496	0.16966607	0.16966607	18.220144	18.220144	-24.59411	-24.59411	26.663504	26.663504	-5.1718116	-5.1718116	-26.992834	-26.992834
-23.569462	-23.569462	-34.062943	-34.062943	-17.492767	-17.492767	33.295986	33.295986	44.518894	44.518894	-35.2592	-35.2592	34.951576	34.951576	-37.282787	-37.282787	41.21155	41.21155	-54.421635	-54.421635	-35.662605	-35.662605	18.616777	18.616777
20.171711	20.171711	14.49589	14.49589	-2.911856	-2.911856	-4.0362587	-4.0362587	-3.6300676	-3.6300676	25.622215	25.622215	39.32882	39.32882	18.342009	18.342009	-19.320545	-19.320545	50.083347	50.083347	-5.622016	-5.622016	-27.276237	-27.276237
-27.905262	-27.905262	-24.665659	-24.665659	2.6047707	2.6047707	0.4918683	0.4918683	14.214248	14.214248	-36.175537	-36.175537	37.276886	37.276886	-3.1677234	-3.1677234	-28.654165	-28.654165	7.2137375	7.2137375	-40.877487	-40.877487	22.212175	22.212175
23.74247	23.74247	14.309955	14.309955	-3.9134183	-3.9134183	5.8920846	5.8920846	22.356716	22.356716	-28.536232	-28.536232	44.944263	44.944263	-3.8043258	-3.8043258	5.96053	5.96053	-8.044264	-8.044264	16.635717	16.635717	5.1663103	5.1663103
19.836748	19.836748	10.05919	10.05919	-2.6525552	-2.6525552	-3.0826802	-3.0826802	8.576674	8.576674	26.074778	26.074778	38.92068	38.92068	18.920767	18.920767	-12.364932	-12.364932	39.665806	39.665806	-5.90455	-5.90455	-27.328884	-27.328884
-12.640108	-12.640108	-21.145727	-21.145727	21.089737	21.089737	-17.440805	-17.440805	19.441338	19.441338	-30.859905	-30.859905	-21.571608	-21.571608	13.012846	13.012846	-7.6883297	-7.6883297	22.74453	22.74453	3.7492301	3.7492301	-16.604168	-16.604168
10.48637	10.48637	-38.69853	-38.69853	4.776055	4.776055	-9.669621	-9.669621	26.856342	26.856342	-40.130554	-40.130554	-34.836815	-34.836815	-18.578783	-18.578783	24.13706	24.13706	-15.521815	-15.521815	21.386211	21.386211	9.7092495	9.7092495
-9.546486	-9.546486	-43.90229	-43.90229	-12.080461	-12.080461	6.9443526	6.9443526	9.286657	9.286657	41.196537	41.196537	-11.578252	-11.578252	13.1214	13.1214	-29.776924	-29.776924	39.141586	39.141586	-5.535791	-5.535791	-27.391157	-27.391157
21.385174	21.385174	-26.30509	-26.30509	7.5038466	7.5038466	-7.291206	-7.291206	16.340162	16.340162	-11.452504	-11.452504	42.251205	42.251205	-17.46926	-17.46926	46.133537	46.133537	-53.27648	-53.27648	18.366583	18.366583	15.197539	15.197539
-33.036266	-33.036266	-6.6346684	-6.6346684	-8.147073	-8.147073	-4.6690655	-4.6690655	1.3042095	1.3042095	4.856473	4.856473	-35.597076	-35.597076	19.30593	19.30593	-11.834039	-11.834039	49.72812	49.72812	-1.3749578	-1.3749578	-22.129173	-22.129173
-23.13957	-23.13957	-47.16031	-47.16031	5.236036	5.236036	-2.275852	-2.275852	-16.347542	-16.347542	35.79372	35.79372	28.65752	28.65752	11.124091	11.124091	-24.730288	-24.730288	15.074211	15.074211	-7.3941646	-7.3941646	-28.165388	-28.165388
15.863553	15.863553	-40.68974	-40.68974	3.2919126	3.2919126	-7.019405	-7.019405	33.52438	33.52438	-19.441551	-19.441551	-24.197266	-24.197266	4.713014	4.713014	1.3985239	1.3985239	19.624228	19.624228	-0.11184537	-0.11184537	-21.273497	-21.273497
7.839129	7.839129	-45.827972	-45.827972	-0.5296482	-0.5296482	12.668172	12.668172	7.288827	7.288827	-17.764685	-17.764685	-37.528267	-37.528267	-14.538527	-14.538527	49.263695	49.263695	-65.52989	-65.52989	24.152004	24.152004	12.997519	12.997519
-24.0673	-24.0673	-32.389973	-32.389973	-1.9401476	-1.9401476	25.956444	25.956444	20.84336	20.84336	-39.39151	-39.39151	42.696453	42.696453	-25.766708	-25.766708	-6.8481283	-6.8481283	-9.022665	-9.022665	-43.603207	-43.603207	15.8683	15.8683
-23.688704	-23.688704	-38.66836	-38.66836	-1.8049394	-1.8049394	21.833727	21.833727	10.131827	10.131827	21.030643	21.030643	34.28292	34.28292	12.7872925	12.7872925	-9.446418	-9.446418	25.144907	25.144907	2.274183	2.274183	-18.093681	-18.093681
15.384451	15.384451	-28.2766	-28.2766	-5.1626177	-5.1626177	-3.2194154	-3.2194154	31.42751	31.42751	-27.786928	-27.786928	-4.626147	-4.626147	12.693096	12.693096	-9.175958	-9.175958	31.011967	31.011967	2.696507	2.696507	-17.7663	-17.7663
11.443488	11.443488	-38.53848	-38.53848	-11.226146	-11.226146	21.827251	21.827251	11.62171	11.62171	3.3561726	3.3561726	44.771496	44.771496	-3.9281244	-3.9281244	23.543688	23.543688	-35.317192	-35.317192	18.89277	18.89277	6.885003	6.885003
-23.604246	-23.604246	-46.25339	-46.25339	-4.354246	-4.354246	17.232464	17.232464	12.852648	12.852648	12.967454	12.967454	35.121918	35.121918	13.346036	13.346036	-41.474667	-41.474667	27.293682	27.293682	2.302737	2.302737	-34.40915	-34.40915
-12.004381	-12.004381	-22.061773	-22.061773	24.17352	24.17352	-30.81607	-30.81607	-4.4505877	-4.4505877	-14.843847	-14.843847	-35.05649	-35.05649	13.561553	13.561553	-23.56303	-23.56303	31.639471	31.639471	3.3431172	3.3431172	-21.196777	-21.196777
-29.587757	-29.587757	8.16927	8.16927	-0.8485264	-0.8485264	7.259973	7.259973	39.34695	39.34695	-15.657837	-15.657837	44.989338	44.989338	-13.991799	-13.991799	9.728206	9.728206	-2.9257429	-2.9257429	-37.621506	-37.621506	21.877884	21.877884
-9.465965	-9.465965	11.044839	11.044839	41.353924	41.353924	-7.375054	-7.375054	-3.342312	-3.342312	15.16808	15.16808	-18.840818	-18.840818	25.178114	25.178114	-24.665844	-24.665844	11.757979	11.757979	-0.22006924	-0.22006924	-33.535427	-33.535427
-8.411281	-8.411281	13.166121	13.166121	39.617123	39.617123	-6.5579805	-6.5579805	1.427851	1.427851	18.445997	18.445997	-19.167923	-19.167923	-6.559065	-6.559065	14.643387	14.643387	-4.7856402	-4.7856402	13.380686	13.380686	-8.595018	-8.595018
-21.791574	-21.791574	-26.840057	-26.840057	-12.414807	-12.414807	12.519551	12.519551	41.446648	41.446648	34.315796	34.315796	41.894455	41.894455	19.545118	19.545118	-19.41079	-19.41079	49.03923	49.03923	2.179063	2.179063	-18.806253	-18.806253
8.556123	8.556123	6.6097817	6.6097817	40.09265	40.09265	18.304108	18.304108	-6.6595793	-6.6595793	-23.56621	-23.56621	-9.671523	-9.671523	27.809303	27.809303	-14.802782	-14.802782	52.831333	52.831333	-4.0955954	-4.0955954	-24.92432	-24.92432
9.652989	9.652989	10.302305	10.302305	53.333065	53.333065	-4.078779	-4.078779	-43.227676	-43.227676	-43.98383	-43.98383	-36.338158	-36.338158	-13.980804	-13.980804	43.480022	43.480022	-61.61698	-61.61698	22.313732	22.313732	10.858523	10.858523
-43.066765	-43.066765	38.298603	38.298603	-11.179898	-11.179898	-24.892996	-24.892996	15.588414	15.588414	-42.315166	-42.315166	14.169736	14.169736	-34.382965	-34.382965	-10.14503	-10.14503	-38.353355	-38.353355	-46.014904	-46.014904	15.307584	15.307584
-32.540314	-32.540314	8.366741	8.366741	-16.8864	-16.8864	-7.833912	-7.833912	-10.7028475	-10.7028475	3.9350536	3.9350536	-37.694496	-37.694496	-31.921202	-31.921202	-2.1094313	-2.1094313	-18.934813	-18.934813	11.687278	11.687278	-11.528856	-11.528856
-26.763401	-26.763401	8.159909	8.159909	29.053585	29.053585	15.232705	15.232705	33.09474	33.09474	-24.461811	-24.461811	45.088108	45.088108	-25.731575	-25.731575	9.217831	9.217831	-18.668114	-18.668114	-41.893715	-41.893715	17.105143	17.105143
13.915981	13.915981	15.831181	15.831181	-20.090462	-20.090462	0.48859268	0.48859268	-17.166653	-17.166653	-22.398514	-22.398514	-36.558964	-36.558964	-16.624454	-16.624454	51.895237	51.895237	-69.06108	-69.06108	25.704659	25.704659	14.520516	14.520516
16.830902	16.830902	-42.323326	-42.323326	0.4070426	0.4070426	3.5029614	3.5029614	-23.767637	-23.767637	19.913084	19.913084	-52.075718	-52.075718	33.222305	33.222305	-19.180458	-19.180458	64.17535	64.17535	8.360405	8.360405	-11.570733	-11.570733
-26.048223	-26.048223	9.802905	9.802905	43.653366	43.653366	30.299824	30.299824	1.1713058	1.1713058	-32.92884	-32.92884	40.2585	40.2585	-29.60466	-29.60466	15.933453	15.933453	-11.620968	-11.620968	-39.738415	-39.738415	16.539574	16.539574
9.061014	9.061014	11.592408	11.592408	51.426983	51.426983	7.6983027	7.6983027	14.141671	14.141671	-37.218243	-37.218243	-35.262634	-35.262634	-11.02785	-11.02785	47.45444	47.45444	-64.29299	-64.29299	23.965097	23.965097	12.319241	12.319241
17.835043	17.835043	-42.065907	-42.065907	5.8854876	5.8854876	20.935537	20.935537	-23.775549	-23.775549	-6.399283	-6.399283	-51.66311	-51.66311	33.201702	33.201702	-19.203857	-19.203857	64.133484	64.133484	8.351264	8.351264	-11.540289	-11.540289
3.7713068	3.7713068	-10.276895	-10.276895	43.190044	43.190044	6.175453	6.175453	3.8453903	3.8453903	-19.69688	-19.69688	-11.430094	-11.430094	16.305193	16.305193	-24.780764	-24.780764	40.13089	40.13089	-2.1828575	-2.1828575	-23.89316	-23.89316
-35.718124	-35.718124	59.971474	59.971474	-14.75216	-14.75216	-27.042398	-27.042398	-47.117634	-47.117634	-16.235853	-16.235853	-39.164097	-39.164097	31.480286	31.480286	-16.302607	-16.302607	63.05482	63.05482	6.6567817	6.6567817	-13.114933	-13.114933
8.438285	8.438285	-25.027765	-25.027765	19.311491	19.311491	1.4964705	1.4964705	-18.415625	-18.415625	-11.139883	-11.139883	-38.372078	-38.372078	-11.408807	-11.408807	23.005142	23.005142	-42.1095	-42.1095	23.34002	23.34002	11.846839	11.846839
0.32802004	0.32802004	-0.06434222	-0.06434222	41.734295	41.734295	6.104401	6.104401	4.642383	4.642383	-34.357094	-34.357094	2.7298076	2.7298076	17.21786	17.21786	-16.464867	-16.464867	40.818203	40.818203	-3.2829397	-3.2829397	-24.431974	-24.431974
10.842082	10.842082	-37.774967	-37.774967	-4.313866	-4.313866	23.74594	23.74594	49.869896	49.869896	-33.9506	-33.9506	45.161392	45.161392	-1.2304585	-1.2304585	42.50089	42.50089	-6.3720484	-6.3720484	-2.8362296	-2.8362296	22.482904	22.482904
-25.784515	-25.784515	-44.203926	-44.203926	-11.549698	-11.549698	24.660158	24.660158	51.95979	51.95979	38.297413	38.297413	33.315678	33.315678	23.651764	23.651764	-11.720507	-11.720507	48.546585	48.546585	-3.6711097	-3.6711097	-24.108212	-24.108212
-32.537216	-32.537216	11.894026	11.894026	-16.552832	-16.552832	-2.7983587	-2.7983587	0.042754687	0.042754687	-2.1327374	-2.1327374	-47.848934	-47.848934	4.640739	4.640739	-2.8192606	-2.8192606	21.104963	21.104963	-1.6696519	-1.6696519	-23.10622	-23.10622
-31.190392	-31.190392	10.962698	10.962698	-18.448265	-18.448265	14.860526	14.860526	-9.241241	-9.241241	-25.377537	-25.377537	-35.114326	-35.114326	-30.276554	-30.276554	16.74635	16.74635	-22.95371	-22.95371	-35.623592	-35.623592	16.28175	16.28175
-23.114357	-23.114357	-35.778408	-35.778408	-12.3836775	-12.3836775	22.573784	22.573784	49.35922	49.35922	-32.601166	-32.601166	44.4081	44.4081	-28.063322	-28.063322	8.564391	8.564391	-4.53515	-4.53515	-37.797947	-37.797947	21.149916	21.149916
9.442	9.442	-46.25685	-46.25685	0.31662682	0.31662682	15.142211	15.142211	-14.818431	-14.818431	-6.3241577	-6.3241577	-44.92672	-44.92672	19.065336	19.065336	-0.8921106	-0.8921106	36.438194	36.438194	9.142738	9.142738	-11.637457	-11.637457
-40.009228	-40.009228	50.45295	50.45295	-12.1275625	-12.1275625	-3.4909916	-3.4909916	-35.898293	-35.898293	-37.497402	-37.497402	-19.274893	-19.274893	4.155022	4.155022	-23.938925	-23.938925	11.153589	11.153589	0.4979929	0.4979929	-32.998814	-32.998814
-43.58477	-43.58477	43.446434	43.446434	-11.888407	-11.888407	-3.4396245	-3.4396245	-24.80068	-24.80068	-37.0113	-37.0113	9.714983	9.714983	-0.49368373	-0.49368373	-9.671071	-9.671071	11.151555	11.151555	5.743941	5.743941	-14.067642	-14.067642
2.1809697	2.1809697	16.277388	16.277388	24.374567	24.374567	29.969019	29.969019	-8.305692	-8.305692	32.29518	32.29518	39.96574	39.96574	28.048885	28.048885	-14.782947	-14.782947	62.809273	62.809273	-4.1062193	-4.1062193	-24.911694	-24.911694
-26.152672	-26.152672	48.36379	48.36379	-2.022316	-2.022316	-7.5345955	-7.5345955	41.259315	41.259315	-26.720448	-26.720448	11.09506	11.09506	-32.188385	-32.188385	-12.246672	-12.246672	-16.324993	-16.324993	-45.026146	-45.026146	17.278399	17.278399
-21.644394	-21.644394	49.37303	49.37303	11.046171	11.046171	-19.829556	-19.829556	-10.587057	-10.587057	-2.050747	-2.050747	-46.31837	-46.31837	23.564642	23.564642	-42.412697	-42.412697	44.24311	44.24311	-2.4517345	-2.4517345	-24.605694	-24.605694
3.8495061	3.8495061	-38.01554	-38.01554	18.296515	18.296515	35.293167	35.293167	25.24434	25.24434	21.522654	21.522654	39.550007	39.550007	-15.202674	-15.202674	-3.2108812	-3.2108812	-13.678485	-13.678485	10.085028	10.085028	50.279106	50.279106
26.102074	26.102074	10.173918	10.173918	-9.903863	-9.903863	-20.912937	-20.912937	-43.268536	-43.268536	19.318298	19.318298	16.91522	16.91522	-14.353679	-14.353679	-2.0088344	-2.0088344	-11.9506235	-11.9506235	9.338635	9.338635	45.087124	45.087124
4.6590223	4.6590223	-27.96774	-27.96774	-3.9009233	-3.9009233	40.959534	40.959534	17.86205	17.86205	-6.828195	-6.828195	16.756733	16.756733	-34.744774	-34.744774	35.831364	35.831364	-49.500618	-49.500618	-5.6286864	-5.6286864	36.979336	36.979336
4.756552	4.756552	-31.195372	-31.195372	-10.647329	-10.647329	36.621624	36.621624	1.1987058	1.1987058	17.4861	17.4861	43.19427	43.19427	-14.083867	-14.083867	-2.8792832	-2.8792832	-11.481913	-11.481913	9.741464	9.741464	44.7728	44.7728
17.08024	17.08024	14.523491	14.523491	-29.943722	-29.943722	-9.331028	-9.331028	16.642496	16.642496	-7.3043623	-7.3043623	-1.8848947	-1.8848947	-17.560678	-17.560678	23.546244	23.546244	-18.356625	-18.356625	1.651132	1.651132	38.985188	38.985188
3.9925334	3.9925334	-36.845627	-36.845627	-7.5045815	-7.5045815	37.057625	37.057625	3.1278667	3.1278667	20.720438	20.720438	36.512367	36.512367	-17.640953	-17.640953	10.756417	10.756417	-20.916578	-20.916578	6.923021	6.923021	42.905922	42.905922
20.593233	20.593233	-39.52374	-39.52374	10.082815	10.082815	-21.568335	-21.568335	-38.167656	-38.167656	7.7913523	7.7913523	15.849896	15.849896	-25.475487	-25.475487	16.48619	16.48619	-51.593052	-51.593052	4.5721893	4.5721893	48.521305	48.521305
20.860682	20.860682	-43.117363	-43.117363	-8.186917	-8.186917	-11.2781105	-11.2781105	-24.691437	-24.691437	28.713232	28.713232	10.604379	10.604379	-33.931526	-33.931526	33.647953	33.647953	-57.837967	-57.837967	-5.126058	-5.126058	43.00681	43.00681
-10.637546	-10.637546	-39.54631	-39.54631	-3.4945776	-3.4945776	31.874258	31.874258	-3.3501766	-3.3501766	11.483692	11.483692	11.618178	11.618178	-34.834938	-34.834938	51.016674	51.016674	-62.134792	-62.134792	-7.5613174	-7.5613174	40.29299	40.29299
24.806496	24.806496	5.9045734	5.9045734	-7.997906	-7.997906	-7.761082	-7.761082	-14.992517	-14.992517	12.449913	12.449913	2.0088134	2.0088134	-16.465925	-16.465925	13.978449	13.978449	-17.376574	-17.376574	5.224156	5.224156	44.694412	44.694412
18.751688	18.751688	-45.338932	-45.338932	0.9892366	0.9892366	31.98328	31.98328	-35.30435	-35.30435	11.674176	11.674176	27.827002	27.827002	-35.92181	-35.92181	29.891943	29.891943	-39.87763	-39.87763	-1.474747	-1.474747	40.71906	40.71906
-10.675909	-10.675909	-45.28453	-45.28453	-17.616297	-17.616297	43.780605	43.780605	46.23791	46.23791	30.779785	30.779785	35.38468	35.38468	-26.883848	-26.883848	26.382538	26.382538	-54.379326	-54.379326	-0.3840468	-0.3840468	46.33835	46.33835
-11.201741	-11.201741	-27.943953	-27.943953	-1.7235838	-1.7235838	26.002592	26.002592	47.28755	47.28755	28.693352	28.693352	28.688997	28.688997	-22.707214	-22.707214	-13.77073	-13.77073	-2.5003662	-2.5003662	16.250309	16.250309	59.153698	59.153698
-22.252203	-22.252203	15.629757	15.629757	11.932054	11.932054	-10.850016	-10.850016	5.091192	5.091192	7.8229165	7.8229165	31.016115	31.016115	-15.572824	-15.572824	9.95111	9.95111	-4.68574	-4.68574	9.012694	9.012694	41.965786	41.965786
11.702954	11.702954	17.534391	17.534391	46.50325	46.50325	-20.30577	-20.30577	10.441212	10.441212	-16.748701	-16.748701	19.981209	19.981209	-15.780907	-15.780907	-20.920048	-20.920048	7.3066106	7.3066106	20.920765	20.920765	57.67879	57.67879
2.1610703	2.1610703	7.7033567	7.7033567	-33.378975	-33.378975	11.309191	11.309191	2.6576521	2.6576521	0.4309082	0.4309082	25.045872	25.045872	-9.514366	-9.514366	-15.207665	-15.207665	46.804573	46.804573	11.247769	11.247769	39.437805	39.437805
2.218832	2.218832	-35.746655	-35.746655	-12.125816	-12.125816	42.05711	42.05711	42.717102	42.717102	28.257534	28.257534	35.637714	35.637714	-31.583584	-31.583584	32.52709	32.52709	-59.770138	-59.770138	-5.530792	-5.530792	46.659084	46.659084
5.241199	5.241199	-40.06703	-40.06703	-6.0448384	-6.0448384	41.176777	41.176777	-13.392375	-13.392375	-6.740377	-6.740377	31.629925	31.629925	-15.297245	-15.297245	13.24405	13.24405	-13.514047	-13.514047	6.0253677	6.0253677	38.34642	38.34642
24.49407	24.49407	-35.182728	-35.182728	-2.1674695	-2.1674695	16.656412	16.656412	-12.835359	-12.835359	25.49013	25.49013	27.041145	27.041145	-26.659615	-26.659615	19.50505	19.50505	-41.32684	-41.32684	20.53082	20.53082	50.797966	50.797966
-2.5897853	-2.5897853	-26.456112	-26.456112	10.23439	10.23439	30.500254	30.500254	2.030047	2.030047	26.096685	26.096685	31.890848	31.890848	-17.731716	-17.731716	13.031618	13.031618	-21.924088	-21.924088	6.425738	6.425738	42.161587	42.161587
-7.7097974	-7.7097974	-40.145054	-40.145054	-12.180799	-12.180799	30.929274	30.929274	41.33787	41.33787	-4.016095	-4.016095	30.378458	30.378458	-23.081667	-23.081667	35.51726	35.51726	-37.265278	-37.265278	-3.1671033	-3.1671033	36.384514	36.384514
9.9733715	9.9733715	-26.920757	-26.920757	-13.754363	-13.754363	29.834019	29.834019	47.369686	47.369686	17.857172	17.857172	37.92314	37.92314	-22.184818	-22.184818	-4.2607245	-4.2607245	-16.125711	-16.125711	12.145071	12.145071	50.416557	50.416557
-34.23311	-34.23311	-14.238138	-14.238138	-5.089198	-5.089198	-0.2996826	-0.2996826	-28.112644	-28.112644	23.407549	23.407549	18.052511	18.052511	-18.418514	-18.418514	-15.466695	-15.466695	2.1797605	2.1797605	18.231443	18.231443	53.72331	53.72331
-14.18881	-14.18881	7.445499	7.445499	9.977091	9.977091	-13.190005	-13.190005	28.360477	28.360477	28.425518	28.425518	31.944014	31.944014	-16.551704	-16.551704	-14.998765	-14.998765	4.3838086	4.3838086	17.4159	17.4159	48.89286	48.89286
8.93159	8.93159	-49.042164	-49.042164	-16.241112	-16.241112	36.736553	36.736553	45.215603	45.215603	18.931723	18.931723	31.39358	31.39358	-28.635132	-28.635132	-16.779573	-16.779573	-9.108947	-9.108947	13.768658	13.768658	56.18741	56.18741
12.447573	12.447573	8.969569	8.969569	8.127912	8.127912	-13.95323	-13.95323	37.940067	37.940067	19.05804	19.05804	18.264788	18.264788	8.809324	8.809324	-8.477254	-8.477254	13.243089	13.243089	22.684256	22.684256	45.56673	45.56673
0.7690468	0.7690468	-31.92886	-31.92886	0.7954669	0.7954669	37.173157	37.173157	5.9137797	5.9137797	6.5767503	6.5767503	35.846455	35.846455	-27.574612	-27.574612	-8.886298	-8.886298	-10.414366	-10.414366	13.512504	13.512504	54.18421	54.18421
-3.9134336	-3.9134336	-46.839428	-46.839428	-5.929134	-5.929134	28.364677	28.364677	12.3044	12.3044	4.145404	4.145404	-2.5024288	-2.5024288	-21.969822	-21.969822	30.033142	30.033142	-38.837868	-38.837868	0.54566884	0.54566884	34.95495	34.95495
-32.51096	-32.51096	-10.62321	-10.62321	-13.152241	-13.152241	-32.367027	-32.367027	7.265964	7.265964	-7.015543	-7.015543	3.006793	3.006793	-21.926527	-21.926527	28.756405	28.756405	-38.873173	-38.873173	-0.3684068	-0.3684068	39.353676	39.353676
-20.390553	-20.390553	26.035198	26.035198	9.134272	9.134272	-23.606283	-23.606283	-23.813126	-23.813126	-17.061274	-17.061274	-16.94215	-16.94215	-35.481407	-35.481407	37.886932	37.886932	-42.297146	-42.297146	-6.2684717	-6.2684717	36.419754	36.419754
15.012754	15.012754	4.900821	4.900821	33.491013	33.491013	-22.893288	-22.893288	13.337739	13.337739	-5.3532815	-5.3532815	16.4232	16.4232	-16.448963	-16.448963	28.890867	28.890867	-1.4432688	-1.4432688	1.6946623	1.6946623	36.27376	36.27376
3.3493702	3.3493702	-28.613043	-28.613043	-27.481016	-27.481016	40.72576	40.72576	40.211353	40.211353	1.5052123	1.5052123	36.768154	36.768154	-19.493015	-19.493015	28.201927	28.201927	-26.61799	-26.61799	0.2381585	0.2381585	37.285305	37.285305
10.497532	10.497532	-32.33001	-32.33001	9.847886	9.847886	31.886238	31.886238	38.177452	38.177452	-3.5827434	-3.5827434	25.233925	25.233925	-16.893576	-16.893576	-21.041971	-21.041971	4.4034004	4.4034004	20.950735	20.950735	58.24277	58.24277
10.271736	10.271736	-32.377083	-32.377083	-10.569148	-10.569148	33.79159	33.79159	25.140347	25.140347	30.467176	30.467176	31.224255	31.224255	-27.13612	-27.13612	26.40269	26.40269	-54.034225	-54.034225	-0.2916432	-0.2916432	46.20082	46.20082
-10.033752	-10.033752	-7.456959	-7.456959	11.665193	11.665193	-19.701567	-19.701567	9.615653	9.615653	13.327677	13.327677	15.779569	15.779569	-17.160463	-17.160463	16.630775	16.630775	-19.697592	-19.697592	4.0722218	4.0722218	38.08279	38.08279
0.56422895	0.56422895	-25.948877	-25.948877	9.018198	9.018198	31.531973	31.531973	18.257914	18.257914	21.218487	21.218487	42.707184	42.707184	-11.673421	-11.673421	7.5952287	7.5952287	5.9816294	5.9816294	6.1861973	6.1861973	40.763298	40.763298
-7.853283	-7.853283	-27.45731	-27.45731	-6.40385	-6.40385	29.345165	29.345165	45.032684	45.032684	-4.927992	-4.927992	39.025814	39.025814	-19.460287	-19.460287	41.39939	41.39939	-20.817038	-20.817038	-3.6244402	-3.6244402	34.764935	34.764935
22.016035	22.016035	-29.665703	-29.665703	0.6718729	0.6718729	12.006611	12.006611	41.608517	41.608517	11.908939	11.908939	34.80143	34.80143	-12.129142	-12.129142	36.403038	36.403038	-14.10707	-14.10707	-4.0691094	-4.0691094	35.28692	35.28692
-9.874205	-9.874205	-45.20324	-45.20324	-40.11987	-40.11987	30.626873	30.626873	48.66247	48.66247	27.042442	27.042442	31.764025	31.764025	-31.741432	-31.741432	31.470905	31.470905	-46.372868	-46.372868	-4.2629595	-4.2629595	44.409515	44.409515
-3.8240907	-3.8240907	-34.03372	-34.03372	-39.76924	-39.76924	41.0328	41.0328	43.994804	43.994804	2.2065682	2.2065682	40.398315	40.398315	-35.0115	-35.0115	29.67998	29.67998	-44.974148	-44.974148	-1.0574886	-1.0574886	42.662254	42.662254
22.57117	22.57117	-28.150883	-28.150883	6.8664374	6.8664374	30.235937	30.235937	44.07562	44.07562	19.698647	19.698647	32.650333	32.650333	-7.625365	-7.625365	-10.792984	-10.792984	31.188885	31.188885	14.018226	14.018226	39.219494	39.219494
-41.88521	-41.88521	51.0397	51.0397	-16.025684	-16.025684	-4.769881	-4.769881	45.09207	45.09207	14.728686	14.728686	38.393337	38.393337	-25.923496	-25.923496	-5.126	-5.126	-41.726513	-41.726513	10.977626	10.977626	56.81167	56.81167
-1.3342022	-1.3342022	40.42133	40.42133	62.60772	62.60772	-35.859238	-35.859238	-12.208308	-12.208308	21.345457	21.345457	-47.073997	-47.073997	-41.17541	-41.17541	37.385635	37.385635	-64.27868	-64.27868	-8.037117	-8.037117	48.43536	48.43536
1.8265126	1.8265126	-38.505695	-38.505695	-30.56076	-30.56076	32.538998	32.538998	35.486984	35.486984	18.630457	18.630457	31.390612	31.390612	-14.912572	-14.912572	-20.63636	-20.63636	8.659817	8.659817	20.429	20.429	54.635548	54.635548
0.65525633	0.65525633	-26.499931	-26.499931	18.268385	18.268385	32.764297	32.764297	-23.401237	-23.401237	9.901331	9.901331	-22.602476	-22.602476	-18.035137	-18.035137	36.903008	36.903008	-27.003069	-27.003069	-6.5940547	-6.5940547	33.548378	33.548378
-3.555542	-3.555542	-44.355633	-44.355633	14.950313	14.950313	39.06411	39.06411	-31.273172	-31.273172	4.7254515	4.7254515	-4.5925894	-4.5925894	-36.70171	-36.70171	22.33064	22.33064	-52.772232	-52.772232	3.5052285	3.5052285	48.147274	48.147274
23.391844	23.391844	-40.855854	-40.855854	-5.60101	-5.60101	2.7531934	2.7531934	53.72777	53.72777	22.751793	22.751793	40.89887	40.89887	-18.741106	-18.741106	31.534842	31.534842	-9.743074	-9.743074	-2.7160404	-2.7160404	32.255905	32.255905
18.04426	18.04426	-26.47206	-26.47206	-34.75209	-34.75209	12.238102	12.238102	31.682686	31.682686	19.852745	19.852745	23.175386	23.175386	-17.442455	-17.442455	25.967863	25.967863	-22.785366	-22.785366	0.7705368	0.7705368	36.095222	36.095222
-9.268354	-9.268354	-45.17687	-45.17687	-3.5385797	-3.5385797	30.163563	30.163563	10.529212	10.529212	31.75012	31.75012	28.040262	28.040262	-22.685476	-22.685476	37.313396	37.313396	-31.063686	-31.063686	-6.1431894	-6.1431894	34.566566	34.566566
-2.406922	-2.406922	9.999531	9.999531	-33.26834	-33.26834	29.270706	29.270706	35.669155	35.669155	15.8308	15.8308	25.780767	25.780767	-15.318501	-15.318501	-21.267532	-21.267532	8.227242	8.227242	21.268383	21.268383	55.415363	55.415363
-9.920872	-9.920872	-32.525036	-32.525036	-1.6658125	-1.6658125	27.160002	27.160002	34.957344	34.957344	28.504446	28.504446	26.043932	26.043932	-20.716553	-20.716553	-14.799172	-14.799172	1.3792058	1.3792058	17.28214	17.28214	57.015	57.015
-14.186783	-14.186783	-41.280876	-41.280876	0.08857308	0.08857308	37.56654	37.56654	40.08419	40.08419	9.212552	9.212552	30.02026	30.02026	-36.542572	-36.542572	55.79944	55.79944	-50.369682	-50.369682	-14.117954	-14.117954	39.582474	39.582474
-44.04663	-44.04663	27.076696	27.076696	-7.6709595	-7.6709595	-8.75743	-8.75743	7.487464	7.487464	15.412905	15.412905	33.106873	33.106873	-12.053552	-12.053552	-16.774794	-16.774794	16.625366	16.625366	19.306032	19.306032	51.61024	51.61024
8.935732	8.935732	2.6030102	2.6030102	3.4202251	3.4202251	12.200457	12.200457	-30.92197	-30.92197	4.7514696	4.7514696	34.04658	34.04658	-37.45791	-37.45791	22.176495	22.176495	-53.389492	-53.389492	4.0969	4.0969	49.703064	49.703064
20.569546	20.569546	42.624268	42.624268	18.932283	18.932283	-3.6224246	-3.6224246	-17.0872	-17.0872	33.907276	33.907276	-12.822576	-12.822576	-14.070515	-14.070515	5.000979	5.000979	-2.353662	-2.353662	14.06359	14.06359	38.05675	38.05675
-10.597688	-10.597688	26.084393	26.084393	37.553947	37.553947	-13.032288	-13.032288	40.873325	40.873325	-19.696281	-19.696281	23.618149	23.618149	-16.42021	-16.42021	41.860218	41.860218	-20.225916	-20.225916	-4.601097	-4.601097	32.084717	32.084717
22.576412	22.576412	25.212112	25.212112	-35.952785	-35.952785	-22.169767	-22.169767	-24.57036	-24.57036	15.101446	15.101446	-10.037946	-10.037946	-34.289516	-34.289516	33.403435	33.403435	-57.321304	-57.321304	-4.86213	-4.86213	43.066605	43.066605
-23.874517	-23.874517	10.721266	10.721266	1.7231675	1.7231675	-25.214092	-25.214092	26.611094	26.611094	17.735937	17.735937	41.171143	41.171143	-23.561232	-23.561232	-7.853781	-7.853781	-8.706423	-8.706423	13.482674	13.482674	52.49122	52.49122
12.313668	12.313668	-31.62148	-31.62148	-0.07742838	-0.07742838	13.594276	13.594276	43.89352	43.89352	1.5948709	1.5948709	26.133257	26.133257	-16.835089	-16.835089	-15.794259	-15.794259	-0.5333957	-0.5333957	18.192669	18.192669	54.773323	54.773323
18.26636	18.26636	-42.737724	-42.737724	-34.76805	-34.76805	-14.214051	-14.214051	43.732845	43.732845	-5.15611	-5.15611	14.18723	14.18723	-3.6780677	-3.6780677	42.13228	42.13228	-17.227991	-17.227991	-4.412567	-4.412567	31.61921	31.61921
-2.6354284	-2.6354284	-24.584675	-24.584675	-45.905125	-45.905125	-11.533754	-11.533754	-26.580015	-26.580015	-39.509865	-39.509865	-43.412704	-43.412704	1.5310284	1.5310284	45.29088	45.29088	8.504044	8.504044	-8.185515	-8.185515	26.692223	26.692223
1.5658399	1.5658399	18.018248	18.018248	-7.688632	-7.688632	19.216415	19.216415	38.282883	38.282883	27.855797	27.855797	40.94356	40.94356	-20.385572	-20.385572	-9.268354	-9.268354	-3.494364	-3.494364	13.98329	13.98329	51.61165	51.61165
-3.566217	-3.566217	-40.79867	-40.79867	-1.2318895	-1.2318895	28.882198	28.882198	20.33686	20.33686	8.53307	8.53307	13.4562	13.4562	-21.469244	-21.469244	38.335575	38.335575	-32.80628	-32.80628	-4.4431233	-4.4431233	35.46338	35.46338
-12.709256	-12.709256	-3.5533502	-3.5533502	-8.502813	-8.502813	-22.17843	-22.17843	1.5518367	1.5518367	17.055113	17.055113	14.178344	14.178344	-30.966387	-30.966387	10.79326	10.79326	-28.911707	-28.911707	21.208763	21.208763	51.51153	51.51153
26.488827	26.488827	-43.185623	-43.185623	-0.33704677	-0.33704677	12.916405	12.916405	53.338913	53.338913	-5.00885	-5.00885	34.094254	34.094254	-25.711517	-25.711517	56.921333	56.921333	-69.94499	-69.94499	-13.433217	-13.433217	41.799686	41.799686
-5.052956	-5.052956	5.9976335	5.9976335	9.913419	9.913419	-7.4263453	-7.4263453	20.245451	20.245451	8.5180645	8.5180645	13.08029	13.08029	-33.97009	-33.97009	34.654106	34.654106	-42.414246	-42.414246	-11.483991	-11.483991	35.379623	35.379623
19.122551	19.122551	-30.980316	-30.980316	1.2543372	1.2543372	-26.393475	-26.393475	-29.244047	-29.244047	6.2447276	6.2447276	-1.2386526	-1.2386526	-35.292217	-35.292217	27.583988	27.583988	-52.854248	-52.854248	-3.1842852	-3.1842852	43.084175	43.084175
5.7470875	5.7470875	-16.55577	-16.55577	32.999985	32.999985	-12.244766	-12.244766	-20.24489	-20.24489	6.4305396	6.4305396	35.797306	35.797306	-25.067272	-25.067272	-9.040582	-9.040582	-9.20287	-9.20287	12.779751	12.779751	53.299313	53.299313
18.56839	18.56839	-32.835255	-32.835255	13.887261	13.887261	-1.4157186	-1.4157186	-42.097675	-42.097675	22.593113	22.593113	35.875862	35.875862	-28.223398	-28.223398	-7.4187956	-7.4187956	-11.72153	-11.72153	12.638669	12.638669	55.300537	55.300537
26.342308	26.342308	-45.488712	-45.488712	1.2600863	1.2600863	1.9209653	1.9209653	-0.83087933	-0.83087933	29.289621	29.289621	-0.17234536	-0.17234536	-32.06058	-32.06058	30.678526	30.678526	-48.503056	-48.503056	-2.9202666	-2.9202666	45.044353	45.044353
-0.46686262	-0.46686262	-36.009007	-36.009007	1.1892821	1.1892821	42.984272	42.984272	-13.392869	-13.392869	14.803257	14.803257	-36.08568	-36.08568	-20.573917	-20.573917	53.302044	53.302044	-52.509613	-52.509613	-7.939785	-7.939785	39.319042	39.319042
-5.1402254	-5.1402254	4.490179	4.490179	2.3997285	2.3997285	12.80046	12.80046	32.322987	32.322987	-1.69288	-1.69288	12.930201	12.930201	-16.306904	-16.306904	24.192757	24.192757	-17.588333	-17.588333	0.58509666	0.58509666	36.345592	36.345592
-45.747566	-45.747566	38.75695	38.75695	22.522964	22.522964	-18.448729	-18.448729	8.085653	8.085653	0.005565058	0.005565058	-16.215372	-16.215372	-4.5304646	-4.5304646	38.40381	38.40381	-17.331495	-17.331495	-6.5033016	-6.5033016	33.21487	33.21487
15.769019	15.769019	-46.51674	-46.51674	-8.54423	-8.54423	32.99962	32.99962	49.555416	49.555416	22.974455	22.974455	-0.6009462	-0.6009462	-19.261042	-19.261042	-11.418111	-11.418111	0.5863241	0.5863241	24.554522	24.554522	49.139103	49.139103
-9.2565	-9.2565	16.191566	16.191566	15.342831	15.342831	-5.7328715	-5.7328715	11.665784	11.665784	21.678135	21.678135	12.217848	12.217848	-18.969538	-18.969538	11.238252	11.238252	-20.853186	-20.853186	6.9998	6.9998	43.696075	43.696075
27.000114	27.000114	-26.730581	-26.730581	-4.248837	-4.248837	14.408038	14.408038	-21.09552	-21.09552	22.538061	22.538061	34.31542	34.31542	-21.551744	-21.551744	15.437862	15.437862	-28.271536	-28.271536	20.61659	20.61659	50.92898	50.92898
23.130424	23.130424	8.431733	8.431733	-2.7203236	-2.7203236	-2.2435555	-2.2435555	-35.026104	-35.026104	27.047287	27.047287	30.682701	30.682701	-14.982055	-14.982055	13.987032	13.987032	-14.4488325	-14.4488325	4.897297	4.897297	44.366783	44.366783
20.473894	20.473894	7.268817	7.268817	-31.70032	-31.70032	-2.96165	-2.96165	13.586339	13.586339	9.155884	9.155884	14.375678	14.375678	3.3281047	3.3281047	1.7281204	1.7281204	21.433294	21.433294	8.505299	8.505299	37.985306	37.985306
1.7378279	1.7378279	-33.632793	-33.632793	-12.396671	-12.396671	40.42788	40.42788	54.7539	54.7539	24.348158	24.348158	40.052765	40.052765	-23.265556	-23.265556	50.559677	50.559677	-69.93186	-69.93186	-6.045954	-6.045954	43.21576	43.21576
4.438898	4.438898	-45.419956	-45.419956	3.9430351	3.9430351	45.015476	45.015476	-22.279226	-22.279226	-37.64684	-37.64684	-20.89397	-20.89397	-35.670914	-35.670914	51.08124	51.08124	-48.273476	-48.273476	-15.955162	-15.955162	38.408512	38.408512
-9.239156	-9.239156	-29.624348	-29.624348	-6.548024	-6.548024	37.001167	37.001167	18.205584	18.205584	-20.445015	-20.445015	14.222746	14.222746	-15.6032715	-15.6032715	27.712236	27.712236	-5.069876	-5.069876	0.08790595	0.08790595	33.04858	33.04858
-0.43311408	-0.43311408	-45.839993	-45.839993	-4.9217925	-4.9217925	30.596722	30.596722	52.021717	52.021717	23.78914	23.78914	41.156815	41.156815	-24.059086	-24.059086	-5.749813	-5.749813	-11.975942	-11.975942	25.300373	25.300373	48.614372	48.614372
23.016825	23.016825	3.4064968	3.4064968	-29.400764	-29.400764	0.2204822	0.2204822	21.955692	21.955692	-5.4048386	-5.4048386	4.174946	4.174946	-8.663927	-8.663927	14.304767	14.304767	-4.135873	-4.135873	-3.7353966	-3.7353966	29.585999	29.585999
-2.2105198	-2.2105198	-24.967037	-24.967037	-2.7499838	-2.7499838	40.06576	40.06576	15.206754	15.206754	26.525833	26.525833	36.035496	36.035496	-27.829521	-27.829521	-4.2616105	-4.2616105	-43.120975	-43.120975	10.092441	10.092441	55.580925	55.580925
23.517256	23.517256	-33.516365	-33.516365	6.0427303	6.0427303	27.990267	27.990267	48.67912	48.67912	16.835073	16.835073	35.495403	35.495403	-19.179028	-19.179028	-8.091346	-8.091346	-12.869691	-12.869691	24.163603	24.163603	48.20082	48.20082
-22.08571	-22.08571	19.967525	19.967525	3.7911134	3.7911134	-6.749869	-6.749869	28.423414	28.423414	22.347406	22.347406	27.15967	27.15967	-13.655727	-13.655727	-4.4849844	-4.4849844	-3.137925	-3.137925	10.970711	10.970711	44.501114	44.501114
-19.399254	-19.399254	11.366788	11.366788	-9.646835	-9.646835	-22.137978	-22.137978	42.762653	42.762653	18.425877	18.425877	40.566902	40.566902	-22.128992	-22.128992	-7.0360246	-7.0360246	-10.805792	-10.805792	14.001348	14.001348	45.293026	45.293026
-12.33169	-12.33169	15.282084	15.282084	9.918146	9.918146	-8.810601	-8.810601	-27.597927	-27.597927	11.025615	11.025615	34.441624	34.441624	-14.29729	-14.29729	-14.584712	-14.584712	2.8932974	2.8932974	17.12886	17.12886	50.70687	50.70687
-12.266851	-12.266851	-40.658752	-40.658752	-9.859815	-9.859815	28.077877	28.077877	37.109917	37.109917	13.044259	13.044259	36.095894	36.095894	9.033263	9.033263	1.2242583	1.2242583	34.58485	34.58485	9.89633	9.89633	39.6344	39.6344
26.442986	26.442986	-30.225191	-30.225191	-6.025808	-6.025808	2.1696112	2.1696112	17.621984	17.621984	13.570352	13.570352	11.5401945	11.5401945	-38.6845	-38.6845	37.328064	37.328064	-44.896103	-44.896103	-5.0174813	-5.0174813	38.512165	38.512165
14.19821	14.19821	-27.49941	-27.49941	-9.983441	-9.983441	22.405941	22.405941	-23.546946	-23.546946	9.405899	9.405899	-6.5782967	-6.5782967	-22.934902	-22.934902	24.395626	24.395626	-36.94776	-36.94776	1.2280515	1.2280515	44.55724	44.55724
4.4818335	4.4818335	8.828132	8.828132	44.99382	44.99382	-9.283983	-9.283983	-43.911583	-43.911583	8.536909	8.536909	15.37609	15.37609	-5.993131	-5.993131	36.81841	36.81841	-29.789516	-29.789516	-7.5764484	-7.5764484	33.75745	33.75745
2.7230468	2.7230468	-38.442635	-38.442635	-2.7652526	-2.7652526	33.511753	33.511753	39.2017	39.2017	0.3796189	0.3796189	-0.9166645	-0.9166645	3.0137687	3.0137687	0.58529264	0.58529264	22.415226	22.415226	8.802736	8.802736	37.688515	37.688515
7.9177094	7.9177094	6.7366185	6.7366185	-8.174975	-8.174975	-4.362149	-4.362149	12.022851	12.022851	9.664632	9.664632	-33.868553	-33.868553	-35.37615	-35.37615	54.361362	54.361362	-59.98143	-59.98143	-8.880584	-8.880584	38.499702	38.499702
-34.75325	-34.75325	9.537007	9.537007	-2.5848505	-2.5848505	14.151626	14.151626	37.636295	37.636295	16.157574	16.157574	23.22892	23.22892	-14.544859	-14.544859	-19.781057	-19.781057	10.333053	10.333053	18.315256	18.315256	49.048393	49.048393
-38.18244	-38.18244	11.921233	11.921233	-2.6421387	-2.6421387	-10.686653	-10.686653	-20.610302	-20.610302	11.7537155	11.7537155	15.56089	15.56089	-19.95098	-19.95098	15.1347685	15.1347685	-21.201471	-21.201471	5.2787104	5.2787104	45.589985	45.589985
-24.785484	-24.785484	19.104465	19.104465	10.752534	10.752534	-21.07936	-21.07936	-18.211426	-18.211426	8.101763	8.101763	-33.225655	-33.225655	-11.606877	-11.606877	24.187754	24.187754	-37.652283	-37.652283	2.5054376	2.5054376	45.085777	45.085777
32.673397	32.673397	-44.579586	-44.579586	6.1842775	6.1842775	16.798897	16.798897	13.598723	13.598723	5.020439	5.020439	-20.50906	-20.50906	-11.183113	-11.183113	27.943066	27.943066	-14.206097	-14.206097	0.5948034	0.5948034	31.42767	31.42767
-2.3656847	-2.3656847	-5.578368	-5.578368	20.954294	20.954294	-20.01509	-20.01509	-28.826418	-28.826418	27.890844	27.890844	18.36395	18.36395	-16.631256	-16.631256	-18.437115	-18.437115	4.5995426	4.5995426	18.84554	18.84554	54.36946	54.36946
18.540092	18.540092	-28.712301	-28.712301	-30.72646	-30.72646	-1.972763	-1.972763	-26.158567	-26.158567	26.41094	26.41094	22.436172	22.436172	-14.285558	-14.285558	-13.3080635	-13.3080635	-0.9087393	-0.9087393	14.239812	14.239812	49.98375	49.98375
30.804037	30.804037	14.586995	14.586995	2.5700548	2.5700548	-24.431616	-24.431616	23.95204	23.95204	19.285162	19.285162	36.08733	36.08733	-27.422993	-27.422993	-5.1924844	-5.1924844	-43.018585	-43.018585	10.490876	10.490876	55.7688	55.7688
3.6931772	3.6931772	6.5592523	6.5592523	30.08929	30.08929	6.8983283	6.8983283	-19.436136	-19.436136	-13.083229	-13.083229	13.758618	13.758618	-35.126114	-35.126114	34.958534	34.958534	-44.182037	-44.182037	-4.8768973	-4.8768973	40.97315	40.97315
4.379201	4.379201	-9.750505	-9.750505	23.012533	23.012533	-27.345432	-27.345432	48.168545	48.168545	20.155022	20.155022	37.18991	37.18991	-7.9697924	-7.9697924	-12.478021	-12.478021	14.605322	14.605322	21.55847	21.55847	43.804573	43.804573
2.6011574	2.6011574	12.032742	12.032742	-3.567821	-3.567821	-6.424841	-6.424841	27.613276	27.613276	23.665846	23.665846	36.15073	36.15073	-14.129496	-14.129496	8.796597	8.796597	-4.164501	-4.164501	7.917754	7.917754	42.395206	42.395206
27.230726	27.230726	-4.6734324	-4.6734324	2.6129732	2.6129732	-5.395862	-5.395862	-27.988317	-27.988317	8.055791	8.055791	19.460945	19.460945	-24.80564	-24.80564	-5.2792015	-5.2792015	-11.172048	-11.172048	10.839994	10.839994	52.92376	52.92376
15.515874	15.515874	4.391784	4.391784	-36.738647	-36.738647	-18.994488	-18.994488	7.026862	7.026862	30.73953	30.73953	-46.584255	-46.584255	-21.630255	-21.630255	56.2984	56.2984	-70.08678	-70.08678	-12.176176	-12.176176	42.25795	42.25795
12.9595175	12.9595175	9.02506	9.02506	26.987225	26.987225	-24.680075	-24.680075	26.85518	26.85518	27.997738	27.997738	32.664062	32.664062	-20.678299	-20.678299	-14.702565	-14.702565	-2.0916057	-2.0916057	17.732227	17.732227	56.01359	56.01359
17.790148	17.790148	9.337966	9.337966	17.75934	17.75934	-22.618788	-22.618788	37.297794	37.297794	0.49756715	0.49756715	17.07941	17.07941	-12.508813	-12.508813	-14.624541	-14.624541	17.731663	17.731663	22.2127	22.2127	45.522602	45.522602
-20.608095	-20.608095	39.290333	39.290333	-0.8241272	-0.8241272	-22.101927	-22.101927	32.979046	32.979046	-4.313792	-4.313792	17.126358	17.126358	-8.098223	-8.098223	-16.644272	-16.644272	54.497955	54.497955	14.863198	14.863198	40.007336	40.007336
-30.984207	-30.984207	-0.09731676	-0.09731676	-12.258636	-12.258636	-16.79385	-16.79385	-14.668821	-14.668821	-1.1316714	-1.1316714	-23.600267	-23.600267	-12.659391	-12.659391	-5.714398	-5.714398	-3.097483	-3.097483	11.530404	11.530404	44.515762	44.515762
-45.77683	-45.77683	51.190517	51.190517	22.057646	22.057646	-29.09049	-29.09049	2.3356893	2.3356893	-15.569116	-15.569116	-16.209812	-16.209812	-3.186741	-3.186741	42.171642	42.171642	-0.72608036	-0.72608036	-6.539869	-6.539869	29.742435	29.742435
-9.000849	-9.000849	15.524271	15.524271	19.683678	19.683678	-24.630949	-24.630949	19.553568	19.553568	32.09295	32.09295	-13.509269	-13.509269	-9.218173	-9.218173	-11.442721	-11.442721	45.92092	45.92092	13.523548	13.523548	39.484985	39.484985
2.047116	2.047116	10.72388	10.72388	12.538103	12.538103	19.08006	19.08006	27.665052	27.665052	15.985492	15.985492	25.07716	25.07716	-12.9152565	-12.9152565	-21.912788	-21.912788	16.499205	16.499205	20.482697	20.482697	53.83918	53.83918
-4.989636	-4.989636	-47.26893	-47.26893	1.9427189	1.9427189	33.725517	33.725517	49.563595	49.563595	-13.352221	-13.352221	38.009235	38.009235	-24.776285	-24.776285	43.17997	43.17997	-55.500076	-55.500076	34.702213	34.702213	14.877827	14.877827
-39.64313	-39.64313	19.279833	19.279833	-7.2812533	-7.2812533	-19.43952	-19.43952	37.405483	37.405483	21.205198	21.205198	40.18631	40.18631	-20.99519	-20.99519	-14.403701	-14.403701	-1.6145457	-1.6145457	16.84771	16.84771	54.80853	54.80853
23.135397	23.135397	-2.4844587	-2.4844587	-31.63795	-31.63795	-22.247854	-22.247854	43.567196	43.567196	18.972124	18.972124	39.78276	39.78276	-22.03311	-22.03311	-7.538952	-7.538952	-4.0318	-4.0318	13.755794	13.755794	52.08313	52.08313
-28.292854	-28.292854	8.245619	8.245619	1.6776153	1.6776153	-23.21363	-23.21363	33.127872	33.127872	4.0069795	4.0069795	3.439768	3.439768	1.4973164	1.4973164	-21.335892	-21.335892	8.319331	8.319331	14.829148	14.829148	43.248623	43.248623
24.852863	24.852863	8.425951	8.425951	-7.92623	-7.92623	-2.6572657	-2.6572657	17.331844	17.331844	-3.2326586	-3.2326586	16.060894	16.060894	-33.215	-33.215	52.038845	52.038845	-61.55671	-61.55671	-10.557669	-10.557669	39.758884	39.758884
27.175632	27.175632	-30.975927	-30.975927	-9.175671	-9.175671	-9.582888	-9.582888	49.578865	49.578865	20.630823	20.630823	38.6151	38.6151	-23.866852	-23.866852	-5.4896536	-5.4896536	-13.201575	-13.201575	25.225178	25.225178	48.370502	48.370502
-34.10736	-34.10736	44.357643	44.357643	-4.246128	-4.246128	-13.017147	-13.017147	-16.813171	-16.813171	12.289982	12.289982	-13.053461	-13.053461	-12.100874	-12.100874	16.215712	16.215712	-20.668806	-20.668806	3.341057	3.341057	45.066113	45.066113
26.566843	26.566843	7.5882144	7.5882144	-6.7343783	-6.7343783	-12.099046	-12.099046	39.81635	39.81635	2.772498	2.772498	19.383696	19.383696	-0.38300166	-0.38300166	-5.778878	-5.778878	-2.3870034	-2.3870034	3.6427531	3.6427531	33.719036	33.719036
-49.89712	-49.89712	26.450077	26.450077	22.275444	22.275444	-33.058334	-33.058334	14.5187025	14.5187025	20.777382	20.777382	22.301706	22.301706	-16.026384	-16.026384	-12.509803	-12.509803	0.72422034	0.72422034	14.663864	14.663864	51.81613	51.81613
-49.6269	-49.6269	23.518618	23.518618	20.964819	20.964819	-20.262089	-20.262089	36.651714	36.651714	18.223782	18.223782	32.36562	32.36562	-19.820723	-19.820723	-15.924579	-15.924579	-1.4925745	-1.4925745	16.64264	16.64264	54.870564	54.870564
-18.454275	-18.454275	46.185795	46.185795	-1.314459	-1.314459	-3.6114998	-3.6114998	-2.3272092	-2.3272092	5.4565387	5.4565387	18.491583	18.491583	-26.963673	-26.963673	-6.7536516	-6.7536516	-42.49058	-42.49058	11.142695	11.142695	56.83124	56.83124
11.510958	11.510958	30.112043	30.112043	52.761745	52.761745	-9.765447	-9.765447	21.534363	21.534363	22.191149	22.191149	-9.449204	-9.449204	-25.659819	-25.659819	-6.7670507	-6.7670507	-40.281193	-40.281193	15.131361	15.131361	58.844757	58.844757
-12.900552	-12.900552	13.542752	13.542752	11.185167	11.185167	-8.161509	-8.161509	34.401417	34.401417	3.8573608	3.8573608	41.170353	41.170353	-13.50935	-13.50935	-17.940971	-17.940971	13.755158	13.755158	18.251862	18.251862	50.188133	50.188133
27.607645	27.607645	-3.3596945	-3.3596945	2.1741638	2.1741638	-28.854881	-28.854881	24.692202	24.692202	20.724356	20.724356	37.93526	37.93526	-24.269623	-24.269623	-9.888309	-9.888309	-7.1585245	-7.1585245	14.318066	14.318066	54.459267	54.459267
-26.93821	-26.93821	17.37094	17.37094	1.200843	1.200843	-7.546515	-7.546515	-28.504292	-28.504292	23.10748	23.10748	11.32362	11.32362	-13.335122	-13.335122	-14.153017	-14.153017	3.967561	3.967561	15.9251585	15.9251585	47.837982	47.837982
25.301252	25.301252	10.721608	10.721608	-6.6751056	-6.6751056	-20.767145	-20.767145	45.818565	45.818565	12.269102	12.269102	21.091557	21.091557	-0.9109365	-0.9109365	-9.110624	-9.110624	15.889576	15.889576	23.097054	23.097054	45.856564	45.856564
28.9153	28.9153	-25.069345	-25.069345	-0.6706623	-0.6706623	-1.3963642	-1.3963642	52.43647	52.43647	3.600823	3.600823	34.511444	34.511444	-13.99134	-13.99134	-18.150927	-18.150927	3.599825	3.599825	17.711779	17.711779	49.84865	49.84865
15.323111	15.323111	18.923075	18.923075	-42.80581	-42.80581	-18.068264	-18.068264	-17.997622	-17.997622	-3.6180909	-3.6180909	-12.895806	-12.895806	-30.203169	-30.203169	-11.635512	-11.635512	-9.544123	-9.544123	16.286661	16.286661	63.698666	63.698666
-12.424961	-12.424961	-1.4122477	-1.4122477	8.302588	8.302588	-24.388498	-24.388498	-28.94174	-28.94174	-3.6768322	-3.6768322	-0.49356005	-0.49356005	-10.435393	-10.435393	36.27804	36.27804	-18.818386	-18.818386	-3.4196765	-3.4196765	36.895718	36.895718
24.135004	24.135004	-25.548283	-25.548283	-2.8747323	-2.8747323	-18.540108	-18.540108	45.399715	45.399715	14.2459755	14.2459755	35.85025	35.85025	-20.070915	-20.070915	-4.9933248	-4.9933248	-12.631991	-12.631991	13.338959	13.338959	50.01916	50.01916
-18.562904	-18.562904	28.073519	28.073519	7.4456153	7.4456153	-28.92655	-28.92655	4.513125	4.513125	-3.4225774	-3.4225774	11.954783	11.954783	-1.2900449	-1.2900449	1.698931	1.698931	22.806898	22.806898	8.321043	8.321043	39.35701	39.35701
29.071815	29.071815	8.868731	8.868731	-0.85073024	-0.85073024	-22.366047	-22.366047	28.966454	28.966454	11.994528	11.994528	32.535683	32.535683	-16.573456	-16.573456	-18.97295	-18.97295	4.997645	4.997645	18.91752	18.91752	54.342667	54.342667
14.798431	14.798431	-41.103218	-41.103218	13.7429085	13.7429085	-21.661686	-21.661686	-27.00395	-27.00395	5.0312214	5.0312214	21.157993	21.157993	-16.208878	-16.208878	-22.70623	-22.70623	5.242548	5.242548	20.00059	20.00059	55.92116	55.92116
22.01409	22.01409	3.8710365	3.8710365	-31.141912	-31.141912	-3.330183	-3.330183	6.2797832	6.2797832	-2.8927877	-2.8927877	1.1505866	1.1505866	-29.632057	-29.632057	30.482677	30.482677	-54.467773	-54.467773	-1.6841985	-1.6841985	46.11897	46.11897
-26.046503	-26.046503	26.824968	26.824968	6.4312463	6.4312463	-19.525543	-19.525543	-31.767881	-31.767881	15.817147	15.817147	-11.940051	-11.940051	-13.51572	-13.51572	-15.2671175	-15.2671175	34.928677	34.928677	17.849333	17.849333	50.635807	50.635807
22.957067	22.957067	7.096085	7.096085	-32.645702	-32.645702	-22.257034	-22.257034	32.79414	32.79414	2.209996	2.209996	17.711475	17.711475	-8.219783	-8.219783	-9.367996	-9.367996	31.268637	31.268637	12.727365	12.727365	42.909027	42.909027
27.487978	27.487978	9.9521675	9.9521675	-0.08565019	-0.08565019	5.558744	5.558744	26.223406	26.223406	5.499116	5.499116	32.746166	32.746166	-17.373684	-17.373684	-23.15169	-23.15169	4.4295416	4.4295416	23.94266	23.94266	54.95667	54.95667
-3.5843089	-3.5843089	-17.513412	-17.513412	34.40287	34.40287	-21.39334	-21.39334	27.599789	27.599789	11.630328	11.630328	33.631016	33.631016	-15.283416	-15.283416	-18.247068	-18.247068	4.230368	4.230368	19.347658	19.347658	55.567394	55.567394
23.832672	23.832672	-41.64792	-41.64792	2.7634146	2.7634146	29.820604	29.820604	48.91825	48.91825	15.74933	15.74933	25.06961	25.06961	-0.4495982	-0.4495982	-8.103709	-8.103709	9.941761	9.941761	23.508352	23.508352	45.694115	45.694115
16.247478	16.247478	10.184889	10.184889	18.041985	18.041985	-26.94167	-26.94167	35.82258	35.82258	20.068077	20.068077	33.89614	33.89614	-18.19871	-18.19871	-10.8771	-10.8771	-2.8787026	-2.8787026	22.971533	22.971533	49.104538	49.104538
14.012286	14.012286	47.532513	47.532513	56.327843	56.327843	-20.52161	-20.52161	-1.7207459	-1.7207459	-41.555046	-41.555046	-33.72338	-33.72338	-0.19977777	-0.19977777	44.4876	44.4876	26.747278	26.747278	-7.423005	-7.423005	27.50359	27.50359
-38.013985	-38.013985	55.225708	55.225708	-13.416719	-13.416719	-4.908198	-4.908198	19.486126	19.486126	18.004692	18.004692	13.284409	13.284409	-4.640384	-4.640384	7.4064546	7.4064546	1.972236	1.972236	8.649988	8.649988	33.175087	33.175087
25.24074	25.24074	-27.17895	-27.17895	-10.15638	-10.15638	-6.8135643	-6.8135643	12.096668	12.096668	6.5581245	6.5581245	5.214958	5.214958	-16.321095	-16.321095	33.2677	33.2677	-21.641634	-21.641634	-0.6552093	-0.6552093	36.54959	36.54959
-25.167513	-25.167513	28.737972	28.737972	-3.1748614	-3.1748614	-30.412462	-30.412462	43.09555	43.09555	-18.891327	-18.891327	24.123526	24.123526	-12.928888	-12.928888	-23.858568	-23.858568	5.951003	5.951003	22.870316	22.870316	55.81278	55.81278
25.638876	25.638876	-24.151926	-24.151926	-2.0911593	-2.0911593	-4.5235424	-4.5235424	-26.48504	-26.48504	29.737888	29.737888	22.08627	22.08627	-27.133236	-27.133236	-6.7205443	-6.7205443	-9.984554	-9.984554	13.229526	13.229526	47.495564	47.495564
-21.007896	-21.007896	8.6537895	8.6537895	-2.086481	-2.086481	-5.6832023	-5.6832023	15.828769	15.828769	16.07519	16.07519	36.42531	36.42531	-17.67355	-17.67355	-17.708424	-17.708424	10.045226	10.045226	16.420969	16.420969	49.465076	49.465076
17.860891	17.860891	-15.808719	-15.808719	-44.001087	-44.001087	-32.80662	-32.80662	56.725666	56.725666	22.502144	22.502144	32.650093	32.650093	-17.457232	-17.457232	-21.949308	-21.949308	9.754921	9.754921	22.617002	22.617002	57.4158	57.4158
-41.510273	-41.510273	33.17994	33.17994	-8.475213	-8.475213	-22.904186	-22.904186	-16.021135	-16.021135	14.996457	14.996457	11.158891	11.158891	2.0561397	2.0561397	3.096397	3.096397	8.281028	8.281028	7.5042353	7.5042353	39.8602	39.8602
24.869621	24.869621	-48.28593	-48.28593	-2.2325773	-2.2325773	18.299679	18.299679	46.93854	46.93854	29.572918	29.572918	43.746944	43.746944	-17.949034	-17.949034	-10.583282	-10.583282	2.6331558	2.6331558	23.177315	23.177315	49.537354	49.537354
16.323353	16.323353	10.877935	10.877935	16.10654	16.10654	-7.4130745	-7.4130745	-21.144506	-21.144506	-6.2195525	-6.2195525	11.760212	11.760212	-10.050409	-10.050409	32.85067	32.85067	-22.54183	-22.54183	-2.1567345	-2.1567345	35.34549	35.34549
23.924484	23.924484	-39.203674	-39.203674	2.401199	2.401199	-8.173604	-8.173604	40.765423	40.765423	13.27624	13.27624	25.22841	25.22841	-21.547924	-21.547924	-8.251407	-8.251407	8.858848	8.858848	13.91156	13.91156	46.15599	46.15599
-19.976732	-19.976732	13.13988	13.13988	8.578917	8.578917	-5.735519	-5.735519	32.066654	32.066654	1.6289775	1.6289775	33.330948	33.330948	-15.480367	-15.480367	-20.82425	-20.82425	6.2318473	6.2318473	20.811071	20.811071	56.110394	56.110394
4.96899	4.96899	-17.987303	-17.987303	37.095406	37.095406	-38.083138	-38.083138	-8.302866	-8.302866	8.648551	8.648551	-35.486473	-35.486473	-32.335415	-32.335415	-9.284744	-9.284744	-37.194798	-37.194798	15.410799	15.410799	64.70595	64.70595
27.772245	27.772245	-45.60018	-45.60018	3.0021353	3.0021353	-21.607143	-21.607143	17.033127	17.033127	19.150162	19.150162	28.687872	28.687872	-28.249447	-28.249447	26.747332	26.747332	-53.67648	-53.67648	-2.5496366	-2.5496366	49.368046	49.368046
22.628674	22.628674	10.433705	10.433705	-31.294998	-31.294998	-23.916779	-23.916779	37.27559	37.27559	11.818711	11.818711	35.127415	35.127415	-16.25087	-16.25087	-20.361305	-20.361305	5.4155993	5.4155993	20.141636	20.141636	55.558464	55.558464
28.646072	28.646072	15.91274	15.91274	-3.7150538	-3.7150538	-27.289843	-27.289843	-28.445112	-28.445112	18.98964	18.98964	39.369133	39.369133	-24.548767	-24.548767	-8.96676	-8.96676	-7.949275	-7.949275	12.432721	12.432721	52.87099	52.87099
-17.557173	-17.557173	37.189617	37.189617	1.5936595	1.5936595	-20.266888	-20.266888	-25.282185	-25.282185	21.44814	21.44814	20.011036	20.011036	-29.14743	-29.14743	-6.44297	-6.44297	-14.376448	-14.376448	10.630489	10.630489	53.703358	53.703358
-44.714703	-44.714703	-14.469401	-14.469401	19.84798	19.84798	-36.643585	-36.643585	-21.804941	-21.804941	-21.51044	-21.51044	-49.17154	-49.17154	-19.953243	-19.953243	54.511047	54.511047	-24.954449	-24.954449	-10.402232	-10.402232	32.71032	32.71032
14.472621	14.472621	34.369316	34.369316	31.176388	31.176388	-24.378403	-24.378403	35.49526	35.49526	8.7188835	8.7188835	7.798983	7.798983	-37.63128	-37.63128	27.700647	27.700647	-42.872902	-42.872902	-1.7684516	-1.7684516	44.548355	44.548355
16.253498	16.253498	11.659114	11.659114	17.345867	17.345867	-19.976479	-19.976479	6.415608	6.415608	-5.6897645	-5.6897645	-28.889622	-28.889622	-21.69737	-21.69737	52.7016	52.7016	-59.7545	-59.7545	-11.46345	-11.46345	38.81643	38.81643
2.8046768	2.8046768	10.39427	10.39427	21.978962	21.978962	-28.958748	-28.958748	-21.873957	-21.873957	-7.2037425	-7.2037425	-1.2532237	-1.2532237	-1.9135686	-1.9135686	37.675964	37.675964	19.071583	19.071583	-4.880735	-4.880735	30.221132	30.221132
29.54331	29.54331	-40.719418	-40.719418	8.521991	8.521991	-13.993867	-13.993867	43.0768	43.0768	2.9251912	2.9251912	19.855612	19.855612	-39.698566	-39.698566	37.359623	37.359623	-44.785397	-44.785397	-5.074593	-5.074593	38.696564	38.696564
1.3728004	1.3728004	7.436505	7.436505	30.71139	30.71139	-3.7847934	-3.7847934	44.78091	44.78091	15.141467	15.141467	23.04975	23.04975	-11.756745	-11.756745	-17.546688	-17.546688	4.854214	4.854214	23.5805	23.5805	48.07359	48.07359
24.599035	24.599035	8.188306	8.188306	-22.507742	-22.507742	-27.470985	-27.470985	-2.8849633	-2.8849633	17.463861	17.463861	23.73884	23.73884	-13.268101	-13.268101	-17.965477	-17.965477	14.520263	14.520263	18.627045	18.627045	50.734272	50.734272
-39.043407	-39.043407	46.192898	46.192898	-15.032741	-15.032741	-19.521101	-19.521101	8.379943	8.379943	14.74138	14.74138	16.477211	16.477211	-11.183058	-11.183058	-23.662104	-23.662104	56.78504	56.78504	22.382496	22.382496	54.073956	54.073956
-19.362486	-19.362486	31.044079	31.044079	10.212547	10.212547	-5.01072	-5.01072	6.437023	6.437023	26.090652	26.090652	15.425216	15.425216	-9.845031	-9.845031	-15.513474	-15.513474	50.81125	50.81125	18.758335	18.758335	45.333332	45.333332
-35.186874	-35.186874	4.976869	4.976869	-13.949049	-13.949049	-20.76499	-20.76499	-28.282242	-28.282242	19.462156	19.462156	19.342457	19.342457	-15.352751	-15.352751	-18.997192	-18.997192	5.1011715	5.1011715	19.317646	19.317646	54.884087	54.884087
0.9049598	0.9049598	-11.164379	-11.164379	18.679895	18.679895	-29.5683	-29.5683	-13.682638	-13.682638	11.519803	11.519803	-38.290623	-38.290623	-34.24015	-34.24015	51.950993	51.950993	-60.810425	-60.810425	-7.7413635	-7.7413635	40.48319	40.48319
-21.84336	-21.84336	18.928318	18.928318	9.753491	9.753491	-4.6111746	-4.6111746	-17.235088	-17.235088	5.990148	5.990148	10.013076	10.013076	-21.281916	-21.281916	-3.5473022	-3.5473022	-14.359216	-14.359216	11.96904	11.96904	49.15073	49.15073
-10.192368	-10.192368	7.5540743	7.5540743	33.69772	33.69772	14.3064375	14.3064375	7.671784	7.671784	4.348229	4.348229	31.176165	31.176165	8.112934	8.112934	-15.197881	-15.197881	16.3999	16.3999	22.115776	22.115776	46.767464	46.767464
17.996655	17.996655	-40.50179	-40.50179	-7.4153137	-7.4153137	37.55046	37.55046	39.212624	39.212624	7.9549656	7.9549656	41.512375	41.512375	-16.61434	-16.61434	23.33518	23.33518	-25.184357	-25.184357	-1.8411767	-1.8411767	35.852688	35.852688
26.103382	26.103382	-37.913788	-37.913788	-2.4251606	-2.4251606	14.647193	14.647193	4.6058464	4.6058464	9.3111725	9.3111725	7.947932	7.947932	-31.880762	-31.880762	29.175335	29.175335	-48.13493	-48.13493	-4.5104785	-4.5104785	50.341522	50.341522
-4.456185	-4.456185	-32.49947	-32.49947	-12.819345	-12.819345	25.375692	25.375692	1.3866419	1.3866419	31.429686	31.429686	29.002924	29.002924	-13.667206	-13.667206	12.7043	12.7043	-8.47943	-8.47943	6.977021	6.977021	41.45071	41.45071
-27.219564	-27.219564	19.536299	19.536299	-8.1538725	-8.1538725	-5.2007713	-5.2007713	30.452688	30.452688	16.613106	16.613106	31.3172	31.3172	-16.865639	-16.865639	-13.490773	-13.490773	1.4328437	1.4328437	22.487738	22.487738	48.070976	48.070976
14.638371	14.638371	31.63398	31.63398	26.681244	26.681244	-10.45848	-10.45848	42.707634	42.707634	18.619875	18.619875	11.646865	11.646865	-29.162783	-29.162783	-16.104654	-16.104654	-8.440616	-8.440616	20.576694	20.576694	60.298042	60.298042
-47.596867	-47.596867	16.260124	16.260124	22.397024	22.397024	-8.855758	-8.855758	38.839024	38.839024	2.178724	2.178724	30.25784	30.25784	-1.4858898	-1.4858898	-7.731026	-7.731026	10.475801	10.475801	12.815721	12.815721	44.13469	44.13469
-6.577006	-6.577006	20.120089	20.120089	17.698149	17.698149	-12.129466	-12.129466	41.344967	41.344967	-27.723328	-27.723328	39.041264	39.041264	-20.200745	-20.200745	30.503832	30.503832	-37.481995	-37.481995	-2.710947	-2.710947	35.1987	35.1987
-35.889427	-35.889427	-4.2530155	-4.2530155	-5.614891	-5.614891	19.716078	19.716078	-17.735535	-17.735535	-1.1784861	-1.1784861	-38.983532	-38.983532	-27.37787	-27.37787	50.904625	50.904625	-56.793373	-56.793373	-11.014786	-11.014786	38.92504	38.92504
29.318068	29.318068	-40.081112	-40.081112	-6.891486	-6.891486	-10.9651	-10.9651	13.978322	13.978322	-20.26693	-20.26693	13.622092	13.622092	-32.87301	-32.87301	32.107098	32.107098	-42.831467	-42.831467	-1.0641901	-1.0641901	33.771744	33.771744
16.035917	16.035917	-39.495617	-39.495617	32.567245	32.567245	-14.327562	-14.327562	-21.847107	-21.847107	-15.047823	-15.047823	15.665972	15.665972	-7.7003274	-7.7003274	-10.668123	-10.668123	15.677846	15.677846	15.807869	15.807869	46.723072	46.723072
-32.818695	-32.818695	19.545166	19.545166	0.34249777	0.34249777	-25.307198	-25.307198	11.63534	11.63534	-0.40210214	-0.40210214	22.939108	22.939108	-11.640711	-11.640711	-22.514847	-22.514847	17.178555	17.178555	21.648392	21.648392	54.47971	54.47971
-15.007559	-15.007559	32.89075	32.89075	10.139769	10.139769	-8.555345	-8.555345	0.95848244	0.95848244	12.817551	12.817551	10.881771	10.881771	-23.063719	-23.063719	-9.228406	-9.228406	9.827178	9.827178	14.967549	14.967549	48.942005	48.942005
34.80904	34.80904	-37.047287	-37.047287	4.260482	4.260482	5.6063976	5.6063976	-13.762691	-13.762691	7.330501	7.330501	31.960493	31.960493	-14.183857	-14.183857	-19.606937	-19.606937	11.504173	11.504173	19.362724	19.362724	52.77306	52.77306
-42.301373	-42.301373	23.917034	23.917034	-15.374397	-15.374397	-16.007769	-16.007769	-20.912874	-20.912874	1.4964898	1.4964898	24.204515	24.204515	-5.339191	-5.339191	-3.4902074	-3.4902074	15.034417	15.034417	12.952558	12.952558	35.118954	35.118954
-38.747765	-38.747765	48.31203	48.31203	0.69487286	0.69487286	-18.864384	-18.864384	38.28996	38.28996	-10.614969	-10.614969	-27.999912	-27.999912	4.382525	4.382525	26.41128	26.41128	20.926945	20.926945	1.8049966	1.8049966	31.661802	31.661802
-3.6308858	-3.6308858	24.177954	24.177954	31.374603	31.374603	-15.892332	-15.892332	-27.24599	-27.24599	10.519892	10.519892	-6.69151	-6.69151	-2.5465677	-2.5465677	8.272674	8.272674	-4.8684	-4.8684	5.4152527	5.4152527	39.703285	39.703285
5.5553703	5.5553703	-40.46373	-40.46373	-2.2116835	-2.2116835	41.226265	41.226265	34.729633	34.729633	2.4447885	2.4447885	35.95111	35.95111	-18.180763	-18.180763	-16.270508	-16.270508	10.069315	10.069315	21.081839	21.081839	48.562187	48.562187
-9.46505	-9.46505	18.399042	18.399042	11.60669	11.60669	-8.478647	-8.478647	45.179634	45.179634	14.71496	14.71496	35.14396	35.14396	-19.579317	-19.579317	-12.03256	-12.03256	8.452032	8.452032	15.42393	15.42393	49.95599	49.95599
21.645462	21.645462	4.3047113	4.3047113	-29.886042	-29.886042	-7.6958156	-7.6958156	17.328775	17.328775	27.628	27.628	21.550884	21.550884	-7.933038	-7.933038	-9.310706	-9.310706	32.047756	32.047756	12.80375	12.80375	42.758636	42.758636
-40.44921	-40.44921	17.79072	17.79072	-16.097216	-16.097216	-29.488134	-29.488134	-1.3266431	-1.3266431	16.341375	16.341375	39.206573	39.206573	-4.577593	-4.577593	-11.324338	-11.324338	12.534988	12.534988	21.372799	21.372799	47.064823	47.064823
11.809188	11.809188	-34.269497	-34.269497	0.9613323	0.9613323	25.427254	25.427254	3.2292345	3.2292345	19.130848	19.130848	10.098913	10.098913	-19.510077	-19.510077	-16.54396	-16.54396	1.6719035	1.6719035	18.532894	18.532894	55.603176	55.603176
-6.8375607	-6.8375607	-29.2187	-29.2187	-8.379392	-8.379392	33.121674	33.121674	44.401596	44.401596	-13.224628	-13.224628	39.42628	39.42628	-28.04396	-28.04396	-2.503455	-2.503455	-7.366619	-7.366619	2.2654743	2.2654743	30.294685	30.294685
-33.98389	-33.98389	3.7093544	3.7093544	1.0514154	1.0514154	-11.596448	-11.596448	19.10364	19.10364	19.473492	19.473492	32.977676	32.977676	-9.23039	-9.23039	-16.39633	-16.39633	13.889728	13.889728	16.478363	16.478363	48.39075	48.39075
6.7940283	6.7940283	-16.468664	-16.468664	25.505318	25.505318	-25.774504	-25.774504	-30.260326	-30.260326	21.674248	21.674248	37.068195	37.068195	-26.947897	-26.947897	-7.8875113	-7.8875113	-13.220609	-13.220609	21.357618	21.357618	43.499428	43.499428
-7.564388	-7.564388	-41.511177	-41.511177	-15.204946	-15.204946	35.703785	35.703785	2.647631	2.647631	2.5463383	2.5463383	40.714527	40.714527	-16.580814	-16.580814	21.003445	21.003445	-26.470078	-26.470078	-0.61389583	-0.61389583	43.34034	43.34034
13.389362	13.389362	10.855176	10.855176	41.327957	41.327957	-13.819406	-13.819406	47.734074	47.734074	-12.736071	-12.736071	22.516394	22.516394	-17.76421	-17.76421	-17.876509	-17.876509	2.8403425	2.8403425	24.368637	24.368637	54.73221	54.73221
-40.97727	-40.97727	28.711401	28.711401	-13.103583	-13.103583	-31.183952	-31.183952	10.28501	10.28501	17.956467	17.956467	24.158108	24.158108	-14.4265785	-14.4265785	-16.98677	-16.98677	11.350227	11.350227	23.216377	23.216377	47.751144	47.751144
23.472282	23.472282	18.389763	18.389763	-29.415089	-29.415089	-23.97605	-23.97605	-19.325607	-19.325607	-6.0209203	-6.0209203	23.931948	23.931948	17.741297	17.741297	-15.780294	-15.780294	49.32513	49.32513	21.65244	21.65244	45.68876	45.68876
-5.678815	-5.678815	42.864887	42.864887	34.26348	34.26348	-16.881561	-16.881561	5.6403894	5.6403894	29.874777	29.874777	1.1794344	1.1794344	-34.079823	-34.079823	50.37506	50.37506	-61.47068	-61.47068	-10.47768	-10.47768	39.97699	39.97699
13.329618	13.329618	13.800402	13.800402	17.758045	17.758045	-7.678828	-7.678828	-34.380154	-34.380154	19.900324	19.900324	31.576643	31.576643	-24.291065	-24.291065	-9.412175	-9.412175	8.16264	8.16264	12.127763	12.127763	48.425133	48.425133
9.7054	9.7054	-24.918962	-24.918962	-9.587573	-9.587573	30.893774	30.893774	26.611563	26.611563	17.4253	17.4253	39.36161	39.36161	-16.509188	-16.509188	14.081786	14.081786	-24.529696	-24.529696	5.5208383	5.5208383	41.03343	41.03343
20.46063	20.46063	-30.13823	-30.13823	-2.3808277	-2.3808277	-27.449669	-27.449669	8.520762	8.520762	19.29163	19.29163	30.880043	30.880043	9.717908	9.717908	-11.713535	-11.713535	12.802572	12.802572	15.54723	15.54723	49.031364	49.031364
8.760245	8.760245	38.46529	38.46529	29.475546	29.475546	-23.19146	-23.19146	-22.798206	-22.798206	-6.301004	-6.301004	-34.965767	-34.965767	-23.024464	-23.024464	50.78045	50.78045	-46.88166	-46.88166	-16.319687	-16.319687	37.21429	37.21429
-50.52797	-50.52797	17.395603	17.395603	19.726332	19.726332	-30.896614	-30.896614	26.523266	26.523266	27.662155	27.662155	24.27689	24.27689	-19.615152	-19.615152	-14.862204	-14.862204	-3.117979	-3.117979	16.061558	16.061558	55.520054	55.520054
1.6274219	1.6274219	6.8205724	6.8205724	14.678751	14.678751	6.6934614	6.6934614	-16.51021	-16.51021	23.915056	23.915056	-15.603997	-15.603997	-32.939445	-32.939445	30.10134	30.10134	-45.13661	-45.13661	-2.2885056	-2.2885056	44.491806	44.491806
23.404177	23.404177	-30.155062	-30.155062	8.318241	8.318241	7.4312835	7.4312835	7.798864	7.798864	-2.8574865	-2.8574865	26.976011	26.976011	-2.2945423	-2.2945423	10.571961	10.571961	-19.847141	-19.847141	-35.50897	-35.50897	-14.919845	-14.919845
4.0939937	4.0939937	-31.96917	-31.96917	16.530674	16.530674	34.163727	34.163727	-20.069075	-20.069075	4.772577	4.772577	33.961918	33.961918	30.924927	30.924927	-36.54258	-36.54258	10.30777	10.30777	-37.328247	-37.328247	-42.354954	-42.354954
27.107433	27.107433	21.678791	21.678791	-7.4662213	-7.4662213	-21.920965	-21.920965	-2.7463253	-2.7463253	21.741047	21.741047	14.997962	14.997962	46.10382	46.10382	-32.047745	-32.047745	36.00241	36.00241	-47.150227	-47.150227	-26.982433	-26.982433
-15.871308	-15.871308	19.390404	19.390404	1.5257443	1.5257443	-8.174333	-8.174333	-6.4909635	-6.4909635	-0.2537025	-0.2537025	-20.041128	-20.041128	13.7415	13.7415	-9.366995	-9.366995	-37.431458	-37.431458	-41.473938	-41.473938	-21.62975	-21.62975
-0.6457812	-0.6457812	-41.15336	-41.15336	8.09058	8.09058	34.638584	34.638584	16.87308	16.87308	-5.086247	-5.086247	31.24727	31.24727	17.577372	17.577372	-32.587273	-32.587273	1.3883411	1.3883411	-49.446934	-49.446934	-37.70132	-37.70132
14.168592	14.168592	-38.379967	-38.379967	5.8802223	5.8802223	37.831787	37.831787	13.877843	13.877843	14.887522	14.887522	16.071995	16.071995	39.360996	39.360996	-28.97217	-28.97217	6.322436	6.322436	-49.688942	-49.688942	-27.1464	-27.1464
-6.3688307	-6.3688307	-42.341152	-42.341152	-15.406415	-15.406415	32.245346	32.245346	14.143704	14.143704	-13.318846	-13.318846	29.123972	29.123972	-27.90986	-27.90986	48.485985	48.485985	-65.3085	-65.3085	-35.33888	-35.33888	-9.928515	-9.928515
16.618774	16.618774	-44.42554	-44.42554	-3.2342706	-3.2342706	38.34489	38.34489	31.64505	31.64505	-33.96075	-33.96075	25.920134	25.920134	-27.836758	-27.836758	49.24898	49.24898	-67.29299	-67.29299	-25.042068	-25.042068	-1.2328798	-1.2328798
4.801785	4.801785	-37.03716	-37.03716	-11.950232	-11.950232	36.4435	36.4435	-7.5787883	-7.5787883	12.823903	12.823903	-13.979001	-13.979001	35.58714	35.58714	-26.305891	-26.305891	45.106262	45.106262	-39.66538	-39.66538	-29.584467	-29.584467
-8.415527	-8.415527	-45.16935	-45.16935	-16.050037	-16.050037	42.78838	42.78838	14.217449	14.217449	-22.448288	-22.448288	34.51749	34.51749	-7.391596	-7.391596	34.595585	34.595585	-47.412487	-47.412487	-32.869755	-32.869755	-11.320422	-11.320422
21.186878	21.186878	-32.56797	-32.56797	11.247883	11.247883	-27.771204	-27.771204	-4.766516	-4.766516	15.331554	15.331554	20.087828	20.087828	23.942743	23.942743	-39.416954	-39.416954	17.044413	17.044413	-49.898197	-49.898197	-35.46663	-35.46663
-11.210688	-11.210688	-29.479662	-29.479662	-1.157731	-1.157731	32.523006	32.523006	15.471627	15.471627	-20.004513	-20.004513	12.954486	12.954486	-30.300491	-30.300491	53.077984	53.077984	-58.580486	-58.580486	-32.70409	-32.70409	-8.690959	-8.690959
23.72137	23.72137	4.1470056	4.1470056	7.799446	7.799446	-7.069884	-7.069884	10.354806	10.354806	-25.639986	-25.639986	1.3347164	1.3347164	-5.598721	-5.598721	29.666643	29.666643	-47.800602	-47.800602	-19.823898	-19.823898	-3.1814122	-3.1814122
21.771517	21.771517	-45.443356	-45.443356	-11.525834	-11.525834	28.276196	28.276196	-19.233467	-19.233467	-25.115885	-25.115885	-33.13653	-33.13653	-28.399647	-28.399647	48.104645	48.104645	-65.86613	-65.86613	-25.808079	-25.808079	-1.3167329	-1.3167329
-22.65576	-22.65576	11.813221	11.813221	-24.998798	-24.998798	-19.081383	-19.081383	-8.254284	-8.254284	-0.63642806	-0.63642806	-13.422769	-13.422769	28.98341	28.98341	-20.639435	-20.639435	7.1165085	7.1165085	-15.772121	-15.772121	-9.884069	-9.884069
19.784613	19.784613	-44.867275	-44.867275	-35.0862	-35.0862	35.579712	35.579712	-35.92042	-35.92042	19.680643	19.680643	-27.008444	-27.008444	-7.310334	-7.310334	-18.446222	-18.446222	18.626682	18.626682	-19.41026	-19.41026	-24.900448	-24.900448
-16.879946	-16.879946	24.32181	24.32181	12.74809	12.74809	-10.198926	-10.198926	-14.637325	-14.637325	19.228851	19.228851	2.0309641	2.0309641	9.630003	9.630003	-9.534725	-9.534725	-2.4011307	-2.4011307	-36.347633	-36.347633	-21.798632	-21.798632
23.204119	23.204119	7.98356	7.98356	-2.7389922	-2.7389922	5.698384	5.698384	17.310614	17.310614	11.068326	11.068326	39.319687	39.319687	-11.722686	-11.722686	24.879892	24.879892	-37.724625	-37.724625	0.62431043	0.62431043	45.449337	45.449337
15.735315	15.735315	-45.36201	-45.36201	-11.751799	-11.751799	8.61468	8.61468	-20.985453	-20.985453	-13.789758	-13.789758	-2.4943993	-2.4943993	-31.235813	-31.235813	38.625416	38.625416	-46.697594	-46.697594	-19.246632	-19.246632	-2.8462913	-2.8462913
-1.3244861	-1.3244861	-28.414606	-28.414606	-5.11816	-5.11816	26.43093	26.43093	36.77075	36.77075	-20.963284	-20.963284	22.882362	22.882362	-11.270681	-11.270681	-12.039943	-12.039943	-38.325718	-38.325718	-41.967457	-41.967457	-24.38183	-24.38183
-1.4992014	-1.4992014	-42.446606	-42.446606	8.34387	8.34387	28.720926	28.720926	41.99137	41.99137	-27.76603	-27.76603	34.409904	34.409904	-34.486275	-34.486275	-41.077915	-41.077915	-2.5086858	-2.5086858	2.6757288	2.6757288	-2.041681	-2.041681
-7.9813104	-7.9813104	-44.455593	-44.455593	-40.49004	-40.49004	39.682087	39.682087	13.430616	13.430616	-2.7227516	-2.7227516	28.853468	28.853468	-8.938855	-8.938855	37.590717	37.590717	-49.487614	-49.487614	-34.709213	-34.709213	-11.942156	-11.942156
-19.387955	-19.387955	24.193975	24.193975	0.9436893	0.9436893	-24.0662	-24.0662	0.5453428	0.5453428	-18.960726	-18.960726	0.9817519	0.9817519	15.445904	15.445904	1.7818148	1.7818148	-1.8972821	-1.8972821	-14.711015	-14.711015	-5.571071	-5.571071
13.732376	13.732376	15.445689	15.445689	39.91044	39.91044	-15.897334	-15.897334	-0.4525858	-0.4525858	-2.7830918	-2.7830918	14.630118	14.630118	34.801727	34.801727	-30.381294	-30.381294	43.246094	43.246094	-46.54044	-46.54044	-27.02305	-27.02305
0.9881059	0.9881059	5.9017863	5.9017863	-28.6837	-28.6837	11.297289	11.297289	18.96535	18.96535	21.455763	21.455763	21.35725	21.35725	41.380947	41.380947	-34.18716	-34.18716	41.14889	41.14889	-48.037346	-48.037346	-27.615694	-27.615694
-11.39396	-11.39396	-44.45429	-44.45429	2.1803465	2.1803465	43.916954	43.916954	46.01136	46.01136	15.080281	15.080281	37.116795	37.116795	-32.51267	-32.51267	32.876583	32.876583	-60.481953	-60.481953	-4.8326616	-4.8326616	45.66731	45.66731
10.415075	10.415075	-40.698383	-40.698383	7.531985	7.531985	41.63644	41.63644	-11.370518	-11.370518	22.079782	22.079782	-25.023184	-25.023184	-8.829962	-8.829962	42.57867	42.57867	-51.9369	-51.9369	-8.464511	-8.464511	3.2778618	3.2778618
24.619452	24.619452	-31.121767	-31.121767	1.3832502	1.3832502	17.167782	17.167782	3.5540857	3.5540857	9.194698	9.194698	27.001898	27.001898	-34.34606	-34.34606	52.78667	52.78667	-63.529663	-63.529663	-6.8816514	-6.8816514	43.347847	43.347847
-2.789286	-2.789286	-35.916058	-35.916058	18.569391	18.569391	32.11217	32.11217	4.3073845	4.3073845	-26.848871	-26.848871	4.081119	4.081119	-4.854506	-4.854506	33.9773	33.9773	-21.769636	-21.769636	-32.824158	-32.824158	-12.235271	-12.235271
-10.070237	-10.070237	-39.293194	-39.293194	6.8154855	6.8154855	31.602592	31.602592	-10.913627	-10.913627	3.3827744	3.3827744	-18.000017	-18.000017	5.7817225	5.7817225	19.961315	19.961315	-20.918411	-20.918411	-7.7140455	-7.7140455	2.6587236	2.6587236
-0.20543386	-0.20543386	-43.585144	-43.585144	-37.00254	-37.00254	39.46124	39.46124	-13.428174	-13.428174	12.116041	12.116041	30.217047	30.217047	-5.6558776	-5.6558776	36.963245	36.963245	-49.47854	-49.47854	-33.871166	-33.871166	-12.521663	-12.521663
-8.208244	-8.208244	-29.822245	-29.822245	-3.0431259	-3.0431259	29.762466	29.762466	12.589146	12.589146	-10.845156	-10.845156	24.161383	24.161383	-16.482447	-16.482447	37.540577	37.540577	-17.98315	-17.98315	-5.414883	-5.414883	33.130184	33.130184
-4.2728786	-4.2728786	31.911425	31.911425	32.145096	32.145096	-6.732854	-6.732854	-9.8397875	-9.8397875	2.0494776	2.0494776	-16.160082	-16.160082	-5.2933607	-5.2933607	36.364765	36.364765	-47.4165	-47.4165	-34.130142	-34.130142	-12.627973	-12.627973
-25.406944	-25.406944	21.592682	21.592682	-3.7614112	-3.7614112	-11.621436	-11.621436	-18.026852	-18.026852	1.0016378	1.0016378	-27.186323	-27.186323	27.26004	27.26004	-9.131288	-9.131288	27.334963	27.334963	-3.6689909	-3.6689909	-3.9364433	-3.9364433
-34.95918	-34.95918	-1.7432259	-1.7432259	-4.2532725	-4.2532725	5.2895775	5.2895775	4.2215204	4.2215204	-4.9670057	-4.9670057	21.39722	21.39722	17.478586	17.478586	-11.844549	-11.844549	-36.647423	-36.647423	-44.888092	-44.888092	-23.599838	-23.599838
-16.731709	-16.731709	9.234054	9.234054	4.311312	4.311312	-24.562922	-24.562922	-7.9724965	-7.9724965	-11.680411	-11.680411	-22.429523	-22.429523	43.074783	43.074783	-27.719595	-27.719595	53.27167	53.27167	-14.570998	-14.570998	-10.178019	-10.178019
-10.263322	-10.263322	-50.006374	-50.006374	5.189764	5.189764	25.327482	25.327482	31.103909	31.103909	-3.0127902	-3.0127902	35.284847	35.284847	-17.010382	-17.010382	-20.811432	-20.811432	9.034333	9.034333	21.269714	21.269714	52.79977	52.79977
9.077077	9.077077	-48.34553	-48.34553	-6.560031	-6.560031	35.8824	35.8824	33.089897	33.089897	18.220058	18.220058	13.369289	13.369289	9.341432	9.341432	-38.6572	-38.6572	35.501812	35.501812	-46.65681	-46.65681	-28.755365	-28.755365
12.758715	12.758715	17.31733	17.31733	-7.605063	-7.605063	-28.71125	-28.71125	-11.482408	-11.482408	22.767324	22.767324	-26.894022	-26.894022	-8.086533	-8.086533	-24.408163	-24.408163	-10.294364	-10.294364	-7.3601995	-7.3601995	2.6520073	2.6520073
1.7903892	1.7903892	-31.132885	-31.132885	0.016723843	0.016723843	37.182503	37.182503	15.43683	15.43683	2.5125706	2.5125706	19.077663	19.077663	40.24834	40.24834	-28.7409	-28.7409	35.483494	35.483494	-45.29104	-45.29104	-26.912325	-26.912325
27.050802	27.050802	-43.337185	-43.337185	0.9342035	0.9342035	15.683404	15.683404	4.3133297	4.3133297	1.3123194	1.3123194	28.522425	28.522425	-25.208906	-25.208906	59.3118	59.3118	-75.120605	-75.120605	-14.018607	-14.018607	43.390167	43.390167
-34.277016	-34.277016	-28.934942	-28.934942	-13.340945	-13.340945	-33.891777	-33.891777	-28.092148	-28.092148	-20.710236	-20.710236	-50.17032	-50.17032	-8.55301	-8.55301	-3.0746598	-3.0746598	-8.438367	-8.438367	-4.836224	-4.836224	-23.018229	-23.018229
-18.158068	-18.158068	19.634062	19.634062	0.95738035	0.95738035	-27.322365	-27.322365	-18.518307	-18.518307	-13.000132	-13.000132	-28.625849	-28.625849	-5.4343076	-5.4343076	44.34657	44.34657	-58.473064	-58.473064	-36.146404	-36.146404	-11.111596	-11.111596
-6.923879	-6.923879	-24.743757	-24.743757	1.4864982	1.4864982	41.33145	41.33145	30.231266	30.231266	-0.19871673	-0.19871673	14.993664	14.993664	-33.622868	-33.622868	50.805534	50.805534	-67.74195	-67.74195	-37.693336	-37.693336	-12.126442	-12.126442
15.134205	15.134205	5.4674177	5.4674177	22.860977	22.860977	-18.702543	-18.702543	4.8577476	4.8577476	-16.916117	-16.916117	34.911343	34.911343	-1.3619357	-1.3619357	25.782084	25.782084	-17.560282	-17.560282	-31.637604	-31.637604	-13.013651	-13.013651
2.5857897	2.5857897	-27.680529	-27.680529	-38.170956	-38.170956	42.309612	42.309612	20.461557	20.461557	-32.57127	-32.57127	43.12108	43.12108	-33.600887	-33.600887	10.268585	10.268585	-23.738188	-23.738188	-37.94309	-37.94309	-15.038014	-15.038014
7.001998	7.001998	-3.221835	-3.221835	10.328426	10.328426	-27.042688	-27.042688	-4.188253	-4.188253	6.5988607	6.5988607	13.62829	13.62829	13.422099	13.422099	5.768482	5.768482	-8.227745	-8.227745	-32.940662	-32.940662	-19.85374	-19.85374
0.18059675	0.18059675	-27.697548	-27.697548	10.442209	10.442209	32.335003	32.335003	8.36832	8.36832	-23.526226	-23.526226	35.74646	35.74646	-27.263248	-27.263248	15.814387	15.814387	-17.95099	-17.95099	-31.560726	-31.560726	-15.161921	-15.161921
28.992643	28.992643	-39.011158	-39.011158	1.3234682	1.3234682	15.373954	15.373954	12.188848	12.188848	0.07950441	0.07950441	14.456371	14.456371	-32.68792	-32.68792	51.638535	51.638535	-56.77666	-56.77666	-8.8311615	-8.8311615	39.74804	39.74804
-9.529747	-9.529747	-41.809956	-41.809956	-43.225563	-43.225563	34.432907	34.432907	52.67212	52.67212	-5.393673	-5.393673	34.005524	34.005524	-32.899708	-32.899708	56.260315	56.260315	-67.92219	-67.92219	-32.72059	-32.72059	-4.269202	-4.269202
-3.0852256	-3.0852256	-40.720024	-40.720024	0.89664114	0.89664114	36.54203	36.54203	46.06198	46.06198	-29.46431	-29.46431	38.502365	38.502365	-29.833754	-29.833754	17.357624	17.357624	-22.852316	-22.852316	-15.806317	-15.806317	-1.3617818	-1.3617818
0.7243935	0.7243935	-29.791601	-29.791601	-39.22173	-39.22173	29.26808	29.26808	29.299307	29.299307	-24.474056	-24.474056	36.52646	36.52646	-27.824203	-27.824203	49.312874	49.312874	-69.0593	-69.0593	-24.98577	-24.98577	-1.2153978	-1.2153978
-42.099567	-42.099567	53.611	53.611	-2.7657568	-2.7657568	-5.66596	-5.66596	12.800483	12.800483	6.5665383	6.5665383	5.9287753	5.9287753	13.503305	13.503305	-11.370605	-11.370605	-1.9574	-1.9574	-42.06151	-42.06151	-22.411283	-22.411283
2.064275	2.064275	-29.1878	-29.1878	-32.65708	-32.65708	32.888596	32.888596	-8.640206	-8.640206	1.2100677	1.2100677	2.871529	2.871529	25.049568	25.049568	-20.326553	-20.326553	36.793148	36.793148	-13.325495	-13.325495	-8.403961	-8.403961
-4.1227255	-4.1227255	-40.779366	-40.779366	29.036339	29.036339	38.80241	38.80241	-5.030739	-5.030739	-3.6977892	-3.6977892	-19.897	-19.897	13.776448	13.776448	-9.696637	-9.696637	-1.5455906	-1.5455906	-41.90197	-41.90197	-21.552542	-21.552542
-8.226105	-8.226105	-47.311398	-47.311398	-16.02721	-16.02721	31.720804	31.720804	-0.23242064	-0.23242064	-12.225472	-12.225472	21.747402	21.747402	-4.039311	-4.039311	11.602135	11.602135	-21.257118	-21.257118	-35.401352	-35.401352	-13.827643	-13.827643
-6.9694605	-6.9694605	-6.9984736	-6.9984736	-28.389944	-28.389944	31.28382	31.28382	17.803474	17.803474	-11.9026575	-11.9026575	27.947187	27.947187	39.51266	39.51266	-32.358753	-32.358753	6.3657904	6.3657904	-47.8402	-47.8402	-26.622187	-26.622187
-2.9402924	-2.9402924	-31.098148	-31.098148	-2.3242347	-2.3242347	25.425623	25.425623	36.52322	36.52322	-31.619907	-31.619907	38.17151	38.17151	-4.37531	-4.37531	34.912243	34.912243	-50.147575	-50.147575	-31.42572	-31.42572	-9.664427	-9.664427
-48.75305	-48.75305	50.072456	50.072456	-10.577515	-10.577515	-23.175364	-23.175364	-0.19098824	-0.19098824	12.475616	12.475616	30.891874	30.891874	34.12792	34.12792	-24.318579	-24.318579	45.781815	45.781815	-38.727703	-38.727703	-31.102623	-31.102623
8.153066	8.153066	3.1391544	3.1391544	-7.5228953	-7.5228953	28.274347	28.274347	-2.2015715	-2.2015715	-35.527817	-35.527817	16.63067	16.63067	-0.5508137	-0.5508137	44.95426	44.95426	-11.550858	-11.550858	-9.085605	-9.085605	26.716476	26.716476
23.130527	23.130527	43.732353	43.732353	-37.57852	-37.57852	-13.61696	-13.61696	7.651318	7.651318	-19.043283	-19.043283	27.123133	27.123133	-2.5223231	-2.5223231	36.024677	36.024677	-53.19831	-53.19831	-33.48903	-33.48903	-10.120619	-10.120619
-25.535675	-25.535675	16.328056	16.328056	1.3052427	1.3052427	-17.395601	-17.395601	-12.94827	-12.94827	-10.816966	-10.816966	-13.754639	-13.754639	12.6005535	12.6005535	-1.1720992	-1.1720992	-1.0066557	-1.0066557	-14.017348	-14.017348	-5.6996694	-5.6996694
30.61327	30.61327	-41.00873	-41.00873	-12.953413	-12.953413	11.343127	11.343127	34.70867	34.70867	-32.240147	-32.240147	36.308777	36.308777	13.31277	13.31277	-9.15193	-9.15193	-6.424845	-6.424845	-16.48513	-16.48513	-7.044104	-7.044104
23.092493	23.092493	17.59224	17.59224	-0.91061974	-0.91061974	20.144857	20.144857	40.127453	40.127453	-12.091914	-12.091914	30.334711	30.334711	17.68188	17.68188	-13.03758	-13.03758	-3.966687	-3.966687	-46.54835	-46.54835	-24.725458	-24.725458
-3.8218758	-3.8218758	-40.58295	-40.58295	0.58427596	0.58427596	29.299114	29.299114	20.060238	20.060238	-18.644918	-18.644918	23.914825	23.914825	-24.592793	-24.592793	55.333294	55.333294	-69.194725	-69.194725	-12.415356	-12.415356	42.09514	42.09514
-5.337701	-5.337701	-28.01593	-28.01593	-3.6464846	-3.6464846	29.05192	29.05192	11.988845	11.988845	-33.15483	-33.15483	14.255586	14.255586	-23.055483	-23.055483	56.02833	56.02833	-65.70451	-65.70451	-13.121602	-13.121602	40.98145	40.98145
-11.748971	-11.748971	10.646215	10.646215	-5.235627	-5.235627	-22.21666	-22.21666	-8.175518	-8.175518	3.0398057	3.0398057	29.03697	29.03697	-20.799314	-20.799314	17.369843	17.369843	-27.858335	-27.858335	1.9039516	1.9039516	45.63205	45.63205
7.9445095	7.9445095	-7.274399	-7.274399	51.43234	51.43234	-27.63741	-27.63741	-14.919501	-14.919501	13.636144	13.636144	-21.367369	-21.367369	16.45893	16.45893	-13.079246	-13.079246	0.40314776	0.40314776	-16.729755	-16.729755	-9.396786	-9.396786
17.627438	17.627438	-46.092205	-46.092205	48.45591	48.45591	-1.0220618	-1.0220618	-47.644985	-47.644985	-13.076331	-13.076331	15.624177	15.624177	-8.909562	-8.909562	2.6897094	2.6897094	-5.581154	-5.581154	-16.268261	-16.268261	-1.1340309	-1.1340309
31.970484	31.970484	-32.67184	-32.67184	0.58723694	0.58723694	3.0916824	3.0916824	39.676403	39.676403	-29.768423	-29.768423	35.5533	35.5533	-4.215064	-4.215064	38.770233	38.770233	-49.289684	-49.289684	-36.546524	-36.546524	-13.479297	-13.479297
-6.0873337	-6.0873337	-30.807037	-30.807037	2.7042482	2.7042482	45.63656	45.63656	-11.36684	-11.36684	-7.9004097	-7.9004097	-18.84325	-18.84325	-23.362677	-23.362677	34.104774	34.104774	-26.28715	-26.28715	-34.122818	-34.122818	-13.70862	-13.70862
-1.994347	-1.994347	14.290199	14.290199	-3.8751738	-3.8751738	15.835593	15.835593	27.115034	27.115034	-21.787138	-21.787138	15.254835	15.254835	-34.04115	-34.04115	37.288612	37.288612	-49.300476	-49.300476	-38.508446	-38.508446	-14.497119	-14.497119
-43.70332	-43.70332	33.56409	33.56409	22.667625	22.667625	-11.719324	-11.719324	2.4973109	2.4973109	-23.3025	-23.3025	30.311035	30.311035	-9.352159	-9.352159	7.922229	7.922229	-14.172172	-14.172172	-32.078415	-32.078415	-14.789847	-14.789847
28.568148	28.568148	-38.788948	-38.788948	-3.7121463	-3.7121463	34.10415	34.10415	47.910976	47.910976	14.403308	14.403308	37.734333	37.734333	-34.679504	-34.679504	23.750433	23.750433	-44.09827	-44.09827	6.5322757	6.5322757	41.874325	41.874325
-31.711948	-31.711948	10.455959	10.455959	-1.7577654	-1.7577654	-11.945273	-11.945273	-6.97542	-6.97542	6.421934	6.421934	-44.00625	-44.00625	-29.675531	-29.675531	48.563923	48.563923	-67.131714	-67.131714	-36.007153	-36.007153	-11.000217	-11.000217
23.338436	23.338436	11.930935	11.930935	1.3371745	1.3371745	-2.5649607	-2.5649607	-22.809732	-22.809732	31.635628	31.635628	13.202847	13.202847	-17.72992	-17.72992	18.789055	18.789055	-30.853794	-30.853794	3.8567836	3.8567836	43.580208	43.580208
14.681192	14.681192	8.867753	8.867753	-33.61137	-33.61137	3.1203847	3.1203847	-2.1764848	-2.1764848	-32.280956	-32.280956	27.85605	27.85605	-26.990255	-26.990255	15.773112	15.773112	-15.543952	-15.543952	-15.359696	-15.359696	-1.3844271	-1.3844271
-10.78858	-10.78858	-41.08518	-41.08518	-13.840273	-13.840273	40.403286	40.403286	46.874306	46.874306	-23.248045	-23.248045	38.70039	38.70039	-28.686857	-28.686857	49.41127	49.41127	-69.14091	-69.14091	-25.210062	-25.210062	-0.99335515	-0.99335515
-9.733148	-9.733148	6.6754956	6.6754956	1.9778674	1.9778674	21.306568	21.306568	3.7264156	3.7264156	-24.568913	-24.568913	32.664696	32.664696	-27.745892	-27.745892	2.112536	2.112536	-8.890754	-8.890754	-14.587998	-14.587998	-3.9795647	-3.9795647
-31.14234	-31.14234	19.14156	19.14156	-1.3906599	-1.3906599	-28.397076	-28.397076	12.606476	12.606476	-17.237438	-17.237438	-3.418638	-3.418638	-5.3526464	-5.3526464	35.572777	35.572777	-49.09724	-49.09724	-32.530556	-32.530556	-11.899149	-11.899149
-14.417044	-14.417044	-33.215	-33.215	0.40058547	0.40058547	42.06382	42.06382	52.842113	52.842113	-3.3210635	-3.3210635	31.488503	31.488503	-26.178183	-26.178183	57.83588	57.83588	-73.46736	-73.46736	-13.687086	-13.687086	42.548237	42.548237
-2.2775457	-2.2775457	-45.76551	-45.76551	-3.521698	-3.521698	30.885878	30.885878	41.309635	41.309635	7.823128	7.823128	36.146915	36.146915	-33.938587	-33.938587	28.269999	28.269999	-44.095917	-44.095917	0.19933991	0.19933991	40.933617	40.933617
24.618866	24.618866	4.9463744	4.9463744	-10.084783	-10.084783	-6.403953	-6.403953	-8.1649475	-8.1649475	3.9868605	3.9868605	29.982885	29.982885	24.48717	24.48717	-9.63216	-9.63216	34.572414	34.572414	-11.468139	-11.468139	-6.936804	-6.936804
13.821376	13.821376	10.890147	10.890147	-29.159986	-29.159986	-11.660818	-11.660818	22.858929	22.858929	-30.84375	-30.84375	7.7258134	7.7258134	-9.231659	-9.231659	36.22896	36.22896	-52.92457	-52.92457	-23.979374	-23.979374	-2.2852366	-2.2852366
0.18032818	0.18032818	-26.396063	-26.396063	-11.726024	-11.726024	38.553596	38.553596	1.77549	1.77549	-25.99089	-25.99089	-22.321947	-22.321947	15.383754	15.383754	-12.472522	-12.472522	-2.3681345	-2.3681345	-49.618706	-49.618706	-22.874722	-22.874722
22.109114	22.109114	-46.440727	-46.440727	8.132898	8.132898	36.435886	36.435886	42.747063	42.747063	19.821318	19.821318	37.003105	37.003105	-21.857462	-21.857462	-2.1062484	-2.1062484	-17.20848	-17.20848	7.2863717	7.2863717	48.925293	48.925293
-19.745861	-19.745861	24.118198	24.118198	5.8765016	5.8765016	-17.781708	-17.781708	-15.068892	-15.068892	4.2427864	4.2427864	-23.997253	-23.997253	8.091881	8.091881	-11.619933	-11.619933	6.6221843	6.6221843	-15.395303	-15.395303	-8.335309	-8.335309
-22.909243	-22.909243	17.288532	17.288532	-4.7588897	-4.7588897	-24.248114	-24.248114	-1.2560463	-1.2560463	-4.5647035	-4.5647035	-25.59479	-25.59479	12.860663	12.860663	-1.5157846	-1.5157846	-5.168315	-5.168315	-13.736332	-13.736332	-5.3167644	-5.3167644
-21.962673	-21.962673	30.980787	30.980787	6.360805	6.360805	-22.903557	-22.903557	0.5412534	0.5412534	-9.126909	-9.126909	-10.775625	-10.775625	27.350464	27.350464	-16.525848	-16.525848	55.78165	55.78165	-7.9887104	-7.9887104	-6.0302734	-6.0302734
-11.817702	-11.817702	-42.511837	-42.511837	-13.044271	-13.044271	28.985945	28.985945	12.938043	12.938043	-32.21677	-32.21677	28.633457	28.633457	0.22883298	0.22883298	41.841835	41.841835	25.08197	25.08197	-13.713163	-13.713163	26.276089	26.276089
22.051249	22.051249	-27.23161	-27.23161	2.4499178	2.4499178	0.8624963	0.8624963	-7.9706764	-7.9706764	0.098386854	0.098386854	-24.549952	-24.549952	-29.693686	-29.693686	52.68983	52.68983	-73.077065	-73.077065	-24.76242	-24.76242	-0.12646441	-0.12646441
8.852642	8.852642	8.210804	8.210804	42.86048	42.86048	-4.642456	-4.642456	16.11579	16.11579	-18.635344	-18.635344	36.63215	36.63215	-4.653598	-4.653598	34.47444	34.47444	-49.65277	-49.65277	-33.609333	-33.609333	-11.156455	-11.156455
3.0589087	3.0589087	-34.057697	-34.057697	3.915482	3.915482	38.81612	38.81612	11.509643	11.509643	-3.5252845	-3.5252845	25.610132	25.610132	21.054068	21.054068	-38.063004	-38.063004	-13.217857	-13.217857	-38.440903	-38.440903	-40.054764	-40.054764
-35.352543	-35.352543	6.2157693	6.2157693	2.116718	2.116718	13.533354	13.533354	3.2828972	3.2828972	-16.249746	-16.249746	-38.96078	-38.96078	17.112701	17.112701	-14.787338	-14.787338	4.526466	4.526466	-16.168224	-16.168224	-9.217435	-9.217435
-46.631416	-46.631416	18.014551	18.014551	-8.866829	-8.866829	-26.452204	-26.452204	-6.884022	-6.884022	0.08539412	0.08539412	15.099544	15.099544	20.106749	20.106749	-22.35218	-22.35218	27.981936	27.981936	-14.881088	-14.881088	-9.432183	-9.432183
-24.269274	-24.269274	36.484203	36.484203	0.87176645	0.87176645	-25.008064	-25.008064	-5.2509084	-5.2509084	4.6853538	4.6853538	-35.18667	-35.18667	10.056858	10.056858	-10.149057	-10.149057	1.216871	1.216871	-35.978256	-35.978256	-21.297892	-21.297892
33.074547	33.074547	-45.713093	-45.713093	7.521511	7.521511	20.68353	20.68353	-20.878725	-20.878725	9.926445	9.926445	9.557381	9.557381	-1.7621583	-1.7621583	21.712334	21.712334	-22.652803	-22.652803	-28.879654	-28.879654	-18.396557	-18.396557
-1.0080783	-1.0080783	-1.7376237	-1.7376237	24.20394	24.20394	-16.762667	-16.762667	-13.849793	-13.849793	2.8472216	2.8472216	-21.831041	-21.831041	34.9704	34.9704	-34.909145	-34.909145	46.789158	46.789158	-15.694626	-15.694626	-11.6289215	-11.6289215
18.21007	18.21007	-38.055965	-38.055965	-34.69227	-34.69227	-10.857446	-10.857446	6.458947	6.458947	-31.39089	-31.39089	27.920153	27.920153	-8.458081	-8.458081	11.671688	11.671688	-33.992332	-33.992332	-16.75353	-16.75353	-6.8335047	-6.8335047
31.303455	31.303455	16.129562	16.129562	3.2000916	3.2000916	-21.182022	-21.182022	-7.9705315	-7.9705315	-26.662624	-26.662624	14.607035	14.607035	-36.250362	-36.250362	-8.830842	-8.830842	-39.389378	-39.389378	-42.96874	-42.96874	-19.490763	-19.490763
26.847128	26.847128	-4.4832945	-4.4832945	7.3534536	7.3534536	-6.4824643	-6.4824643	-26.256311	-26.256311	-9.365479	-9.365479	-50.336517	-50.336517	12.05789	12.05789	4.7232437	4.7232437	-8.801474	-8.801474	-12.470294	-12.470294	-0.15592524	-0.15592524
15.240535	15.240535	7.64879	7.64879	29.298948	29.298948	-21.634539	-21.634539	-10.724838	-10.724838	-3.2356613	-3.2356613	-3.0981112	-3.0981112	23.930317	23.930317	-9.359632	-9.359632	33.44873	33.44873	-12.885064	-12.885064	-7.896969	-7.896969
28.311296	28.311296	-31.726902	-31.726902	-17.736952	-17.736952	-10.531904	-10.531904	45.36614	45.36614	-5.5334573	-5.5334573	31.64126	31.64126	-25.589008	-25.589008	58.489433	58.489433	-74.13852	-74.13852	-13.730076	-13.730076	42.816273	42.816273
19.8483	19.8483	8.367382	8.367382	37.24654	37.24654	-28.964119	-28.964119	0.19914885	0.19914885	-25.414436	-25.414436	11.205389	11.205389	13.032277	13.032277	-26.478456	-26.478456	11.246653	11.246653	-11.23868	-11.23868	-8.571395	-8.571395
-20.111568	-20.111568	37.36797	37.36797	2.5911694	2.5911694	-19.462574	-19.462574	-7.5119824	-7.5119824	15.962553	15.962553	6.3266926	6.3266926	37.124496	37.124496	-29.598352	-29.598352	59.24732	59.24732	-41.221336	-41.221336	-32.859737	-32.859737
26.80232	26.80232	14.805036	14.805036	-7.4409204	-7.4409204	-19.782608	-19.782608	32.667183	32.667183	11.412792	11.412792	17.928696	17.928696	-10.420498	-10.420498	-17.63088	-17.63088	17.071648	17.071648	17.338055	17.338055	48.036	48.036
-17.619867	-17.619867	32.955643	32.955643	21.19186	21.19186	-19.984285	-19.984285	12.611651	12.611651	-3.4724586	-3.4724586	-13.4215355	-13.4215355	25.943716	25.943716	-9.657177	-9.657177	52.864017	52.864017	-9.850561	-9.850561	-4.8693004	-4.8693004
6.597948	6.597948	18.361118	18.361118	20.629171	20.629171	23.157984	23.157984	-19.943922	-19.943922	14.414161	14.414161	-14.931456	-14.931456	32.990246	32.990246	-33.785717	-33.785717	43.291008	43.291008	-15.52486	-15.52486	-10.985103	-10.985103
-4.7527366	-4.7527366	-40.98692	-40.98692	0.7601854	0.7601854	32.151318	32.151318	30.751373	30.751373	-18.933758	-18.933758	29.508348	29.508348	-22.436676	-22.436676	52.593044	52.593044	-61.907043	-61.907043	-11.783842	-11.783842	40.57211	40.57211
-41.892086	-41.892086	51.128063	51.128063	20.499094	20.499094	-29.224108	-29.224108	8.214516	8.214516	-21.18938	-21.18938	-11.445841	-11.445841	35.924854	35.924854	-36.270695	-36.270695	55.334732	55.334732	-48.283936	-48.283936	-33.416504	-33.416504
-49.475037	-49.475037	35.984188	35.984188	3.5828948	3.5828948	-32.954826	-32.954826	-9.295486	-9.295486	5.617732	5.617732	15.343232	15.343232	36.30629	36.30629	-36.45051	-36.45051	32.370045	32.370045	-16.88957	-16.88957	-12.350823	-12.350823
22.12992	22.12992	-1.599156	-1.599156	-27.994986	-27.994986	-29.374783	-29.374783	3.1121342	3.1121342	7.2327094	7.2327094	38.321663	38.321663	-0.5751435	-0.5751435	-10.59492	-10.59492	-7.8034973	-7.8034973	-2.873938	-2.873938	-3.0004494	-3.0004494
-28.59272	-28.59272	44.642704	44.642704	12.475944	12.475944	-28.16676	-28.16676	13.515427	13.515427	-2.9004278	-2.9004278	7.06729	7.06729	40.945538	40.945538	-30.733995	-30.733995	22.67812	22.67812	-48.622078	-48.622078	-27.041044	-27.041044
17.271658	17.271658	7.2172885	7.2172885	13.429174	13.429174	-25.829624	-25.829624	-36.29442	-36.29442	-11.024396	-11.024396	-33.38391	-33.38391	-10.816348	-10.816348	33.945778	33.945778	-41.49071	-41.49071	-20.833458	-20.833458	-3.6266434	-3.6266434
23.621801	23.621801	10.52483	10.52483	2.9898062	2.9898062	-4.3879766	-4.3879766	-11.500649	-11.500649	-23.35322	-23.35322	1.325043	1.325043	-16.438698	-16.438698	21.182838	21.182838	-16.209581	-16.209581	-7.062379	-7.062379	-1.1042726	-1.1042726
27.9546	27.9546	-45.891342	-45.891342	-4.4212847	-4.4212847	-9.702831	-9.702831	47.18606	47.18606	-3.4993727	-3.4993727	40.087894	40.087894	-33.951584	-33.951584	28.28271	28.28271	-44.682735	-44.682735	0.13326149	0.13326149	41.170628	41.170628
-35.873367	-35.873367	47.74235	47.74235	0.9780192	0.9780192	-21.049013	-21.049013	-5.839202	-5.839202	-22.800009	-22.800009	-7.8597026	-7.8597026	6.9690833	6.9690833	-2.5834436	-2.5834436	1.9599063	1.9599063	-13.967175	-13.967175	-2.817289	-2.817289
26.640621	26.640621	6.8901615	6.8901615	-2.0868912	-2.0868912	-7.1161695	-7.1161695	-1.2136523	-1.2136523	-14.014351	-14.014351	27.20057	27.20057	-19.400343	-19.400343	22.383932	22.383932	-14.50256	-14.50256	-12.315058	-12.315058	-1.129518	-1.129518
-50.820366	-50.820366	34.49526	34.49526	22.041624	22.041624	-34.821198	-34.821198	1.5519089	1.5519089	-0.35604376	-0.35604376	-11.570629	-11.570629	32.6106	32.6106	-23.914885	-23.914885	44.936913	44.936913	-15.741941	-15.741941	-10.508618	-10.508618
25.391989	25.391989	-27.653156	-27.653156	-6.1772237	-6.1772237	9.819428	9.819428	-15.441877	-15.441877	-12.8791	-12.8791	-3.8128386	-3.8128386	24.576345	24.576345	-5.249236	-5.249236	45.745434	45.745434	-10.198074	-10.198074	-5.208935	-5.208935
26.418358	26.418358	7.446481	7.446481	-7.72164	-7.72164	-21.90615	-21.90615	-1.2436348	-1.2436348	-8.617262	-8.617262	15.262574	15.262574	12.975848	12.975848	7.3113847	7.3113847	-10.735375	-10.735375	-14.983818	-14.983818	-4.209841	-4.209841
-51.261997	-51.261997	45.17268	45.17268	21.36367	21.36367	-32.81206	-32.81206	0.18907668	0.18907668	18.489079	18.489079	13.209803	13.209803	28.53206	28.53206	-33.667995	-33.667995	32.429623	32.429623	-16.369928	-16.369928	-11.652483	-11.652483
-17.70206	-17.70206	56.751045	56.751045	-0.24352689	-0.24352689	-21.800123	-21.800123	10.70214	10.70214	10.457694	10.457694	-22.552296	-22.552296	15.558121	15.558121	-13.12764	-13.12764	-1.5292	-1.5292	-49.620113	-49.620113	-23.056572	-23.056572
-23.921547	-23.921547	49.66723	49.66723	-4.948412	-4.948412	-31.124365	-31.124365	8.530643	8.530643	-5.0983953	-5.0983953	-31.30991	-31.30991	36.88631	36.88631	-35.035046	-35.035046	42.490517	42.490517	-48.09846	-48.09846	-30.638245	-30.638245
-10.687022	-10.687022	18.837738	18.837738	30.20403	30.20403	-15.43041	-15.43041	19.56674	19.56674	1.2566363	1.2566363	10.178846	10.178846	16.172113	16.172113	-12.6977	-12.6977	0.5264726	0.5264726	-44.217213	-44.217213	-23.72595	-23.72595
-51.100914	-51.100914	20.971441	20.971441	21.300314	21.300314	-21.210209	-21.210209	21.016878	21.016878	0.5994748	0.5994748	24.486143	24.486143	29.354208	29.354208	-32.58459	-32.58459	41.250237	41.250237	-38.99654	-38.99654	-33.303867	-33.303867
-20.349964	-20.349964	33.577633	33.577633	0.75886935	0.75886935	-25.715279	-25.715279	-10.949246	-10.949246	17.936808	17.936808	13.733459	13.733459	38.67728	38.67728	-33.98865	-33.98865	58.88038	58.88038	-49.30756	-49.30756	-30.669683	-30.669683
28.607218	28.607218	-4.6917663	-4.6917663	9.009968	9.009968	-27.979353	-27.979353	47.238247	47.238247	10.988558	10.988558	36.9237	36.9237	-26.142733	-26.142733	-6.7644567	-6.7644567	-40.804672	-40.804672	13.790927	13.790927	58.030148	58.030148
4.444826	4.444826	5.456201	5.456201	28.39933	28.39933	-8.5774765	-8.5774765	34.117115	34.117115	4.112979	4.112979	21.615698	21.615698	-15.487441	-15.487441	-21.753672	-21.753672	9.72057	9.72057	21.93679	21.93679	56.731617	56.731617
31.156372	31.156372	-28.73926	-28.73926	-10.628021	-10.628021	6.722965	6.722965	33.422382	33.422382	-9.960518	-9.960518	23.675163	23.675163	20.541605	20.541605	-24.096754	-24.096754	45.335854	45.335854	-28.624647	-28.624647	-26.689426	-26.689426
15.343775	15.343775	19.891575	19.891575	-41.05131	-41.05131	-19.481195	-19.481195	-10.996025	-10.996025	0.05561154	0.05561154	10.268317	10.268317	-29.27448	-29.27448	-12.058748	-12.058748	-10.170302	-10.170302	16.346153	16.346153	62.627556	62.627556
-28.472277	-28.472277	51.19504	51.19504	-4.0296626	-4.0296626	-23.442394	-23.442394	-2.262301	-2.262301	6.7349386	6.7349386	-36.67966	-36.67966	36.575504	36.575504	-27.263372	-27.263372	50.902348	50.902348	-39.798553	-39.798553	-28.648468	-28.648468
30.202818	30.202818	-35.05897	-35.05897	-14.930122	-14.930122	-3.1941547	-3.1941547	36.895767	36.895767	-23.5833	-23.5833	40.14726	40.14726	-7.8930955	-7.8930955	35.611237	35.611237	-50.19098	-50.19098	-32.760406	-32.760406	-10.588097	-10.588097
-22.452324	-22.452324	31.12161	31.12161	-3.1927545	-3.1927545	-26.091576	-26.091576	0.72356415	0.72356415	-16.00458	-16.00458	26.632357	26.632357	-6.1115394	-6.1115394	9.952739	9.952739	-13.059166	-13.059166	-33.04865	-33.04865	-13.592984	-13.592984
25.356667	25.356667	16.454136	16.454136	8.058268	8.058268	-18.03514	-18.03514	15.373963	15.373963	19.221413	19.221413	18.376705	18.376705	38.149807	38.149807	-35.53766	-35.53766	56.20233	56.20233	-48.90352	-48.90352	-31.044468	-31.044468
0.05829671	0.05829671	10.239717	10.239717	-25.658321	-25.658321	-15.182716	-15.182716	-0.09492922	-0.09492922	-4.7120876	-4.7120876	-5.0352736	-5.0352736	35.179535	35.179535	-23.730331	-23.730331	47.526108	47.526108	-32.788322	-32.788322	-27.782347	-27.782347
-17.238264	-17.238264	19.247826	19.247826	9.002817	9.002817	-14.766745	-14.766745	-8.563338	-8.563338	-2.4947438	-2.4947438	12.516366	12.516366	31.366062	31.366062	-20.663538	-20.663538	51.042454	51.042454	-12.356232	-12.356232	-8.600805	-8.600805
28.892746	28.892746	11.580631	11.580631	1.275999	1.275999	-0.06630277	-0.06630277	-23.344315	-23.344315	18.384912	18.384912	24.21832	24.21832	-15.757091	-15.757091	-21.262657	-21.262657	7.9947014	7.9947014	20.968735	20.968735	55.140285	55.140285
-4.7764573	-4.7764573	-16.119223	-16.119223	35.058372	35.058372	-30.90586	-30.90586	17.710026	17.710026	-14.67084	-14.67084	30.330507	30.330507	35.985233	35.985233	-31.210823	-31.210823	8.219851	8.219851	-45.967644	-45.967644	-26.219702	-26.219702
29.147022	29.147022	-37.637177	-37.637177	-9.711754	-9.711754	30.647606	30.647606	-1.2563237	-1.2563237	-11.245378	-11.245378	21.029087	21.029087	-31.96822	-31.96822	29.958364	29.958364	-46.247173	-46.247173	-5.9892607	-5.9892607	14.463375	14.463375
16.703789	16.703789	15.28055	15.28055	19.920444	19.920444	-30.463373	-30.463373	9.365558	9.365558	7.122132	7.122132	10.153452	10.153452	-9.721746	-9.721746	-26.305105	-26.305105	-11.435672	-11.435672	4.30388	4.30388	36.700626	36.700626
-4.196437	-4.196437	36.448906	36.448906	42.03068	42.03068	-25.079433	-25.079433	2.5273018	2.5273018	-38.236473	-38.236473	-39.58953	-39.58953	0.62722284	0.62722284	41.22549	41.22549	26.106295	26.106295	-13.686082	-13.686082	26.294205	26.294205
-37.604973	-37.604973	56.147587	56.147587	-7.2863684	-7.2863684	-10.11488	-10.11488	-29.253725	-29.253725	-0.9555373	-0.9555373	-12.9861	-12.9861	-4.5968676	-4.5968676	15.540198	15.540198	-19.606411	-19.606411	8.605246	8.605246	33.075943	33.075943
-22.984026	-22.984026	33.519325	33.519325	6.22485	6.22485	-29.971807	-29.971807	-1.790799	-1.790799	16.850681	16.850681	-22.235126	-22.235126	33.95757	33.95757	-35.693565	-35.693565	56.83482	56.83482	-39.410576	-39.410576	-32.66471	-32.66471
29.4455	29.4455	-26.989487	-26.989487	-6.9030232	-6.9030232	-2.7661932	-2.7661932	-9.4719095	-9.4719095	-21.035173	-21.035173	17.505953	17.505953	9.641676	9.641676	9.771659	9.771659	-1.0404781	-1.0404781	-23.191599	-23.191599	-28.48358	-28.48358
-19.982203	-19.982203	11.550517	11.550517	5.4832563	5.4832563	-8.653884	-8.653884	-3.097564	-3.097564	-0.594772	-0.594772	5.776119	5.776119	24.545717	24.545717	-9.203516	-9.203516	46.003475	46.003475	-10.860292	-10.860292	-6.2977295	-6.2977295
-17.559011	-17.559011	26.622072	26.622072	0.52499557	0.52499557	-18.846338	-18.846338	-4.329023	-4.329023	3.02458	3.02458	19.338333	19.338333	31.586452	31.586452	-26.058363	-26.058363	51.53218	51.53218	-13.809427	-13.809427	-10.593754	-10.593754
12.6750345	12.6750345	-8.861607	-8.861607	-42.452343	-42.452343	-36.25502	-36.25502	-10.578043	-10.578043	16.231133	16.231133	-4.9778047	-4.9778047	26.739462	26.739462	-33.234894	-33.234894	37.215458	37.215458	-16.760221	-16.760221	-13.118007	-13.118007
-41.261944	-41.261944	32.105213	32.105213	-3.8687978	-3.8687978	-32.672832	-32.672832	-4.535756	-4.535756	-11.304493	-11.304493	5.48718	5.48718	29.035223	29.035223	-16.131382	-16.131382	61.80202	61.80202	-9.523982	-9.523982	-6.8138537	-6.8138537
24.913313	24.913313	-47.776882	-47.776882	-2.6224773	-2.6224773	17.984339	17.984339	34.230595	34.230595	24.027798	24.027798	37.05978	37.05978	1.8588412	1.8588412	-7.463983	-7.463983	11.497086	11.497086	11.213497	11.213497	42.544106	42.544106
30.136824	30.136824	-39.49306	-39.49306	-8.825343	-8.825343	-12.005359	-12.005359	26.108807	26.108807	-17.933985	-17.933985	34.957653	34.957653	15.4859495	15.4859495	-11.342663	-11.342663	-2.833909	-2.833909	-40.77734	-40.77734	-22.79142	-22.79142
-23.782948	-23.782948	13.286152	13.286152	8.96431	8.96431	-9.61587	-9.61587	-1.6406487	-1.6406487	21.396751	21.396751	10.900041	10.900041	31.734657	31.734657	-25.699593	-25.699593	52.658283	52.658283	-13.1712	-13.1712	-9.530156	-9.530156
3.6355908	3.6355908	-19.584528	-19.584528	46.448055	46.448055	-36.264446	-36.264446	-11.232849	-11.232849	0.4110312	0.4110312	-47.247795	-47.247795	-32.634323	-32.634323	-7.828015	-7.828015	-36.688732	-36.688732	15.044346	15.044346	65.10272	65.10272
32.279922	32.279922	-36.709846	-36.709846	3.0227718	3.0227718	-25.70509	-25.70509	-21.13934	-21.13934	18.256863	18.256863	12.158293	12.158293	-30.974792	-30.974792	32.164597	32.164597	-59.874462	-59.874462	-3.5891747	-3.5891747	46.27933	46.27933
24.486624	24.486624	9.305733	9.305733	-32.645542	-32.645542	-15.855642	-15.855642	-1.5322411	-1.5322411	-12.756412	-12.756412	2.5446544	2.5446544	28.909195	28.909195	-20.936064	-20.936064	46.251774	46.251774	-12.386846	-12.386846	-8.315311	-8.315311
33.605	33.605	8.006125	8.006125	-7.597809	-7.597809	-25.963737	-25.963737	12.256433	12.256433	-12.144609	-12.144609	39.885834	39.885834	10.873537	10.873537	-6.4778695	-6.4778695	20.983656	20.983656	-28.715805	-28.715805	-26.445436	-26.445436
-10.177301	-10.177301	22.890116	22.890116	12.024325	12.024325	-4.927562	-4.927562	-18.377615	-18.377615	20.110786	20.110786	-26.630325	-26.630325	13.420564	13.420564	-7.893496	-7.893496	-0.7457339	-0.7457339	-33.32838	-33.32838	-21.054533	-21.054533
13.589699	13.589699	21.12566	21.12566	22.317131	22.317131	-15.550618	-15.550618	3.057563	3.057563	-22.43973	-22.43973	14.030935	14.030935	-3.3026617	-3.3026617	27.311163	27.311163	-17.249044	-17.249044	-15.451795	-15.451795	-3.793293	-3.793293
-37.74491	-37.74491	42.657337	42.657337	-5.9596305	-5.9596305	-33.9702	-33.9702	-5.708442	-5.708442	-7.621952	-7.621952	-13.053203	-13.053203	26.927103	26.927103	-12.181745	-12.181745	43.35528	43.35528	-23.935595	-23.935595	-23.092764	-23.092764
-11.117241	-11.117241	2.475074	2.475074	7.4089537	7.4089537	-27.71824	-27.71824	-17.650858	-17.650858	-6.178705	-6.178705	-23.223982	-23.223982	-22.715925	-22.715925	36.756462	36.756462	-36.081055	-36.081055	0.08683067	0.08683067	44.651566	44.651566
24.408804	24.408804	11.146583	11.146583	-22.140837	-22.140837	-28.64067	-28.64067	-12.629875	-12.629875	12.56567	12.56567	-12.205071	-12.205071	34.230095	34.230095	-34.85846	-34.85846	46.433846	46.433846	-15.916988	-15.916988	-11.745445	-11.745445
-38.3551	-38.3551	27.604374	27.604374	0.7245766	0.7245766	-24.84718	-24.84718	-8.28863	-8.28863	13.076237	13.076237	-33.07865	-33.07865	30.155592	30.155592	-27.554857	-27.554857	62.374043	62.374043	-12.677584	-12.677584	-9.668367	-9.668367
-22.601238	-22.601238	52.16199	52.16199	1.2505513	1.2505513	-18.852367	-18.852367	-2.9728315	-2.9728315	25.488926	25.488926	-14.972616	-14.972616	28.773537	28.773537	-26.295683	-26.295683	58.035927	58.035927	-37.543842	-37.543842	-29.989857	-29.989857
-35.14257	-35.14257	-2.3333094	-2.3333094	-11.964175	-11.964175	-17.296606	-17.296606	-9.102973	-9.102973	16.558105	16.558105	-9.193539	-9.193539	35.46465	35.46465	-25.169266	-25.169266	42.61915	42.61915	-38.38235	-38.38235	-31.43513	-31.43513
-19.417671	-19.417671	48.288177	48.288177	9.328835	9.328835	-18.634766	-18.634766	-4.3339353	-4.3339353	-9.366761	-9.366761	12.031448	12.031448	24.680237	24.680237	-9.353213	-9.353213	39.163567	39.163567	-30.86154	-30.86154	-24.953283	-24.953283
-10.088411	-10.088411	7.0317802	7.0317802	27.10009	27.10009	9.758463	9.758463	-3.1663852	-3.1663852	12.630619	12.630619	-15.388344	-15.388344	35.413734	35.413734	-26.067604	-26.067604	45.923733	45.923733	-39.284943	-39.284943	-29.65801	-29.65801
18.489418	18.489418	-41.258575	-41.258575	-13.0853195	-13.0853195	37.955326	37.955326	11.62348	11.62348	-24.133816	-24.133816	34.024532	34.024532	-20.282595	-20.282595	46.320312	46.320312	-51.12974	-51.12974	-30.74917	-30.74917	-9.308249	-9.308249
25.564514	25.564514	-41.036694	-41.036694	-2.2603693	-2.2603693	14.867914	14.867914	4.5990596	4.5990596	-4.3487396	-4.3487396	30.026356	30.026356	-30.264994	-30.264994	31.978582	31.978582	-59.005516	-59.005516	-4.216225	-4.216225	46.49034	46.49034
-2.9919002	-2.9919002	-44.88503	-44.88503	-17.731194	-17.731194	29.05234	29.05234	11.927988	11.927988	-35.800716	-35.800716	36.259907	36.259907	-7.3776684	-7.3776684	36.036724	36.036724	-57.359596	-57.359596	-32.819546	-32.819546	-9.787604	-9.787604
-27.6549	-27.6549	35.664238	35.664238	-3.223623	-3.223623	-21.489672	-21.489672	-14.539657	-14.539657	11.716076	11.716076	12.58971	12.58971	35.878555	35.878555	-24.721146	-24.721146	50.816315	50.816315	-38.74193	-38.74193	-30.24751	-30.24751
12.416025	12.416025	44.030277	44.030277	47.964184	47.964184	-25.636251	-25.636251	2.4494824	2.4494824	20.7802	20.7802	19.579937	19.579937	7.750134	7.750134	-33.468765	-33.468765	27.09351	27.09351	-13.308308	-13.308308	-11.361422	-11.361422
-48.25933	-48.25933	51.512493	51.512493	22.54048	22.54048	-12.539427	-12.539427	2.7899384	2.7899384	-11.729604	-11.729604	19.59968	19.59968	26.024342	26.024342	-10.877934	-10.877934	50.067787	50.067787	-24.192116	-24.192116	-22.160198	-22.160198
-3.9485812	-3.9485812	27.29715	27.29715	29.693197	29.693197	-9.593933	-9.593933	-2.2083151	-2.2083151	-15.589632	-15.589632	1.1254255	1.1254255	-2.5062377	-2.5062377	31.813227	31.813227	-28.397705	-28.397705	-31.974764	-31.974764	-12.69729	-12.69729
-35.359497	-35.359497	-2.1899128	-2.1899128	-5.828106	-5.828106	19.64797	19.64797	-8.481928	-8.481928	-15.107087	-15.107087	-36.674904	-36.674904	-5.3072944	-5.3072944	27.257809	27.257809	-20.313162	-20.313162	-28.459871	-28.459871	-10.882752	-10.882752
34.41284	34.41284	-48.877853	-48.877853	7.25999	7.25999	-22.710543	-22.710543	-18.368896	-18.368896	-10.656844	-10.656844	-31.194544	-31.194544	-26.451784	-26.451784	42.735733	42.735733	-61.191284	-61.191284	-8.630476	-8.630476	3.4808114	3.4808114
16.228184	16.228184	-41.613243	-41.613243	48.328133	48.328133	-9.794946	-9.794946	-11.442435	-11.442435	-4.0801954	-4.0801954	-26.750736	-26.750736	36.397507	36.397507	-27.167023	-27.167023	52.1603	52.1603	-40.901157	-40.901157	-28.634146	-28.634146
-16.90141	-16.90141	27.557444	27.557444	1.085733	1.085733	-30.335386	-30.335386	-3.2687027	-3.2687027	-4.014344	-4.014344	19.622643	19.622643	39.46849	39.46849	-27.96495	-27.96495	55.80673	55.80673	-14.416568	-14.416568	-10.766051	-10.766051
33.960766	33.960766	-36.314384	-36.314384	9.742823	9.742823	3.9184213	3.9184213	-3.3681185	-3.3681185	12.372646	12.372646	-22.989288	-22.989288	29.516521	29.516521	-26.594782	-26.594782	61.427402	61.427402	-37.689392	-37.689392	-29.786879	-29.786879
-42.379143	-42.379143	34.238617	34.238617	-12.812499	-12.812499	-22.85154	-22.85154	-18.21663	-18.21663	3.4393687	3.4393687	-10.951041	-10.951041	-4.7524805	-4.7524805	-2.2404442	-2.2404442	7.6905975	7.6905975	12.166231	12.166231	35.2181	35.2181
-37.995274	-37.995274	56.509727	56.509727	1.1162176	1.1162176	-26.741135	-26.741135	-8.024562	-8.024562	-12.475886	-12.475886	-42.34769	-42.34769	16.827044	16.827044	-2.1384966	-2.1384966	22.163822	22.163822	-12.026099	-12.026099	-1.3086488	-1.3086488
-4.1145105	-4.1145105	21.660187	21.660187	40.80841	40.80841	-13.964454	-13.964454	-10.391141	-10.391141	-26.471773	-26.471773	-15.770443	-15.770443	19.161503	19.161503	15.86845	15.86845	23.65322	23.65322	-13.843688	-13.843688	-2.3687978	-2.3687978
6.258709	6.258709	-43.88208	-43.88208	-6.3151274	-6.3151274	40.489986	40.489986	53.31892	53.31892	0.9634469	0.9634469	35.76707	35.76707	-21.748917	-21.748917	9.965617	9.965617	-15.844495	-15.844495	7.4961495	7.4961495	45.273815	45.273815
-7.8359075	-7.8359075	34.021393	34.021393	28.829054	28.829054	-8.645284	-8.645284	0.72519207	0.72519207	-12.309883	-12.309883	17.326674	17.326674	25.91151	25.91151	-16.317108	-16.317108	44.745865	44.745865	-32.921085	-32.921085	-29.974873	-29.974873
24.855804	24.855804	7.4568954	7.4568954	-32.742714	-32.742714	-20.920843	-20.920843	-15.3014555	-15.3014555	-13.737163	-13.737163	-24.135551	-24.135551	26.2083	26.2083	-10.445611	-10.445611	56.683865	56.683865	-24.454014	-24.454014	-21.523315	-21.523315
-41.30062	-41.30062	15.359662	15.359662	-13.517809	-13.517809	-31.326797	-31.326797	-12.598867	-12.598867	0.5256655	0.5256655	22.215267	22.215267	-4.6766825	-4.6766825	-10.256335	-10.256335	14.145774	14.145774	17.648987	17.648987	45.64993	45.64993
18.780077	18.780077	-43.62223	-43.62223	-3.9081323	-3.9081323	29.2033	29.2033	1.7908558	1.7908558	-0.4230314	-0.4230314	2.8291347	2.8291347	30.047659	30.047659	-20.373621	-20.373621	53.323956	53.323956	-30.239004	-30.239004	-25.928598	-25.928598
-6.991784	-6.991784	-34.77701	-34.77701	-8.5318775	-8.5318775	32.86764	32.86764	-26.681532	-26.681532	3.0579596	3.0579596	27.437378	27.437378	-28.57613	-28.57613	-1.6813115	-1.6813115	-9.430424	-9.430424	-30.183334	-30.183334	-19.418192	-19.418192
-33.461468	-33.461468	-5.350956	-5.350956	1.5812867	1.5812867	-15.203608	-15.203608	14.131607	14.131607	-11.706585	-11.706585	20.6181	20.6181	17.621328	17.621328	-13.98508	-13.98508	5.086591	5.086591	-45.642914	-45.642914	-24.79438	-24.79438
8.608945	8.608945	-8.724803	-8.724803	16.104544	16.104544	-26.120472	-26.120472	-28.38893	-28.38893	3.8246725	3.8246725	41.39542	41.39542	-26.92804	-26.92804	-6.2620845	-6.2620845	-13.511189	-13.511189	10.6741295	10.6741295	51.933853	51.933853
-6.703712	-6.703712	-32.443764	-32.443764	-11.534494	-11.534494	35.93562	35.93562	-16.47561	-16.47561	-1.509483	-1.509483	14.748772	14.748772	38.248318	38.248318	-22.94913	-22.94913	54.853897	54.853897	-37.537323	-37.537323	-27.10817	-27.10817
12.481242	12.481242	11.22838	11.22838	35.43581	35.43581	-23.84847	-23.84847	43.895626	43.895626	-14.404905	-14.404905	23.473913	23.473913	-16.868492	-16.868492	-17.735756	-17.735756	3.5953228	3.5953228	19.151882	19.151882	57.17172	57.17172
-42.099266	-42.099266	23.70617	23.70617	-11.047461	-11.047461	-30.796604	-30.796604	47.97908	47.97908	-12.965661	-12.965661	34.26552	34.26552	-17.521519	-17.521519	-17.538925	-17.538925	1.506977	1.506977	19.3395	19.3395	57.95804	57.95804
26.197851	26.197851	30.994577	30.994577	-31.79504	-31.79504	-15.286845	-15.286845	2.029944	2.029944	-30.707054	-30.707054	16.158457	16.158457	0.82192266	0.82192266	41.454903	41.454903	25.429066	25.429066	-25.518612	-25.518612	-13.672605	-13.672605
14.190382	14.190382	41.307194	41.307194	34.14076	34.14076	-18.851185	-18.851185	-11.345943	-11.345943	26.25638	26.25638	2.3618877	2.3618877	-4.281411	-4.281411	4.945465	4.945465	-5.98724	-5.98724	-33.007576	-33.007576	-20.492064	-20.492064
13.968752	13.968752	-27.227694	-27.227694	-16.370295	-16.370295	29.90806	29.90806	31.285204	31.285204	-17.15555	-17.15555	-1.9099506	-1.9099506	-20.480797	-20.480797	46.04465	46.04465	-59.283432	-59.283432	-30.753317	-30.753317	-7.2762775	-7.2762775
29.531364	29.531364	-38.201435	-38.201435	4.1198325	4.1198325	-16.247591	-16.247591	-6.358213	-6.358213	21.557425	21.557425	12.643238	12.643238	36.24753	36.24753	-29.177525	-29.177525	58.84495	58.84495	-43.074364	-43.074364	-32.81905	-32.81905
15.6495695	15.6495695	40.117744	40.117744	32.150906	32.150906	-20.138908	-20.138908	-6.2201605	-6.2201605	8.131142	8.131142	-27.907799	-27.907799	27.53945	27.53945	-10.989664	-10.989664	43.21711	43.21711	-32.23663	-32.23663	-26.774857	-26.774857
20.351982	20.351982	-31.965141	-31.965141	-3.6092227	-3.6092227	-27.626276	-27.626276	-8.194827	-8.194827	8.13971	8.13971	-13.407937	-13.407937	42.525833	42.525833	-21.025158	-21.025158	50.459244	50.459244	-43.326416	-43.326416	-33.756947	-33.756947
-50.11728	-50.11728	41.11572	41.11572	20.391111	20.391111	-32.30241	-32.30241	10.863896	10.863896	17.753645	17.753645	15.431216	15.431216	35.968884	35.968884	-35.6223	-35.6223	42.780415	42.780415	-47.097427	-47.097427	-31.216183	-31.216183
2.3848014	2.3848014	6.5630927	6.5630927	38.774055	38.774055	5.4086885	5.4086885	-1.0696692	-1.0696692	-0.22076945	-0.22076945	-14.978162	-14.978162	-3.2501223	-3.2501223	-11.027038	-11.027038	-20.567612	-20.567612	-39.59157	-39.59157	-21.909227	-21.909227
27.558893	27.558893	36.023613	36.023613	-9.392098	-9.392098	-32.87464	-32.87464	-5.386052	-5.386052	20.239706	20.239706	11.368775	11.368775	23.880688	23.880688	-28.378231	-28.378231	42.229103	42.229103	-34.573227	-34.573227	-40.411976	-40.411976
-0.5771573	-0.5771573	-41.918285	-41.918285	8.860774	8.860774	33.11949	33.11949	35.231155	35.231155	2.7352304	2.7352304	17.002512	17.002512	4.35027	4.35027	-30.137953	-30.137953	14.665497	14.665497	-38.762726	-38.762726	-50.22764	-50.22764
-5.794881	-5.794881	-37.047207	-37.047207	-28.750614	-28.750614	27.798067	27.798067	11.539103	11.539103	-20.819952	-20.819952	17.510319	17.510319	-5.9960213	-5.9960213	28.848894	28.848894	-20.471336	-20.471336	-29.53452	-29.53452	-11.224427	-11.224427
4.770001	4.770001	-30.319002	-30.319002	-5.633162	-5.633162	39.596596	39.596596	22.2271	22.2271	-14.357193	-14.357193	-2.821061	-2.821061	-0.8691212	-0.8691212	25.57574	25.57574	-39.465176	-39.465176	-28.324389	-28.324389	-9.2093525	-9.2093525
14.219911	14.219911	-48.663776	-48.663776	9.558375	9.558375	38.54808	38.54808	37.124672	37.124672	-2.232809	-2.232809	18.053867	18.053867	20.693413	20.693413	-33.520596	-33.520596	-5.9414783	-5.9414783	-38.159576	-38.159576	-49.192905	-49.192905
4.6292605	4.6292605	-23.763296	-23.763296	-4.204786	-4.204786	30.2773	30.2773	-5.1651936	-5.1651936	6.4947925	6.4947925	0.48952812	0.48952812	33.02412	33.02412	-23.127071	-23.127071	44.187733	44.187733	-31.199953	-31.199953	-33.38641	-33.38641
25.810078	25.810078	10.18024	10.18024	-41.923088	-41.923088	-18.095161	-18.095161	-9.041141	-9.041141	-13.476142	-13.476142	-15.736113	-15.736113	35.44833	35.44833	-25.422316	-25.422316	6.760988	6.760988	-41.83408	-41.83408	-26.68821	-26.68821
-0.20429613	-0.20429613	-39.526127	-39.526127	7.487859	7.487859	37.09753	37.09753	-28.905113	-28.905113	-10.362839	-10.362839	-2.2304	-2.2304	8.439081	8.439081	3.6127584	3.6127584	-38.050488	-38.050488	-28.702765	-28.702765	-30.680906	-30.680906
20.287737	20.287737	-39.565685	-39.565685	26.039526	26.039526	-23.632235	-23.632235	-19.938524	-19.938524	15.676693	15.676693	25.40384	25.40384	22.433601	22.433601	-35.690308	-35.690308	-6.164208	-6.164208	-31.429296	-31.429296	-39.795334	-39.795334
21.346806	21.346806	-45.340508	-45.340508	-18.346655	-18.346655	-15.158788	-15.158788	23.992355	23.992355	-27.532312	-27.532312	5.8227	5.8227	-19.26299	-19.26299	55.455692	55.455692	-64.3401	-64.3401	-29.570213	-29.570213	-5.2081003	-5.2081003
-9.525922	-9.525922	-31.338987	-31.338987	4.5335946	4.5335946	30.307894	30.307894	-25.818651	-25.818651	4.7905674	4.7905674	-14.39988	-14.39988	-21.738731	-21.738731	27.776066	27.776066	-36.677486	-36.677486	-0.49136016	-0.49136016	38.23113	38.23113
26.189005	26.189005	17.678896	17.678896	-7.8817687	-7.8817687	-11.290275	-11.290275	-6.3600354	-6.3600354	0.08219946	0.08219946	-4.641091	-4.641091	29.22024	29.22024	-29.140429	-29.140429	8.66294	8.66294	-27.714441	-27.714441	-31.91112	-31.91112
-21.369106	-21.369106	26.356646	26.356646	13.70077	13.70077	-16.966068	-16.966068	0.011184318	0.011184318	-13.0562935	-13.0562935	1.3722323	1.3722323	-1.9802198	-1.9802198	27.855091	27.855091	-9.161672	-9.161672	-29.044619	-29.044619	-12.092229	-12.092229
19.997377	19.997377	-38.835026	-38.835026	-36.01432	-36.01432	35.794605	35.794605	-35.74906	-35.74906	5.047587	5.047587	-25.224043	-25.224043	-7.202106	-7.202106	-2.7649302	-2.7649302	-6.7176604	-6.7176604	-19.34713	-19.34713	-24.891314	-24.891314
-25.043211	-25.043211	16.301907	16.301907	9.176339	9.176339	-23.519064	-23.519064	-7.084994	-7.084994	12.439307	12.439307	6.633988	6.633988	25.381071	25.381071	-36.399532	-36.399532	-1.8092806	-1.8092806	-30.98653	-30.98653	-38.89252	-38.89252
23.233002	23.233002	6.1065536	6.1065536	-3.6727178	-3.6727178	5.547959	5.547959	-4.4594526	-4.4594526	23.755177	23.755177	22.283846	22.283846	-15.075204	-15.075204	-3.0772138	-3.0772138	-11.283632	-11.283632	9.040825	9.040825	47.334827	47.334827
-8.044631	-8.044631	-32.298454	-32.298454	-17.940428	-17.940428	44.940907	44.940907	-34.771717	-34.771717	28.458735	28.458735	37.853916	37.853916	-38.42486	-38.42486	37.08717	37.08717	-53.948086	-53.948086	-35.71977	-35.71977	-4.204282	-4.204282
-3.8683305	-3.8683305	-30.26741	-30.26741	-6.9305105	-6.9305105	26.711157	26.711157	40.629986	40.629986	-7.35446	-7.35446	39.805447	39.805447	10.103815	10.103815	-11.412714	-11.412714	6.00736	6.00736	-27.186241	-27.186241	-29.672897	-29.672897
-0.5262827	-0.5262827	-40.40842	-40.40842	-29.112446	-29.112446	31.946875	31.946875	-20.918577	-20.918577	-17.391558	-17.391558	0.052233126	0.052233126	-0.614935	-0.614935	27.913504	27.913504	-15.101556	-15.101556	-29.048218	-29.048218	-12.136009	-12.136009
14.703595	14.703595	17.765518	17.765518	40.809143	40.809143	-23.137222	-23.137222	22.656322	22.656322	-20.510311	-20.510311	13.333936	13.333936	28.088465	28.088465	-43.96067	-43.96067	44.725307	44.725307	-35.844784	-35.844784	-48.29589	-48.29589
0.76694846	0.76694846	1.0058242	1.0058242	-29.73983	-29.73983	11.352655	11.352655	34.57527	34.57527	6.556429	6.556429	28.392893	28.392893	27.48605	27.48605	-40.308537	-40.308537	10.239483	10.239483	-36.533062	-36.533062	-50.09232	-50.09232
2.7651784	2.7651784	-31.140503	-31.140503	1.2753478	1.2753478	40.865837	40.865837	9.96429	9.96429	18.145866	18.145866	20.022284	20.022284	-25.63911	-25.63911	19.811762	19.811762	-43.298126	-43.298126	0.5231197	0.5231197	48.204773	48.204773
4.6094904	4.6094904	-39.59117	-39.59117	0.73893577	0.73893577	40.856064	40.856064	-20.933393	-20.933393	26.898453	26.898453	-21.988428	-21.988428	-15.485562	-15.485562	16.879238	16.879238	-17.971497	-17.971497	6.0888047	6.0888047	23.916134	23.916134
27.980034	27.980034	-25.112558	-25.112558	-11.13561	-11.13561	-15.23545	-15.23545	-18.534378	-18.534378	-0.94089454	-0.94089454	-46.322693	-46.322693	-36.3373	-36.3373	48.876514	48.876514	-69.81608	-69.81608	-9.17423	-9.17423	43.595043	43.595043
25.119917	25.119917	-27.594627	-27.594627	2.0606673	2.0606673	17.480152	17.480152	-25.407825	-25.407825	25.513174	25.513174	27.836773	27.836773	-29.249718	-29.249718	27.27975	27.27975	-53.175236	-53.175236	-0.6907982	-0.6907982	48.584934	48.584934
-2.959995	-2.959995	-29.032341	-29.032341	42.2868	42.2868	31.235605	31.235605	22.612034	22.612034	-13.290361	-13.290361	32.60493	32.60493	-24.683178	-24.683178	-4.335015	-4.335015	-3.542467	-3.542467	-26.686798	-26.686798	-25.907919	-25.907919
-9.665793	-9.665793	-44.87705	-44.87705	-0.19421631	-0.19421631	34.044235	34.044235	16.454027	16.454027	17.320086	17.320086	25.064295	25.064295	-34.646214	-34.646214	56.01866	56.01866	-69.09231	-69.09231	-11.004	-11.004	42.12669	42.12669
-8.759506	-8.759506	-35.61612	-35.61612	1.0685233	1.0685233	32.517723	32.517723	-13.518205	-13.518205	-2.4590433	-2.4590433	-3.4498172	-3.4498172	-35.74698	-35.74698	48.29325	48.29325	-57.875137	-57.875137	-9.814206	-9.814206	42.286907	42.286907
10.0665245	10.0665245	-47.6594	-47.6594	-14.278072	-14.278072	31.734276	31.734276	36.89931	36.89931	10.973045	10.973045	30.020525	30.020525	-6.8756166	-6.8756166	27.638123	27.638123	-27.638042	-27.638042	-30.38391	-30.38391	-11.500951	-11.500951
6.0279675	6.0279675	33.238136	33.238136	18.948683	18.948683	-21.30784	-21.30784	-27.385185	-27.385185	-9.354411	-9.354411	-36.0446	-36.0446	-5.4647465	-5.4647465	38.739883	38.739883	-11.204959	-11.204959	-7.7463217	-7.7463217	32.35783	32.35783
-25.594564	-25.594564	17.97496	17.97496	-2.603039	-2.603039	-10.963592	-10.963592	41.112034	41.112034	-13.312058	-13.312058	26.543472	26.543472	23.600714	23.600714	-27.810724	-27.810724	-7.00997	-7.00997	-39.095737	-39.095737	-49.24126	-49.24126
-9.18251	-9.18251	-40.61573	-40.61573	-18.163227	-18.163227	32.858303	32.858303	45.24151	45.24151	8.538464	8.538464	35.078835	35.078835	-33.67953	-33.67953	48.24071	48.24071	-70.97561	-70.97561	-7.9593024	-7.9593024	44.501865	44.501865
-34.466267	-34.466267	-9.99696	-9.99696	-0.51777714	-0.51777714	3.4738736	3.4738736	2.148669	2.148669	17.309294	17.309294	18.359367	18.359367	29.32467	29.32467	-44.46687	-44.46687	41.68898	41.68898	-33.869747	-33.869747	-43.422516	-43.422516
-10.592235	-10.592235	-49.301033	-49.301033	5.407704	5.407704	32.628616	32.628616	-17.068802	-17.068802	18.043547	18.043547	-37.58197	-37.58197	-25.091166	-25.091166	-5.3068504	-5.3068504	-22.857294	-22.857294	10.95183	10.95183	57.528976	57.528976
9.176103	9.176103	-48.174065	-48.174065	-6.582759	-6.582759	36.446114	36.446114	47.344627	47.344627	5.65969	5.65969	34.136494	34.136494	7.683844	7.683844	-34.873615	-34.873615	15.641147	15.641147	-26.813166	-26.813166	-40.084454	-40.084454
-5.1076097	-5.1076097	8.809516	8.809516	10.34106	10.34106	-13.414926	-13.414926	2.5135808	2.5135808	25.85343	25.85343	8.875353	8.875353	-14.726809	-14.726809	9.645231	9.645231	-4.6673393	-4.6673393	9.571064	9.571064	42.19084	42.19084
0.5674797	0.5674797	-24.784225	-24.784225	-1.4469819	-1.4469819	33.41348	33.41348	4.0753064	4.0753064	4.8786387	4.8786387	28.213682	28.213682	19.989	19.989	-21.135584	-21.135584	19.070543	19.070543	-34.881355	-34.881355	-40.951725	-40.951725
-3.6320944	-3.6320944	-32.068836	-32.068836	-6.0177035	-6.0177035	28.01073	28.01073	4.976471	4.976471	-3.207661	-3.207661	-13.14469	-13.14469	-20.692844	-20.692844	30.247528	30.247528	-38.212383	-38.212383	0.6239588	0.6239588	34.974876	34.974876
-34.26028	-34.26028	-29.14958	-29.14958	-13.724126	-13.724126	-33.96872	-33.96872	-28.451757	-28.451757	-13.95264	-13.95264	-38.68883	-38.68883	-8.308657	-8.308657	-4.109268	-4.109268	0.9259488	0.9259488	-4.9240117	-4.9240117	-23.52977	-23.52977
-19.328196	-19.328196	43.940735	43.940735	2.679083	2.679083	-27.35497	-27.35497	-15.760579	-15.760579	-38.86433	-38.86433	-31.530975	-31.530975	-19.00831	-19.00831	53.441372	53.441372	-52.51053	-52.51053	-29.54969	-29.54969	-6.0029907	-6.0029907
13.965368	13.965368	8.071757	8.071757	13.980013	13.980013	-20.338911	-20.338911	-14.423229	-14.423229	13.6650305	13.6650305	27.960356	27.960356	-18.604387	-18.604387	27.806608	27.806608	-27.120544	-27.120544	2.022039	2.022039	37.987923	37.987923
-4.7052665	-4.7052665	-36.299442	-36.299442	-6.015541	-6.015541	26.094921	26.094921	-27.306768	-27.306768	-17.552078	-17.552078	-37.47147	-37.47147	-37.655907	-37.655907	54.14612	54.14612	-45.406208	-45.406208	-9.139832	-9.139832	32.378662	32.378662
3.1765072	3.1765072	-27.599998	-27.599998	-32.44265	-32.44265	31.958052	31.958052	-5.1337357	-5.1337357	-6.4418874	-6.4418874	13.537118	13.537118	19.16559	19.16559	-7.654148	-7.654148	25.482803	25.482803	-26.56587	-26.56587	-29.91289	-29.91289
18.91524	18.91524	-32.57668	-32.57668	7.393693	7.393693	33.16545	33.16545	37.95611	37.95611	4.1944046	4.1944046	22.742622	22.742622	29.565594	29.565594	-23.815327	-23.815327	7.2128177	7.2128177	-37.72938	-37.72938	-51.31843	-51.31843
13.54668	13.54668	-32.41109	-32.41109	0.078224	0.078224	41.983116	41.983116	39.912643	39.912643	31.05039	31.05039	-33.203503	-33.203503	-32.40075	-32.40075	55.159557	55.159557	-71.04878	-71.04878	-33.696026	-33.696026	-4.811541	-4.811541
8.743308	8.743308	2.2416291	2.2416291	13.372876	13.372876	-26.62324	-26.62324	-4.321569	-4.321569	22.162287	22.162287	16.674091	16.674091	4.246755	4.246755	-25.669441	-25.669441	19.924772	19.924772	-26.4594	-26.4594	-34.85582	-34.85582
16.237547	16.237547	-27.13185	-27.13185	-7.1873183	-7.1873183	-7.224479	-7.224479	18.229837	18.229837	-8.152864	-8.152864	12.200202	12.200202	-5.771076	-5.771076	41.985355	41.985355	-20.974838	-20.974838	-6.040063	-6.040063	31.25823	31.25823
0.098077096	0.098077096	-26.935104	-26.935104	3.5097332	3.5097332	32.055676	32.055676	5.219617	5.219617	-2.27268	-2.27268	1.6760664	1.6760664	-0.19918768	-0.19918768	16.494139	16.494139	-12.165707	-12.165707	-25.829243	-25.829243	-12.70682	-12.70682
-10.461698	-10.461698	-29.207628	-29.207628	3.7745552	3.7745552	28.893263	28.893263	40.718513	40.718513	27.82245	27.82245	35.59257	35.59257	-24.103348	-24.103348	24.065477	24.065477	-28.817858	-28.817858	0.36321008	0.36321008	38.931618	38.931618
20.891527	20.891527	-29.300817	-29.300817	0.6182779	0.6182779	13.176119	13.176119	-15.51699	-15.51699	28.35594	28.35594	-9.578345	-9.578345	-13.231591	-13.231591	17.212646	17.212646	-26.060877	-26.060877	4.1195474	4.1195474	42.82512	42.82512
-6.734361	-6.734361	-41.580807	-41.580807	-42.925743	-42.925743	30.4009	30.4009	40.069603	40.069603	-24.640436	-24.640436	11.421696	11.421696	-30.153688	-30.153688	57.86989	57.86989	-66.22782	-66.22782	-31.76481	-31.76481	-3.4937587	-3.4937587
18.929335	18.929335	-40.75007	-40.75007	-10.320617	-10.320617	29.474773	29.474773	-0.52998257	-0.52998257	-8.2479515	-8.2479515	-7.129282	-7.129282	18.504488	18.504488	-4.401394	-4.401394	42.840145	42.840145	-27.006023	-27.006023	-20.504519	-20.504519
-42.476673	-42.476673	53.90502	53.90502	-7.3008394	-7.3008394	-22.244362	-22.244362	36.830173	36.830173	5.0607486	5.0607486	34.74347	34.74347	7.284834	7.284834	-29.91356	-29.91356	1.8924397	1.8924397	-28.20286	-28.20286	-40.154816	-40.154816
-1.4574475	-1.4574475	56.583954	56.583954	62.294277	62.294277	-36.839237	-36.839237	-12.49956	-12.49956	20.643206	20.643206	-46.355087	-46.355087	-41.17314	-41.17314	37.382755	37.382755	-64.306625	-64.306625	-8.034814	-8.034814	48.436436	48.436436
2.880785	2.880785	-36.885616	-36.885616	-28.55977	-28.55977	36.17113	36.17113	38.340683	38.340683	0.1599132	0.1599132	28.846256	28.846256	28.681974	28.681974	-41.241653	-41.241653	8.713263	8.713263	-36.1357	-36.1357	-49.682217	-49.682217
1.2499974	1.2499974	-29.849491	-29.849491	19.158401	19.158401	32.516956	32.516956	-27.274933	-27.274933	-12.147596	-12.147596	-42.495697	-42.495697	-17.288528	-17.288528	40.336475	40.336475	-13.166	-13.166	-6.7826037	-6.7826037	31.872871	31.872871
-4.2315655	-4.2315655	-39.754276	-39.754276	18.47212	18.47212	38.71392	38.71392	-19.213802	-19.213802	5.5486073	5.5486073	-11.733277	-11.733277	16.081173	16.081173	-31.906115	-31.906115	2.4907222	2.4907222	-29.201326	-29.201326	-34.268185	-34.268185
16.036657	16.036657	-26.745808	-26.745808	-39.971207	-39.971207	11.856119	11.856119	22.714205	22.714205	-14.150313	-14.150313	-4.160985	-4.160985	-19.649694	-19.649694	47.379513	47.379513	-53.61794	-53.61794	-29.070507	-29.070507	-7.543524	-7.543524
-9.077955	-9.077955	-44.409237	-44.409237	0.80975616	0.80975616	29.480516	29.480516	-27.06035	-27.06035	13.4780035	13.4780035	2.4047453	2.4047453	-21.438614	-21.438614	39.597904	39.597904	-37.61704	-37.61704	-6.637597	-6.637597	35.34819	35.34819
-2.3400187	-2.3400187	-5.1773596	-5.1773596	-29.94516	-29.94516	25.551044	25.551044	38.77058	38.77058	-12.373599	-12.373599	29.24431	29.24431	26.579882	26.579882	-39.59189	-39.59189	13.636286	13.636286	-37.23401	-37.23401	-50.63236	-50.63236
-4.0191236	-4.0191236	-28.366524	-28.366524	-1.9200792	-1.9200792	25.286633	25.286633	18.386265	18.386265	-30.071253	-30.071253	22.074842	22.074842	0.06998847	0.06998847	29.316847	29.316847	-38.467194	-38.467194	-28.0818	-28.0818	-7.6539087	-7.6539087
-12.781426	-12.781426	-29.970991	-29.970991	0.07549364	0.07549364	36.553017	36.553017	45.599033	45.599033	-13.017557	-13.017557	8.300716	8.300716	-28.674816	-28.674816	57.58146	57.58146	-65.9592	-65.9592	-30.900305	-30.900305	-2.7580605	-2.7580605
-43.827763	-43.827763	41.84995	41.84995	1.7104453	1.7104453	-15.115775	-15.115775	5.2218432	5.2218432	6.377575	6.377575	34.805553	34.805553	31.70399	31.70399	-43.200745	-43.200745	31.76709	31.76709	-36.0976	-36.0976	-42.414692	-42.414692
11.828747	11.828747	10.222689	10.222689	-8.225182	-8.225182	27.270182	27.270182	-28.907658	-28.907658	3.1634903	3.1634903	21.247606	21.247606	-7.839621	-7.839621	-4.459018	-4.459018	-3.767081	-3.767081	-3.6994627	-3.6994627	-24.19881	-24.19881
-3.7911007	-3.7911007	2.0223768	2.0223768	0.61968356	0.61968356	-19.339197	-19.339197	-44.81448	-44.81448	11.372508	11.372508	-43.835815	-43.835815	-37.302807	-37.302807	52.72559	52.72559	-53.029236	-53.029236	-8.503569	-8.503569	37.66298	37.66298
12.617159	12.617159	42.755116	42.755116	42.44085	42.44085	-3.1077006	-3.1077006	-19.502821	-19.502821	-16.912767	-16.912767	-48.025997	-48.025997	8.86271	8.86271	4.1479664	4.1479664	50.09861	50.09861	-5.7058177	-5.7058177	27.917032	27.917032
-8.0413	-8.0413	9.840883	9.840883	29.86094	29.86094	-13.597799	-13.597799	16.88982	16.88982	-18.725586	-18.725586	-32.554264	-32.554264	-14.621646	-14.621646	55.332714	55.332714	-51.67888	-51.67888	-9.9257	-9.9257	31.635271	31.635271
22.099257	22.099257	48.869205	48.869205	-40.29385	-40.29385	-21.760057	-21.760057	-26.285366	-26.285366	-26.490969	-26.490969	-31.749203	-31.749203	-19.229204	-19.229204	53.25932	53.25932	-55.784313	-55.784313	-29.848173	-29.848173	-6.24378	-6.24378
-3.6948056	-3.6948056	-38.009598	-38.009598	-1.1703107	-1.1703107	32.48437	32.48437	-19.779434	-19.779434	8.51503	8.51503	-16.863253	-16.863253	-6.2912364	-6.2912364	40.330643	40.330643	-22.335257	-22.335257	-8.423692	-8.423692	32.054955	32.054955
21.485481	21.485481	-37.740467	-37.740467	9.121987	9.121987	14.124705	14.124705	50.73239	50.73239	-17.012833	-17.012833	22.200655	22.200655	27.439941	27.439941	-40.214947	-40.214947	8.678911	8.678911	-35.89425	-35.89425	-49.912556	-49.912556
-2.675895	-2.675895	-20.47968	-20.47968	-45.760967	-45.760967	-11.549348	-11.549348	-23.959976	-23.959976	-39.950245	-39.950245	-46.72444	-46.72444	1.8436465	1.8436465	45.491444	45.491444	34.401165	34.401165	-8.063696	-8.063696	26.631952	26.631952
24.341356	24.341356	17.088854	17.088854	7.3029695	7.3029695	19.413248	19.413248	19.014307	19.014307	16.159967	16.159967	19.539396	19.539396	26.399145	26.399145	-48.84522	-48.84522	40.97623	40.97623	-37.262207	-37.262207	-48.298462	-48.298462
-3.3012938	-3.3012938	-29.10286	-29.10286	-0.96130294	-0.96130294	28.72538	28.72538	-27.530766	-27.530766	-6.018408	-6.018408	-20.768076	-20.768076	-21.840528	-21.840528	36.98428	36.98428	-37.679203	-37.679203	-8.571377	-8.571377	34.54073	34.54073
-5.5057263	-5.5057263	-29.89125	-29.89125	-3.5530818	-3.5530818	27.962233	27.962233	10.623529	10.623529	30.730114	30.730114	-25.624592	-25.624592	-35.329647	-35.329647	48.996635	48.996635	-62.603073	-62.603073	-9.581429	-9.581429	42.460075	42.460075
-12.368991	-12.368991	6.82095	6.82095	-4.8596544	-4.8596544	-22.433228	-22.433228	-21.070286	-21.070286	25.93692	25.93692	-15.384585	-15.384585	-21.062813	-21.062813	18.605825	18.605825	-29.555084	-29.555084	1.7056609	1.7056609	46.202194	46.202194
-5.0941834	-5.0941834	4.018595	4.018595	9.822397	9.822397	-7.289707	-7.289707	1.150342	1.150342	-15.582555	-15.582555	17.895954	17.895954	-1.2970548	-1.2970548	27.232288	27.232288	-13.951037	-13.951037	-28.752806	-28.752806	-9.952476	-9.952476
19.178617	19.178617	-29.701166	-29.701166	-6.128915	-6.128915	-31.381893	-31.381893	-18.483788	-18.483788	-24.217892	-24.217892	-31.740353	-31.740353	-20.643162	-20.643162	39.121975	39.121975	-55.24485	-55.24485	-30.203232	-30.203232	-6.7077875	-6.7077875
8.134076	8.134076	-9.396895	-9.396895	54.611526	54.611526	-36.585938	-36.585938	34.319206	34.319206	5.3887377	5.3887377	27.456516	27.456516	17.858374	17.858374	-36.464928	-36.464928	11.351066	11.351066	-31.222439	-31.222439	-45.73403	-45.73403
17.593452	17.593452	-27.711891	-27.711891	43.93373	43.93373	-2.225133	-2.225133	-42.789215	-42.789215	11.300989	11.300989	-31.032047	-31.032047	8.749725	8.749725	4.5312586	4.5312586	0.15207748	0.15207748	-23.897223	-23.897223	-28.350195	-28.350195
7.955867	7.955867	-38.52918	-38.52918	4.32128	4.32128	36.558586	36.558586	40.32299	40.32299	-26.288277	-26.288277	27.896046	27.896046	-31.009604	-31.009604	54.5095	54.5095	-51.350582	-51.350582	-31.420805	-31.420805	-4.976484	-4.976484
27.099064	27.099064	-46.66814	-46.66814	2.85829	2.85829	2.413916	2.413916	9.806407	9.806407	25.777748	25.777748	20.616383	20.616383	-30.601969	-30.601969	28.091482	28.091482	-50.614456	-50.614456	-1.0406106	-1.0406106	48.160946	48.160946
0.5277811	0.5277811	-48.120235	-48.120235	3.0771701	3.0771701	43.68376	43.68376	-18.910315	-18.910315	14.630836	14.630836	-45.360622	-45.360622	-21.657465	-21.657465	54.191696	54.191696	-64.36473	-64.36473	-8.96167	-8.96167	41.660294	41.660294
-45.920242	-45.920242	51.48051	51.48051	22.332989	22.332989	-17.01061	-17.01061	-23.107195	-23.107195	-25.426886	-25.426886	-39.38711	-39.38711	-3.7366192	-3.7366192	39.81955	39.81955	-14.682862	-14.682862	-8.234065	-8.234065	30.71446	30.71446
15.471823	15.471823	-42.716663	-42.716663	-4.57188	-4.57188	32.532005	32.532005	11.949655	11.949655	27.108707	27.108707	-32.533833	-32.533833	-22.434654	-22.434654	-3.2174397	-3.2174397	-14.636778	-14.636778	16.230188	16.230188	59.28974	59.28974
-8.98747	-8.98747	19.936705	19.936705	12.88498	12.88498	-2.7964664	-2.7964664	-3.611055	-3.611055	7.107945	7.107945	-15.642763	-15.642763	-18.953167	-18.953167	-3.6330767	-3.6330767	-15.420001	-15.420001	9.269587	9.269587	48.642006	48.642006
-37.34609	-37.34609	32.016907	32.016907	-13.586351	-13.586351	-6.261833	-6.261833	-9.495653	-9.495653	29.271324	29.271324	-31.223396	-31.223396	-37.84869	-37.84869	27.644842	27.644842	-60.11665	-60.11665	-1.0665557	-1.0665557	48.533752	48.533752
-1.9895142	-1.9895142	-27.681011	-27.681011	-0.48694217	-0.48694217	29.338444	29.338444	0.47715625	0.47715625	-14.288585	-14.288585	-2.008741	-2.008741	-30.498968	-30.498968	58.23504	58.23504	-68.871185	-68.871185	-31.461445	-31.461445	-3.4260159	-3.4260159
26.776037	26.776037	-34.398922	-34.398922	-4.416463	-4.416463	15.450219	15.450219	-27.01991	-27.01991	4.415318	4.415318	4.0464883	4.0464883	-16.074131	-16.074131	17.129524	17.129524	-19.124104	-19.124104	4.0526075	4.0526075	37.202362	37.202362
22.572863	22.572863	11.6857815	11.6857815	2.3090746	2.3090746	-1.9019893	-1.9019893	-30.66216	-30.66216	29.209435	29.209435	8.3913765	8.3913765	-33.16807	-33.16807	31.798553	31.798553	-59.421524	-59.421524	-3.6576855	-3.6576855	45.47179	45.47179
20.129654	20.129654	12.260956	12.260956	-33.099857	-33.099857	-1.957527	-1.957527	-21.182386	-21.182386	-2.8253458	-2.8253458	-15.947217	-15.947217	20.677738	20.677738	-4.590884	-4.590884	46.643234	46.643234	-24.31775	-24.31775	-23.780468	-23.780468
1.8686252	1.8686252	-26.035454	-26.035454	-11.095894	-11.095894	41.097233	41.097233	53.742584	53.742584	-4.624606	-4.624606	33.500362	33.500362	-30.619205	-30.619205	53.992603	53.992603	-57.555065	-57.555065	-32.686325	-32.686325	-5.4289765	-5.4289765
-9.588971	-9.588971	12.518172	12.518172	-4.4425015	-4.4425015	21.272532	21.272532	-9.944572	-9.944572	-3.1027648	-3.1027648	10.872153	10.872153	-10.979254	-10.979254	-8.718656	-8.718656	35.008816	35.008816	11.053694	11.053694	41.381653	41.381653
5.333043	5.333043	-20.864426	-20.864426	20.289728	20.289728	-34.9098	-34.9098	-30.906996	-30.906996	-9.244109	-9.244109	-35.6173	-35.6173	-8.658415	-8.658415	38.001503	38.001503	-14.128608	-14.128608	-11.303504	-11.303504	30.121729	30.121729
-30.298237	-30.298237	15.108017	15.108017	0.085632846	0.085632846	-17.30586	-17.30586	-14.245324	-14.245324	25.551888	25.551888	-15.196072	-15.196072	-34.567005	-34.567005	51.544735	51.544735	-54.22318	-54.22318	-8.538174	-8.538174	41.154774	41.154774
-14.074091	-14.074091	-40.83774	-40.83774	-7.8400826	-7.8400826	43.2727	43.2727	39.329853	39.329853	-9.768475	-9.768475	-2.0525684	-2.0525684	-31.819223	-31.819223	55.086575	55.086575	-68.896324	-68.896324	-34.51033	-34.51033	-4.018275	-4.018275
19.9781	19.9781	8.124387	8.124387	1.2343905	1.2343905	-26.571617	-26.571617	-5.6851583	-5.6851583	33.766945	33.766945	-10.174751	-10.174751	0.50936997	0.50936997	7.634942	7.634942	2.1617584	2.1617584	-18.47485	-18.47485	-39.371475	-39.371475
19.073662	19.073662	14.495086	14.495086	-7.909327	-7.909327	1.8701795	1.8701795	-26.85734	-26.85734	-4.7030973	-4.7030973	0.015056728	0.015056728	-19.889122	-19.889122	18.43868	18.43868	-29.807306	-29.807306	3.1373763	3.1373763	42.30535	42.30535
-0.051101107	-0.051101107	-24.24284	-24.24284	-6.4716077	-6.4716077	38.606915	38.606915	7.293482	7.293482	5.729082	5.729082	4.6167736	4.6167736	14.367303	14.367303	-27.145844	-27.145844	0.07657549	0.07657549	-27.686228	-27.686228	-42.077236	-42.077236
-13.456994	-13.456994	-28.025644	-28.025644	-0.6443395	-0.6443395	42.65435	42.65435	43.3482	43.3482	12.419086	12.419086	28.884008	28.884008	-36.591164	-36.591164	55.988445	55.988445	-57.886177	-57.886177	-13.867253	-13.867253	39.85881	39.85881
-20.437115	-20.437115	40.388336	40.388336	-4.4333534	-4.4333534	-24.035395	-24.035395	7.5225434	7.5225434	4.3970532	4.3970532	12.34138	12.34138	19.338213	19.338213	-6.4407682	-6.4407682	26.720823	26.720823	-26.562695	-26.562695	-28.321922	-28.321922
-12.242069	-12.242069	11.395697	11.395697	11.682278	11.682278	-16.93092	-16.93092	0.070310906	0.070310906	4.623823	4.623823	31.151415	31.151415	34.07442	34.07442	-23.116917	-23.116917	51.60736	51.60736	-30.808596	-30.808596	-34.952724	-34.952724
-4.4592915	-4.4592915	-38.587032	-38.587032	-9.839379	-9.839379	28.294567	28.294567	-13.038639	-13.038639	7.4804726	7.4804726	0.5003159	0.5003159	39.434147	39.434147	-28.347885	-28.347885	63.25009	63.25009	-32.276478	-32.276478	-36.453247	-36.453247
26.613197	26.613197	-29.365908	-29.365908	-2.669317	-2.669317	1.5326781	1.5326781	-22.717833	-22.717833	12.366565	12.366565	-13.28643	-13.28643	-38.485992	-38.485992	33.70924	33.70924	-62.249733	-62.249733	-5.318878	-5.318878	44.70202	44.70202
14.142917	14.142917	-32.53549	-32.53549	-8.665458	-8.665458	23.78461	23.78461	-32.43554	-32.43554	-4.811389	-4.811389	-20.333092	-20.333092	-11.60295	-11.60295	25.279211	25.279211	-39.00472	-39.00472	0.8318433	0.8318433	46.002853	46.002853
11.615395	11.615395	9.034754	9.034754	53.24522	53.24522	-2.7552373	-2.7552373	0.25903735	0.25903735	5.3600407	5.3600407	30.355957	30.355957	17.25596	17.25596	-20.514187	-20.514187	33.248848	33.248848	-26.917625	-26.917625	-37.900936	-37.900936
2.238079	2.238079	-38.440605	-38.440605	-2.983221	-2.983221	38.31531	38.31531	0.5489329	0.5489329	5.034884	5.034884	-1.5924033	-1.5924033	-17.756287	-17.756287	24.02502	24.02502	-13.691343	-13.691343	3.1204295	3.1204295	40.566574	40.566574
18.930569	18.930569	7.519337	7.519337	-1.7444626	-1.7444626	-6.703321	-6.703321	-28.17331	-28.17331	-5.124749	-5.124749	-39.18166	-39.18166	-21.717518	-21.717518	56.21467	56.21467	-69.21107	-69.21107	-10.591349	-10.591349	41.28964	41.28964
-34.88222	-34.88222	-0.8118502	-0.8118502	3.2718449	3.2718449	8.767992	8.767992	1.5488081	1.5488081	-0.96705145	-0.96705145	-29.106318	-29.106318	29.754429	29.754429	-34.231	-34.231	35.350117	35.350117	-32.435543	-32.435543	-38.086098	-38.086098
-37.56632	-37.56632	32.18268	32.18268	0.62904644	0.62904644	-14.818235	-14.818235	-4.5291348	-4.5291348	3.3103867	3.3103867	-9.924941	-9.924941	6.711571	6.711571	-29.794601	-29.794601	6.548813	6.548813	-29.109692	-29.109692	-33.94612	-33.94612
-23.31192	-23.31192	21.62574	21.62574	9.170659	9.170659	-28.53589	-28.53589	-4.9492426	-4.9492426	8.479067	8.479067	-35.348537	-35.348537	32.334965	32.334965	-10.561953	-10.561953	47.973	47.973	-30.987537	-30.987537	-28.473497	-28.473497
32.439503	32.439503	-45.85209	-45.85209	5.97328	5.97328	20.667988	20.667988	28.693962	28.693962	-8.1375265	-8.1375265	-17.282888	-17.282888	-11.958277	-11.958277	28.325157	28.325157	-10.7287035	-10.7287035	0.5924497	0.5924497	31.688156	31.688156
-1.5213681	-1.5213681	3.4765968	3.4765968	27.406881	27.406881	-17.807745	-17.807745	-24.741653	-24.741653	3.830762	3.830762	1.6523352	1.6523352	31.219337	31.219337	-43.472824	-43.472824	31.061968	31.061968	-36.616623	-36.616623	-43.19843	-43.19843
22.528168	22.528168	19.551313	19.551313	0.78870636	0.78870636	11.637809	11.637809	0.9407834	0.9407834	-38.012177	-38.012177	-31.919888	-31.919888	-19.345627	-19.345627	56.925846	56.925846	-62.376637	-62.376637	-29.706747	-29.706747	-4.804781	-4.804781
17.792	17.792	-25.3405	-25.3405	-29.942316	-29.942316	-2.6875484	-2.6875484	-11.952013	-11.952013	8.138256	8.138256	0.92030793	0.92030793	29.478779	29.478779	-17.963516	-17.963516	8.416711	8.416711	-29.770977	-29.770977	-31.535498	-31.535498
30.78815	30.78815	15.444915	15.444915	0.31386465	0.31386465	-30.295568	-30.295568	0.37319955	0.37319955	5.819411	5.819411	16.884418	16.884418	16.070549	16.070549	-33.829174	-33.829174	-2.3648236	-2.3648236	-28.453653	-28.453653	-42.650993	-42.650993
4.361556	4.361556	6.312338	6.312338	29.024242	29.024242	-17.23106	-17.23106	41.96214	41.96214	5.8256187	5.8256187	37.228558	37.228558	-23.623102	-23.623102	-19.220747	-19.220747	19.018959	19.018959	15.715046	15.715046	52.820274	52.820274
2.5532103	2.5532103	12.751277	12.751277	-3.132276	-3.132276	6.136253	6.136253	35.629322	35.629322	10.064875	10.064875	33.350006	33.350006	23.125273	23.125273	-7.579743	-7.579743	26.913267	26.913267	-26.795084	-26.795084	-26.17207	-26.17207
27.263369	27.263369	11.79607	11.79607	-5.4421034	-5.4421034	-4.942376	-4.942376	-4.8397756	-4.8397756	3.6457353	3.6457353	-16.609848	-16.609848	17.574482	17.574482	-26.030416	-26.030416	22.623894	22.623894	-27.84593	-27.84593	-32.191853	-32.191853
13.409643	13.409643	-26.827675	-26.827675	-46.84183	-46.84183	-20.90192	-20.90192	1.2553686	1.2553686	-18.17371	-18.17371	-43.95237	-43.95237	-30.524393	-30.524393	57.97819	57.97819	-62.29709	-62.29709	-30.952957	-30.952957	-3.5609891	-3.5609891
15.070135	15.070135	11.120274	11.120274	40.640244	40.640244	-28.55782	-28.55782	-7.707828	-7.707828	17.785044	17.785044	13.722491	13.722491	29.496807	29.496807	-42.92277	-42.92277	40.172073	40.172073	-35.546772	-35.546772	-44.308784	-44.308784
19.513042	19.513042	9.243433	9.243433	18.40204	18.40204	-22.439888	-22.439888	30.076206	30.076206	10.061393	10.061393	17.3591	17.3591	-12.461296	-12.461296	-16.088665	-16.088665	15.650138	15.650138	17.498167	17.498167	46.63874	46.63874
-30.787731	-30.787731	0.7693858	0.7693858	-11.163965	-11.163965	-16.502197	-16.502197	0.621	0.621	-4.3061147	-4.3061147	6.164011	6.164011	22.436144	22.436144	-6.624352	-6.624352	35.26067	35.26067	-28.66415	-28.66415	-30.29576	-30.29576
-46.48485	-46.48485	56.30336	56.30336	22.360193	22.360193	-34.316673	-34.316673	2.1774254	2.1774254	-26.087465	-26.087465	-20.220875	-20.220875	0.96443635	0.96443635	42.678577	42.678577	27.535881	27.535881	-25.322897	-25.322897	-12.90625	-12.90625
23.023623	23.023623	-30.053574	-30.053574	-7.704893	-7.704893	22.23761	22.23761	42.696	42.696	-9.534763	-9.534763	13.200912	13.200912	-1.530693	-1.530693	42.844322	42.844322	23.591438	23.591438	-5.681422	-5.681422	30.483109	30.483109
-7.3118625	-7.3118625	35.825127	35.825127	28.72987	28.72987	-24.480146	-24.480146	-26.834953	-26.834953	28.00083	28.00083	-42.337494	-42.337494	-9.08625	-9.08625	-12.295166	-12.295166	48.71401	48.71401	12.907166	12.907166	40.08316	40.08316
3.8362834	3.8362834	19.494122	19.494122	33.64318	33.64318	11.19836	11.19836	3.3299372	3.3299372	5.453627	5.453627	19.00851	19.00851	30.899593	30.899593	-40.756058	-40.756058	32.9264	32.9264	-36.4708	-36.4708	-44.356075	-44.356075
-5.0152926	-5.0152926	-41.82544	-41.82544	0.99096817	0.99096817	33.52764	33.52764	30.823595	30.823595	-13.321969	-13.321969	18.443624	18.443624	-21.503208	-21.503208	52.807114	52.807114	-61.8637	-61.8637	-11.625192	-11.625192	40.621895	40.621895
-47.963764	-47.963764	29.358961	29.358961	21.195114	21.195114	-26.734892	-26.734892	10.166851	10.166851	1.8935099	1.8935099	13.170371	13.170371	24.76541	24.76541	-40.99097	-40.99097	43.62314	43.62314	-33.81849	-33.81849	-49.046116	-49.046116
13.472846	13.472846	-32.371735	-32.371735	-29.521458	-29.521458	17.396591	17.396591	-18.963404	-18.963404	-12.754085	-12.754085	-48.302044	-48.302044	-38.492607	-38.492607	53.939476	53.939476	-49.572033	-49.572033	-8.949243	-8.949243	37.181828	37.181828
-45.946472	-45.946472	50.72138	50.72138	-8.194791	-8.194791	-33.94711	-33.94711	20.174778	20.174778	16.643274	16.643274	24.034512	24.034512	26.5268	26.5268	-42.348495	-42.348495	38.503704	38.503704	-35.12529	-35.12529	-46.39065	-46.39065
27.093756	27.093756	-5.3366394	-5.3366394	-37.362026	-37.362026	-30.238531	-30.238531	15.709078	15.709078	19.989384	19.989384	-1.3790144	-1.3790144	26.501251	26.501251	-37.88572	-37.88572	8.740471	8.740471	-38.047737	-38.047737	-43.70254	-43.70254
7.660081	7.660081	5.779393	5.779393	15.416358	15.416358	-8.370645	-8.370645	-29.807577	-29.807577	10.56423	10.56423	-21.512434	-21.512434	-15.103283	-15.103283	11.895298	11.895298	-8.085054	-8.085054	2.934891	2.934891	38.229347	38.229347
27.283983	27.283983	6.3064384	6.3064384	-9.313591	-9.313591	-7.129248	-7.129248	-19.210958	-19.210958	11.804352	11.804352	14.892476	14.892476	-19.62019	-19.62019	36.002983	36.002983	-34.040375	-34.040375	-8.294614	-8.294614	34.687233	34.687233
28.360659	28.360659	-40.51842	-40.51842	-8.926695	-8.926695	-9.923286	-9.923286	39.882664	39.882664	20.712545	20.712545	32.400806	32.400806	-19.751047	-19.751047	21.1515	21.1515	-25.466501	-25.466501	2.0853746	2.0853746	40.50329	40.50329
-31.650805	-31.650805	50.73142	50.73142	1.4799677	1.4799677	-15.795791	-15.795791	-18.11619	-18.11619	-5.92751	-5.92751	-45.28143	-45.28143	-5.089885	-5.089885	39.13382	39.13382	-9.571142	-9.571142	-7.739865	-7.739865	31.822342	31.822342
26.480366	26.480366	8.546919	8.546919	-5.8333497	-5.8333497	-11.49361	-11.49361	38.70603	38.70603	-8.395969	-8.395969	12.747964	12.747964	-15.67473	-15.67473	27.040516	27.040516	-6.3762145	-6.3762145	0.42522824	0.42522824	33.367153	33.367153
-49.218285	-49.218285	16.338087	16.338087	22.93551	22.93551	-33.736557	-33.736557	32.22967	32.22967	16.958742	16.958742	28.576797	28.576797	25.1041	25.1041	-42.885395	-42.885395	44.907043	44.907043	-35.73458	-35.73458	-46.66683	-46.66683
26.346737	26.346737	-30.445944	-30.445944	-6.4427843	-6.4427843	11.591047	11.591047	40.664913	40.664913	23.17097	23.17097	9.5112	9.5112	-15.495762	-15.495762	24.843243	24.843243	-9.165491	-9.165491	1.1498686	1.1498686	37.261116	37.261116
25.79799	25.79799	8.349119	8.349119	1.7331556	1.7331556	-21.90929	-21.90929	8.859723	8.859723	4.250803	4.250803	30.405533	30.405533	23.319569	23.319569	-19.68637	-19.68637	25.525578	25.525578	-27.297867	-27.297867	-36.813244	-36.813244
-49.284176	-49.284176	34.612095	34.612095	21.639383	21.639383	-32.750496	-32.750496	19.446241	19.446241	8.312124	8.312124	7.1526318	7.1526318	29.079199	29.079199	-42.85063	-42.85063	32.443306	32.443306	-32.37378	-32.37378	-39.170547	-39.170547
-17.730015	-17.730015	47.588013	47.588013	-3.6962419	-3.6962419	-9.256418	-9.256418	-18.9985	-18.9985	12.43351	12.43351	-24.655409	-24.655409	9.212101	9.212101	4.591936	4.591936	1.203683	1.203683	-23.447964	-23.447964	-29.254005	-29.254005
-22.862848	-22.862848	43.330517	43.330517	12.617508	12.617508	-26.004038	-26.004038	-11.068765	-11.068765	-9.433495	-9.433495	-19.26245	-19.26245	31.696068	31.696068	-22.982882	-22.982882	43.866047	43.866047	-31.647253	-31.647253	-33.530807	-33.530807
-10.638478	-10.638478	17.651558	17.651558	34.96462	34.96462	-19.624361	-19.624361	2.0933547	2.0933547	-0.9541807	-0.9541807	26.274303	26.274303	20.361107	20.361107	-23.926908	-23.926908	26.200115	26.200115	-27.796976	-27.796976	-27.499329	-27.499329
-51.959198	-51.959198	24.158726	24.158726	20.81437	20.81437	-21.388868	-21.388868	33.84655	33.84655	-4.3015394	-4.3015394	27.17404	27.17404	30.244205	30.244205	-18.931053	-18.931053	10.817057	10.817057	-32.265774	-32.265774	-34.21573	-34.21573
28.280981	28.280981	9.954096	9.954096	-0.47001344	-0.47001344	-28.31013	-28.31013	27.855564	27.855564	18.480213	18.480213	32.673477	32.673477	-27.85267	-27.85267	-7.524169	-7.524169	-11.293726	-11.293726	13.014805	13.014805	54.40796	54.40796
-34.2326	-34.2326	28.126934	28.126934	-3.230959	-3.230959	-23.981707	-23.981707	-5.302012	-5.302012	4.6619143	4.6619143	-15.176715	-15.176715	31.671116	31.671116	-20.0403	-20.0403	58.93076	58.93076	-32.029556	-32.029556	-30.768566	-30.768566
26.788052	26.788052	9.710377	9.710377	-3.1779683	-3.1779683	-21.770983	-21.770983	31.81401	31.81401	27.891397	27.891397	15.816571	15.816571	-11.521802	-11.521802	-18.753994	-18.753994	17.05121	17.05121	19.561462	19.561462	47.763702	47.763702
29.7826	29.7826	-28.538046	-28.538046	7.954763	7.954763	5.631684	5.631684	40.99902	40.99902	-5.539283	-5.539283	17.193022	17.193022	30.577625	30.577625	-33.750835	-33.750835	43.242264	43.242264	-32.00289	-32.00289	-37.24518	-37.24518
15.51683	15.51683	19.957222	19.957222	-40.003006	-40.003006	-17.702291	-17.702291	-43.7228	-43.7228	-3.5585897	-3.5585897	-48.092545	-48.092545	-30.073553	-30.073553	-11.398641	-11.398641	-10.739359	-10.739359	16.842196	16.842196	64.29452	64.29452
-26.02799	-26.02799	43.956406	43.956406	-0.8128217	-0.8128217	-26.279438	-26.279438	-30.459085	-30.459085	31.339369	31.339369	-7.3719926	-7.3719926	-16.21001	-16.21001	11.8516865	11.8516865	-7.8928194	-7.8928194	4.4533396	4.4533396	36.74977	36.74977
-10.745554	-10.745554	-7.718741	-7.718741	1.7157348	1.7157348	-20.869524	-20.869524	-44.95103	-44.95103	-6.852574	-6.852574	-32.693253	-32.693253	-10.986041	-10.986041	29.838722	29.838722	-41.07866	-41.07866	-9.461051	-9.461051	34.44342	34.44342
26.545284	26.545284	-42.942036	-42.942036	6.5011716	6.5011716	-13.869548	-13.869548	-40.00812	-40.00812	-5.343113	-5.343113	-9.122921	-9.122921	-5.494251	-5.494251	40.090244	40.090244	-18.20481	-18.20481	-10.120818	-10.120818	29.690441	29.690441
28.861961	28.861961	-24.790758	-24.790758	-3.6031203	-3.6031203	-7.9911323	-7.9911323	24.689344	24.689344	7.4143176	7.4143176	17.72879	17.72879	29.296566	29.296566	-18.939802	-18.939802	7.9150157	7.9150157	-29.84477	-29.84477	-33.05892	-33.05892
-19.09053	-19.09053	19.91519	19.91519	7.5383596	7.5383596	-18.1361	-18.1361	-16.158497	-16.158497	11.430533	11.430533	11.255567	11.255567	-15.047378	-15.047378	13.187376	13.187376	-6.132774	-6.132774	6.875269	6.875269	39.93295	39.93295
27.775963	27.775963	18.137264	18.137264	7.4307723	7.4307723	-22.396132	-22.396132	33.275814	33.275814	13.488699	13.488699	16.409245	16.409245	27.97297	27.97297	-43.461895	-43.461895	44.84768	44.84768	-34.83585	-34.83585	-47.46768	-47.46768
28.07882	28.07882	6.930933	6.930933	-26.666721	-26.666721	-9.145008	-9.145008	-5.4196057	-5.4196057	4.234435	4.234435	-3.4318833	-3.4318833	30.603476	30.603476	-19.646257	-19.646257	36.897827	36.897827	-30.757147	-30.757147	-32.171394	-32.171394
18.448494	18.448494	-24.517967	-24.517967	45.19922	45.19922	-19.191393	-19.191393	-32.49623	-32.49623	-4.8062015	-4.8062015	-30.810314	-30.810314	30.855272	30.855272	-21.762676	-21.762676	45.25709	45.25709	-32.278015	-32.278015	-32.47393	-32.47393
21.854973	21.854973	11.023134	11.023134	-30.486526	-30.486526	-20.060188	-20.060188	-12.082995	-12.082995	8.077717	8.077717	0.88406336	0.88406336	9.588102	9.588102	0.5167938	0.5167938	3.920064	3.920064	-29.23561	-29.23561	-30.321053	-30.321053
-26.922916	-26.922916	15.8324995	15.8324995	10.946286	10.946286	-18.894472	-18.894472	-21.89154	-21.89154	17.311796	17.311796	-11.252053	-11.252053	31.150982	31.150982	-43.9238	-43.9238	30.777409	30.777409	-36.626106	-36.626106	-43.04858	-43.04858
23.856634	23.856634	8.527757	8.527757	-34.145607	-34.145607	-23.79905	-23.79905	-6.838884	-6.838884	-8.1155	-8.1155	-7.7874904	-7.7874904	30.662851	30.662851	-25.431013	-25.431013	36.862236	36.862236	-27.077091	-27.077091	-30.1848	-30.1848
26.268646	26.268646	14.569511	14.569511	0.21947119	0.21947119	-1.1455225	-1.1455225	1.2351811	1.2351811	24.160986	24.160986	-18.456217	-18.456217	-16.581404	-16.581404	-19.62092	-19.62092	7.438811	7.438811	18.2228	18.2228	58.389385	58.389385
-4.1050997	-4.1050997	-20.886112	-20.886112	53.746464	53.746464	-31.773672	-31.773672	38.53563	38.53563	8.057156	8.057156	25.012722	25.012722	26.667816	26.667816	-41.929775	-41.929775	45.100918	45.100918	-35.600605	-35.600605	-46.149853	-46.149853
23.102428	23.102428	-40.524693	-40.524693	-6.562144	-6.562144	29.227003	29.227003	28.478281	28.478281	15.786525	15.786525	19.271042	19.271042	-25.04305	-25.04305	23.62243	23.62243	-30.167868	-30.167868	6.295603	6.295603	41.182945	41.182945
-38.29809	-38.29809	51.57595	51.57595	-13.233997	-13.233997	-20.847475	-20.847475	-19.382608	-19.382608	-14.450512	-14.450512	13.295565	13.295565	-4.5875597	-4.5875597	-23.64478	-23.64478	31.76458	31.76458	8.655807	8.655807	32.35055	32.35055
2.1689277	2.1689277	15.304531	15.304531	9.353048	9.353048	-4.654401	-4.654401	-21.582424	-21.582424	-17.960417	-17.960417	-47.201313	-47.201313	-38.338238	-38.338238	54.604523	54.604523	-49.379166	-49.379166	-9.418833	-9.418833	36.944168	36.944168
-20.149208	-20.149208	30.536669	30.536669	5.0629005	5.0629005	-30.601355	-30.601355	6.286227	6.286227	22.411646	22.411646	14.312011	14.312011	-11.399559	-11.399559	-16.052635	-16.052635	16.569048	16.569048	19.65042	19.65042	51.31054	51.31054
25.600208	25.600208	-27.666773	-27.666773	-9.673595	-9.673595	-8.952055	-8.952055	-0.12971766	-0.12971766	-21.254345	-21.254345	-17.447739	-17.447739	9.833102	9.833102	1.1372849	1.1372849	2.0982947	2.0982947	-28.91392	-28.91392	-29.268122	-29.268122
-17.474182	-17.474182	45.29804	45.29804	3.5922544	3.5922544	-4.130927	-4.130927	-41.148403	-41.148403	30.952135	30.952135	-13.788786	-13.788786	-26.815212	-26.815212	-4.6763644	-4.6763644	-42.125675	-42.125675	10.451489	10.451489	55.988827	55.988827
30.788763	30.788763	-39.26211	-39.26211	4.7469463	4.7469463	-11.358564	-11.358564	14.699191	14.699191	-24.836494	-24.836494	-29.368011	-29.368011	-29.195013	-29.195013	-30.344624	-30.344624	-6.43435	-6.43435	-39.671925	-39.671925	-49.753864	-49.753864
-20.59997	-20.59997	13.564002	13.564002	0.17918669	0.17918669	-17.81421	-17.81421	4.9068074	4.9068074	9.383258	9.383258	11.443871	11.443871	25.05617	25.05617	-36.024147	-36.024147	21.606936	21.606936	-30.293839	-30.293839	-37.019386	-37.019386
18.242464	18.242464	-15.36014	-15.36014	-44.60772	-44.60772	-35.545303	-35.545303	52.10706	52.10706	14.139291	14.139291	26.53082	26.53082	25.815035	25.815035	-38.378094	-38.378094	21.469875	21.469875	-35.597313	-35.597313	-48.5178	-48.5178
-39.406277	-39.406277	31.516304	31.516304	-2.2038517	-2.2038517	-25.55958	-25.55958	-6.4768195	-6.4768195	-7.3839355	-7.3839355	-1.1572325	-1.1572325	31.753197	31.753197	-10.940328	-10.940328	41.35452	41.35452	-27.834599	-27.834599	-25.083727	-25.083727
24.534721	24.534721	-48.756645	-48.756645	-3.1759357	-3.1759357	18.41857	18.41857	31.274576	31.274576	30.519558	30.519558	40.52681	40.52681	-12.710186	-12.710186	-10.328523	-10.328523	2.5859745	2.5859745	12.767855	12.767855	44.388226	44.388226
15.272915	15.272915	13.407445	13.407445	16.838049	16.838049	-18.506811	-18.506811	-17.825392	-17.825392	25.762247	25.762247	-37.066574	-37.066574	-22.505926	-22.505926	29.520372	29.520372	-36.561104	-36.561104	6.0649505	6.0649505	23.85188	23.85188
26.569988	26.569988	-39.43501	-39.43501	-7.5268517	-7.5268517	-12.614913	-12.614913	26.814726	26.814726	2.439486	2.439486	31.720575	31.720575	26.624226	26.624226	-29.122486	-29.122486	6.862242	6.862242	-29.2169	-29.2169	-35.03105	-35.03105
3.958625	3.958625	-14.525602	-14.525602	46.58516	46.58516	-37.852097	-37.852097	-10.887183	-10.887183	4.981529	4.981529	-49.749374	-49.749374	-32.579426	-32.579426	-8.576712	-8.576712	-38.34658	-38.34658	15.1644945	15.1644945	65.03851	65.03851
27.729074	27.729074	-32.796486	-32.796486	3.015556	3.015556	-23.449389	-23.449389	-26.97228	-26.97228	27.234392	27.234392	-26.246803	-26.246803	-31.115446	-31.115446	28.583908	28.583908	-51.11344	-51.11344	-1.5936046	-1.5936046	47.826374	47.826374
25.203354	25.203354	7.8295484	7.8295484	-29.241179	-29.241179	-23.358265	-23.358265	1.1544142	1.1544142	7.7140174	7.7140174	6.25889	6.25889	29.311174	29.311174	-20.318556	-20.318556	46.255856	46.255856	-33.13647	-33.13647	-32.16946	-32.16946
30.04437	30.04437	16.009684	16.009684	-0.18604122	-0.18604122	-28.914757	-28.914757	-9.352225	-9.352225	10.657466	10.657466	32.065	32.065	24.492306	24.492306	-35.970814	-35.970814	16.289846	16.289846	-30.49879	-30.49879	-41.079994	-41.079994
16.139837	16.139837	10.629821	10.629821	17.78854	17.78854	-19.626944	-19.626944	-16.078148	-16.078148	-6.1635327	-6.1635327	-36.968624	-36.968624	-20.93075	-20.93075	51.70803	51.70803	-58.811047	-58.811047	-12.534198	-12.534198	38.009556	38.009556
2.31239	2.31239	-1.767695	-1.767695	30.445406	30.445406	-30.087759	-30.087759	-39.753887	-39.753887	7.174259	7.174259	-48.06848	-48.06848	-8.574545	-8.574545	37.787033	37.787033	-26.359798	-26.359798	-11.419399	-11.419399	30.085064	30.085064
1.3936458	1.3936458	-5.6695185	-5.6695185	42.06809	42.06809	-27.821617	-27.821617	-12.594906	-12.594906	-35.75675	-35.75675	-20.42774	-20.42774	1.4202648	1.4202648	42.83826	42.83826	26.575747	26.575747	-25.313353	-25.313353	-13.202493	-13.202493
30.685528	30.685528	-31.752874	-31.752874	8.2555065	8.2555065	-13.000885	-13.000885	-19.845755	-19.845755	19.070906	19.070906	34.88002	34.88002	-29.3278	-29.3278	8.6880455	8.6880455	-6.44645	-6.44645	4.91207	4.91207	40.843163	40.843163
6.260975	6.260975	-7.2766104	-7.2766104	30.65061	30.65061	-3.6502414	-3.6502414	5.9442925	5.9442925	15.400459	15.400459	14.236452	14.236452	-19.660595	-19.660595	-19.504074	-19.504074	2.582989	2.582989	21.816412	21.816412	56.91139	56.91139
25.348137	25.348137	19.235188	19.235188	-22.548756	-22.548756	-29.657318	-29.657318	-7.7938895	-7.7938895	-12.536058	-12.536058	-4.543053	-4.543053	27.597635	27.597635	-40.21767	-40.21767	9.282602	9.282602	-37.217716	-37.217716	-50.963203	-50.963203
-36.726143	-36.726143	28.606838	28.606838	-6.815301	-6.815301	-22.332285	-22.332285	16.496025	16.496025	18.969753	18.969753	18.219248	18.219248	28.807724	28.807724	-44.004395	-44.004395	44.955772	44.955772	-34.981873	-34.981873	-48.08348	-48.08348
-22.825813	-22.825813	29.481842	29.481842	9.503687	9.503687	-1.8468783	-1.8468783	-22.286867	-22.286867	20.11552	20.11552	-40.44181	-40.44181	22.906984	22.906984	-11.410681	-11.410681	45.897476	45.897476	-7.680119	-7.680119	-5.4196796	-5.4196796
-34.94012	-34.94012	-6.6747885	-6.6747885	-10.937798	-10.937798	-18.674095	-18.674095	-21.938828	-21.938828	14.6632185	14.6632185	-9.115261	-9.115261	27.798645	27.798645	-39.4937	-39.4937	33.364826	33.364826	-33.750034	-33.750034	-48.744747	-48.744747
1.2270243	1.2270243	-14.82381	-14.82381	32.611305	32.611305	-30.43821	-30.43821	2.8814812	2.8814812	-26.73965	-26.73965	-45.394604	-45.394604	-30.365156	-30.365156	54.502335	54.502335	-56.892357	-56.892357	-30.693611	-30.693611	-6.198601	-6.198601
-25.094378	-25.094378	37.098362	37.098362	8.759128	8.759128	-11.873924	-11.873924	-0.7139872	-0.7139872	21.89272	21.89272	-14.095326	-14.095326	3.661863	3.661863	-3.1448526	-3.1448526	19.924053	19.924053	-27.373743	-27.373743	-26.776749	-26.776749
-9.902034	-9.902034	8.897315	8.897315	35.336662	35.336662	13.944714	13.944714	-9.044077	-9.044077	0.14401866	0.14401866	-9.646858	-9.646858	-17.277153	-17.277153	-24.265188	-24.265188	-11.231062	-11.231062	4.424856	4.424856	37.779484	37.779484
17.49265	17.49265	-28.652027	-28.652027	-8.875543	-8.875543	37.61857	37.61857	-10.361731	-10.361731	8.10114	8.10114	19.468851	19.468851	-17.677849	-17.677849	22.208138	22.208138	-26.29239	-26.29239	2.6188056	2.6188056	40.517235	40.517235
24.791576	24.791576	-40.548794	-40.548794	2.5378418	2.5378418	15.205132	15.205132	-25.55174	-25.55174	2.9038541	2.9038541	19.882137	19.882137	-31.47687	-31.47687	25.289923	25.289923	-41.93753	-41.93753	-0.6715038	-0.6715038	49.02842	49.02842
-3.5762768	-3.5762768	-33.870296	-33.870296	-3.164394	-3.164394	24.701338	24.701338	26.886171	26.886171	11.247052	11.247052	28.86046	28.86046	30.242851	30.242851	-19.096426	-19.096426	8.096042	8.096042	-30.418018	-30.418018	-33.89419	-33.89419
-28.773716	-28.773716	27.066149	27.066149	-2.4932964	-2.4932964	-14.362328	-14.362328	-24.391748	-24.391748	18.89075	18.89075	-2.0889606	-2.0889606	-9.859164	-9.859164	-14.239374	-14.239374	35.42641	35.42641	16.465933	16.465933	48.15239	48.15239
14.455987	14.455987	51.337215	51.337215	48.929523	48.929523	-10.71744	-10.71744	-18.229557	-18.229557	19.750532	19.750532	-27.289286	-27.289286	-28.8382	-28.8382	-16.37694	-16.37694	-7.9940434	-7.9940434	20.501831	20.501831	60.140373	60.140373
-7.8092504	-7.8092504	20.22767	20.22767	11.6967	11.6967	-3.473702	-3.473702	-11.954834	-11.954834	-17.244942	-17.244942	-2.2209523	-2.2209523	-17.345915	-17.345915	31.115623	31.115623	-18.885162	-18.885162	-3.484329	-3.484329	33.484966	33.484966
-35.50047	-35.50047	6.27749	6.27749	-5.649381	-5.649381	19.558495	19.558495	-18.712639	-18.712639	-16.741385	-16.741385	-47.086697	-47.086697	-16.204792	-16.204792	40.304897	40.304897	-16.786165	-16.786165	-6.230066	-6.230066	32.278942	32.278942
30.115833	30.115833	-45.92596	-45.92596	-4.397095	-4.397095	-9.937883	-9.937883	-14.775209	-14.775209	-12.256872	-12.256872	-22.68283	-22.68283	-33.846214	-33.846214	32.438095	32.438095	-49.110985	-49.110985	-0.08977364	-0.08977364	33.949505	33.949505
16.152256	16.152256	-30.548826	-30.548826	47.914772	47.914772	-17.190332	-17.190332	10.565726	10.565726	-2.051195	-2.051195	11.694282	11.694282	21.253382	21.253382	-20.4559	-20.4559	33.16844	33.16844	-34.58062	-34.58062	-40.427963	-40.427963
-21.792448	-21.792448	20.220358	20.220358	1.9435623	1.9435623	-25.29834	-25.29834	17.610912	17.610912	15.632645	15.632645	18.7957	18.7957	27.066986	27.066986	-43.407036	-43.407036	38.95056	38.95056	-34.163494	-34.163494	-44.757717	-44.757717
-16.217459	-16.217459	33.02095	33.02095	10.498882	10.498882	-18.331757	-18.331757	-12.931748	-12.931748	7.26361	7.26361	6.602817	6.602817	23.85816	23.85816	-28.256533	-28.256533	46.73525	46.73525	-29.68579	-29.68579	-36.388515	-36.388515
32.63631	32.63631	-42.99468	-42.99468	9.283538	9.283538	-27.416706	-27.416706	-8.81067	-8.81067	15.3351555	15.3351555	-25.00331	-25.00331	28.548527	28.548527	-21.441587	-21.441587	43.762955	43.762955	-18.825018	-18.825018	-39.50222	-39.50222
-36.929012	-36.929012	35.28875	35.28875	-12.852553	-12.852553	-6.7851443	-6.7851443	-40.49811	-40.49811	-2.0702221	-2.0702221	-23.16938	-23.16938	-6.2745194	-6.2745194	-2.359513	-2.359513	21.602552	21.602552	12.029987	12.029987	35.29091	35.29091
19.388884	19.388884	30.98556	30.98556	28.806978	28.806978	-16.704603	-16.704603	3.376527	3.376527	-12.566923	-12.566923	-16.549763	-16.549763	-9.72848	-9.72848	38.618008	38.618008	-57.978127	-57.978127	-34.1265	-34.1265	-5.143847	-5.143847
13.602805	13.602805	-43.085556	-43.085556	6.839155	6.839155	36.663475	36.663475	27.273737	27.273737	-1.3706172	-1.3706172	34.6222	34.6222	-15.698994	-15.698994	-19.013897	-19.013897	4.3509855	4.3509855	17.153631	17.153631	53.630894	53.630894
-7.404219	-7.404219	33.32973	33.32973	28.651632	28.651632	-8.331519	-8.331519	15.992344	15.992344	10.94495	10.94495	18.006243	18.006243	28.589838	28.589838	-17.182178	-17.182178	14.921995	14.921995	-31.508257	-31.508257	-31.363625	-31.363625
21.828714	21.828714	4.563271	4.563271	-35.263863	-35.263863	-35.36793	-35.36793	15.463845	15.463845	-17.936684	-17.936684	33.716343	33.716343	15.491628	15.491628	-6.070319	-6.070319	22.517324	22.517324	-25.789885	-25.789885	-28.102964	-28.102964
-40.5669	-40.5669	32.487408	32.487408	-13.48885	-13.48885	-31.449867	-31.449867	-11.51726	-11.51726	12.535521	12.535521	-0.23166761	-0.23166761	-7.1990647	-7.1990647	-10.437864	-10.437864	13.394088	13.394088	15.6019	15.6019	46.454906	46.454906
18.877174	18.877174	-29.478056	-29.478056	1.0290684	1.0290684	24.633556	24.633556	16.574114	16.574114	17.70519	17.70519	11.247337	11.247337	27.986546	27.986546	-39.00101	-39.00101	37.526276	37.526276	-37.069393	-37.069393	-50.84348	-50.84348
18.633404	18.633404	-27.642761	-27.642761	0.17833862	0.17833862	5.3106875	5.3106875	-22.54186	-22.54186	1.0644153	1.0644153	-21.904879	-21.904879	-38.348557	-38.348557	38.430157	38.430157	-45.565968	-45.565968	-7.385611	-7.385611	36.93854	36.93854
-7.2284884	-7.2284884	-37.615864	-37.615864	-8.4325	-8.4325	33.040264	33.040264	-28.31725	-28.31725	-20.272537	-20.272537	-0.99517226	-0.99517226	-36.03005	-36.03005	34.235607	34.235607	-42.944557	-42.944557	1.6549308	1.6549308	31.77826	31.77826
-34.851997	-34.851997	-9.103346	-9.103346	2.0622675	2.0622675	-16.019796	-16.019796	37.70309	37.70309	18.553417	18.553417	16.718908	16.718908	28.479383	28.479383	-41.519314	-41.519314	34.33785	34.33785	-37.807587	-37.807587	-43.937157	-43.937157
5.1653004	5.1653004	-11.145464	-11.145464	25.564089	25.564089	-24.463602	-24.463602	-43.60347	-43.60347	-0.7244847	-0.7244847	38.837315	38.837315	-25.405458	-25.405458	-8.155011	-8.155011	-10.601799	-10.601799	12.037616	12.037616	53.053448	53.053448
-3.6211977	-3.6211977	-29.564453	-29.564453	-9.975282	-9.975282	30.780281	30.780281	-3.537384	-3.537384	-7.5247636	-7.5247636	1.926241	1.926241	11.6552305	11.6552305	-1.5764539	-1.5764539	7.0629973	7.0629973	-29.80186	-29.80186	-29.664032	-29.664032
12.071937	12.071937	24.938951	24.938951	42.67502	42.67502	-13.169999	-13.169999	-25.053135	-25.053135	-10.646849	-10.646849	11.92705	11.92705	-14.6776285	-14.6776285	-19.996973	-19.996973	7.4846234	7.4846234	20.108252	20.108252	53.54087	53.54087
-39.76031	-39.76031	22.90826	22.90826	-11.158943	-11.158943	-28.311632	-28.311632	-10.514754	-10.514754	0.7382763	0.7382763	21.393272	21.393272	-19.91753	-19.91753	-15.09528	-15.09528	-0.11202476	-0.11202476	15.624559	15.624559	53.945473	53.945473
25.309513	25.309513	36.230236	36.230236	-27.528545	-27.528545	-22.514145	-22.514145	-25.139856	-25.139856	1.798181	1.798181	-6.277473	-6.277473	9.460925	9.460925	2.9618762	2.9618762	39.813366	39.813366	-4.2150507	-4.2150507	29.050814	29.050814
-5.394708	-5.394708	28.471594	28.471594	33.345318	33.345318	-4.6702113	-4.6702113	7.2984176	7.2984176	29.792553	29.792553	-42.248577	-42.248577	-35.92784	-35.92784	58.13482	58.13482	-72.89711	-72.89711	-11.149176	-11.149176	43.709835	43.709835
14.4834	14.4834	23.600422	23.600422	40.699825	40.699825	-24.764708	-24.764708	-18.21509	-18.21509	18.440813	18.440813	1.9733931	1.9733931	10.421702	10.421702	4.76358	4.76358	1.2263786	1.2263786	-32.842888	-32.842888	-20.75375	-20.75375
20.890097	20.890097	19.789066	19.789066	49.319553	49.319553	-6.9404826	-6.9404826	-4.5791855	-4.5791855	10.075887	10.075887	-41.407585	-41.407585	20.714249	20.714249	-9.04646	-9.04646	41.635654	41.635654	-28.825556	-28.825556	-25.854425	-25.854425
20.96335	20.96335	-30.18815	-30.18815	-0.15497832	-0.15497832	-27.225676	-27.225676	17.680574	17.680574	28.43635	28.43635	30.05355	30.05355	23.924318	23.924318	-21.947317	-21.947317	19.703938	19.703938	-35.489136	-35.489136	-41.487766	-41.487766
8.542467	8.542467	32.641056	32.641056	44.707397	44.707397	-5.106106	-5.106106	-7.5706873	-7.5706873	1.3462801	1.3462801	-25.755844	-25.755844	-20.39208	-20.39208	49.666393	49.666393	-58.342106	-58.342106	-13.316442	-13.316442	36.80715	36.80715
-35.599186	-35.599186	31.59059	31.59059	-5.7974315	-5.7974315	-12.458009	-12.458009	-30.303085	-30.303085	-3.9608	-3.9608	-38.027527	-38.027527	-21.660791	-21.660791	50.98387	50.98387	-46.58241	-46.58241	-15.087215	-15.087215	37.070026	37.070026
-51.00767	-51.00767	17.371185	17.371185	20.260723	20.260723	-15.54145	-15.54145	44.419006	44.419006	-0.37741828	-0.37741828	25.807852	25.807852	-8.355029	-8.355029	-36.96448	-36.96448	-13.596119	-13.596119	-35.375813	-35.375813	-40.345245	-40.345245
1.9830215	1.9830215	10.110472	10.110472	42.854652	42.854652	6.5832267	6.5832267	2.2452354	2.2452354	3.073749	3.073749	4.5167184	4.5167184	14.057556	14.057556	-6.3116117	-6.3116117	24.54667	24.54667	-26.122328	-26.122328	-25.417202	-25.417202
-6.5475965	-6.5475965	-41.192574	-41.192574	-6.994469	-6.994469	28.868092	28.868092	31.734953	31.734953	-8.584418	-8.584418	31.201035	31.201035	16.2318	16.2318	-7.032655	-7.032655	25.797956	25.797956	-26.640982	-26.640982	-28.82012	-28.82012
-7.364187	-7.364187	-43.543514	-43.543514	-4.7261806	-4.7261806	32.260426	32.260426	-3.275243	-3.275243	-27.785858	-27.785858	-21.425795	-21.425795	-31.439342	-31.439342	53.290836	53.290836	-50.331707	-50.331707	-32.160126	-32.160126	-7.782611	-7.782611
4.3340616	4.3340616	-25.69402	-25.69402	16.899136	16.899136	37.986668	37.986668	18.90837	18.90837	-5.111399	-5.111399	27.710478	27.710478	38.336784	38.336784	-34.870983	-34.870983	42.772457	42.772457	-50.533394	-50.533394	-30.812174	-30.812174
-1.1198117	-1.1198117	-40.84253	-40.84253	6.9555273	6.9555273	32.981693	32.981693	-4.8529983	-4.8529983	-2.5951526	-2.5951526	11.921222	11.921222	41.905197	41.905197	-30.97229	-30.97229	34.806477	34.806477	-52.003246	-52.003246	-33.046776	-33.046776
-32.56252	-32.56252	19.64581	19.64581	1.0940564	1.0940564	-20.050829	-20.050829	-4.498433	-4.498433	4.9937596	4.9937596	12.247833	12.247833	38.118122	38.118122	-31.047817	-31.047817	41.86529	41.86529	-44.56092	-44.56092	-28.918484	-28.918484
-14.358434	-14.358434	-44.68049	-44.68049	4.5246143	4.5246143	39.062824	39.062824	37.659203	37.659203	-31.08434	-31.08434	39.574055	39.574055	-8.136744	-8.136744	35.665436	35.665436	-48.46432	-48.46432	-31.967806	-31.967806	-11.001757	-11.001757
12.696304	12.696304	12.507327	12.507327	-41.406002	-41.406002	-13.667095	-13.667095	1.9991759	1.9991759	18.89939	18.89939	36.193027	36.193027	-28.100195	-28.100195	54.67932	54.67932	-67.23987	-67.23987	-35.12721	-35.12721	-4.1401944	-4.1401944
5.5255804	5.5255804	-47.664883	-47.664883	-9.449346	-9.449346	37.294624	37.294624	17.324791	17.324791	-22.325851	-22.325851	29.087149	29.087149	1.416559	1.416559	-3.978235	-3.978235	25.34221	25.34221	-27.764393	-27.764393	-24.07384	-24.07384
21.699371	21.699371	-43.100716	-43.100716	27.263468	27.263468	-21.444748	-21.444748	-19.55249	-19.55249	16.794676	16.794676	4.845704	4.845704	5.3470335	5.3470335	-27.070358	-27.070358	20.623354	20.623354	-29.499552	-29.499552	-27.269344	-27.269344
-11.22371	-11.22371	-46.25971	-46.25971	34.815292	34.815292	31.304085	31.304085	-3.1172733	-3.1172733	-3.6978812	-3.6978812	0.74278647	0.74278647	6.1210675	6.1210675	9.256185	9.256185	-15.052253	-15.052253	-34.368523	-34.368523	-17.745554	-17.745554
27.773045	27.773045	4.5718284	4.5718284	8.409165	8.409165	-15.366995	-15.366995	27.297707	27.297707	27.72244	27.72244	7.1562204	7.1562204	18.200172	18.200172	-25.118029	-25.118029	32.340397	32.340397	-25.083385	-25.083385	-35.996418	-35.996418
-22.307377	-22.307377	20.746489	20.746489	11.543123	11.543123	-26.70012	-26.70012	29.12151	29.12151	4.4283915	4.4283915	17.586933	17.586933	22.628885	22.628885	0.08452564	0.08452564	-1.1626654	-1.1626654	-23.716187	-23.716187	-34.644325	-34.644325
18.701466	18.701466	-45.73799	-45.73799	2.163208	2.163208	31.965872	31.965872	-4.0691347	-4.0691347	8.680695	8.680695	14.930692	14.930692	-7.224298	-7.224298	10.019565	10.019565	-17.078566	-17.078566	-34.546173	-34.546173	-17.833933	-17.833933
-17.064854	-17.064854	11.397663	11.397663	13.530666	13.530666	-19.982748	-19.982748	28.8549	28.8549	27.6013	27.6013	15.060819	15.060819	16.774105	16.774105	-14.757835	-14.757835	-0.8409687	-0.8409687	-23.857435	-23.857435	-36.135742	-36.135742
30.815546	30.815546	-39.876915	-39.876915	7.483271	7.483271	9.040672	9.040672	-2.9270637	-2.9270637	17.7107	17.7107	-25.499146	-25.499146	29.097614	29.097614	-18.763023	-18.763023	18.1921	18.1921	-34.62668	-34.62668	-26.435	-26.435
-24.492777	-24.492777	-46.318184	-46.318184	-4.170945	-4.170945	43.849327	43.849327	50.563393	50.563393	31.549892	31.549892	33.5118	33.5118	-11.888532	-11.888532	10.696546	10.696546	-10.581725	-10.581725	7.6622024	7.6622024	42.69388	42.69388
-3.0197244	-3.0197244	-31.562666	-31.562666	-6.5897655	-6.5897655	25.90728	25.90728	51.31251	51.31251	15.141477	15.141477	39.82356	39.82356	21.496077	21.496077	-37.84957	-37.84957	-9.26747	-9.26747	-31.471394	-31.471394	-38.93642	-38.93642
-5.7202287	-5.7202287	-32.87755	-32.87755	9.428545	9.428545	27.229332	27.229332	18.371855	18.371855	3.2377539	3.2377539	32.70264	32.70264	-10.457303	-10.457303	-37.664627	-37.664627	3.6391597	3.6391597	3.1540852	3.1540852	36.49735	36.49735
0.81577647	0.81577647	-35.714565	-35.714565	-31.584866	-31.584866	32.630898	32.630898	7.0064435	7.0064435	26.85161	26.85161	17.50855	17.50855	45.836105	45.836105	-23.694876	-23.694876	30.90947	30.90947	-29.64204	-29.64204	-32.610104	-32.610104
-20.78312	-20.78312	29.816202	29.816202	5.1589003	5.1589003	-27.525835	-27.525835	12.5114565	12.5114565	23.080853	23.080853	13.145979	13.145979	17.229986	17.229986	-15.054322	-15.054322	8.737028	8.737028	-24.119305	-24.119305	-36.060226	-36.060226
13.927817	13.927817	17.66297	17.66297	48.546623	48.546623	-17.660324	-17.660324	20.362993	20.362993	-20.637253	-20.637253	-7.9658666	-7.9658666	32.716953	32.716953	-35.169956	-35.169956	30.836594	30.836594	-33.15611	-33.15611	-37.655174	-37.655174
2.2314887	2.2314887	8.678028	8.678028	-33.926643	-33.926643	14.397555	14.397555	-28.356249	-28.356249	-3.9997406	-3.9997406	18.489094	18.489094	-9.033233	-9.033233	-14.074604	-14.074604	48.899857	48.899857	11.085593	11.085593	39.531837	39.531837
5.2232556	5.2232556	-39.764046	-39.764046	-12.00806	-12.00806	38.592308	38.592308	-3.7993596	-3.7993596	7.8868346	7.8868346	-28.967478	-28.967478	16.967926	16.967926	-9.4998	-9.4998	40.12001	40.12001	-7.4886837	-7.4886837	-5.856617	-5.856617
24.349764	24.349764	-42.16528	-42.16528	1.7418672	1.7418672	17.35204	17.35204	-15.299826	-15.299826	27.319437	27.319437	-4.562227	-4.562227	-40.491333	-40.491333	21.905798	21.905798	-40.96824	-40.96824	0.11902798	0.11902798	3.0915372	3.0915372
-2.6419823	-2.6419823	-28.938265	-28.938265	12.656123	12.656123	31.035158	31.035158	-11.349568	-11.349568	5.816244	5.816244	-12.652526	-12.652526	41.77406	41.77406	-28.0177	-28.0177	53.06343	53.06343	-42.495377	-42.495377	-28.4977	-28.4977
-10.882927	-10.882927	-47.976906	-47.976906	-5.36785	-5.36785	33.585915	33.585915	10.79952	10.79952	4.4192224	4.4192224	35.659973	35.659973	-26.85841	-26.85841	4.597747	4.597747	-20.109146	-20.109146	-4.034522	-4.034522	-0.58013326	-0.58013326
10.820508	10.820508	-24.929916	-24.929916	-13.118378	-13.118378	23.49729	23.49729	12.326014	12.326014	20.983969	20.983969	28.042112	28.042112	36.312424	36.312424	-30.803114	-30.803114	57.604824	57.604824	-44.1882	-44.1882	-31.823318	-31.823318
14.282029	14.282029	20.332752	20.332752	29.792389	29.792389	-20.196396	-20.196396	-6.52954	-6.52954	6.1772923	6.1772923	-15.731764	-15.731764	21.110542	21.110542	-10.413892	-10.413892	42.909706	42.909706	-32.979977	-32.979977	-26.68329	-26.68329
-25.59469	-25.59469	22.282799	22.282799	-2.7271779	-2.7271779	-10.410685	-10.410685	-18.615686	-18.615686	-13.584511	-13.584511	5.286669	5.286669	40.32452	40.32452	-30.075628	-30.075628	36.413578	36.413578	-52.556786	-52.556786	-32.532936	-32.532936
-10.247321	-10.247321	-45.317726	-45.317726	-18.188421	-18.188421	33.975304	33.975304	-8.079199	-8.079199	15.16253	15.16253	14.943164	14.943164	-40.93396	-40.93396	25.5261	25.5261	-47.34444	-47.34444	-3.467548	-3.467548	0.9666197	0.9666197
-34.84221	-34.84221	-8.463636	-8.463636	-7.6739583	-7.6739583	11.095474	11.095474	-1.8549508	-1.8549508	14.924894	14.924894	-20.534048	-20.534048	32.19876	32.19876	-17.267122	-17.267122	57.808445	57.808445	-34.285065	-34.285065	-31.271595	-31.271595
-15.336686	-15.336686	10.581847	10.581847	0.85968226	0.85968226	-18.475836	-18.475836	-10.398846	-10.398846	-2.2080662	-2.2080662	16.109516	16.109516	42.443462	42.443462	-34.996044	-34.996044	59.140972	59.140972	-49.982353	-49.982353	-32.531414	-32.531414
-10.079927	-10.079927	-50.730392	-50.730392	-0.9467693	-0.9467693	25.308802	25.308802	29.693197	29.693197	0.81117654	0.81117654	31.467152	31.467152	-17.783678	-17.783678	-21.068623	-21.068623	10.228686	10.228686	21.263557	21.263557	52.403732	52.403732
8.703561	8.703561	-48.29301	-48.29301	-8.404506	-8.404506	34.952774	34.952774	33.629948	33.629948	15.480673	15.480673	-23.50884	-23.50884	9.07939	9.07939	-39.42181	-39.42181	15.715169	15.715169	-51.62348	-51.62348	-34.72776	-34.72776
7.33455	7.33455	-35.306725	-35.306725	-3.6666102	-3.6666102	21.828442	21.828442	7.2503376	7.2503376	12.45217	12.45217	10.730982	10.730982	22.814724	22.814724	-10.050546	-10.050546	1.5558155	1.5558155	-29.073072	-29.073072	-32.902897	-32.902897
12.878001	12.878001	11.743718	11.743718	0.7140865	0.7140865	-21.981123	-21.981123	-5.015446	-5.015446	25.366297	25.366297	2.116942	2.116942	-3.4230776	-3.4230776	4.296579	4.296579	-4.042043	-4.042043	-4.1322536	-4.1322536	-1.3645998	-1.3645998
1.2256715	1.2256715	-29.16638	-29.16638	-0.1342774	-0.1342774	33.086853	33.086853	-20.544575	-20.544575	15.111905	15.111905	-17.06745	-17.06745	43.450813	43.450813	-33.54814	-33.54814	57.78565	57.78565	-51.679653	-51.679653	-31.008211	-31.008211
-4.428774	-4.428774	-34.40326	-34.40326	-6.877594	-6.877594	27.584785	27.584785	-18.023134	-18.023134	-12.413237	-12.413237	-10.15608	-10.15608	14.858166	14.858166	-2.9764652	-2.9764652	19.964987	19.964987	-34.551926	-34.551926	-21.41385	-21.41385
25.486103	25.486103	-43.600574	-43.600574	1.1542333	1.1542333	13.2945595	13.2945595	-20.804577	-20.804577	21.93303	21.93303	0.64756835	0.64756835	-26.088018	-26.088018	22.63743	22.63743	-26.01743	-26.01743	-6.930891	-6.930891	2.5941443	2.5941443
-19.354649	-19.354649	-28.666954	-28.666954	-14.232576	-14.232576	-36.46041	-36.46041	-28.754389	-28.754389	-11.599931	-11.599931	-50.389935	-50.389935	-8.500117	-8.500117	-32.44684	-32.44684	33.21055	33.21055	-5.452559	-5.452559	-23.474886	-23.474886
-19.849825	-19.849825	23.977781	23.977781	5.141775	5.141775	-28.782818	-28.782818	-20.485228	-20.485228	-12.483374	-12.483374	-13.797051	-13.797051	47.5876	47.5876	-13.411674	-13.411674	30.026434	30.026434	-37.76278	-37.76278	-25.174908	-25.174908
-8.982498	-8.982498	-42.1749	-42.1749	3.1771898	3.1771898	33.829998	33.829998	31.69743	31.69743	13.856695	13.856695	37.494476	37.494476	1.082257	1.082257	5.128546	5.128546	-6.969598	-6.969598	14.600877	14.600877	42.29846	42.29846
13.866108	13.866108	2.1199322	2.1199322	15.695819	15.695819	-21.865047	-21.865047	-4.141402	-4.141402	0.17562076	0.17562076	27.783504	27.783504	11.768016	11.768016	0.7802563	0.7802563	1.6347423	1.6347423	-31.87508	-31.87508	-23.757135	-23.757135
-4.6993947	-4.6993947	-48.472034	-48.472034	-8.913016	-8.913016	27.069628	27.069628	-34.21648	-34.21648	9.5032015	9.5032015	11.238861	11.238861	-15.270105	-15.270105	24.336254	24.336254	-23.85928	-23.85928	-3.9932837	-3.9932837	1.4113579	1.4113579
2.8756652	2.8756652	-33.981304	-33.981304	-27.354782	-27.354782	31.310007	31.310007	24.591568	24.591568	-0.7837013	-0.7837013	21.115923	21.115923	16.381853	16.381853	-4.594167	-4.594167	-8.456687	-8.456687	-24.817806	-24.817806	-35.01888	-35.01888
8.668345	8.668345	-33.006145	-33.006145	8.360267	8.360267	33.772305	33.772305	37.03616	37.03616	20.138405	20.138405	20.982368	20.982368	22.602015	22.602015	-39.959473	-39.959473	21.93605	21.93605	-32.71286	-32.71286	-48.71004	-48.71004
3.1577132	3.1577132	-44.51715	-44.51715	-12.116855	-12.116855	32.011444	32.011444	30.595633	30.595633	13.7096	13.7096	22.597471	22.597471	12.583034	12.583034	-14.143888	-14.143888	6.0368686	6.0368686	-41.214848	-41.214848	-24.379185	-24.379185
8.738963	8.738963	-2.746809	-2.746809	20.452024	20.452024	-27.85637	-27.85637	6.8853693	6.8853693	25.94797	25.94797	-2.0614238	-2.0614238	14.460975	14.460975	-24.51763	-24.51763	30.137857	30.137857	-25.505394	-25.505394	-35.597157	-35.597157
29.648985	29.648985	-43.664734	-43.664734	-12.992273	-12.992273	-18.66162	-18.66162	-21.552292	-21.552292	-23.500067	-23.500067	9.33594	9.33594	21.170616	21.170616	-22.093977	-22.093977	46.704914	46.704914	-37.60089	-37.60089	-25.923306	-25.923306
0.7550459	0.7550459	-27.979689	-27.979689	10.893073	10.893073	32.373203	32.373203	-7.0492005	-7.0492005	3.4062042	3.4062042	3.4830832	3.4830832	5.4300294	5.4300294	-0.70216477	-0.70216477	-2.0112119	-2.0112119	-28.256878	-28.256878	-26.564571	-26.564571
-8.663573	-8.663573	-36.215717	-36.215717	3.9252152	3.9252152	29.031757	29.031757	-14.267449	-14.267449	5.5057316	5.5057316	20.883684	20.883684	-20.448055	-20.448055	2.4746332	2.4746332	-13.95438	-13.95438	-3.7948174	-3.7948174	-1.6640022	-1.6640022
13.227991	13.227991	-29.956598	-29.956598	-1.4497828	-1.4497828	8.781854	8.781854	7.6783795	7.6783795	15.658112	15.658112	22.83536	22.83536	2.2208965	2.2208965	2.576232	2.576232	10.490499	10.490499	8.215326	8.215326	40.703312	40.703312
-9.528876	-9.528876	-45.6296	-45.6296	-40.307285	-40.307285	30.931068	30.931068	42.05947	42.05947	2.8812044	2.8812044	19.823292	19.823292	5.8939314	5.8939314	30.465935	30.465935	-19.89541	-19.89541	-28.775763	-28.775763	-14.319762	-14.319762
-2.5412111	-2.5412111	-31.13174	-31.13174	-30.81272	-30.81272	25.466125	25.466125	4.7609262	4.7609262	2.62543	2.62543	22.815128	22.815128	0.18978998	0.18978998	-21.338797	-21.338797	8.895102	8.895102	14.830208	14.830208	43.49113	43.49113
18.963829	18.963829	-42.81213	-42.81213	5.1922455	5.1922455	29.530628	29.530628	-9.371586	-9.371586	0.70171875	0.70171875	7.353209	7.353209	38.295395	38.295395	-26.877844	-26.877844	42.218025	42.218025	-43.274654	-43.274654	-29.994349	-29.994349
-42.136013	-42.136013	40.400383	40.400383	-7.38425	-7.38425	-19.92459	-19.92459	-9.367203	-9.367203	6.2530546	6.2530546	18.90926	18.90926	41.5113	41.5113	-31.208317	-31.208317	44.555492	44.555492	-45.764988	-45.764988	-30.936005	-30.936005
0.43376955	0.43376955	40.410557	40.410557	61.842236	61.842236	-36.473827	-36.473827	-10.969285	-10.969285	22.785831	22.785831	-46.903885	-46.903885	-41.264397	-41.264397	35.664124	35.664124	-29.341095	-29.341095	-36.271687	-36.271687	-18.173824	-18.173824
2.5776737	2.5776737	-33.295692	-33.295692	-29.043936	-29.043936	35.940327	35.940327	35.689915	35.689915	27.430851	27.430851	36.007988	36.007988	17.113382	17.113382	-33.252625	-33.252625	6.672055	6.672055	-29.344015	-29.344015	-43.924458	-43.924458
3.1745856	3.1745856	-30.159254	-30.159254	30.750248	30.750248	34.78132	34.78132	-17.972704	-17.972704	4.4342546	4.4342546	-11.578821	-11.578821	10.499923	10.499923	-0.3798472	-0.3798472	5.548619	5.548619	-31.768528	-31.768528	-24.504534	-24.504534
-4.4032645	-4.4032645	-46.868706	-46.868706	18.718596	18.718596	38.10123	38.10123	-26.584269	-26.584269	6.937471	6.937471	43.987885	43.987885	-24.013515	-24.013515	-10.010853	-10.010853	-9.881184	-9.881184	11.409989	11.409989	53.052547	53.052547
24.79329	24.79329	-47.854828	-47.854828	0.16783522	0.16783522	4.1289935	4.1289935	44.649654	44.649654	5.5316324	5.5316324	37.75112	37.75112	6.7195544	6.7195544	-0.40024891	-0.40024891	-3.824061	-3.824061	-22.45562	-22.45562	-34.239082	-34.239082
23.181585	23.181585	-30.790846	-30.790846	-36.522495	-36.522495	11.455624	11.455624	-11.45834	-11.45834	0.6618921	0.6618921	3.3936672	3.3936672	18.265423	18.265423	-4.883646	-4.883646	31.23071	31.23071	-28.42509	-28.42509	-20.955671	-20.955671
-9.93194	-9.93194	-37.09724	-37.09724	-12.62208	-12.62208	29.830626	29.830626	1.0658592	1.0658592	9.557509	9.557509	27.77931	27.77931	18.855999	18.855999	-9.097119	-9.097119	34.804413	34.804413	-29.89222	-29.89222	-25.795513	-25.795513
-12.206138	-12.206138	-9.982329	-9.982329	-30.803257	-30.803257	32.040188	32.040188	14.658787	14.658787	27.13011	27.13011	19.830631	19.830631	17.382736	17.382736	-33.66633	-33.66633	7.392836	7.392836	-29.900118	-29.900118	-46.220383	-46.220383
-29.567276	-29.567276	16.411352	16.411352	-7.416545	-7.416545	-8.389018	-8.389018	-8.809862	-8.809862	-21.456196	-21.456196	-29.66443	-29.66443	-23.329338	-23.329338	41.822094	41.822094	-46.43511	-46.43511	-14.685649	-14.685649	33.813305	33.813305
-9.707142	-9.707142	-49.972027	-49.972027	-3.4592392	-3.4592392	26.267906	26.267906	-0.9952024	-0.9952024	13.659813	13.659813	19.301598	19.301598	24.703808	24.703808	-45.900944	-45.900944	52.0481	52.0481	-32.16009	-32.16009	-45.688217	-45.688217
-14.798032	-14.798032	-44.677364	-44.677364	3.8200266	3.8200266	35.87822	35.87822	40.62596	40.62596	-31.681665	-31.681665	38.37191	38.37191	-7.68249	-7.68249	46.74053	46.74053	-48.659595	-48.659595	-30.126041	-30.126041	-8.970062	-8.970062
8.219934	8.219934	-50.759113	-50.759113	4.907897	4.907897	36.080204	36.080204	-34.709087	-34.709087	24.259993	24.259993	-30.531252	-30.531252	-28.230022	-28.230022	22.648363	22.648363	-39.12556	-39.12556	0.115010865	0.115010865	3.0431175	3.0431175
-49.339706	-49.339706	21.070269	21.070269	-5.3539248	-5.3539248	-25.402815	-25.402815	3.3675883	3.3675883	20.516249	20.516249	23.204632	23.204632	29.641739	29.641739	-23.128717	-23.128717	41.892494	41.892494	-30.871449	-30.871449	-35.14555	-35.14555
8.298784	8.298784	10.45341	10.45341	-15.5137005	-15.5137005	12.655923	12.655923	5.358611	5.358611	-7.4224844	-7.4224844	3.2717698	3.2717698	10.579955	10.579955	-4.0894356	-4.0894356	29.414663	29.414663	-23.411224	-23.411224	-24.82406	-24.82406
-3.7374845	-3.7374845	4.157817	4.157817	1.0981148	1.0981148	-12.124428	-12.124428	-26.318697	-26.318697	-0.6610371	-0.6610371	3.7375748	3.7375748	-17.774149	-17.774149	14.993751	14.993751	-15.736654	-15.736654	4.5359683	4.5359683	39.610348	39.610348
-8.212802	-8.212802	12.964001	12.964001	18.858599	18.858599	-1.4601133	-1.4601133	12.578551	12.578551	25.185465	25.185465	10.84283	10.84283	22.240425	22.240425	-32.093185	-32.093185	52.618576	52.618576	-31.189678	-31.189678	-45.37738	-45.37738
-8.624847	-8.624847	25.65871	25.65871	21.572865	21.572865	-17.802778	-17.802778	-15.798064	-15.798064	-8.687367	-8.687367	8.412171	8.412171	19.458054	19.458054	-6.280754	-6.280754	41.900013	41.900013	-29.634314	-29.634314	-22.041998	-22.041998
22.815426	22.815426	42.10452	42.10452	-37.070297	-37.070297	-19.61928	-19.61928	-15.088474	-15.088474	-1.4800489	-1.4800489	4.9538536	4.9538536	14.292073	14.292073	-12.988954	-12.988954	18.761604	18.761604	-38.80399	-38.80399	-24.198734	-24.198734
-24.040722	-24.040722	19.369265	19.369265	6.2402062	6.2402062	-32.43305	-32.43305	4.186759	4.186759	3.4552348	3.4552348	-14.397688	-14.397688	43.29311	43.29311	-31.013153	-31.013153	33.4437	33.4437	-46.52729	-46.52729	-35.484116	-35.484116
-3.9136975	-3.9136975	-40.01396	-40.01396	-1.949516	-1.949516	33.580536	33.580536	35.190887	35.190887	15.638877	15.638877	28.551903	28.551903	-4.2807674	-4.2807674	38.86269	38.86269	-15.422437	-15.422437	-8.251035	-8.251035	30.086006	30.086006
20.903122	20.903122	-32.84684	-32.84684	9.113516	9.113516	14.82008	14.82008	40.45963	40.45963	0.6219947	0.6219947	20.561657	20.561657	21.356098	21.356098	-39.453793	-39.453793	8.079879	8.079879	-33.084892	-33.084892	-49.2681	-49.2681
18.128712	18.128712	-34.665447	-34.665447	-34.119602	-34.119602	-14.318796	-14.318796	24.60408	24.60408	-4.361446	-4.361446	13.464165	13.464165	-3.4203596	-3.4203596	37.764713	37.764713	20.010317	20.010317	-4.6662636	-4.6662636	29.995888	29.995888
-2.7335136	-2.7335136	-20.486412	-20.486412	-46.05969	-46.05969	-11.506388	-11.506388	2.7807724	2.7807724	-40.987846	-40.987846	-44.301605	-44.301605	1.9067671	1.9067671	45.20586	45.20586	34.29917	34.29917	-8.796458	-8.796458	25.843702	25.843702
21.450375	21.450375	16.548265	16.548265	1.9146743	1.9146743	22.595703	22.595703	37.187065	37.187065	24.592184	24.592184	24.698462	24.698462	16.999443	16.999443	-33.00072	-33.00072	5.7988496	5.7988496	-29.13035	-29.13035	-44.56063	-44.56063
-3.5511708	-3.5511708	-35.00799	-35.00799	-6.479351	-6.479351	20.432142	20.432142	1.1039509	1.1039509	-7.518349	-7.518349	-22.55169	-22.55169	9.569221	9.569221	2.0371075	2.0371075	40.468616	40.468616	9.606793	9.606793	38.76074	38.76074
-6.9258804	-6.9258804	-28.391956	-28.391956	-8.78027	-8.78027	27.117624	27.117624	-18.904875	-18.904875	25.480064	25.480064	-0.2418077	-0.2418077	-26.243324	-26.243324	23.413239	23.413239	-22.708748	-22.708748	-7.3274198	-7.3274198	2.6307914	2.6307914
-11.964779	-11.964779	6.6703057	6.6703057	-4.7734194	-4.7734194	-19.388731	-19.388731	-18.705719	-18.705719	18.735783	18.735783	-16.582579	-16.582579	-13.57133	-13.57133	20.369537	20.369537	-37.67127	-37.67127	23.028854	23.028854	5.710183	5.710183
29.706173	29.706173	-34.34415	-34.34415	-4.401004	-4.401004	18.263042	18.263042	23.407871	23.407871	-12.743857	-12.743857	29.149937	29.149937	5.804119	5.804119	23.890816	23.890816	-22.358435	-22.358435	-26.955715	-26.955715	-9.666475	-9.666475
19.263186	19.263186	-37.575333	-37.575333	1.1834352	1.1834352	-26.325817	-26.325817	-18.814398	-18.814398	-6.5324683	-6.5324683	4.9490848	4.9490848	12.436739	12.436739	-14.519693	-14.519693	5.506933	5.506933	-38.078796	-38.078796	-23.860447	-23.860447
6.940163	6.940163	-14.741724	-14.741724	50.346798	50.346798	-34.795692	-34.795692	-9.8262415	-9.8262415	16.65089	16.65089	15.445859	15.445859	41.068344	41.068344	-34.274117	-34.274117	35.156563	35.156563	-51.24193	-51.24193	-31.649967	-31.649967
18.069109	18.069109	-42.289116	-42.289116	48.87095	48.87095	-1.7582954	-1.7582954	-5.184166	-5.184166	24.22834	24.22834	18.67575	18.67575	9.741752	9.741752	-34.408787	-34.408787	24.443607	24.443607	-26.318329	-26.318329	-38.916878	-38.916878
7.8169165	7.8169165	-48.673065	-48.673065	4.1433463	4.1433463	36.059067	36.059067	5.374235	5.374235	2.9931502	2.9931502	30.466764	30.466764	7.512667	7.512667	-0.8727955	-0.8727955	24.038094	24.038094	-23.120657	-23.120657	-34.33756	-34.33756
25.774273	25.774273	-38.57229	-38.57229	2.322164	2.322164	0.6632257	0.6632257	5.717097	5.717097	26.59908	26.59908	21.460493	21.460493	-26.235744	-26.235744	16.52281	16.52281	-20.891562	-20.891562	-1.8517746	-1.8517746	2.828692	2.828692
1.1020958	1.1020958	-39.791237	-39.791237	-0.04786603	-0.04786603	42.389973	42.389973	-9.818668	-9.818668	-9.00621	-9.00621	-1.0786855	-1.0786855	-7.1985765	-7.1985765	17.520061	17.520061	-9.7790785	-9.7790785	-1.840431	-1.840431	2.888219	2.888219
-5.5002003	-5.5002003	3.557169	3.557169	5.8656816	5.8656816	8.627297	8.627297	26.943764	26.943764	14.404793	14.404793	18.562653	18.562653	20.884138	20.884138	-30.22943	-30.22943	44.168434	44.168434	-30.807379	-30.807379	-37.149776	-37.149776
-45.808918	-45.808918	24.443579	24.443579	22.710163	22.710163	-16.902905	-16.902905	11.90142	11.90142	-24.325922	-24.325922	-33.20834	-33.20834	-4.2131314	-4.2131314	39.14751	39.14751	-13.750857	-13.750857	-7.816075	-7.816075	30.100372	30.100372
-1.6389189	-1.6389189	-42.708427	-42.708427	-7.757111	-7.757111	34.373913	34.373913	18.184732	18.184732	28.749586	28.749586	-1.8235769	-1.8235769	-20.674313	-20.674313	-7.696834	-7.696834	-11.626921	-11.626921	14.03886	14.03886	46.60167	46.60167
-18.368313	-18.368313	19.56376	19.56376	32.152245	32.152245	-8.167986	-8.167986	-8.448577	-8.448577	3.653288	3.653288	-14.173548	-14.173548	32.555817	32.555817	-23.656572	-23.656572	44.258926	44.258926	-38.159866	-38.159866	-33.187813	-33.187813
-38.037186	-38.037186	18.822939	18.822939	-9.825401	-9.825401	-10.217418	-10.217418	-7.433673	-7.433673	10.977234	10.977234	0.4107485	0.4107485	-27.83058	-27.83058	25.315453	25.315453	-41.01895	-41.01895	-2.5734444	-2.5734444	2.2201486	2.2201486
27.613964	27.613964	-40.714275	-40.714275	6.958538	6.958538	13.901426	13.901426	-34.280415	-34.280415	22.152937	22.152937	13.81451	13.81451	-30.706776	-30.706776	0.42730334	0.42730334	-29.460882	-29.460882	0.9666162	0.9666162	33.34264	33.34264
28.686745	28.686745	17.612053	17.612053	1.2365589	1.2365589	-2.1238666	-2.1238666	26.537489	26.537489	19.812494	19.812494	19.983694	19.983694	27.855078	27.855078	-30.227932	-30.227932	7.837053	7.837053	-28.632679	-28.632679	-41.426853	-41.426853
20.257545	20.257545	3.6540155	3.6540155	-37.63655	-37.63655	-2.9160166	-2.9160166	-19.332747	-19.332747	4.581157	4.581157	-3.1586552	-3.1586552	7.244526	7.244526	-19.83345	-19.83345	49.47503	49.47503	16.80805	16.80805	42.2207	42.2207
8.516895	8.516895	-35.968487	-35.968487	-5.8627048	-5.8627048	33.551826	33.551826	44.598286	44.598286	6.1957216	6.1957216	39.21969	39.21969	7.796027	7.796027	-0.048315365	-0.048315365	-8.910566	-8.910566	-22.748802	-22.748802	-34.41262	-34.41262
-9.400153	-9.400153	18.1908	18.1908	1.1669025	1.1669025	15.472453	15.472453	-4.5372267	-4.5372267	5.211204	5.211204	7.2885404	7.2885404	47.133224	47.133224	-27.101028	-27.101028	40.708168	40.708168	-42.6762	-42.6762	-28.259878	-28.259878
4.676169	4.676169	-5.3007894	-5.3007894	13.905724	13.905724	-34.930557	-34.930557	-8.250128	-8.250128	-29.299107	-29.299107	-35.721695	-35.721695	28.425	28.425	-14.731588	-14.731588	62.32958	62.32958	-26.038105	-26.038105	-22.431042	-22.431042
4.489053	4.489053	-45.94081	-45.94081	7.5351553	7.5351553	44.28861	44.28861	-23.538221	-23.538221	-14.670081	-14.670081	-29.34482	-29.34482	13.213131	13.213131	-2.516153	-2.516153	20.617395	20.617395	-29.317587	-29.317587	-20.268806	-20.268806
-9.376931	-9.376931	-33.17585	-33.17585	4.353988	4.353988	36.74748	36.74748	-13.656603	-13.656603	0.30373335	0.30373335	-24.057428	-24.057428	18.426723	18.426723	-5.3784623	-5.3784623	44.38183	44.38183	-28.478184	-28.478184	-20.73184	-20.73184
-2.5865285	-2.5865285	-46.09173	-46.09173	-4.2444572	-4.2444572	28.321728	28.321728	29.596376	29.596376	21.12483	21.12483	44.28857	44.28857	-20.130005	-20.130005	2.3065157	2.3065157	-12.60789	-12.60789	-3.3768647	-3.3768647	-2.7738338	-2.7738338
21.678322	21.678322	2.8844643	2.8844643	-3.6551538	-3.6551538	-12.803514	-12.803514	26.962082	26.962082	9.410663	9.410663	31.427536	31.427536	38.361374	38.361374	-25.439842	-25.439842	42.609737	42.609737	-45.196346	-45.196346	-34.41058	-34.41058
-1.5380301	-1.5380301	-26.338661	-26.338661	-4.0784407	-4.0784407	39.37526	39.37526	6.809032	6.809032	-4.4991484	-4.4991484	12.598964	12.598964	43.838463	43.838463	-32.13957	-32.13957	33.119766	33.119766	-46.105663	-46.105663	-33.03956	-33.03956
13.530607	13.530607	-46.7251	-46.7251	7.375668	7.375668	24.839624	24.839624	11.009212	11.009212	15.388492	15.388492	2.702772	2.702772	-10.467417	-10.467417	-26.206621	-26.206621	-0.5195425	-0.5195425	3.5174532	3.5174532	36.71383	36.71383
-22.079836	-22.079836	17.70573	17.70573	0.6195464	0.6195464	-25.600807	-25.600807	26.440836	26.440836	24.664627	24.664627	16.074947	16.074947	23.532665	23.532665	-44.73785	-44.73785	41.65539	41.65539	-32.483604	-32.483604	-46.659782	-46.659782
-20.95123	-20.95123	35.120438	35.120438	-4.547197	-4.547197	-28.848036	-28.848036	-9.820704	-9.820704	15.1714325	15.1714325	-4.049759	-4.049759	45.564575	45.564575	-30.241415	-30.241415	51.618423	51.618423	-43.2221	-43.2221	-35.076775	-35.076775
-21.41848	-21.41848	12.813295	12.813295	0.8440085	0.8440085	-20.38691	-20.38691	19.719387	19.719387	24.621267	24.621267	18.456646	18.456646	24.31579	24.31579	-42.55518	-42.55518	41.125023	41.125023	-33.698204	-33.698204	-47.41702	-47.41702
-4.4260726	-4.4260726	-48.661667	-48.661667	-5.9375625	-5.9375625	26.787443	26.787443	28.38282	28.38282	11.457531	11.457531	1.0971453	1.0971453	17.788933	17.788933	-14.406126	-14.406126	47.302197	47.302197	-23.298584	-23.298584	-35.255608	-35.255608
20.532156	20.532156	-37.32493	-37.32493	-6.7553806	-6.7553806	0.43384254	0.43384254	-6.259383	-6.259383	10.514203	10.514203	17.154205	17.154205	-9.768187	-9.768187	23.01497	23.01497	-21.530174	-21.530174	-3.4598727	-3.4598727	1.9661494	1.9661494
5.2291045	5.2291045	8.644448	8.644448	44.15954	44.15954	-4.635743	-4.635743	0.014064602	0.014064602	0.7617734	0.7617734	28.13698	28.13698	20.746834	20.746834	-7.677506	-7.677506	47.00998	47.00998	-28.951412	-28.951412	-24.428276	-24.428276
2.5113137	2.5113137	-40.197365	-40.197365	-3.1872492	-3.1872492	33.17857	33.17857	31.400003	31.400003	-3.9947941	-3.9947941	-0.48263577	-0.48263577	-11.896539	-11.896539	-7.700947	-7.700947	26.090483	26.090483	12.109396	12.109396	42.24866	42.24866
-34.51804	-34.51804	-8.388325	-8.388325	6.349977	6.349977	8.531379	8.531379	5.396937	5.396937	-1.9184412	-1.9184412	-15.35438	-15.35438	30.887716	30.887716	-30.952723	-30.952723	52.45191	52.45191	-46.28491	-46.28491	-35.59411	-35.59411
-39.471684	-39.471684	29.211977	29.211977	-11.325102	-11.325102	-26.223383	-26.223383	11.807036	11.807036	20.7585	20.7585	14.849187	14.849187	16.45347	16.45347	-33.665634	-33.665634	18.660166	18.660166	-28.692883	-28.692883	-43.097515	-43.097515
-23.700829	-23.700829	37.06119	37.06119	8.599897	8.599897	-32.813385	-32.813385	-4.365063	-4.365063	4.884296	4.884296	-13.556129	-13.556129	21.497692	21.497692	-9.596759	-9.596759	42.631824	42.631824	-31.830603	-31.830603	-25.953886	-25.953886
32.945847	32.945847	-44.614	-44.614	5.5849414	5.5849414	19.76755	19.76755	0.08674512	0.08674512	-5.530712	-5.530712	7.5364017	7.5364017	16.963205	16.963205	-2.993955	-2.993955	2.9776502	2.9776502	-28.703638	-28.703638	-19.165457	-19.165457
-9.761782	-9.761782	-15.957999	-15.957999	27.140087	27.140087	-17.05484	-17.05484	35.4572	35.4572	25.054312	25.054312	22.11468	22.11468	24.095358	24.095358	-42.1449	-42.1449	46.331944	46.331944	-32.466103	-32.466103	-47.549263	-47.549263
22.015211	22.015211	22.018456	22.018456	-0.7183766	-0.7183766	14.705701	14.705701	-19.71007	-19.71007	7.7822976	7.7822976	-6.675059	-6.675059	-15.750691	-15.750691	20.33683	20.33683	-15.664932	-15.664932	-6.325465	-6.325465	2.4280682	2.4280682
18.882883	18.882883	-25.915472	-25.915472	-32.230564	-32.230564	-4.868035	-4.868035	28.656775	28.656775	18.486944	18.486944	15.823273	15.823273	39.784878	39.784878	-35.44445	-35.44445	55.83111	55.83111	-49.06408	-49.06408	-32.03812	-32.03812
28.705612	28.705612	16.35522	16.35522	0.29913294	0.29913294	-30.517471	-30.517471	33.212536	33.212536	22.790895	22.790895	16.661903	16.661903	16.013004	16.013004	-33.616077	-33.616077	-2.285617	-2.285617	-28.32453	-28.32453	-43.68895	-43.68895
-30.139235	-30.139235	43.6749	43.6749	-4.920858	-4.920858	-12.4404745	-12.4404745	-13.902189	-13.902189	29.772243	29.772243	-47.933216	-47.933216	-35.851273	-35.851273	57.728394	57.728394	-73.38584	-73.38584	-11.023635	-11.023635	43.9478	43.9478
5.3700604	5.3700604	22.04566	22.04566	1.3896648	1.3896648	38.94858	38.94858	-20.94675	-20.94675	-0.6359546	-0.6359546	-40.23421	-40.23421	-37.14326	-37.14326	51.877407	51.877407	-51.37578	-51.37578	-15.212185	-15.212185	37.35902	37.35902
-48.652004	-48.652004	41.464878	41.464878	23.231531	23.231531	-17.439482	-17.439482	-1.0242227	-1.0242227	10.524984	10.524984	-3.836338	-3.836338	10.052429	10.052429	-8.245577	-8.245577	9.331793	9.331793	-30.985825	-30.985825	-25.182013	-25.182013
3.6780145	3.6780145	3.107479	3.107479	12.471555	12.471555	15.9909115	15.9909115	18.454172	18.454172	2.458668	2.458668	25.731804	25.731804	-11.3228855	-11.3228855	14.858732	14.858732	-14.127058	-14.127058	-3.3011947	-3.3011947	2.8855803	2.8855803
4.1206064	4.1206064	-8.971672	-8.971672	13.051805	13.051805	-8.493212	-8.493212	8.936339	8.936339	-8.294102	-8.294102	19.558382	19.558382	7.0655713	7.0655713	-5.99801	-5.99801	22.120096	22.120096	-5.879404	-5.879404	-3.8642936	-3.8642936
2.6718297	2.6718297	12.308224	12.308224	-10.14432	-10.14432	10.156933	10.156933	1.417131	1.417131	9.573169	9.573169	39.948948	39.948948	-13.078717	-13.078717	9.954585	9.954585	9.456788	9.456788	7.7985044	7.7985044	41.717377	41.717377
27.98301	27.98301	12.409441	12.409441	-8.300398	-8.300398	-17.35443	-17.35443	-12.385965	-12.385965	12.837025	12.837025	-11.423146	-11.423146	30.38679	30.38679	-29.704811	-29.704811	29.48949	29.48949	-27.806236	-27.806236	-32.47028	-32.47028
5.9481754	5.9481754	-7.808545	-7.808545	-30.035458	-30.035458	-19.639153	-19.639153	-11.980618	-11.980618	8.238575	8.238575	-36.44024	-36.44024	-22.135216	-22.135216	50.72847	50.72847	-59.582085	-59.582085	-14.264242	-14.264242	34.64413	34.64413
14.864724	14.864724	14.042408	14.042408	50.993954	50.993954	-32.512012	-32.512012	-9.921811	-9.921811	18.209627	18.209627	15.967853	15.967853	43.117508	43.117508	-33.640827	-33.640827	59.34363	59.34363	-49.867115	-49.867115	-32.31063	-32.31063
22.934872	22.934872	9.105969	9.105969	2.7096198	2.7096198	-13.179706	-13.179706	-20.752645	-20.752645	-6.627033	-6.627033	2.735203	2.735203	-19.218168	-19.218168	49.848152	49.848152	-51.279423	-51.279423	-13.941383	-13.941383	34.753693	34.753693
19.380205	19.380205	7.724339	7.724339	19.187008	19.187008	-22.085932	-22.085932	-3.942799	-3.942799	0.52510095	0.52510095	1.3610567	1.3610567	22.103184	22.103184	-26.241014	-26.241014	40.833874	40.833874	-5.800879	-5.800879	-6.897078	-6.897078
-25.205425	-25.205425	20.91095	20.91095	9.034394	9.034394	-29.377247	-29.377247	16.477476	16.477476	13.475446	13.475446	0.84523624	0.84523624	22.952917	22.952917	-42.37283	-42.37283	46.657642	46.657642	-31.867807	-31.867807	-46.86625	-46.86625
-33.136	-33.136	-14.575863	-14.575863	-11.867393	-11.867393	-16.832249	-16.832249	-19.491241	-19.491241	-14.15441	-14.15441	-16.297245	-16.297245	40.880753	40.880753	-36.588776	-36.588776	45.46914	45.46914	-52.29988	-52.29988	-32.18455	-32.18455
-48.216537	-48.216537	47.656174	47.656174	22.33969	22.33969	-27.206345	-27.206345	-5.149691	-5.149691	6.9654474	6.9654474	-27.606693	-27.606693	43.6076	43.6076	-23.360062	-23.360062	54.63027	54.63027	-38.250744	-38.250744	-27.352266	-27.352266
21.699244	21.699244	-37.681698	-37.681698	-7.1872106	-7.1872106	21.17328	21.17328	-9.034784	-9.034784	-6.101936	-6.101936	31.885853	31.885853	31.239424	31.239424	-28.775324	-28.775324	57.807487	57.807487	-36.530796	-36.530796	-33.79968	-33.79968
-18.061922	-18.061922	22.700628	22.700628	21.589252	21.589252	-27.125813	-27.125813	-13.965499	-13.965499	18.27612	18.27612	-27.830717	-27.830717	30.176643	30.176643	-26.672428	-26.672428	54.40901	54.40901	-36.585503	-36.585503	-33.271904	-33.271904
3.5149562	3.5149562	18.043222	18.043222	27.273335	27.273335	19.642242	19.642242	41.38954	41.38954	14.884802	14.884802	19.787176	19.787176	28.498878	28.498878	-42.247536	-42.247536	9.745896	9.745896	-34.938667	-34.938667	-49.00224	-49.00224
-5.323423	-5.323423	-46.6512	-46.6512	1.0816159	1.0816159	33.038982	33.038982	-9.103917	-9.103917	-18.614511	-18.614511	4.5982533	4.5982533	-9.101175	-9.101175	32.26176	32.26176	-23.647236	-23.647236	-7.4046397	-7.4046397	3.445183	3.445183
-45.094593	-45.094593	36.1746	36.1746	2.250166	2.250166	-34.262478	-34.262478	10.004488	10.004488	-2.4302166	-2.4302166	15.175657	15.175657	40.29972	40.29972	-36.58328	-36.58328	39.543438	39.543438	-49.951923	-49.951923	-33.53364	-33.53364
26.028328	26.028328	-8.185496	-8.185496	-35.62802	-35.62802	-33.23007	-33.23007	-12.242033	-12.242033	4.203541	4.203541	14.144203	14.144203	39.43298	39.43298	-32.71528	-32.71528	57.837193	57.837193	-51.567543	-51.567543	-32.144028	-32.144028
-20.135107	-20.135107	33.913742	33.913742	10.257304	10.257304	-17.732399	-17.732399	19.520185	19.520185	5.4111724	5.4111724	2.4234416	2.4234416	15.475217	15.475217	-18.653881	-18.653881	24.740475	24.740475	-26.218729	-26.218729	-36.51058	-36.51058
-32.185837	-32.185837	19.81387	19.81387	-4.419847	-4.419847	-12.441995	-12.441995	12.508913	12.508913	-7.545723	-7.545723	-7.514259	-7.514259	-2.1307955	-2.1307955	6.119614	6.119614	-8.594157	-8.594157	-29.53978	-29.53978	-13.084482	-13.084482
27.355711	27.355711	9.417268	9.417268	-10.5338955	-10.5338955	-12.19494	-12.19494	-19.082102	-19.082102	-8.536521	-8.536521	-12.295569	-12.295569	28.029932	28.029932	-27.586641	-27.586641	55.78823	55.78823	-42.867382	-42.867382	-30.216991	-30.216991
-51.483906	-51.483906	44.43498	44.43498	21.794977	21.794977	-34.731213	-34.731213	-11.418835	-11.418835	16.007551	16.007551	-16.69884	-16.69884	40.088715	40.088715	-30.852991	-30.852991	45.00568	45.00568	-45.395126	-45.395126	-29.334946	-29.334946
25.964235	25.964235	-33.848064	-33.848064	-4.0638256	-4.0638256	12.125163	12.125163	34.771366	34.771366	-2.2074533	-2.2074533	37.57401	37.57401	11.328852	11.328852	7.7151694	7.7151694	1.535984	1.535984	-23.171717	-23.171717	-29.467585	-29.467585
25.088032	25.088032	5.1616287	5.1616287	-8.20182	-8.20182	-23.156084	-23.156084	-5.222105	-5.222105	-5.3960834	-5.3960834	9.371293	9.371293	42.423706	42.423706	-21.210958	-21.210958	38.644863	38.644863	-42.40549	-42.40549	-31.097763	-31.097763
-49.952137	-49.952137	12.877049	12.877049	20.745676	20.745676	-27.672668	-27.672668	31.349335	31.349335	13.191189	13.191189	2.2365975	2.2365975	17.416458	17.416458	-32.64652	-32.64652	6.1752477	6.1752477	-29.267944	-29.267944	-45.11079	-45.11079
-21.614407	-21.614407	54.388393	54.388393	0.11864415	0.11864415	-26.27943	-26.27943	-15.79098	-15.79098	14.50895	14.50895	-25.445625	-25.445625	31.431854	31.431854	-39.313614	-39.313614	20.389431	20.389431	-49.56112	-49.56112	-35.415283	-35.415283
-50.78302	-50.78302	26.915756	26.915756	21.134077	21.134077	-17.791887	-17.791887	6.472992	6.472992	-7.8039107	-7.8039107	18.46558	18.46558	42.536777	42.536777	-22.016111	-22.016111	38.499775	38.499775	-44.9378	-44.9378	-34.9254	-34.9254
-20.938719	-20.938719	11.685579	11.685579	6.036166	6.036166	-17.743214	-17.743214	34.95194	34.95194	17.43448	17.43448	28.402044	28.402044	25.33415	25.33415	-42.323906	-42.323906	41.15077	41.15077	-33.71458	-33.71458	-47.537052	-47.537052
28.446327	28.446327	-0.99373764	-0.99373764	-0.8549266	-0.8549266	-31.254398	-31.254398	-8.492702	-8.492702	20.199265	20.199265	14.740889	14.740889	17.465363	17.465363	-21.049076	-21.049076	26.338528	26.338528	-6.2968726	-6.2968726	-7.528027	-7.528027
-33.36982	-33.36982	9.197616	9.197616	-6.463461	-6.463461	-17.28639	-17.28639	21.109581	21.109581	18.894869	18.894869	11.934086	11.934086	26.457531	26.457531	-43.85453	-43.85453	45.00718	45.00718	-33.861996	-33.861996	-44.41524	-44.41524
30.845434	30.845434	-36.26871	-36.26871	8.254482	8.254482	5.961203	5.961203	-7.7760296	-7.7760296	-17.37258	-17.37258	14.861106	14.861106	37.950954	37.950954	-28.567211	-28.567211	61.33844	61.33844	-42.8441	-42.8441	-33.808228	-33.808228
15.478315	15.478315	14.768434	14.768434	-40.113785	-40.113785	-18.33989	-18.33989	-24.688744	-24.688744	-1.4866879	-1.4866879	-48.4746	-48.4746	-30.460844	-30.460844	-11.036966	-11.036966	6.8513203	6.8513203	16.771759	16.771759	64.39627	64.39627
-24.610611	-24.610611	34.71001	34.71001	5.449112	5.449112	-9.3414955	-9.3414955	-12.422486	-12.422486	1.4475851	1.4475851	-34.103767	-34.103767	35.225082	35.225082	-19.467678	-19.467678	39.697735	39.697735	-35.049606	-35.049606	-27.572489	-27.572489
-10.730086	-10.730086	-0.6368988	-0.6368988	11.187641	11.187641	-20.444359	-20.444359	-13.764269	-13.764269	-11.719822	-11.719822	-15.430757	-15.430757	22.197311	22.197311	-18.886772	-18.886772	41.348755	41.348755	-5.8588705	-5.8588705	-6.549545	-6.549545
24.647314	24.647314	-36.05981	-36.05981	-1.9653378	-1.9653378	-7.423784	-7.423784	29.10652	29.10652	-18.554195	-18.554195	30.313963	30.313963	-3.9575307	-3.9575307	28.876123	28.876123	-23.309315	-23.309315	-29.589262	-29.589262	-9.88077	-9.88077
26.163939	26.163939	-44.130253	-44.130253	7.199639	7.199639	-3.9723291	-3.9723291	-24.858322	-24.858322	8.950184	8.950184	-16.473095	-16.473095	-7.2376914	-7.2376914	4.1642146	4.1642146	-12.97729	-12.97729	-4.3342514	-4.3342514	0.5683818	0.5683818
27.54641	27.54641	-30.226662	-30.226662	-3.008263	-3.008263	-18.902857	-18.902857	7.6543255	7.6543255	12.521101	12.521101	13.381437	13.381437	43.08136	43.08136	-28.482536	-28.482536	57.735573	57.735573	-43.580315	-43.580315	-33.634052	-33.634052
13.736615	13.736615	-36.094345	-36.094345	-4.1751657	-4.1751657	-1.4480839	-1.4480839	17.212835	17.212835	-11.220144	-11.220144	20.166332	20.166332	-3.0676527	-3.0676527	40.12377	40.12377	-9.313277	-9.313277	-8.765162	-8.765162	29.581839	29.581839
-20.101896	-20.101896	12.904751	12.904751	0.63296175	0.63296175	-27.913523	-27.913523	-4.420569	-4.420569	15.348938	15.348938	15.340254	15.340254	-0.61638135	-0.61638135	-21.348413	-21.348413	8.94153	8.94153	16.144194	16.144194	43.58396	43.58396
-1.7232089	-1.7232089	5.0687776	5.0687776	-24.912485	-24.912485	-18.469906	-18.469906	-8.520476	-8.520476	4.231966	4.231966	15.1588745	15.1588745	39.014027	39.014027	-33.86123	-33.86123	41.029198	41.029198	-50.385468	-50.385468	-31.064276	-31.064276
19.80946	19.80946	-26.724787	-26.724787	14.458202	14.458202	-12.951247	-12.951247	10.462316	10.462316	-1.0591584	-1.0591584	14.523524	14.523524	34.22892	34.22892	-35.666496	-35.666496	54.55808	54.55808	-47.603306	-47.603306	-34.53244	-34.53244
21.066174	21.066174	11.0064125	11.0064125	-31.238062	-31.238062	-23.10528	-23.10528	11.539855	11.539855	-17.406784	-17.406784	0.49244374	0.49244374	-5.377222	-5.377222	28.459396	28.459396	-20.821093	-20.821093	-29.391537	-29.391537	-10.950458	-10.950458
23.552263	23.552263	10.452997	10.452997	-32.71685	-32.71685	-25.757702	-25.757702	-5.5130105	-5.5130105	-1.4625304	-1.4625304	18.189262	18.189262	20.911242	20.911242	-29.345535	-29.345535	47.94775	47.94775	-30.328403	-30.328403	-36.694733	-36.694733
27.55239	27.55239	8.231408	8.231408	-12.216409	-12.216409	-0.27391264	-0.27391264	-7.7908015	-7.7908015	-0.2537331	-0.2537331	10.397543	10.397543	-12.374032	-12.374032	-37.652264	-37.652264	13.813068	13.813068	2.996574	2.996574	36.48529	36.48529
-18.72807	-18.72807	25.301025	25.301025	0.83457863	0.83457863	-13.778579	-13.778579	-7.1514153	-7.1514153	-17.474037	-17.474037	-11.292869	-11.292869	19.944311	19.944311	-8.882928	-8.882928	45.214172	45.214172	-30.179035	-30.179035	-24.682838	-24.682838
-3.8667817	-3.8667817	-16.874826	-16.874826	33.850365	33.850365	-31.683067	-31.683067	-12.385503	-12.385503	18.86137	18.86137	18.30945	18.30945	42.19243	42.19243	-32.034485	-32.034485	43.14539	43.14539	-45.645767	-45.645767	-30.277046	-30.277046
16.78717	16.78717	12.737914	12.737914	27.03074	27.03074	-29.66113	-29.66113	-22.96494	-22.96494	24.311623	24.311623	-37.529472	-37.529472	-11.514112	-11.514112	-35.94444	-35.94444	10.901904	10.901904	1.7785282	1.7785282	35.00465	35.00465
-37.27367	-37.27367	51.728344	51.728344	-11.3660145	-11.3660145	-5.667206	-5.667206	-3.83128	-3.83128	4.264812	4.264812	-4.480454	-4.480454	21.161745	21.161745	-21.374758	-21.374758	50.15549	50.15549	-4.688043	-4.688043	-5.245637	-5.245637
-20.405811	-20.405811	18.95607	18.95607	10.951356	10.951356	-24.201529	-24.201529	3.2173743	3.2173743	-1.8468386	-1.8468386	-4.978795	-4.978795	16.193428	16.193428	-29.704044	-29.704044	5.7754	5.7754	-45.04057	-45.04057	-27.582258	-27.582258
-3.5689952	-3.5689952	15.840505	15.840505	14.737594	14.737594	-5.026263	-5.026263	-18.177042	-18.177042	10.2104435	10.2104435	15.041147	15.041147	-19.95327	-19.95327	35.13254	35.13254	-39.141506	-39.141506	-11.276097	-11.276097	35.169247	35.169247
26.583487	26.583487	-27.228216	-27.228216	-9.416246	-9.416246	-12.178523	-12.178523	-7.3616033	-7.3616033	-2.1991167	-2.1991167	5.867981	5.867981	44.78753	44.78753	-22.373384	-22.373384	41.74954	41.74954	-41.553345	-41.553345	-30.725931	-30.725931
-22.995804	-22.995804	11.898986	11.898986	-1.421868	-1.421868	-25.424244	-25.424244	48.215363	48.215363	-26.079105	-26.079105	17.87193	17.87193	28.052855	28.052855	-41.053936	-41.053936	7.9285626	7.9285626	-34.80556	-34.80556	-49.90261	-49.90261
26.5782	26.5782	-36.0181	-36.0181	7.559149	7.559149	-16.841871	-16.841871	31.184519	31.184519	17.520065	17.520065	9.7565155	9.7565155	17.178867	17.178867	-30.284443	-30.284443	10.726965	10.726965	-30.741571	-30.741571	-45.64753	-45.64753
-21.15798	-21.15798	14.643239	14.643239	-0.6547296	-0.6547296	-21.166323	-21.166323	9.532142	9.532142	-6.431764	-6.431764	-12.765251	-12.765251	5.404864	5.404864	-21.060068	-21.060068	31.799328	31.799328	-44.820118	-44.820118	-35.882057	-35.882057
18.281853	18.281853	-5.390891	-5.390891	-42.99076	-42.99076	-32.79419	-32.79419	40.208397	40.208397	15.038263	15.038263	20.98382	20.98382	15.553301	15.553301	-27.731491	-27.731491	23.466362	23.466362	-36.417213	-36.417213	-34.596836	-34.596836
-39.35738	-39.35738	32.884	32.884	-8.633198	-8.633198	-30.552969	-30.552969	-7.3460174	-7.3460174	7.8748507	7.8748507	11.986529	11.986529	38.1539	38.1539	-27.71031	-27.71031	60.16634	60.16634	-42.43875	-42.43875	-32.803703	-32.803703
23.552242	23.552242	-48.238472	-48.238472	-1.9067501	-1.9067501	17.81099	17.81099	-4.361867	-4.361867	14.177987	14.177987	25.444729	25.444729	22.582611	22.582611	-7.9566994	-7.9566994	40.048172	40.048172	-1.8868228	-1.8868228	-5.935204	-5.935204
30.56071	30.56071	-43.70301	-43.70301	-10.396947	-10.396947	-17.201408	-17.201408	-12.055668	-12.055668	-11.918924	-11.918924	4.653498	4.653498	36.34184	36.34184	-29.49782	-29.49782	57.569077	57.569077	-43.81508	-43.81508	-34.2574	-34.2574
-23.510265	-23.510265	13.347457	13.347457	5.4810233	5.4810233	-16.338501	-16.338501	16.378036	16.378036	23.810034	23.810034	21.747738	21.747738	23.99618	23.99618	-40.753128	-40.753128	42.348724	42.348724	-32.67869	-32.67869	-48.077175	-48.077175
5.018349	5.018349	-15.616435	-15.616435	27.93466	27.93466	-37.74809	-37.74809	-8.917419	-8.917419	23.46701	23.46701	-38.35321	-38.35321	-32.27038	-32.27038	-10.1230545	-10.1230545	-32.93268	-32.93268	15.741907	15.741907	65.05706	65.05706
32.32107	32.32107	-32.701523	-32.701523	3.3594522	3.3594522	-25.911995	-25.911995	-26.116371	-26.116371	27.593655	27.593655	34.317135	34.317135	-11.744205	-11.744205	11.0025625	11.0025625	5.4023504	5.4023504	5.9377904	5.9377904	42.718723	42.718723
24.254986	24.254986	7.7754264	7.7754264	-28.876703	-28.876703	-20.040707	-20.040707	31.344576	31.344576	23.754623	23.754623	16.90501	16.90501	21.191523	21.191523	-32.093555	-32.093555	45.88346	45.88346	-31.196186	-31.196186	-45.38733	-45.38733
29.067955	29.067955	15.263277	15.263277	0.27310973	0.27310973	-33.06781	-33.06781	22.99155	22.99155	10.651369	10.651369	26.514647	26.514647	19.2097	19.2097	-36.882507	-36.882507	22.619162	22.619162	-31.217556	-31.217556	-45.821453	-45.821453
-17.284796	-17.284796	29.261978	29.261978	4.147726	4.147726	-4.836733	-4.836733	-35.90245	-35.90245	-3.8889668	-3.8889668	0.6532917	0.6532917	-30.177681	-30.177681	10.8631315	10.8631315	-28.393267	-28.393267	-0.7668524	-0.7668524	3.8354118	3.8354118
-44.0665	-44.0665	-1.1192193	-1.1192193	21.023884	21.023884	-36.312077	-36.312077	-18.024181	-18.024181	-25.58952	-25.58952	-41.419308	-41.419308	9.582425	9.582425	4.1332965	4.1332965	41.482964	41.482964	-5.7479663	-5.7479663	28.907904	28.907904
13.802747	13.802747	25.51695	25.51695	23.394875	23.394875	-20.841505	-20.841505	-7.3030295	-7.3030295	-9.16944	-9.16944	2.5626326	2.5626326	15.009013	15.009013	-9.289007	-9.289007	19.065397	19.065397	-36.51506	-36.51506	-23.237158	-23.237158
10.031052	10.031052	2.4337027	2.4337027	28.876354	28.876354	-17.992228	-17.992228	7.654412	7.654412	-15.436023	-15.436023	-16.417202	-16.417202	-3.1212788	-3.1212788	42.32467	42.32467	25.078796	25.078796	-6.49088	-6.49088	29.834679	29.834679
23.861479	23.861479	-28.8345	-28.8345	-15.344677	-15.344677	-7.8916535	-7.8916535	-8.237132	-8.237132	-19.34135	-19.34135	-38.256172	-38.256172	-20.88785	-20.88785	56.699596	56.699596	-65.06689	-65.06689	-12.918977	-12.918977	38.858276	38.858276
4.7126956	4.7126956	22.462568	22.462568	18.351809	18.351809	-33.627544	-33.627544	-11.192547	-11.192547	-10.518311	-10.518311	-12.225368	-12.225368	38.230286	38.230286	-25.62282	-25.62282	60.568455	60.568455	-36.79158	-36.79158	-28.53818	-28.53818
1.2476711	1.2476711	9.492376	9.492376	33.169266	33.169266	-24.749752	-24.749752	-13.093504	-13.093504	-17.01044	-17.01044	-14.164558	-14.164558	46.744987	46.744987	-22.5131	-22.5131	46.446075	46.446075	-38.012806	-38.012806	-26.635996	-26.635996
30.710077	30.710077	-41.043274	-41.043274	7.7839417	7.7839417	-24.566156	-24.566156	-18.128172	-18.128172	6.0160465	6.0160465	2.9466717	2.9466717	-3.6489754	-3.6489754	-0.5074278	-0.5074278	-1.874526	-1.874526	-6.362542	-6.362542	-1.8153232	-1.8153232
-48.448376	-48.448376	54.769566	54.769566	-12.109128	-12.109128	-33.551414	-33.551414	-12.344119	-12.344119	8.210486	8.210486	-12.179839	-12.179839	27.79577	27.79577	-25.672688	-25.672688	56.593346	56.593346	-36.383453	-36.383453	-29.076628	-29.076628
7.3335395	7.3335395	5.0567365	5.0567365	47.38875	47.38875	-11.257441	-11.257441	-19.299873	-19.299873	21.211971	21.211971	-17.288975	-17.288975	-11.746555	-11.746555	-36.62404	-36.62404	12.667205	12.667205	2.23224	2.23224	35.455093	35.455093
24.676485	24.676485	11.145213	11.145213	-22.772495	-22.772495	-31.552423	-31.552423	-15.576787	-15.576787	6.8043885	6.8043885	-16.468792	-16.468792	41.607235	41.607235	-34.75064	-34.75064	58.460876	58.460876	-49.975166	-49.975166	-31.370045	-31.370045
-35.741806	-35.741806	28.84063	28.84063	-1.7891316	-1.7891316	-29.975218	-29.975218	-22.507662	-22.507662	-1.7870711	-1.7870711	-34.451572	-34.451572	38.223812	38.223812	-36.334103	-36.334103	56.590145	56.590145	-50.338955	-50.338955	-30.090622	-30.090622
-20.787851	-20.787851	33.172844	33.172844	10.768653	10.768653	-6.6012497	-6.6012497	-14.864194	-14.864194	-8.167524	-8.167524	-33.796078	-33.796078	-21.220224	-21.220224	48.150314	48.150314	-52.039215	-52.039215	-12.463021	-12.463021	35.383923	35.383923
-22.03081	-22.03081	30.537584	30.537584	1.949372	1.949372	-19.73205	-19.73205	-4.992578	-4.992578	25.058947	25.058947	-15.857102	-15.857102	47.26246	47.26246	-33.90701	-33.90701	48.503033	48.503033	-44.62016	-44.62016	-31.607048	-31.607048
-35.736115	-35.736115	-15.472864	-15.472864	-14.950603	-14.950603	-17.449581	-17.449581	-5.176019	-5.176019	-3.1310008	-3.1310008	-16.688835	-16.688835	40.860977	40.860977	-34.9347	-34.9347	58.23597	58.23597	-48.8347	-48.8347	-33.39575	-33.39575
24.249292	24.249292	-30.237574	-30.237574	-6.5653634	-6.5653634	14.172601	14.172601	-9.03352	-9.03352	1.6110107	1.6110107	-2.2237852	-2.2237852	-26.623089	-26.623089	23.044197	23.044197	-20.549278	-20.549278	-7.929957	-7.929957	2.296521	2.296521
-4.326355	-4.326355	-15.08689	-15.08689	43.48882	43.48882	-32.469597	-32.469597	-8.678337	-8.678337	-4.683374	-4.683374	-8.755615	-8.755615	-25.122023	-25.122023	6.72343	6.72343	-6.2555275	-6.2555275	-35.516716	-35.516716	-23.099215	-23.099215
-22.81954	-22.81954	40.909042	40.909042	9.900139	9.900139	-18.927057	-18.927057	-6.0350065	-6.0350065	21.945091	21.945091	-13.417586	-13.417586	34.438034	34.438034	-32.141804	-32.141804	42.124077	42.124077	-41.833313	-41.833313	-31.18398	-31.18398
-9.263603	-9.263603	7.2521625	7.2521625	27.703424	27.703424	14.879679	14.879679	0.686163	0.686163	-14.890899	-14.890899	-12.858422	-12.858422	31.474571	31.474571	-17.602623	-17.602623	61.096455	61.096455	-33.359467	-33.359467	-28.312777	-28.312777
17.372747	17.372747	-40.813446	-40.813446	-5.4582477	-5.4582477	32.42012	32.42012	-10.610927	-10.610927	-16.690788	-16.690788	-19.554485	-19.554485	44.667484	44.667484	-25.962915	-25.962915	40.920654	40.920654	-41.72827	-41.72827	-27.7051	-27.7051
23.836557	23.836557	-36.46449	-36.46449	-2.4339137	-2.4339137	13.88511	13.88511	-12.783876	-12.783876	-9.508726	-9.508726	0.074694775	0.074694775	-8.625034	-8.625034	15.550915	15.550915	-13.512279	-13.512279	-3.1344397	-3.1344397	3.3314495	3.3314495
-3.0984018	-3.0984018	-47.46416	-47.46416	-14.874514	-14.874514	27.05838	27.05838	-9.751498	-9.751498	-8.043833	-8.043833	-14.769765	-14.769765	40.51769	40.51769	-30.027678	-30.027678	47.583412	47.583412	-43.809372	-43.809372	-28.397255	-28.397255
-28.398003	-28.398003	26.872084	26.872084	-3.775125	-3.775125	-16.865143	-16.865143	-14.268152	-14.268152	16.671146	16.671146	10.638987	10.638987	32.068	32.068	-18.799541	-18.799541	58.44509	58.44509	-34.798504	-34.798504	-31.982973	-31.982973
13.483582	13.483582	46.190132	46.190132	47.121567	47.121567	-30.964996	-30.964996	8.423102	8.423102	0.13477014	0.13477014	-32.641342	-32.641342	8.275922	8.275922	-38.92015	-38.92015	35.17545	35.17545	-50.94997	-50.94997	-34.02822	-34.02822
-48.17299	-48.17299	47.667576	47.667576	22.699757	22.699757	-11.383215	-11.383215	-18.57952	-18.57952	-17.003302	-17.003302	-3.2053254	-3.2053254	46.390285	46.390285	-27.15614	-27.15614	48.94359	48.94359	-42.293438	-42.293438	-28.910421	-28.910421
-9.465032	-9.465032	18.989634	18.989634	12.879609	12.879609	-12.793778	-12.793778	-13.24754	-13.24754	-16.101166	-16.101166	6.749715	6.749715	19.14925	19.14925	-5.604632	-5.604632	31.423105	31.423105	-29.038134	-29.038134	-23.213066	-23.213066
-35.445568	-35.445568	4.953293	4.953293	-3.1341608	-3.1341608	12.61217	12.61217	-20.835379	-20.835379	6.068365	6.068365	-38.159607	-38.159607	44.765156	44.765156	-26.433378	-26.433378	41.687996	41.687996	-41.751186	-41.751186	-27.535948	-27.535948
15.754224	15.754224	-37.74384	-37.74384	50.33169	50.33169	-16.378397	-16.378397	-4.959061	-4.959061	-16.567266	-16.567266	-4.083205	-4.083205	35.098896	35.098896	-31.220304	-31.220304	48.41014	48.41014	-41.406796	-41.406796	-34.759674	-34.759674
-25.991093	-25.991093	11.948036	11.948036	-1.2610303	-1.2610303	-14.914329	-14.914329	39.1024	39.1024	15.876713	15.876713	27.667307	27.667307	22.507349	22.507349	-42.019382	-42.019382	39.30525	39.30525	-33.88949	-33.88949	-48.11811	-48.11811
-16.305372	-16.305372	40.700996	40.700996	8.568368	8.568368	-7.761982	-7.761982	-15.643833	-15.643833	-1.7827114	-1.7827114	-10.54085	-10.54085	26.39186	26.39186	-0.6243555	-0.6243555	4.826323	4.826323	-32.127224	-32.127224	-23.700306	-23.700306
33.802517	33.802517	-44.421696	-44.421696	10.172752	10.172752	3.9421337	3.9421337	-4.4394493	-4.4394493	4.2865024	4.2865024	18.036793	18.036793	37.022125	37.022125	-36.04008	-36.04008	57.725655	57.725655	-40.23479	-40.23479	-31.63001	-31.63001
-41.980568	-41.980568	50.31806	50.31806	-14.833666	-14.833666	-23.042746	-23.042746	-14.393941	-14.393941	-2.0793571	-2.0793571	-36.905025	-36.905025	-5.4100456	-5.4100456	-3.171773	-3.171773	23.070648	23.070648	12.218944	12.218944	35.221706	35.221706
-28.660542	-28.660542	32.392406	32.392406	-4.4901915	-4.4901915	-20.67538	-20.67538	-7.540546	-7.540546	7.6062913	7.6062913	-43.36489	-43.36489	4.742028	4.742028	-3.9816997	-3.9816997	26.968634	26.968634	1.7967274	1.7967274	-1.2162052	-1.2162052
18.194576	18.194576	17.325275	17.325275	28.61762	28.61762	-20.566666	-20.566666	-16.872612	-16.872612	6.2258463	6.2258463	8.762059	8.762059	35.024883	35.024883	-30.00922	-30.00922	57.717022	57.717022	-41.392853	-41.392853	-34.8235	-34.8235
22.303728	22.303728	-40.164608	-40.164608	0.22385491	0.22385491	13.0891075	13.0891075	30.833744	30.833744	-32.09579	-32.09579	-12.532793	-12.532793	2.5585303	2.5585303	0.84963846	0.84963846	23.057482	23.057482	-26.292599	-26.292599	-19.596907	-19.596907
7.025402	7.025402	-35.094894	-35.094894	0.22146973	0.22146973	33.71006	33.71006	9.671892	9.671892	10.837398	10.837398	34.733234	34.733234	-9.730226	-9.730226	-14.711587	-14.711587	16.628323	16.628323	16.529087	16.529087	48.94074	48.94074
-8.305922	-8.305922	34.71138	34.71138	30.3289	30.3289	-15.6572275	-15.6572275	15.664176	15.664176	-13.828236	-13.828236	15.743999	15.743999	26.191853	26.191853	-14.507143	-14.507143	56.731403	56.731403	-33.660305	-33.660305	-30.537577	-30.537577
24.93681	24.93681	9.104282	9.104282	-33.355522	-33.355522	-15.401912	-15.401912	0.67342424	0.67342424	-5.9660325	-5.9660325	-7.590682	-7.590682	25.78254	25.78254	-9.736319	-9.736319	52.81268	52.81268	-24.59607	-24.59607	-21.377829	-21.377829
-41.06855	-41.06855	28.337076	28.337076	-9.28143	-9.28143	-31.845963	-31.845963	-9.3016	-9.3016	-0.79625416	-0.79625416	-37.66241	-37.66241	29.067886	29.067886	-18.195776	-18.195776	62.156586	62.156586	-7.6498213	-7.6498213	-7.065174	-7.065174
18.643948	18.643948	-36.14959	-36.14959	-1.7182815	-1.7182815	25.84835	25.84835	-0.33435938	-0.33435938	16.132395	16.132395	-11.042186	-11.042186	29.536858	29.536858	-22.581577	-22.581577	45.20702	45.20702	-34.167877	-34.167877	-33.11601	-33.11601
23.348423	23.348423	-34.288998	-34.288998	-3.731353	-3.731353	5.2157335	5.2157335	-16.247309	-16.247309	-14.181504	-14.181504	-19.976265	-19.976265	20.928722	20.928722	-3.1068397	-3.1068397	45.756584	45.756584	-26.527456	-26.527456	-22.192053	-22.192053
-7.145668	-7.145668	-43.781517	-43.781517	-8.461917	-8.461917	33.261066	33.261066	-42.169647	-42.169647	2.3223279	2.3223279	-5.9714956	-5.9714956	-28.884169	-28.884169	-27.06814	-27.06814	20.370083	20.370083	-40.2226	-40.2226	-26.477255	-26.477255
-34.62783	-34.62783	-2.3601906	-2.3601906	2.6558843	2.6558843	-15.485591	-15.485591	7.3392587	7.3392587	7.5121913	7.5121913	10.405895	10.405895	44.20155	44.20155	-31.650343	-31.650343	39.21801	39.21801	-45.824993	-45.824993	-34.50308	-34.50308
4.8698983	4.8698983	-7.42067	-7.42067	35.111195	35.111195	-20.882257	-20.882257	-43.145115	-43.145115	5.2004466	5.2004466	-22.838434	-22.838434	5.4385743	5.4385743	-34.683308	-34.683308	7.2097516	7.2097516	1.3958414	1.3958414	34.39438	34.39438
-5.5274878	-5.5274878	-36.392445	-36.392445	-3.9137952	-3.9137952	31.449606	31.449606	10.761347	10.761347	12.10506	12.10506	12.848603	12.848603	42.793472	42.793472	-30.069967	-30.069967	51.654057	51.654057	-42.064423	-42.064423	-31.924143	-31.924143
-9.833325	-9.833325	-45.904636	-45.904636	-14.817812	-14.817812	41.43795	41.43795	-6.9661508	-6.9661508	14.394687	14.394687	15.743902	15.743902	-23.880138	-23.880138	43.046017	43.046017	-53.911945	-53.911945	-14.950319	-14.950319	33.703907	33.703907
15.555666	15.555666	14.506837	14.506837	10.90611	10.90611	-9.523499	-9.523499	1.7214556	1.7214556	-13.758584	-13.758584	21.988577	21.988577	-16.012003	-16.012003	-13.653945	-13.653945	1.5422422	1.5422422	16.684313	16.684313	51.676548	51.676548
-40.15996	-40.15996	33.192787	33.192787	1.972911	1.972911	-28.338076	-28.338076	-16.213264	-16.213264	19.149403	19.149403	-4.3134613	-4.3134613	21.932398	21.932398	-40.349323	-40.349323	38.049484	38.049484	0.088685095	0.088685095	-7.6058965	-7.6058965
-21.078781	-21.078781	49.70561	49.70561	10.313742	10.313742	-31.878536	-31.878536	-17.6216	-17.6216	-14.559737	-14.559737	-31.890736	-31.890736	-4.862709	-4.862709	25.493025	25.493025	-20.998463	-20.998463	-27.242125	-27.242125	-10.840624	-10.840624
27.00774	27.00774	27.828764	27.828764	-25.396744	-25.396744	-31.234875	-31.234875	-20.425047	-20.425047	16.739067	16.739067	14.154146	14.154146	43.857292	43.857292	-32.74005	-32.74005	39.706577	39.706577	-45.98701	-45.98701	-33.504833	-33.504833
-5.7659774	-5.7659774	48.55961	48.55961	35.3174	35.3174	-16.927164	-16.927164	-11.943874	-11.943874	-2.7493489	-2.7493489	-1.392449	-1.392449	-6.770974	-6.770974	24.782412	24.782412	-23.267803	-23.267803	-27.435051	-27.435051	-10.684155	-10.684155
20.830984	20.830984	-30.978476	-30.978476	-0.19162998	-0.19162998	-27.671555	-27.671555	8.010323	8.010323	-8.261993	-8.261993	10.265671	10.265671	42.551197	42.551197	-21.15761	-21.15761	32.96809	32.96809	-44.47471	-44.47471	-36.014492	-36.014492
28.756256	28.756256	-43.0582	-43.0582	8.014796	8.014796	-14.185179	-14.185179	22.829565	22.829565	5.1926455	5.1926455	16.000923	16.000923	37.206688	37.206688	-35.20054	-35.20054	40.691364	40.691364	-50.921295	-50.921295	-32.48508	-32.48508
15.436887	15.436887	19.845844	19.845844	40.727936	40.727936	-19.844824	-19.844824	-7.5353885	-7.5353885	17.653473	17.653473	-34.548428	-34.548428	42.561073	42.561073	-30.691187	-30.691187	58.3693	58.3693	-43.82272	-43.82272	-31.960007	-31.960007
9.44014	9.44014	52.02276	52.02276	18.709084	18.709084	-26.321072	-26.321072	-13.895613	-13.895613	-27.511116	-27.511116	-34.95305	-34.95305	-9.514826	-9.514826	50.99317	50.99317	-26.40497	-26.40497	-15.398039	-15.398039	36.8336	36.8336
-40.74732	-40.74732	31.687515	31.687515	-6.399154	-6.399154	-9.37675	-9.37675	-5.8936167	-5.8936167	-17.536518	-17.536518	-40.44262	-40.44262	-7.5539227	-7.5539227	23.698538	23.698538	24.282797	24.282797	-8.643579	-8.643579	2.4445503	2.4445503
-50.62487	-50.62487	31.439787	31.439787	19.468807	19.468807	-20.326263	-20.326263	-7.0293484	-7.0293484	-5.824239	-5.824239	17.088385	17.088385	18.575665	18.575665	-32.46825	-32.46825	6.190092	6.190092	-47.08876	-47.08876	-31.389494	-31.389494
-19.111803	-19.111803	28.904451	28.904451	8.39639	8.39639	-11.053855	-11.053855	20.812115	20.812115	-8.082378	-8.082378	28.851055	28.851055	21.683226	21.683226	-33.743813	-33.743813	35.40055	35.40055	-37.29384	-37.29384	-51.39885	-51.39885
-24.570757	-24.570757	24.796974	24.796974	-4.3552213	-4.3552213	-29.165249	-29.165249	-11.792344	-11.792344	-30.995504	-30.995504	-22.683943	-22.683943	8.1043215	8.1043215	-51.755203	-51.755203	13.414869	13.414869	14.361218	14.361218	-22.932	-22.932
12.098993	12.098993	-31.300528	-31.300528	-6.587297	-6.587297	24.470438	24.470438	40.44847	40.44847	22.98769	22.98769	38.75594	38.75594	40.087013	40.087013	-53.638187	-53.638187	47.145836	47.145836	16.195517	16.195517	-23.523323	-23.523323
-45.83653	-45.83653	30.603077	30.603077	23.857565	23.857565	-10.674426	-10.674426	-6.398515	-6.398515	0.5163753	0.5163753	-18.958242	-18.958242	23.194641	23.194641	9.627151	9.627151	37.345734	37.345734	28.618605	28.618605	-6.1892047	-6.1892047
-36.775017	-36.775017	27.909075	27.909075	7.707534	7.707534	-5.3778667	-5.3778667	-5.6192284	-5.6192284	12.282001	12.282001	13.851032	13.851032	-4.561936	-4.561936	9.312013	9.312013	-7.0864716	-7.0864716	23.29251	23.29251	-1.493618	-1.493618
12.126893	12.126893	-40.489742	-40.489742	-7.8135915	-7.8135915	43.87117	43.87117	57.904762	57.904762	10.006703	10.006703	37.775578	37.775578	-25.811316	-25.811316	30.614101	30.614101	-28.580591	-28.580591	31.12246	31.12246	2.9912329	2.9912329
11.776841	11.776841	6.7391872	6.7391872	-18.862064	-18.862064	12.084067	12.084067	38.060493	38.060493	-11.648389	-11.648389	-10.379592	-10.379592	49.99723	49.99723	-61.923473	-61.923473	53.09461	53.09461	17.234734	17.234734	-28.519016	-28.519016
1.5191755	1.5191755	49.996937	49.996937	-1.3394285	-1.3394285	-21.08759	-21.08759	-12.698332	-12.698332	-22.61201	-22.61201	-52.211906	-52.211906	-30.27476	-30.27476	39.813725	39.813725	-61.950607	-61.950607	31.296322	31.296322	0.9641359	0.9641359
14.471251	14.471251	10.491153	10.491153	-44.24673	-44.24673	-33.308277	-33.308277	-43.27266	-43.27266	-5.1251917	-5.1251917	-35.324043	-35.324043	12.350735	12.350735	-39.673916	-39.673916	18.88809	18.88809	15.272167	15.272167	-21.218445	-21.218445
-23.437468	-23.437468	21.27352	21.27352	6.558594	6.558594	-26.422565	-26.422565	-5.518579	-5.518579	-2.555856	-2.555856	-16.628355	-16.628355	16.033686	16.033686	-39.231213	-39.231213	37.548588	37.548588	20.877548	20.877548	-15.288248	-15.288248
-6.0965495	-6.0965495	-43.882862	-43.882862	-7.638785	-7.638785	27.198015	27.198015	13.493318	13.493318	-23.504776	-23.504776	31.49906	31.49906	-25.489367	-25.489367	48.600903	48.600903	-61.109077	-61.109077	36.892975	36.892975	16.317242	16.317242
-7.2469416	-7.2469416	11.0970125	11.0970125	-9.823004	-9.823004	-12.422934	-12.422934	-4.1300483	-4.1300483	-14.16914	-14.16914	-33.752853	-33.752853	45.89629	45.89629	-59.005547	-59.005547	57.179447	57.179447	12.976414	12.976414	-28.387985	-28.387985
1.9242663	1.9242663	30.288858	30.288858	18.596577	18.596577	-13.922286	-13.922286	-11.975903	-11.975903	11.175207	11.175207	-30.075981	-30.075981	14.968984	14.968984	-56.859634	-56.859634	15.343901	15.343901	17.84396	17.84396	-25.981163	-25.981163
-44.924843	-44.924843	56.05206	56.05206	18.758127	18.758127	-6.683759	-6.683759	-16.490372	-16.490372	-24.894068	-24.894068	-11.777225	-11.777225	8.095328	8.095328	-43.016113	-43.016113	9.511359	9.511359	21.57023	21.57023	-16.769894	-16.769894
18.099525	18.099525	6.554963	6.554963	42.456486	42.456486	-8.594953	-8.594953	4.093631	4.093631	-10.493615	-10.493615	-13.748343	-13.748343	23.94679	23.94679	-23.257101	-23.257101	32.203037	32.203037	14.524477	14.524477	-7.0846424	-7.0846424
7.0934567	7.0934567	-35.935898	-35.935898	-37.364037	-37.364037	31.9468	31.9468	-23.761232	-23.761232	3.5147152	3.5147152	-7.259588	-7.259588	-5.538754	-5.538754	-29.622786	-29.622786	-3.715016	-3.715016	23.321707	23.321707	-8.199872	-8.199872
-35.90416	-35.90416	7.1333394	7.1333394	0.8747698	0.8747698	-32.37714	-32.37714	-18.56426	-18.56426	-22.688519	-22.688519	-41.5226	-41.5226	12.641011	12.641011	-41.857803	-41.857803	28.565239	28.565239	15.652309	15.652309	-20.615868	-20.615868
5.1940675	5.1940675	11.077634	11.077634	41.66253	41.66253	8.218269	8.218269	-19.11105	-19.11105	-12.07592	-12.07592	-48.7414	-48.7414	5.3123097	5.3123097	-51.04333	-51.04333	16.071604	16.071604	15.140456	15.140456	-22.025642	-22.025642
-4.4723215	-4.4723215	8.050959	8.050959	0.28445575	0.28445575	15.877836	15.877836	-30.067564	-30.067564	34.846222	34.846222	15.742357	15.742357	-8.915243	-8.915243	13.207178	13.207178	-24.550217	-24.550217	23.386036	23.386036	-7.145623	-7.145623
-5.6355567	-5.6355567	7.9411354	7.9411354	-27.348816	-27.348816	40.682663	40.682663	-13.779573	-13.779573	13.117534	13.117534	-7.9994884	-7.9994884	7.4987826	7.4987826	-22.851248	-22.851248	12.449707	12.449707	14.377319	14.377319	-6.190502	-6.190502
-38.020924	-38.020924	9.426912	9.426912	9.171092	9.171092	-16.067923	-16.067923	7.6567407	7.6567407	15.671231	15.671231	1.3234129	1.3234129	43.952206	43.952206	-52.51053	-52.51053	47.62846	47.62846	16.943491	16.943491	-23.43807	-23.43807
-46.657593	-46.657593	12.860284	12.860284	-5.8667526	-5.8667526	-24.02587	-24.02587	-11.817562	-11.817562	18.238384	18.238384	-42.07798	-42.07798	45.90329	45.90329	-61.55342	-61.55342	56.785606	56.785606	13.507578	13.507578	-30.236765	-30.236765
24.424839	24.424839	6.037677	6.037677	-4.287973	-4.287973	5.882837	5.882837	43.333576	43.333576	1.9988803	1.9988803	34.591877	34.591877	45.79391	45.79391	-56.10514	-56.10514	50.55102	50.55102	13.831972	13.831972	-26.780943	-26.780943
4.7477055	4.7477055	47.5707	47.5707	16.884344	16.884344	-33.18363	-33.18363	-35.587418	-35.587418	-7.0408993	-7.0408993	-13.534382	-13.534382	43.02395	43.02395	-62.594738	-62.594738	55.652378	55.652378	12.494635	12.494635	-29.782137	-29.782137
20.157932	20.157932	8.471715	8.471715	58.56268	58.56268	-33.319775	-33.319775	2.9639313	2.9639313	3.957541	3.957541	-11.870427	-11.870427	12.3666725	12.3666725	-64.21895	-64.21895	21.117313	21.117313	14.615558	14.615558	-30.608547	-30.608547
-19.816244	-19.816244	2.291032	2.291032	1.2001958	1.2001958	-21.310799	-21.310799	-3.3077574	-3.3077574	15.982778	15.982778	-13.720013	-13.720013	12.344788	12.344788	-28.85698	-28.85698	17.818176	17.818176	21.803362	21.803362	-20.322681	-20.322681
-5.2260723	-5.2260723	-29.965893	-29.965893	-43.09491	-43.09491	27.743792	27.743792	-25.407913	-25.407913	2.8529744	2.8529744	-12.034855	-12.034855	49.101727	49.101727	-60.82478	-60.82478	52.64783	52.64783	16.6561	16.6561	-28.025034	-28.025034
23.127653	23.127653	6.513051	6.513051	-32.32962	-32.32962	-7.696178	-7.696178	-45.558266	-45.558266	6.5094194	6.5094194	0.09909915	0.09909915	20.566053	20.566053	-13.792575	-13.792575	26.643574	26.643574	19.640087	19.640087	-10.226466	-10.226466
-30.64414	-30.64414	13.404534	13.404534	-0.4253345	-0.4253345	-7.2651043	-7.2651043	2.3075345	2.3075345	21.097448	21.097448	-11.52952	-11.52952	-9.861364	-9.861364	-49.465336	-49.465336	-9.011474	-9.011474	13.879114	13.879114	-20.59903	-20.59903
-29.33886	-29.33886	25.472599	25.472599	2.1347852	2.1347852	-17.662657	-17.662657	-17.001001	-17.001001	17.165445	17.165445	-7.772481	-7.772481	19.40589	19.40589	-39.38016	-39.38016	40.76706	40.76706	22.2089	22.2089	-15.297839	-15.297839
-0.8221762	-0.8221762	-32.119865	-32.119865	-32.63626	-32.63626	43.99694	43.99694	-19.772816	-19.772816	20.977085	20.977085	4.467115	4.467115	-23.554426	-23.554426	19.13943	19.13943	-25.83676	-25.83676	25.414919	25.414919	1.7373472	1.7373472
-12.221221	-12.221221	12.306995	12.306995	34.473907	34.473907	-18.125269	-18.125269	-8.417895	-8.417895	7.826001	7.826001	-10.070261	-10.070261	16.550455	16.550455	-56.30788	-56.30788	16.231707	16.231707	17.857578	17.857578	-25.284273	-25.284273
-2.256015	-2.256015	14.291988	14.291988	-6.332175	-6.332175	34.222755	34.222755	53.054474	53.054474	38.401207	38.401207	38.09178	38.09178	-17.699244	-17.699244	18.916174	18.916174	-25.009888	-25.009888	24.869717	24.869717	1.5032684	1.5032684
-9.494877	-9.494877	6.1859913	6.1859913	6.9118876	6.9118876	-3.436902	-3.436902	-17.108244	-17.108244	29.417274	29.417274	-40.553047	-40.553047	-2.871545	-2.871545	-44.070286	-44.070286	30.27901	30.27901	17.189358	17.189358	-16.408846	-16.408846
-27.929705	-27.929705	-12.715623	-12.715623	-4.608943	-4.608943	-32.07609	-32.07609	-5.269464	-5.269464	-8.144464	-8.144464	-47.773895	-47.773895	50.39909	50.39909	-60.702442	-60.702442	46.64073	46.64073	18.122168	18.122168	-27.408678	-27.408678
20.199934	20.199934	7.8370266	7.8370266	38.77173	38.77173	-23.125925	-23.125925	-27.877062	-27.877062	7.244499	7.244499	-21.117008	-21.117008	15.629423	15.629423	-47.12867	-47.12867	40.79682	40.79682	19.825827	19.825827	-10.83892	-10.83892
-1.428227	-1.428227	5.9203978	5.9203978	4.489954	4.489954	-19.75853	-19.75853	3.5402277	3.5402277	-4.7859745	-4.7859745	15.525812	15.525812	-20.504364	-20.504364	12.972466	12.972466	-21.811466	-21.811466	23.302465	23.302465	0.28000167	0.28000167
21.294096	21.294096	11.675008	11.675008	-45.496437	-45.496437	-2.1990147	-2.1990147	-34.023888	-34.023888	-25.29277	-25.29277	-12.761312	-12.761312	1.7395735	1.7395735	13.337346	13.337346	-2.779778	-2.779778	28.940434	28.940434	-4.116704	-4.116704
-13.117265	-13.117265	-7.618463	-7.618463	11.864264	11.864264	-6.870978	-6.870978	2.4352868	2.4352868	10.865454	10.865454	-12.709074	-12.709074	0.32468706	0.32468706	-28.95198	-28.95198	0.6795836	0.6795836	17.508543	17.508543	-13.781424	-13.781424
-9.125936	-9.125936	-10.679239	-10.679239	1.2279087	1.2279087	-4.1661415	-4.1661415	2.6172304	2.6172304	-24.059391	-24.059391	-15.463411	-15.463411	7.323359	7.323359	12.125628	12.125628	28.053312	28.053312	29.977903	29.977903	-3.8957171	-3.8957171
-45.566917	-45.566917	24.1323	24.1323	20.26911	20.26911	-17.94823	-17.94823	-10.499223	-10.499223	6.7118163	6.7118163	-49.33312	-49.33312	45.151623	45.151623	-60.87383	-60.87383	54.562004	54.562004	14.148222	14.148222	-28.960773	-28.960773
26.33694	26.33694	10.163864	10.163864	-27.560593	-27.560593	-34.230038	-34.230038	34.950726	34.950726	7.0797067	7.0797067	12.132852	12.132852	47.95117	47.95117	-52.58792	-52.58792	50.63055	50.63055	17.260452	17.260452	-21.773243	-21.773243
-40.23002	-40.23002	50.91984	50.91984	-8.785134	-8.785134	-28.581427	-28.581427	-12.71845	-12.71845	3.1975286	3.1975286	-33.8626	-33.8626	3.4137707	3.4137707	-12.844789	-12.844789	1.1733747	1.1733747	23.422071	23.422071	-8.005462	-8.005462
-7.678136	-7.678136	5.9879184	5.9879184	16.73982	16.73982	6.505926	6.505926	-18.064991	-18.064991	19.073662	19.073662	-11.319576	-11.319576	-7.727909	-7.727909	-44.85562	-44.85562	-1.8859391	-1.8859391	16.913527	16.913527	-16.820517	-16.820517
6.805841	6.805841	55.56016	55.56016	57.591106	57.591106	-31.27111	-31.27111	-48.296425	-48.296425	0.9040369	0.9040369	-46.54306	-46.54306	12.56485	12.56485	-52.579254	-52.579254	20.080742	20.080742	21.442513	21.442513	-20.923868	-20.923868
23.656635	23.656635	12.54813	12.54813	-27.068624	-27.068624	-12.724272	-12.724272	-30.904522	-30.904522	-37.140537	-37.140537	-25.045792	-25.045792	26.306736	26.306736	-11.00051	-11.00051	46.908447	46.908447	21.12515	21.12515	-8.507853	-8.507853
0.5136987	0.5136987	9.085701	9.085701	42.226795	42.226795	-0.8976871	-0.8976871	-39.32901	-39.32901	10.526249	10.526249	-9.945474	-9.945474	-10.070837	-10.070837	-49.773537	-49.773537	9.472698	9.472698	14.582675	14.582675	-20.60352	-20.60352
-5.755114	-5.755114	13.391366	13.391366	1.030915	1.030915	-12.839682	-12.839682	1.2566056	1.2566056	-33.534714	-33.534714	-6.1143575	-6.1143575	8.733437	8.733437	-8.920914	-8.920914	10.988571	10.988571	21.086983	21.086983	-9.534039	-9.534039
-11.904225	-11.904225	-41.313747	-41.313747	-9.386478	-9.386478	32.737923	32.737923	34.91397	34.91397	24.836163	24.836163	30.792477	30.792477	-1.1690719	-1.1690719	-5.6231966	-5.6231966	-4.85726	-4.85726	13.996371	13.996371	-4.418587	-4.418587
-3.2117622	-3.2117622	-36.326504	-36.326504	33.602146	33.602146	32.33166	32.33166	1.7993969	1.7993969	-23.660103	-23.660103	-16.028292	-16.028292	9.99195	9.99195	-3.9523487	-3.9523487	20.563412	20.563412	24.09862	24.09862	-5.4798627	-5.4798627
-0.36605242	-0.36605242	13.839445	13.839445	48.382126	48.382126	-28.415668	-28.415668	-37.191517	-37.191517	18.468405	18.468405	-45.2058	-45.2058	41.073685	41.073685	-57.11905	-57.11905	50.48471	50.48471	12.845026	12.845026	-27.42805	-27.42805
2.047172	2.047172	-8.709487	-8.709487	20.62045	20.62045	-23.74639	-23.74639	-14.5455265	-14.5455265	-33.3032	-33.3032	-34.91166	-34.91166	22.370394	22.370394	-36.308487	-36.308487	41.744827	41.744827	23.564085	23.564085	-12.986853	-12.986853
-3.0175505	-3.0175505	2.9030976	2.9030976	29.545185	29.545185	-26.415508	-26.415508	-36.046555	-36.046555	-6.0759706	-6.0759706	-14.127223	-14.127223	10.022389	10.022389	-48.325096	-48.325096	34.226604	34.226604	16.182964	16.182964	-17.999678	-17.999678
8.057981	8.057981	-44.50569	-44.50569	-28.83718	-28.83718	42.980286	42.980286	-22.603046	-22.603046	-30.069153	-30.069153	-27.156738	-27.156738	15.461412	15.461412	-23.55703	-23.55703	39.325027	39.325027	14.457377	14.457377	-6.661403	-6.661403
24.953566	24.953566	8.269416	8.269416	24.824558	24.824558	-11.963002	-11.963002	36.135	36.135	23.156382	23.156382	-4.6906676	-4.6906676	13.109145	13.109145	-40.078354	-40.078354	29.316996	29.316996	20.062664	20.062664	-17.462452	-17.462452
29.232494	29.232494	9.285395	9.285395	-24.254974	-24.254974	-14.256913	-14.256913	35.78521	35.78521	8.874138	8.874138	-40.296852	-40.296852	28.259462	28.259462	8.904875	8.904875	51.2007	51.2007	31.76799	31.76799	-4.4234805	-4.4234805
5.5370913	5.5370913	6.2314334	6.2314334	-33.74992	-33.74992	25.8419	25.8419	-30.168884	-30.168884	-13.58659	-13.58659	-2.85645	-2.85645	46.62611	46.62611	-54.18091	-54.18091	35.241467	35.241467	13.56292	13.56292	-26.351208	-26.351208
17.080349	17.080349	10.655625	10.655625	58.130665	58.130665	-32.89204	-32.89204	-33.91631	-33.91631	-29.349766	-29.349766	-28.216064	-28.216064	14.892608	14.892608	-58.453407	-58.453407	15.101526	15.101526	19.09192	19.09192	-25.427364	-25.427364
-4.463512	-4.463512	9.496688	9.496688	-33.47837	-33.47837	40.422523	40.422523	-30.430937	-30.430937	21.459389	21.459389	-4.5591016	-4.5591016	-15.810789	-15.810789	12.530453	12.530453	-18.55994	-18.55994	23.000793	23.000793	-5.7955613	-5.7955613
-0.43429896	-0.43429896	46.935165	46.935165	-40.94869	-40.94869	-29.00375	-29.00375	-46.84904	-46.84904	4.6410446	4.6410446	-39.7334	-39.7334	-37.239048	-37.239048	8.563612	8.563612	-36.592735	-36.592735	27.052204	27.052204	-0.74511087	-0.74511087
-3.1050072	-3.1050072	-28.314894	-28.314894	-28.226469	-28.226469	30.739212	30.739212	-29.698362	-29.698362	5.754291	5.754291	-8.062554	-8.062554	17.153816	17.153816	-56.025696	-56.025696	13.687092	13.687092	18.251923	18.251923	-24.535414	-24.535414
4.338673	4.338673	10.462728	10.462728	36.253407	36.253407	-34.058277	-34.058277	-43.70059	-43.70059	15.438171	15.438171	-35.691963	-35.691963	21.55517	21.55517	-56.09083	-56.09083	52.896214	52.896214	17.617521	17.617521	-24.715263	-24.715263
-6.019279	-6.019279	-26.910486	-26.910486	-7.02394	-7.02394	27.916452	27.916452	-27.863909	-27.863909	-6.901594	-6.901594	-37.17164	-37.17164	39.89244	39.89244	-54.128166	-54.128166	42.408485	42.408485	15.502248	15.502248	-24.21712	-24.21712
5.543567	5.543567	-17.410412	-17.410412	42.46983	42.46983	-22.36041	-22.36041	-43.54436	-43.54436	-21.761684	-21.761684	-11.758143	-11.758143	8.8640995	8.8640995	-29.86855	-29.86855	8.28469	8.28469	18.655132	18.655132	-14.155338	-14.155338
-15.308605	-15.308605	-17.672394	-17.672394	-7.4012065	-7.4012065	-27.69986	-27.69986	-6.314963	-6.314963	14.902557	14.902557	-10.445036	-10.445036	2.8854172	2.8854172	12.5962515	12.5962515	-5.412567	-5.412567	24.576593	24.576593	-9.021248	-9.021248
-25.124067	-25.124067	51.402733	51.402733	-3.7321289	-3.7321289	-28.012299	-28.012299	-27.342855	-27.342855	5.0564156	5.0564156	-40.216652	-40.216652	30.352194	30.352194	10.138673	10.138673	54.237213	54.237213	31.760324	31.760324	-3.4093482	-3.4093482
-9.56117	-9.56117	8.292137	8.292137	22.643497	22.643497	-6.1780124	-6.1780124	-13.426738	-13.426738	-22.827188	-22.827188	4.5695086	4.5695086	-18.426708	-18.426708	-46.339622	-46.339622	-6.4258857	-6.4258857	17.413929	17.413929	-16.886784	-16.886784
6.0355206	6.0355206	13.559238	13.559238	-23.477854	-23.477854	11.512126	11.512126	-20.441093	-20.441093	-12.506891	-12.506891	-7.586187	-7.586187	3.9625938	3.9625938	-33.657444	-33.657444	18.202785	18.202785	23.960703	23.960703	-12.349875	-12.349875
-11.540871	-11.540871	-43.15757	-43.15757	-9.745294	-9.745294	27.547318	27.547318	39.309406	39.309406	23.78717	23.78717	47.142494	47.142494	-9.579489	-9.579489	-25.59396	-25.59396	-6.815505	-6.815505	12.724145	12.724145	-12.881383	-12.881383
5.886477	5.886477	-30.117554	-30.117554	-44.22145	-44.22145	25.239897	25.239897	-37.52188	-37.52188	-28.468513	-28.468513	-31.601652	-31.601652	15.547161	15.547161	-62.54946	-62.54946	52.808105	52.808105	15.8459015	15.8459015	-29.020144	-29.020144
-24.658642	-24.658642	20.133865	20.133865	11.378921	11.378921	-28.285696	-28.285696	8.347379	8.347379	27.106792	27.106792	-28.482176	-28.482176	39.37198	39.37198	-56.368385	-56.368385	50.91256	50.91256	12.139862	12.139862	-28.138666	-28.138666
4.1805243	4.1805243	-11.097238	-11.097238	-37.448895	-37.448895	-30.77681	-30.77681	-27.304201	-27.304201	-1.5352974	-1.5352974	-48.066647	-48.066647	47.088768	47.088768	-59.99704	-59.99704	52.046543	52.046543	14.73281	14.73281	-27.995705	-27.995705
7.4194574	7.4194574	4.040874	4.040874	48.43833	48.43833	-28.07767	-28.07767	2.292071	2.292071	-28.887585	-28.887585	38.719326	38.719326	16.71461	16.71461	-46.867474	-46.867474	41.69354	41.69354	18.350622	18.350622	-20.447302	-20.447302
-1.4288204	-1.4288204	27.25212	27.25212	35.820324	35.820324	-29.882656	-29.882656	-20.912294	-20.912294	10.78223	10.78223	-41.80671	-41.80671	41.795296	41.795296	-57.204556	-57.204556	55.662514	55.662514	11.882158	11.882158	-28.155094	-28.155094
5.119357	5.119357	4.5274806	4.5274806	-0.599136	-0.599136	28.36709	28.36709	1.5632063	1.5632063	-29.179602	-29.179602	-27.80665	-27.80665	44.754314	44.754314	-59.167168	-59.167168	51.067825	51.067825	15.269707	15.269707	-27.395502	-27.395502
2.5599892	2.5599892	36.150608	36.150608	17.108698	17.108698	-32.00974	-32.00974	-0.5554652	-0.5554652	-7.245371	-7.245371	-11.263778	-11.263778	0.5222508	0.5222508	-20.454872	-20.454872	2.5749202	2.5749202	25.800852	25.800852	-4.976881	-4.976881
9.693833	9.693833	-31.241585	-31.241585	-8.863192	-8.863192	38.988167	38.988167	42.673485	42.673485	-25.25632	-25.25632	15.297332	15.297332	6.4261785	6.4261785	11.902817	11.902817	25.39531	25.39531	29.964373	29.964373	-3.9665685	-3.9665685
-28.145842	-28.145842	-5.928765	-5.928765	3.1054037	3.1054037	-27.269682	-27.269682	-17.797419	-17.797419	-2.363885	-2.363885	-29.298195	-29.298195	37.187393	37.187393	-56.5148	-56.5148	55.53892	55.53892	9.929865	9.929865	-30.027084	-30.027084
-10.054589	-10.054589	-34.422935	-34.422935	-26.091497	-26.091497	30.715157	30.715157	-9.685843	-9.685843	26.89041	26.89041	-10.184909	-10.184909	15.467163	15.467163	-55.748306	-55.748306	18.687178	18.687178	14.619733	14.619733	-24.499683	-24.499683
-21.36054	-21.36054	-27.936234	-27.936234	-9.899971	-9.899971	39.729496	39.729496	58.37076	58.37076	-5.065682	-5.065682	37.108196	37.108196	-4.3222866	-4.3222866	10.449668	10.449668	-7.5349097	-7.5349097	18.933483	18.933483	2.124575	2.124575
-4.3617716	-4.3617716	3.8356051	3.8356051	-28.92918	-28.92918	3.2943616	3.2943616	13.247022	13.247022	2.732936	2.732936	-11.088269	-11.088269	38.513325	38.513325	-51.38956	-51.38956	42.42686	42.42686	16.516912	16.516912	-21.923061	-21.923061
-7.017989	-7.017989	49.142555	49.142555	18.04029	18.04029	-16.693369	-16.693369	-42.247528	-42.247528	-11.413412	-11.413412	-45.762096	-45.762096	-6.472772	-6.472772	26.57076	26.57076	-10.039697	-10.039697	34.23243	34.23243	-2.5110734	-2.5110734
-10.788365	-10.788365	6.5951314	6.5951314	33.14348	33.14348	7.136791	7.136791	-0.17584713	-0.17584713	17.345486	17.345486	-9.982242	-9.982242	-6.8836656	-6.8836656	-45.895874	-45.895874	-4.336636	-4.336636	16.681128	16.681128	-17.065897	-17.065897
18.353344	18.353344	14.156312	14.156312	-39.855	-39.855	-11.701562	-11.701562	-33.594852	-33.594852	15.3467245	15.3467245	-10.819412	-10.819412	-34.15427	-34.15427	10.74019	10.74019	-36.854404	-36.854404	26.395512	26.395512	-0.90245825	-0.90245825
5.3455787	5.3455787	-40.512302	-40.512302	-40.95598	-40.95598	38.280815	38.280815	-41.787792	-41.787792	-28.458248	-28.458248	-44.867413	-44.867413	14.577568	14.577568	-42.427704	-42.427704	18.645704	18.645704	7.5457115	7.5457115	-24.901518	-24.901518
2.3651283	2.3651283	-15.423398	-15.423398	47.048126	47.048126	-31.263807	-31.263807	-45.38986	-45.38986	-5.835397	-5.835397	-12.440169	-12.440169	44.858624	44.858624	-58.51117	-58.51117	51.30252	51.30252	16.667482	16.667482	-27.07861	-27.07861
-26.790678	-26.790678	19.393627	19.393627	-3.2054944	-3.2054944	-21.830196	-21.830196	-8.601539	-8.601539	3.9736087	3.9736087	-26.931902	-26.931902	15.104971	15.104971	-54.642746	-54.642746	14.494678	14.494678	13.012292	13.012292	-19.90711	-19.90711
6.731943	6.731943	18.496185	18.496185	31.674505	31.674505	-14.064735	-14.064735	-12.968184	-12.968184	11.886243	11.886243	-30.276213	-30.276213	47.847565	47.847565	-58.34714	-58.34714	17.892178	17.892178	16.422798	16.422798	-26.790155	-26.790155
-0.53446865	-0.53446865	-45.418568	-45.418568	1.5153943	1.5153943	35.616837	35.616837	-41.4003	-41.4003	-14.1631365	-14.1631365	3.5612686	3.5612686	3.2829452	3.2829452	-17.852509	-17.852509	7.480752	7.480752	27.678925	27.678925	-7.010886	-7.010886
-7.109223	-7.109223	10.948809	10.948809	4.309829	4.309829	30.81214	30.81214	-24.12984	-24.12984	4.056169	4.056169	-10.990659	-10.990659	45.302586	45.302586	-60.937447	-60.937447	56.274986	56.274986	13.340029	13.340029	-29.667078	-29.667078
2.222107	2.222107	7.4406986	7.4406986	61.96389	61.96389	-35.098366	-35.098366	-45.76877	-45.76877	-4.541647	-4.541647	-14.518673	-14.518673	10.553796	10.553796	-64.64146	-64.64146	21.175413	21.175413	12.393502	12.393502	-32.20088	-32.20088
11.759082	11.759082	13.992408	13.992408	39.734188	39.734188	-21.394726	-21.394726	-12.504176	-12.504176	-29.818415	-29.818415	-30.270226	-30.270226	30.674232	30.674232	-36.92416	-36.92416	54.67175	54.67175	25.381739	25.381739	-12.202406	-12.202406
12.32616	12.32616	-28.916082	-28.916082	-29.072601	-29.072601	10.422891	10.422891	-9.520889	-9.520889	4.926678	4.926678	-41.194313	-41.194313	20.417652	20.417652	-15.74646	-15.74646	37.66662	37.66662	20.33334	20.33334	-10.197753	-10.197753
15.788726	15.788726	14.264891	14.264891	-32.528763	-32.528763	-19.93649	-19.93649	-27.547485	-27.547485	4.906858	4.906858	14.33879	14.33879	3.0138798	3.0138798	-4.686372	-4.686372	2.5228145	2.5228145	23.122215	23.122215	-6.3139296	-6.3139296
-27.616714	-27.616714	-21.724247	-21.724247	7.7885094	7.7885094	-22.539454	-22.539454	-13.979029	-13.979029	10.252282	10.252282	-41.33558	-41.33558	18.8993	18.8993	-42.28609	-42.28609	34.57227	34.57227	21.856745	21.856745	-16.57996	-16.57996
-6.344897	-6.344897	6.430105	6.430105	43.857197	43.857197	-23.52355	-23.52355	-36.2753	-36.2753	-6.4406385	-6.4406385	-44.51843	-44.51843	16.284376	16.284376	-58.017303	-58.017303	17.847834	17.847834	16.844639	16.844639	-26.944202	-26.944202
16.45939	16.45939	10.6896925	10.6896925	49.517883	49.517883	-20.534538	-20.534538	-37.471382	-37.471382	-24.297052	-24.297052	-0.2403779	-0.2403779	46.55171	46.55171	-59.620525	-59.620525	54.720795	54.720795	15.385457	15.385457	-27.8845	-27.8845
14.024622	14.024622	14.245567	14.245567	-40.574604	-40.574604	-0.46215096	-0.46215096	11.820557	11.820557	-10.6529255	-10.6529255	-28.413397	-28.413397	-34.07251	-34.07251	6.3990483	6.3990483	-33.1747	-33.1747	12.08095	12.08095	-20.408285	-20.408285
25.07295	25.07295	9.419795	9.419795	-27.26254	-27.26254	-27.487808	-27.487808	-29.336987	-29.336987	-19.980532	-19.980532	19.433872	19.433872	6.9055605	6.9055605	-29.202757	-29.202757	7.2843065	7.2843065	17.20256	17.20256	-14.238409	-14.238409
-2.4206073	-2.4206073	50.240543	50.240543	-10.270995	-10.270995	-36.74015	-36.74015	0.020592146	0.020592146	-14.279898	-14.279898	-41.74307	-41.74307	1.6470332	1.6470332	46.654716	46.654716	33.59924	33.59924	7.652758	7.652758	22.354897	22.354897
20.061401	20.061401	12.7550125	12.7550125	-29.733253	-29.733253	-2.375102	-2.375102	-40.508533	-40.508533	15.220908	15.220908	3.463214	3.463214	42.432724	42.432724	-47.082424	-47.082424	3.4527214	3.4527214	16.588392	16.588392	-17.774206	-17.774206
-15.404558	-15.404558	9.477798	9.477798	7.0274196	7.0274196	-22.887405	-22.887405	-7.9909277	-7.9909277	-3.7106225	-3.7106225	-29.261227	-29.261227	40.98588	40.98588	-52.19907	-52.19907	50.56792	50.56792	16.60221	16.60221	-22.808664	-22.808664
-17.133535	-17.133535	-32.693718	-32.693718	-16.586834	-16.586834	29.28955	29.28955	49.79567	49.79567	-6.9753675	-6.9753675	34.720043	34.720043	16.169159	16.169159	-57.209846	-57.209846	13.361414	13.361414	18.287058	18.287058	-25.114983	-25.114983
4.3020787	4.3020787	4.207653	4.207653	22.979967	22.979967	-13.695665	-13.695665	7.770989	7.770989	9.96174	9.96174	-44.06441	-44.06441	43.570286	43.570286	-59.958565	-59.958565	55.457233	55.457233	13.894248	13.894248	-28.55327	-28.55327
-34.22639	-34.22639	13.379473	13.379473	-2.6305413	-2.6305413	-20.7103	-20.7103	-6.557326	-6.557326	4.3721414	4.3721414	-40.878822	-40.878822	22.42513	22.42513	-35.762875	-35.762875	36.38686	36.38686	24.911661	24.911661	-11.601883	-11.601883
16.087332	16.087332	24.215633	24.215633	-42.794453	-42.794453	-3.6713176	-3.6713176	-24.803267	-24.803267	27.264765	27.264765	13.610956	13.610956	14.2773695	14.2773695	-42.450962	-42.450962	20.605795	20.605795	11.419669	11.419669	-20.717653	-20.717653
8.904821	8.904821	-0.9803717	-0.9803717	35.135197	35.135197	-4.649888	-4.649888	-6.8604493	-6.8604493	1.9394903	1.9394903	-24.384548	-24.384548	10.585811	10.585811	-8.140798	-8.140798	8.058765	8.058765	30.475548	30.475548	-1.0985532	-1.0985532
7.3103347	7.3103347	0.99619925	0.99619925	-35.29556	-35.29556	33.37363	33.37363	33.978653	33.978653	-29.679317	-29.679317	29.574427	29.574427	25.082333	25.082333	-40.856544	-40.856544	2.8236709	2.8236709	11.227892	11.227892	-21.876965	-21.876965
15.70717	15.70717	8.255088	8.255088	26.720543	26.720543	-2.0263877	-2.0263877	-2.6794076	-2.6794076	24.830385	24.830385	-11.983597	-11.983597	-10.477203	-10.477203	-16.302937	-16.302937	27.450949	27.450949	19.361118	19.361118	-11.759798	-11.759798
-19.841663	-19.841663	-16.38466	-16.38466	7.9019766	7.9019766	-5.8532004	-5.8532004	-7.6481514	-7.6481514	-19.08464	-19.08464	-18.51592	-18.51592	15.043171	15.043171	-24.272564	-24.272564	32.34112	32.34112	18.470812	18.470812	-13.823773	-13.823773
4.623144	4.623144	-44.52351	-44.52351	3.268725	3.268725	43.259865	43.259865	57.52893	57.52893	-36.560997	-36.560997	22.00322	22.00322	-5.6796675	-5.6796675	-30.552816	-30.552816	18.081102	18.081102	0.6235526	0.6235526	-16.441051	-16.441051
-22.713326	-22.713326	-47.512875	-47.512875	0.7618475	0.7618475	45.71327	45.71327	58.886204	58.886204	-8.384501	-8.384501	32.15228	32.15228	-14.9488535	-14.9488535	56.458794	56.458794	-50.007572	-50.007572	7.210212	7.210212	23.057785	23.057785
16.2184	16.2184	52.422268	52.422268	36.476513	36.476513	-5.013034	-5.013034	-25.849611	-25.849611	16.407719	16.407719	-37.763916	-37.763916	-28.942825	-28.942825	31.059391	31.059391	-45.46631	-45.46631	26.524862	26.524862	6.554898	6.554898
-3.3163745	-3.3163745	11.494556	11.494556	-1.5312485	-1.5312485	15.168775	15.168775	52.207314	52.207314	42.979073	42.979073	35.24746	35.24746	-4.2329345	-4.2329345	-30.264029	-30.264029	-0.043333218	-0.043333218	18.227898	18.227898	-15.360689	-15.360689
-9.985281	-9.985281	-36.21549	-36.21549	-28.284792	-28.284792	26.330307	26.330307	-23.259003	-23.259003	37.536407	37.536407	2.7860956	2.7860956	41.92647	41.92647	-47.03837	-47.03837	2.4651601	2.4651601	15.016726	15.016726	-18.775202	-18.775202
-8.17362	-8.17362	15.655557	15.655557	57.233154	57.233154	41.094223	41.094223	-45.687603	-45.687603	23.31769	23.31769	-15.499941	-15.499941	-19.65435	-19.65435	10.208363	10.208363	-26.533142	-26.533142	22.28976	22.28976	1.3970307	1.3970307
-18.927126	-18.927126	-29.614037	-29.614037	6.625216	6.625216	39.82636	39.82636	58.10174	58.10174	42.33695	42.33695	39.501984	39.501984	-22.700157	-22.700157	20.229132	20.229132	-26.657717	-26.657717	20.778654	20.778654	-1.0746783	-1.0746783
-3.784898	-3.784898	12.844848	12.844848	34.424603	34.424603	-14.372645	-14.372645	-3.0607686	-3.0607686	9.09736	9.09736	-5.4488006	-5.4488006	44.314247	44.314247	-53.946224	-53.946224	50.021305	50.021305	15.744215	15.744215	-24.4115	-24.4115
5.2178664	5.2178664	5.567451	5.567451	38.63442	38.63442	37.024075	37.024075	-7.87211	-7.87211	-13.1731	-13.1731	-26.615305	-26.615305	10.736216	10.736216	-8.301088	-8.301088	20.908934	20.908934	14.686969	14.686969	-5.379751	-5.379751
5.386698	5.386698	-26.135983	-26.135983	4.031	4.031	29.968224	29.968224	7.326852	7.326852	-25.98423	-25.98423	44.29732	44.29732	14.338983	14.338983	-26.136402	-26.136402	15.308634	15.308634	15.310187	15.310187	-15.903576	-15.903576
-4.532947	-4.532947	12.0021	12.0021	29.061066	29.061066	-14.864096	-14.864096	2.4144862	2.4144862	22.253725	22.253725	-29.974325	-29.974325	35.99659	35.99659	-52.685474	-52.685474	49.688095	49.688095	16.079678	16.079678	-22.083632	-22.083632
11.679137	11.679137	-2.502116	-2.502116	-28.841608	-28.841608	-4.1686893	-4.1686893	-41.197987	-41.197987	-23.401737	-23.401737	-21.840189	-21.840189	-7.9842234	-7.9842234	-29.586945	-29.586945	-0.31782296	-0.31782296	11.165875	11.165875	-18.876532	-18.876532
-25.12529	-25.12529	19.008677	19.008677	-13.488021	-13.488021	41.45004	41.45004	40.498604	40.498604	-7.212219	-7.212219	42.913055	42.913055	26.81278	26.81278	9.650329	9.650329	52.135464	52.135464	33.301254	33.301254	-3.1102352	-3.1102352
12.56348	12.56348	8.712854	8.712854	-26.600088	-26.600088	-21.487087	-21.487087	-30.35626	-30.35626	-27.14129	-27.14129	-37.93609	-37.93609	-34.29548	-34.29548	31.404833	31.404833	-45.549927	-45.549927	25.442146	25.442146	2.9925158	2.9925158
28.216873	28.216873	16.23502	16.23502	-34.884583	-34.884583	-16.2961	-16.2961	39.298084	39.298084	-0.5407309	-0.5407309	16.786179	16.786179	15.442251	15.442251	13.356173	13.356173	28.785261	28.785261	31.26417	31.26417	-1.7759567	-1.7759567
-8.285767	-8.285767	22.0509	22.0509	-39.92696	-39.92696	40.80954	40.80954	-11.600276	-11.600276	41.920208	41.920208	-13.946145	-13.946145	-22.514128	-22.514128	26.43532	26.43532	-29.49804	-29.49804	26.909748	26.909748	5.6537414	5.6537414
7.84939	7.84939	-27.508198	-27.508198	-28.00633	-28.00633	28.249872	28.249872	-16.829884	-16.829884	-23.874392	-23.874392	-2.164594	-2.164594	-17.325626	-17.325626	24.571907	24.571907	-32.93426	-32.93426	26.635715	26.635715	3.5961368	3.5961368
-37.351906	-37.351906	19.045938	19.045938	12.085305	12.085305	-8.803383	-8.803383	-0.42972374	-0.42972374	21.298218	21.298218	-11.031051	-11.031051	44.739098	44.739098	-57.971695	-57.971695	52.175713	52.175713	13.198145	13.198145	-27.73934	-27.73934
-29.732466	-29.732466	17.414375	17.414375	-17.480505	-17.480505	-6.666638	-6.666638	-10.770447	-10.770447	-4.935421	-4.935421	-45.819145	-45.819145	-21.033886	-21.033886	-38.130287	-38.130287	-10.484652	-10.484652	11.536818	11.536818	-19.573868	-19.573868
-35.547333	-35.547333	37.150894	37.150894	-7.713238	-7.713238	-3.4745383	-3.4745383	-8.679806	-8.679806	11.426794	11.426794	-27.875952	-27.875952	-21.569738	-21.569738	15.125102	15.125102	-37.7321	-37.7321	23.94275	23.94275	1.705639	1.705639
11.281681	11.281681	7.5409765	7.5409765	37.770756	37.770756	9.425101	9.425101	-4.718114	-4.718114	-23.666456	-23.666456	-13.006237	-13.006237	-4.9297943	-4.9297943	9.131002	9.131002	-9.643295	-9.643295	21.970518	21.970518	-5.3089676	-5.3089676
-23.743555	-23.743555	32.106476	32.106476	-0.5380897	-0.5380897	-9.335207	-9.335207	-10.699542	-10.699542	13.359643	13.359643	-24.436846	-24.436846	2.0202312	2.0202312	18.393137	18.393137	0.83469605	0.83469605	30.54735	30.54735	-2.222859	-2.222859
-4.0380077	-4.0380077	-26.096277	-26.096277	-34.44946	-34.44946	26.625736	26.625736	-9.481251	-9.481251	-5.197083	-5.197083	11.642089	11.642089	7.949253	7.949253	-27.171186	-27.171186	15.038814	15.038814	16.400768	16.400768	-16.152136	-16.152136
-16.887438	-16.887438	-41.595173	-41.595173	3.5540667	3.5540667	28.787247	28.787247	42.451107	42.451107	-9.533158	-9.533158	41.253113	41.253113	-33.567123	-33.567123	31.627447	31.627447	-46.63401	-46.63401	25.403372	25.403372	3.3041604	3.3041604
1.3160883	1.3160883	-28.47459	-28.47459	-45.624844	-45.624844	-33.740833	-33.740833	-47.63605	-47.63605	38.681843	38.681843	-38.206264	-38.206264	1.055167	1.055167	46.086754	46.086754	-14.671789	-14.671789	7.2065783	7.2065783	23.016884	23.016884
14.926496	14.926496	-30.962282	-30.962282	-34.539005	-34.539005	20.76467	20.76467	-30.93482	-30.93482	-20.942492	-20.942492	41.283478	41.283478	26.628979	26.628979	19.82847	19.82847	49.13168	49.13168	34.548664	34.548664	-2.9127147	-2.9127147
16.321056	16.321056	42.634525	42.634525	44.408653	44.408653	-17.524364	-17.524364	-14.997124	-14.997124	-5.4938374	-5.4938374	-39.452145	-39.452145	19.873652	19.873652	-43.959328	-43.959328	38.501705	38.501705	20.324564	20.324564	-13.798549	-13.798549
9.414633	9.414633	-50.795357	-50.795357	-33.762634	-33.762634	38.95576	38.95576	-39.93695	-39.93695	-36.886623	-36.886623	-35.817158	-35.817158	-12.262406	-12.262406	25.567421	25.567421	-9.123789	-9.123789	41.07465	41.07465	8.956444	8.956444
-0.2567433	-0.2567433	12.411954	12.411954	27.162186	27.162186	-7.1869326	-7.1869326	-12.226386	-12.226386	4.9130397	4.9130397	-11.061748	-11.061748	-2.8993142	-2.8993142	15.599272	15.599272	-20.289991	-20.289991	25.105822	25.105822	-1.8353989	-1.8353989
26.985245	26.985245	1.053761	1.053761	5.2394614	5.2394614	27.644234	27.644234	11.824029	11.824029	-35.663845	-35.663845	-11.857141	-11.857141	-1.905197	-1.905197	-4.9922733	-4.9922733	-4.479763	-4.479763	15.774803	15.774803	-2.3251374	-2.3251374
-4.814107	-4.814107	-39.28741	-39.28741	-8.766044	-8.766044	31.764061	31.764061	37.560116	37.560116	-6.381878	-6.381878	-1.2796711	-1.2796711	-7.0160627	-7.0160627	18.555904	18.555904	-5.5323887	-5.5323887	39.1795	39.1795	2.4120166	2.4120166
-0.0808177	-0.0808177	5.817405	5.817405	-26.956858	-26.956858	28.228895	28.228895	32.600414	32.600414	-12.751955	-12.751955	-14.406336	-14.406336	10.528631	10.528631	-26.772087	-26.772087	23.741335	23.741335	16.085377	16.085377	-16.184885	-16.184885
1.0474837	1.0474837	5.748629	5.748629	-38.79303	-38.79303	12.175424	12.175424	-23.45254	-23.45254	4.7910943	4.7910943	-40.963425	-40.963425	39.344467	39.344467	-54.706623	-54.706623	49.19955	49.19955	11.632382	11.632382	-27.776648	-27.776648
-1.1864151	-1.1864151	13.905508	13.905508	-46.287617	-46.287617	30.362028	30.362028	-42.24655	-42.24655	38.708023	38.708023	-19.619413	-19.619413	-14.979755	-14.979755	56.43139	56.43139	-54.274097	-54.274097	6.5950665	6.5950665	23.80319	23.80319
11.364415	11.364415	10.049465	10.049465	44.5003	44.5003	-12.368609	-12.368609	-44.08025	-44.08025	-22.779568	-22.779568	-4.4904437	-4.4904437	-6.3767004	-6.3767004	0.79094964	0.79094964	-34.747185	-34.747185	22.12976	22.12976	-6.7406826	-6.7406826
22.693747	22.693747	23.444664	23.444664	-41.22216	-41.22216	-3.4062202	-3.4062202	-30.985268	-30.985268	11.238094	11.238094	-30.435795	-30.435795	-19.629028	-19.629028	13.898174	13.898174	-21.79738	-21.79738	23.402742	23.402742	0.5828995	0.5828995
-5.341016	-5.341016	-27.974646	-27.974646	-12.799908	-12.799908	27.97189	27.97189	-11.713098	-11.713098	-14.288192	-14.288192	40.20116	40.20116	-3.4581501	-3.4581501	-18.201557	-18.201557	-1.447989	-1.447989	27.269583	27.269583	-7.34655	-7.34655
21.468494	21.468494	20.852165	20.852165	-33.772266	-33.772266	-6.37829	-6.37829	-44.531204	-44.531204	-35.810646	-35.810646	-31.984182	-31.984182	30.66435	30.66435	11.562562	11.562562	51.553627	51.553627	33.143204	33.143204	-2.1743858	-2.1743858
7.696567	7.696567	10.106861	10.106861	38.39027	38.39027	-10.835836	-10.835836	-6.620706	-6.620706	15.994437	15.994437	-20.560377	-20.560377	39.50386	39.50386	-55.19845	-55.19845	47.501503	47.501503	15.743548	15.743548	-24.98842	-24.98842
25.67709	25.67709	13.613877	13.613877	-36.77956	-36.77956	-21.867527	-21.867527	-42.244366	-42.244366	-36.877037	-36.877037	-18.194416	-18.194416	26.864134	26.864134	7.9550734	7.9550734	52.696278	52.696278	33.68142	33.68142	-3.7247138	-3.7247138
24.560232	24.560232	3.8188298	3.8188298	-38.961403	-38.961403	-18.767994	-18.767994	-7.272165	-7.272165	-12.141184	-12.141184	-13.297076	-13.297076	44.12592	44.12592	-53.041508	-53.041508	41.415043	41.415043	13.737206	13.737206	-25.140652	-25.140652
19.61484	19.61484	12.869276	12.869276	16.722021	16.722021	-19.397377	-19.397377	-25.046707	-25.046707	7.4761806	7.4761806	-37.68399	-37.68399	20.506989	20.506989	-47.687824	-47.687824	46.560276	46.560276	20.98215	20.98215	-11.445771	-11.445771
15.271442	15.271442	-25.823784	-25.823784	22.815334	22.815334	-7.9661508	-7.9661508	-40.10432	-40.10432	-17.894077	-17.894077	-5.984103	-5.984103	10.667841	10.667841	-26.924963	-26.924963	8.842678	8.842678	17.768776	17.768776	-14.11684	-14.11684
-8.91016	-8.91016	18.948057	18.948057	-41.625046	-41.625046	1.4719346	1.4719346	-15.882332	-15.882332	40.60643	40.60643	-48.18016	-48.18016	-31.244211	-31.244211	54.79645	54.79645	-72.683754	-72.683754	41.15296	41.15296	19.096779	19.096779
-2.0154512	-2.0154512	-33.793167	-33.793167	37.813843	37.813843	33.283417	33.283417	-7.642723	-7.642723	26.494072	26.494072	-8.330376	-8.330376	-13.861048	-13.861048	19.291288	19.291288	-20.890686	-20.890686	26.043444	26.043444	2.811106	2.811106
16.791546	16.791546	44.001602	44.001602	22.457127	22.457127	-5.8061643	-5.8061643	-42.175076	-42.175076	-1.9661516	-1.9661516	-29.487474	-29.487474	23.880913	23.880913	12.324574	12.324574	38.713676	38.713676	32.11547	32.11547	-2.0265114	-2.0265114
26.321558	26.321558	14.421089	14.421089	-35.640556	-35.640556	-19.025509	-19.025509	-43.28499	-43.28499	-41.886116	-41.886116	-19.357689	-19.357689	26.178291	26.178291	8.326221	8.326221	53.849728	53.849728	33.69962	33.69962	-3.5846424	-3.5846424
-2.393518	-2.393518	29.222193	29.222193	28.188585	28.188585	-6.686334	-6.686334	-44.83464	-44.83464	3.4707093	3.4707093	-24.198372	-24.198372	-1.1868618	-1.1868618	-30.766155	-30.766155	-6.482838	-6.482838	27.728432	27.728432	-10.387167	-10.387167
24.218502	24.218502	10.139872	10.139872	30.260323	30.260323	-13.212982	-13.212982	-32.457645	-32.457645	-21.94884	-21.94884	-11.636346	-11.636346	35.814247	35.814247	-48.16789	-48.16789	48.181942	48.181942	21.15114	21.15114	-11.769788	-11.769788
10.407353	10.407353	-41.39736	-41.39736	-7.508453	-7.508453	36.443375	36.443375	48.856693	48.856693	-13.219298	-13.219298	30.720808	30.720808	40.837845	40.837845	-44.360878	-44.360878	35.375164	35.375164	13.767149	13.767149	-25.0607	-25.0607
-19.300465	-19.300465	29.351458	29.351458	9.823486	9.823486	-15.829335	-15.829335	4.149109	4.149109	17.738659	17.738659	-13.5653925	-13.5653925	-5.368229	-5.368229	-44.314568	-44.314568	0.42094848	0.42094848	19.320269	19.320269	-14.944874	-14.944874
-31.46052	-31.46052	10.291567	10.291567	2.7374413	2.7374413	-15.630982	-15.630982	-0.81479234	-0.81479234	-34.51915	-34.51915	-32.189377	-32.189377	-1.8476473	-1.8476473	25.533892	25.533892	-26.552782	-26.552782	38.073376	38.073376	7.0467706	7.0467706
26.10372	26.10372	11.327751	11.327751	-6.6831484	-6.6831484	28.252918	28.252918	47.694702	47.694702	6.152835	6.152835	42.811466	42.811466	-16.00136	-16.00136	28.783733	28.783733	-23.594458	-23.594458	25.226263	25.226263	4.7063303	4.7063303
16.741419	16.741419	-48.191334	-48.191334	-30.027996	-30.027996	34.95119	34.95119	-24.34856	-24.34856	-14.762805	-14.762805	38.859386	38.859386	-0.14657298	-0.14657298	-20.750418	-20.750418	-0.66821694	-0.66821694	21.19918	21.19918	-10.376972	-10.376972
5.5920024	5.5920024	18.687834	18.687834	35.239697	35.239697	34.285404	34.285404	-29.135195	-29.135195	-23.962631	-23.962631	6.5187507	6.5187507	5.4404583	5.4404583	16.370762	16.370762	24.635178	24.635178	34.4165	34.4165	0.85538155	0.85538155
-4.8554993	-4.8554993	14.077845	14.077845	32.935257	32.935257	-14.708221	-14.708221	-3.3875756	-3.3875756	12.025533	12.025533	-15.118727	-15.118727	-17.447857	-17.447857	5.1047835	5.1047835	-8.440598	-8.440598	17.614096	17.614096	0.56267744	0.56267744
8.079979	8.079979	5.943984	5.943984	-33.867714	-33.867714	30.907848	30.907848	0.19485177	0.19485177	-18.050371	-18.050371	5.7132688	5.7132688	-7.570829	-7.570829	-28.005264	-28.005264	1.219187	1.219187	11.692359	11.692359	-18.618418	-18.618418
7.8459716	7.8459716	-23.834236	-23.834236	-35.957897	-35.957897	32.44845	32.44845	36.15505	36.15505	9.933504	9.933504	-18.633652	-18.633652	28.521076	28.521076	-17.127373	-17.127373	51.68086	51.68086	22.397295	22.397295	-11.475407	-11.475407
7.6573777	7.6573777	11.366007	11.366007	51.59414	51.59414	20.958284	20.958284	-44.39735	-44.39735	-33.290905	-33.290905	-25.270618	-25.270618	-4.1739817	-4.1739817	-3.2707524	-3.2707524	-2.4564524	-2.4564524	14.816555	14.816555	-1.269393	-1.269393
4.7942405	4.7942405	-44.96892	-44.96892	-30.093641	-30.093641	28.48801	28.48801	-20.665094	-20.665094	6.414459	6.414459	-30.71425	-30.71425	39.429485	39.429485	-36.97475	-36.97475	48.469093	48.469093	11.388925	11.388925	-24.984364	-24.984364
-22.161007	-22.161007	32.83927	32.83927	-1.9423176	-1.9423176	-17.649889	-17.649889	-5.640937	-5.640937	-12.561102	-12.561102	-45.643528	-45.643528	-24.88936	-24.88936	49.261982	49.261982	-61.452316	-61.452316	37.110226	37.110226	15.8407135	15.8407135
-44.540913	-44.540913	59.900158	59.900158	-20.202776	-20.202776	-35.75023	-35.75023	-16.312958	-16.312958	-31.53239	-31.53239	-48.92741	-48.92741	-29.064371	-29.064371	34.90126	34.90126	-59.358078	-59.358078	45.77177	45.77177	17.632906	17.632906
-0.65224266	-0.65224266	-28.878689	-28.878689	-41.775143	-41.775143	28.888866	28.888866	-35.421494	-35.421494	-5.389312	-5.389312	-6.1159472	-6.1159472	40.446686	40.446686	-36.757744	-36.757744	48.98908	48.98908	11.444394	11.444394	-24.934528	-24.934528
-5.592393	-5.592393	-41.018833	-41.018833	43.180416	43.180416	26.467873	26.467873	12.03382	12.03382	-16.313778	-16.313778	-14.663213	-14.663213	2.4815826	2.4815826	22.292908	22.292908	-3.457942	-3.457942	33.475456	33.475456	2.359426	2.359426
-12.867423	-12.867423	-41.041233	-41.041233	-6.1444163	-6.1444163	28.95754	28.95754	27.776117	27.776117	35.57601	35.57601	42.00647	42.00647	-24.906454	-24.906454	28.34353	28.34353	-24.785107	-24.785107	25.276882	25.276882	4.6806064	4.6806064
16.392824	16.392824	57.550034	57.550034	-26.575607	-26.575607	-36.586514	-36.586514	-43.54984	-43.54984	-5.924209	-5.924209	-20.680403	-20.680403	8.338029	8.338029	-6.5642066	-6.5642066	20.373083	20.373083	22.72702	22.72702	-10.712773	-10.712773
-7.4709215	-7.4709215	10.801877	10.801877	37.06409	37.06409	30.694786	30.694786	-7.9973207	-7.9973207	17.434408	17.434408	-38.300514	-38.300514	8.540159	8.540159	-43.733894	-43.733894	16.326923	16.326923	20.379122	20.379122	-13.98626	-13.98626
1.6867137	1.6867137	-33.027203	-33.027203	-12.979982	-12.979982	26.186394	26.186394	51.414818	51.414818	-17.841862	-17.841862	1.1977496	1.1977496	25.173182	25.173182	-37.68746	-37.68746	49.166634	49.166634	23.510506	23.510506	-14.506728	-14.506728
-25.54304	-25.54304	-32.833096	-32.833096	7.4193377	7.4193377	44.54508	44.54508	42.561516	42.561516	-22.010418	-22.010418	29.729502	29.729502	30.978855	30.978855	-35.059673	-35.059673	41.611927	41.611927	26.994993	26.994993	-10.220568	-10.220568
-15.592038	-15.592038	10.529253	10.529253	3.1204348	3.1204348	-18.493858	-18.493858	-3.116461	-3.116461	4.0921283	4.0921283	-12.464957	-12.464957	-3.0957856	-3.0957856	2.0718443	2.0718443	-5.840625	-5.840625	20.278666	20.278666	-3.293218	-3.293218
-41.307526	-41.307526	22.260593	22.260593	23.925575	23.925575	-11.179907	-11.179907	-9.564335	-9.564335	6.83455	6.83455	-7.306789	-7.306789	-18.443901	-18.443901	-38.349186	-38.349186	4.060678	4.060678	12.517643	12.517643	-20.25027	-20.25027
-12.145001	-12.145001	-40.81731	-40.81731	-2.6678123	-2.6678123	28.110458	28.110458	30.616085	30.616085	31.494825	31.494825	0.38112754	0.38112754	11.122521	11.122521	13.635794	13.635794	27.330963	27.330963	35.438812	35.438812	0.5831864	0.5831864
0.88649106	0.88649106	9.642905	9.642905	3.9170141	3.9170141	36.144646	36.144646	4.720552	4.720552	4.0398936	4.0398936	-11.649667	-11.649667	-9.129298	-9.129298	-6.505244	-6.505244	-7.8660393	-7.8660393	12.782795	12.782795	-6.273336	-6.273336
10.888806	10.888806	9.108097	9.108097	15.742518	15.742518	0.26988405	0.26988405	-2.087614	-2.087614	-19.9131	-19.9131	-48.01431	-48.01431	-2.8106399	-2.8106399	-44.989555	-44.989555	30.832964	30.832964	14.3965845	14.3965845	-22.258947	-22.258947
28.569962	28.569962	12.394306	12.394306	-41.44397	-41.44397	-20.21792	-20.21792	39.167095	39.167095	26.305096	26.305096	-40.54321	-40.54321	2.0213726	2.0213726	-6.6427326	-6.6427326	-3.6774833	-3.6774833	13.595409	13.595409	-4.6843734	-4.6843734
-5.0492954	-5.0492954	8.641185	8.641185	7.358595	7.358595	16.639843	16.639843	-22.618807	-22.618807	-5.9901648	-5.9901648	-23.939358	-23.939358	41.119343	41.119343	-42.41512	-42.41512	29.78894	29.78894	13.597404	13.597404	-22.018608	-22.018608
11.271558	11.271558	14.667559	14.667559	40.49258	40.49258	-23.190153	-23.190153	-10.544912	-10.544912	-28.844671	-28.844671	-9.068587	-9.068587	18.899666	18.899666	-33.29124	-33.29124	19.394638	19.394638	23.07582	23.07582	-12.510487	-12.510487
29.865934	29.865934	8.826202	8.826202	-39.233265	-39.233265	5.8219957	5.8219957	-20.683725	-20.683725	4.459524	4.459524	-9.815247	-9.815247	3.5976348	3.5976348	-19.482595	-19.482595	-2.1470664	-2.1470664	26.454712	26.454712	-8.143986	-8.143986
-1.9802022	-1.9802022	5.3967595	5.3967595	-2.2362528	-2.2362528	10.688791	10.688791	49.50543	49.50543	28.031199	28.031199	-11.260517	-11.260517	0.09858315	0.09858315	-7.6162095	-7.6162095	1.1296281	1.1296281	21.359303	21.359303	-13.17396	-13.17396
7.219653	7.219653	15.681583	15.681583	57.134953	57.134953	-16.785421	-16.785421	-10.152106	-10.152106	-29.924398	-29.924398	-29.617668	-29.617668	24.10237	24.10237	11.353521	11.353521	38.192307	38.192307	32.639965	32.639965	-6.2264113	-6.2264113
-8.365679	-8.365679	12.977294	12.977294	-24.40417	-24.40417	31.231743	31.231743	-35.512985	-35.512985	29.908533	29.908533	2.276368	2.276368	-4.902987	-4.902987	12.426333	12.426333	-13.999894	-13.999894	23.26749	23.26749	-7.1346583	-7.1346583
-0.20270352	-0.20270352	17.577822	17.577822	29.519623	29.519623	-7.9490695	-7.9490695	-33.763313	-33.763313	18.455276	18.455276	-15.479504	-15.479504	-18.918438	-18.918438	12.164852	12.164852	-27.013474	-27.013474	28.300255	28.300255	3.1292102	3.1292102
-4.7173223	-4.7173223	-44.657745	-44.657745	7.26777	7.26777	43.710552	43.710552	3.026337	3.026337	2.8825345	2.8825345	-14.343277	-14.343277	-19.531967	-19.531967	5.625836	5.625836	-25.259697	-25.259697	20.816708	20.816708	-1.5152608	-1.5152608
-24.266861	-24.266861	8.695354	8.695354	8.2915325	8.2915325	-6.121147	-6.121147	-6.9617796	-6.9617796	8.560611	8.560611	-4.5988803	-4.5988803	-3.947644	-3.947644	14.561406	14.561406	-17.10976	-17.10976	24.801056	24.801056	-2.265878	-2.265878
12.684446	12.684446	8.345757	8.345757	-44.656105	-44.656105	17.599646	17.599646	30.514261	30.514261	5.007387	5.007387	21.40194	21.40194	-39.657524	-39.657524	6.01835	6.01835	-41.32177	-41.32177	-0.7434917	-0.7434917	-15.3234	-15.3234
17.873339	17.873339	53.59011	53.59011	54.64686	54.64686	-23.947617	-23.947617	-43.28399	-43.28399	11.206129	11.206129	-19.5283	-19.5283	-5.782345	-5.782345	-5.6674557	-5.6674557	-2.6846087	-2.6846087	-0.71405524	-0.71405524	-16.049244	-16.049244
-24.910946	-24.910946	-44.77025	-44.77025	5.0398602	5.0398602	36.604366	36.604366	58.36471	58.36471	-28.902325	-28.902325	31.07072	31.07072	-21.02602	-21.02602	25.274529	25.274529	-34.294174	-34.294174	33.324646	33.324646	3.844106	3.844106
-18.547066	-18.547066	-44.146946	-44.146946	-10.835359	-10.835359	42.53742	42.53742	58.33046	58.33046	-29.762556	-29.762556	29.902132	29.902132	-25.049177	-25.049177	45.38183	45.38183	-50.55653	-50.55653	35.47225	35.47225	8.459827	8.459827
22.408842	22.408842	22.61587	22.61587	-37.776432	-37.776432	-10.46046	-10.46046	-27.545326	-27.545326	11.656328	11.656328	9.5992565	9.5992565	-25.254633	-25.254633	17.96183	17.96183	-17.505854	-17.505854	29.395218	29.395218	4.6420865	4.6420865
2.9438396	2.9438396	17.353989	17.353989	39.40962	39.40962	10.84992	10.84992	-0.79494685	-0.79494685	-17.776457	-17.776457	-21.964859	-21.964859	-32.128853	-32.128853	40.431637	40.431637	-54.39204	-54.39204	35.821934	35.821934	10.413269	10.413269
-13.555861	-13.555861	-39.311714	-39.311714	-12.295469	-12.295469	30.479958	30.479958	52.455227	52.455227	-20.993814	-20.993814	44.98554	44.98554	-13.767618	-13.767618	22.354273	22.354273	-7.6886134	-7.6886134	33.75843	33.75843	2.8131986	2.8131986
0.8235992	0.8235992	42.19953	42.19953	32.28336	32.28336	-26.8296	-26.8296	-16.60575	-16.60575	17.384552	17.384552	-28.256817	-28.256817	20.013115	20.013115	-38.36314	-38.36314	40.61341	40.61341	22.819115	22.819115	-13.800749	-13.800749
-37.098927	-37.098927	24.823088	24.823088	0.39634717	0.39634717	-13.152808	-13.152808	0.3939128	0.3939128	7.748135	7.748135	-7.252376	-7.252376	11.760592	11.760592	-22.50805	-22.50805	24.490746	24.490746	29.67333	29.67333	-3.2496786	-3.2496786
9.43697	9.43697	-14.162308	-14.162308	-28.113241	-28.113241	-23.761244	-23.761244	1.2955234	1.2955234	-35.54577	-35.54577	-6.111316	-6.111316	27.791183	27.791183	20.016056	20.016056	41.286446	41.286446	39.63172	39.63172	5.755903	5.755903
16.810398	16.810398	-38.700974	-38.700974	-43.49949	-43.49949	19.93116	19.93116	39.89193	39.89193	-34.097763	-34.097763	-11.768662	-11.768662	-19.279497	-19.279497	15.538078	15.538078	-26.964571	-26.964571	24.114325	24.114325	-3.480707	-3.480707
20.77836	20.77836	16.547773	16.547773	-36.753338	-36.753338	-9.486725	-9.486725	-7.8886504	-7.8886504	-30.142035	-30.142035	-23.650509	-23.650509	-26.02011	-26.02011	40.86367	40.86367	-56.0732	-56.0732	34.574608	34.574608	13.205458	13.205458
-15.392958	-15.392958	-27.89309	-27.89309	-1.3417981	-1.3417981	42.59393	42.59393	56.758347	56.758347	-15.561528	-15.561528	42.795948	42.795948	-17.738491	-17.738491	48.821007	48.821007	-52.195423	-52.195423	37.465984	37.465984	11.601447	11.601447
-13.736608	-13.736608	-39.425205	-39.425205	-5.231112	-5.231112	29.334646	29.334646	49.855812	49.855812	30.56413	30.56413	33.613106	33.613106	-21.528732	-21.528732	8.402977	8.402977	-9.7644415	-9.7644415	22.939192	22.939192	-1.9881767	-1.9881767
0.2838888	0.2838888	-15.631765	-15.631765	18.914228	18.914228	-25.795109	-25.795109	-15.830908	-15.830908	-26.96919	-26.96919	-48.060673	-48.060673	-12.867912	-12.867912	18.596277	18.596277	-22.693016	-22.693016	29.316675	29.316675	4.8296876	4.8296876
-0.6551119	-0.6551119	39.477898	39.477898	50.47576	50.47576	-15.136999	-15.136999	-17.365496	-17.365496	3.954283	3.954283	-48.48967	-48.48967	7.899323	7.899323	19.491297	19.491297	0.62914383	0.62914383	31.44386	31.44386	1.2426195	1.2426195
-0.9992071	-0.9992071	-41.95121	-41.95121	-36.529167	-36.529167	39.051815	39.051815	-30.706942	-30.706942	-18.95978	-18.95978	-48.411247	-48.411247	0.6319336	0.6319336	25.154783	25.154783	-15.598282	-15.598282	39.71883	39.71883	7.4456925	7.4456925
15.294779	15.294779	7.3478613	7.3478613	-31.62322	-31.62322	-12.094625	-12.094625	-23.825928	-23.825928	-33.515617	-33.515617	-12.549378	-12.549378	-8.60063	-8.60063	14.555979	14.555979	-26.307714	-26.307714	23.685045	23.685045	-3.7465093	-3.7465093
-39.292652	-39.292652	24.230371	24.230371	-8.509766	-8.509766	-14.169664	-14.169664	3.027218	3.027218	4.7430544	4.7430544	-27.042185	-27.042185	23.393608	23.393608	17.52706	17.52706	6.5834446	6.5834446	37.76097	37.76097	4.3107862	4.3107862
3.5365353	3.5365353	19.32391	19.32391	48.004044	48.004044	18.311537	18.311537	-43.67727	-43.67727	-35.60797	-35.60797	-46.591446	-46.591446	-17.834555	-17.834555	45.71155	45.71155	-58.199234	-58.199234	36.329144	36.329144	13.751671	13.751671
16.295881	16.295881	14.730943	14.730943	3.9048002	3.9048002	19.8405	19.8405	-3.7544537	-3.7544537	-28.005987	-28.005987	-23.04549	-23.04549	-0.10048616	-0.10048616	19.680798	19.680798	-17.036318	-17.036318	35.30104	35.30104	6.6869173	6.6869173
-3.5167081	-3.5167081	8.039658	8.039658	-15.3253565	-15.3253565	-7.8666544	-7.8666544	48.351826	48.351826	43.817764	43.817764	45.423084	45.423084	-14.235738	-14.235738	26.723284	26.723284	-34.17561	-34.17561	35.785595	35.785595	9.061447	9.061447
6.2994347	6.2994347	1.8186388	1.8186388	-15.749856	-15.749856	33.294582	33.294582	50.011124	50.011124	-20.677881	-20.677881	9.716184	9.716184	1.5421886	1.5421886	22.117277	22.117277	-2.121444	-2.121444	38.466667	38.466667	5.707243	5.707243
4.808956	4.808956	-38.81016	-38.81016	11.045772	11.045772	39.88171	39.88171	11.248643	11.248643	-13.388842	-13.388842	-13.868111	-13.868111	-8.159231	-8.159231	-26.595188	-26.595188	-3.517302	-3.517302	12.802007	12.802007	-12.729411	-12.729411
-2.768836	-2.768836	53.189594	53.189594	48.707188	48.707188	-10.952809	-10.952809	1.0650373	1.0650373	13.4341135	13.4341135	-33.00821	-33.00821	1.1131705	1.1131705	24.62637	24.62637	-14.906807	-14.906807	39.322716	39.322716	7.3386903	7.3386903
8.743063	8.743063	-43.150856	-43.150856	32.201103	32.201103	39.97781	39.97781	-7.8534513	-7.8534513	-42.69527	-42.69527	-43.150536	-43.150536	26.15547	26.15547	22.118176	22.118176	42.238144	42.238144	41.522625	41.522625	7.505283	7.505283
-37.818443	-37.818443	22.971188	22.971188	-1.6507457	-1.6507457	-16.462019	-16.462019	0.3262272	0.3262272	1.1362486	1.1362486	-36.263645	-36.263645	-13.26183	-13.26183	26.90583	26.90583	-36.400486	-36.400486	34.666862	34.666862	8.142013	8.142013
2.8862255	2.8862255	12.799648	12.799648	-39.90716	-39.90716	13.646215	13.646215	-29.997555	-29.997555	-5.1575885	-5.1575885	-26.520966	-26.520966	-27.896902	-27.896902	30.992668	30.992668	-51.544987	-51.544987	29.78353	29.78353	6.963816	6.963816
30.82465	30.82465	7.825778	7.825778	11.782715	11.782715	-13.683146	-13.683146	33.391422	33.391422	-1.7710831	-1.7710831	-16.069092	-16.069092	2.2265022	2.2265022	23.486383	23.486383	-9.818301	-9.818301	39.173878	39.173878	7.265934	7.265934
23.190605	23.190605	45.330566	45.330566	-33.71211	-33.71211	-13.019275	-13.019275	-21.639986	-21.639986	9.239866	9.239866	-18.455296	-18.455296	24.38947	24.38947	14.1359005	14.1359005	39.99381	39.99381	32.551598	32.551598	-1.7607082	-1.7607082
-23.465738	-23.465738	11.4244375	11.4244375	-0.664338	-0.664338	-16.270184	-16.270184	0.91374105	0.91374105	-3.9335508	-3.9335508	-25.595001	-25.595001	1.928224	1.928224	14.734521	14.734521	-2.763011	-2.763011	30.082518	30.082518	-0.21289	-0.21289
-26.450235	-26.450235	27.245974	27.245974	-6.2975936	-6.2975936	-18.656193	-18.656193	-12.292962	-12.292962	-4.280152	-4.280152	-12.250031	-12.250031	-6.298006	-6.298006	-0.8063224	-0.8063224	-4.935904	-4.935904	20.406254	20.406254	-3.6667132	-3.6667132
2.9407797	2.9407797	9.84003	9.84003	51.22387	51.22387	38.29209	38.29209	2.121627	2.121627	-11.077673	-11.077673	-49.16928	-49.16928	-34.114075	-34.114075	50.874283	50.874283	-47.209774	-47.209774	39.239735	39.239735	12.328188	12.328188
10.046447	10.046447	14.118805	14.118805	-39.066315	-39.066315	40.048794	40.048794	-35.61229	-35.61229	-12.045858	-12.045858	-44.93831	-44.93831	7.932296	7.932296	16.915941	16.915941	30.603159	30.603159	39.229267	39.229267	2.4740033	2.4740033
19.635902	19.635902	-43.864227	-43.864227	-46.014576	-46.014576	37.79297	37.79297	0.7996174	0.7996174	36.21391	36.21391	47.083817	47.083817	2.1430247	2.1430247	26.651947	26.651947	-3.7491803	-3.7491803	41.234924	41.234924	9.718658	9.718658
-2.9876888	-2.9876888	-42.506187	-42.506187	-1.7547684	-1.7547684	27.089354	27.089354	43.267532	43.267532	1.4693373	1.4693373	10.292132	10.292132	-17.128605	-17.128605	17.939299	17.939299	-26.290476	-26.290476	22.45776	22.45776	0.68437314	0.68437314
24.917246	24.917246	59.562412	59.562412	-36.286217	-36.286217	-22.230457	-22.230457	-25.151237	-25.151237	2.935448	2.935448	-47.04575	-47.04575	-3.3793643	-3.3793643	18.924236	18.924236	-5.4686356	-5.4686356	34.92256	34.92256	3.079342	3.079342
-21.280445	-21.280445	49.614048	49.614048	12.7315645	12.7315645	-24.652447	-24.652447	3.2285287	3.2285287	-9.896594	-9.896594	-19.189512	-19.189512	33.0618	33.0618	9.219174	9.219174	63.83139	63.83139	30.230322	30.230322	-7.618857	-7.618857
3.032803	3.032803	-5.0265937	-5.0265937	44.165783	44.165783	-31.577763	-31.577763	3.848491	3.848491	12.143911	12.143911	-35.619507	-35.619507	-38.11496	-38.11496	28.52469	28.52469	-40.962982	-40.962982	33.974	33.974	7.651689	7.651689
-3.4931476	-3.4931476	7.7740135	7.7740135	-7.231165	-7.231165	7.991915	7.991915	50.4304	50.4304	34.15881	34.15881	33.81793	33.81793	37.513805	37.513805	-57.77167	-57.77167	55.31385	55.31385	10.19047	10.19047	-30.23819	-30.23819
-43.633904	-43.633904	42.582184	42.582184	-7.315072	-7.315072	-15.759371	-15.759371	16.921516	16.921516	-5.0216823	-5.0216823	10.1806	10.1806	22.103474	22.103474	-17.84922	-17.84922	24.356834	24.356834	28.290388	28.290388	-4.8010936	-4.8010936
8.952489	8.952489	8.876416	8.876416	-5.3600874	-5.3600874	17.35897	17.35897	-29.979902	-29.979902	-25.306898	-25.306898	8.833835	8.833835	-20.199291	-20.199291	28.696396	28.696396	-34.32595	-34.32595	31.565577	31.565577	3.24241	3.24241
7.95987	7.95987	0.9727625	0.9727625	-35.55003	-35.55003	27.19621	27.19621	-29.144615	-29.144615	-27.793936	-27.793936	-3.2453425	-3.2453425	-14.097047	-14.097047	16.466444	16.466444	-15.162078	-15.162078	26.37866	26.37866	2.0824773	2.0824773
-39.657963	-39.657963	30.859713	30.859713	-4.1716704	-4.1716704	-8.980271	-8.980271	-5.467303	-5.467303	10.564383	10.564383	-46.454132	-46.454132	8.497617	8.497617	-17.52364	-17.52364	15.36082	15.36082	10.085079	10.085079	-24.489	-24.489
27.716501	27.716501	16.30099	16.30099	-31.535713	-31.535713	-31.316784	-31.316784	-29.90677	-29.90677	-20.228071	-20.228071	-30.694761	-30.694761	-12.295431	-12.295431	26.028843	26.028843	-15.915042	-15.915042	40.051743	40.051743	8.132536	8.132536
-7.4723225	-7.4723225	-43.47675	-43.47675	-35.55585	-35.55585	38.90798	38.90798	-9.886374	-9.886374	33.277912	33.277912	-17.198784	-17.198784	-12.330955	-12.330955	28.49471	28.49471	-40.699604	-40.699604	35.390144	35.390144	8.725251	8.725251
-38.70187	-38.70187	48.739353	48.739353	-17.367699	-17.367699	-25.219576	-25.219576	1.9995747	1.9995747	-10.812684	-10.812684	-26.600735	-26.600735	26.981018	26.981018	19.820286	19.820286	52.79182	52.79182	39.505478	39.505478	5.5000415	5.5000415
-2.5928187	-2.5928187	-46.286903	-46.286903	-1.6484104	-1.6484104	29.47848	29.47848	10.95234	10.95234	-13.753265	-13.753265	37.242214	37.242214	-18.256296	-18.256296	9.594232	9.594232	-6.6748857	-6.6748857	23.39938	23.39938	-1.0971338	-1.0971338
12.788388	12.788388	-45.035778	-45.035778	-42.25456	-42.25456	31.005026	31.005026	-41.839535	-41.839535	-15.739483	-15.739483	-15.069174	-15.069174	42.199593	42.199593	-61.53961	-61.53961	54.62827	54.62827	16.414656	16.414656	-25.301144	-25.301144
-10.019578	-10.019578	-28.068747	-28.068747	-9.783885	-9.783885	35.707767	35.707767	53.377388	53.377388	24.788622	24.788622	31.83153	31.83153	-29.312109	-29.312109	31.474525	31.474525	-49.89145	-49.89145	36.907925	36.907925	10.327216	10.327216
-11.07743	-11.07743	-43.536606	-43.536606	-7.8985844	-7.8985844	28.984076	28.984076	39.871197	39.871197	31.829378	31.829378	37.796417	37.796417	-1.9773586	-1.9773586	21.041002	21.041002	-22.937443	-22.937443	30.594398	30.594398	2.0987394	2.0987394
-13.9885235	-13.9885235	-41.754406	-41.754406	-5.5104585	-5.5104585	31.188553	31.188553	56.830585	56.830585	41.69768	41.69768	32.675125	32.675125	-29.562637	-29.562637	40.335827	40.335827	-52.97532	-52.97532	35.854504	35.854504	10.084755	10.084755
4.0153804	4.0153804	-42.13489	-42.13489	27.041218	27.041218	42.289894	42.289894	-12.259627	-12.259627	-25.556835	-25.556835	-46.272156	-46.272156	-32.409077	-32.409077	9.898012	9.898012	-40.193718	-40.193718	26.087238	26.087238	0.029027747	0.029027747
0.11519955	0.11519955	25.948675	25.948675	16.841831	16.841831	-31.895851	-31.895851	3.8239295	3.8239295	-1.5372325	-1.5372325	-28.318878	-28.318878	-14.786871	-14.786871	20.640806	20.640806	-19.692999	-19.692999	29.31586	29.31586	1.4185867	1.4185867
6.1716614	6.1716614	9.910887	9.910887	29.984287	29.984287	-23.741787	-23.741787	-29.593044	-29.593044	-29.43709	-29.43709	-18.255356	-18.255356	-26.62149	-26.62149	31.138695	31.138695	-51.88977	-51.88977	31.389294	31.389294	6.115778	6.115778
-31.438204	-31.438204	34.299046	34.299046	-11.479673	-11.479673	-12.310109	-12.310109	-0.67958987	-0.67958987	12.149871	12.149871	-17.843426	-17.843426	-32.955345	-32.955345	8.797459	8.797459	-32.22615	-32.22615	21.253735	21.253735	-4.0714135	-4.0714135
-3.977036	-3.977036	-41.781216	-41.781216	-2.8386042	-2.8386042	43.470005	43.470005	29.475683	29.475683	-5.693205	-5.693205	-9.55821	-9.55821	-28.616282	-28.616282	38.522976	38.522976	-59.216415	-59.216415	33.65702	33.65702	13.630497	13.630497
-2.1250021	-2.1250021	-28.80398	-28.80398	52.692856	52.692856	9.679973	9.679973	-29.726055	-29.726055	26.367058	26.367058	-18.000624	-18.000624	-28.050755	-28.050755	36.42271	36.42271	-50.472794	-50.472794	33.405663	33.405663	12.399063	12.399063
-16.073278	-16.073278	-41.33548	-41.33548	-5.7085614	-5.7085614	42.50163	42.50163	56.924416	56.924416	-22.31312	-22.31312	42.907658	42.907658	12.622623	12.622623	-39.851734	-39.851734	29.487131	29.487131	20.61457	20.61457	-18.53362	-18.53362
-6.697625	-6.697625	8.751911	8.751911	-29.620218	-29.620218	0.6481227	0.6481227	-40.58923	-40.58923	33.039707	33.039707	8.584302	8.584302	-14.680181	-14.680181	19.473341	19.473341	-37.543114	-37.543114	23.17151	23.17151	4.485867	4.485867
2.0282495	2.0282495	-47.669167	-47.669167	-1.3938414	-1.3938414	40.860455	40.860455	-13.55044	-13.55044	-6.824416	-6.824416	-10.122497	-10.122497	-37.20347	-37.20347	9.240489	9.240489	-39.9832	-39.9832	30.237812	30.237812	1.2975605	1.2975605
1.7711915	1.7711915	-27.869976	-27.869976	11.605193	11.605193	39.536083	39.536083	-1.3589108	-1.3589108	-16.173946	-16.173946	-35.609856	-35.609856	-29.144491	-29.144491	28.625908	28.625908	-50.838173	-50.838173	29.341375	29.341375	7.7258453	7.7258453
-4.1584563	-4.1584563	-44.37439	-44.37439	-26.400282	-26.400282	37.410545	37.410545	-15.8164215	-15.8164215	2.800191	2.800191	-15.409171	-15.409171	-15.358053	-15.358053	21.158098	21.158098	-20.10158	-20.10158	33.749702	33.749702	8.389706	8.389706
-38.178898	-38.178898	49.296005	49.296005	-8.195823	-8.195823	-30.265377	-30.265377	2.3904653	2.3904653	-5.767359	-5.767359	-39.30084	-39.30084	18.122057	18.122057	14.006965	14.006965	18.86112	18.86112	31.539833	31.539833	-0.17403363	-0.17403363
15.702087	15.702087	1.0736375	1.0736375	64.303604	64.303604	-25.552118	-25.552118	-48.985332	-48.985332	-42.616497	-42.616497	-51.210663	-51.210663	1.2750784	1.2750784	31.195211	31.195211	-12.588497	-12.588497	46.225796	46.225796	15.263313	15.263313
10.759966	10.759966	5.366352	5.366352	39.458725	39.458725	-28.555368	-28.555368	-4.6755586	-4.6755586	-23.500727	-23.500727	-14.984102	-14.984102	-19.664047	-19.664047	23.004333	23.004333	-29.353476	-29.353476	22.119724	22.119724	0.33858114	0.33858114
14.777917	14.777917	-47.000553	-47.000553	-5.9647374	-5.9647374	16.126646	16.126646	-7.2729173	-7.2729173	-26.65007	-26.65007	-36.46452	-36.46452	-22.534676	-22.534676	39.680874	39.680874	-44.210087	-44.210087	34.39466	34.39466	12.639693	12.639693
5.8321977	5.8321977	17.920746	17.920746	-27.079834	-27.079834	44.95777	44.95777	-40.624924	-40.624924	-39.293343	-39.293343	-26.874662	-26.874662	26.885584	26.885584	19.691872	19.691872	46.941654	46.941654	39.022476	39.022476	5.09387	5.09387
-21.681807	-21.681807	39.389973	39.389973	29.38721	29.38721	-11.762171	-11.762171	-9.994769	-9.994769	-2.300345	-2.300345	-6.319472	-6.319472	-14.467231	-14.467231	-1.6877729	-1.6877729	-6.382875	-6.382875	25.667425	25.667425	-4.5594215	-4.5594215
12.548191	12.548191	-46.955322	-46.955322	59.149242	59.149242	28.168919	28.168919	-7.2567105	-7.2567105	-39.176895	-39.176895	-23.301565	-23.301565	-20.690344	-20.690344	24.053394	24.053394	-22.38279	-22.38279	33.852337	33.852337	3.8871164	3.8871164
-25.796864	-25.796864	44.56006	44.56006	0.515951	0.515951	-34.682583	-34.682583	-15.661848	-15.661848	-20.360687	-20.360687	13.424403	13.424403	-39.50356	-39.50356	4.5289173	4.5289173	-25.786673	-25.786673	1.7109623	1.7109623	-14.691036	-14.691036
-12.987324	-12.987324	43.98706	43.98706	19.348352	19.348352	-11.84597	-11.84597	-3.7372687	-3.7372687	7.5381117	7.5381117	-26.217323	-26.217323	-5.0689383	-5.0689383	-6.190207	-6.190207	1.8223026	1.8223026	32.0895	32.0895	-2.1642942	-2.1642942
6.2874846	6.2874846	28.352695	28.352695	28.838112	28.838112	-12.559214	-12.559214	-41.046352	-41.046352	2.9144008	2.9144008	-8.268319	-8.268319	20.047522	20.047522	14.030165	14.030165	46.28786	46.28786	34.995502	34.995502	0.72254866	0.72254866
5.6038647	5.6038647	9.929801	9.929801	-39.439842	-39.439842	28.718983	28.718983	-39.99123	-39.99123	-17.869467	-17.869467	5.3173165	5.3173165	13.588487	13.588487	-15.046569	-15.046569	24.167332	24.167332	0.15266068	0.15266068	-19.228453	-19.228453
-10.39981	-10.39981	-36.787983	-36.787983	-0.1614121	-0.1614121	25.60458	25.60458	-23.176086	-23.176086	18.84388	18.84388	12.423723	12.423723	43.27004	43.27004	-51.001656	-51.001656	43.40525	43.40525	15.910002	15.910002	-22.720694	-22.720694
-24.010887	-24.010887	-38.770184	-38.770184	-13.970094	-13.970094	35.128006	35.128006	59.034275	59.034275	-2.3730693	-2.3730693	28.633352	28.633352	6.6711364	6.6711364	-4.037435	-4.037435	23.595488	23.595488	24.49295	24.49295	-6.0017242	-6.0017242
-2.318058	-2.318058	-39.76523	-39.76523	-46.182724	-46.182724	38.70647	38.70647	-47.196697	-47.196697	-15.181246	-15.181246	-10.127536	-10.127536	-20.046165	-20.046165	28.06756	28.06756	-50.694553	-50.694553	28.629404	28.629404	8.182271	8.182271
-16.773409	-16.773409	-43.829975	-43.829975	-10.841522	-10.841522	33.840576	33.840576	59.071297	59.071297	-17.564247	-17.564247	30.837015	30.837015	-14.031264	-14.031264	27.399496	27.399496	-36.59524	-36.59524	36.23261	36.23261	10.187856	10.187856
23.918459	23.918459	25.565836	25.565836	-33.551353	-33.551353	-14.502663	-14.502663	-35.237152	-35.237152	6.3034616	6.3034616	-6.0118623	-6.0118623	22.810585	22.810585	12.655515	12.655515	35.763508	35.763508	33.9441	33.9441	-0.01858536	-0.01858536
-7.480365	-7.480365	16.996744	16.996744	-27.563251	-27.563251	38.266098	38.266098	-8.963539	-8.963539	29.32987	29.32987	-42.045597	-42.045597	-22.573055	-22.573055	41.443195	41.443195	-45.086723	-45.086723	35.32215	35.32215	12.666558	12.666558
3.9410849	3.9410849	2.88483	2.88483	35.201218	35.201218	17.85797	17.85797	2.6649837	2.6649837	-12.621056	-12.621056	-31.860155	-31.860155	-31.492256	-31.492256	22.272892	22.272892	-19.964638	-19.964638	33.514984	33.514984	8.323681	8.323681
-28.108177	-28.108177	50.228825	50.228825	-18.87349	-18.87349	-37.732586	-37.732586	-5.9286885	-5.9286885	-10.483108	-10.483108	-38.749386	-38.749386	8.825662	8.825662	17.01829	17.01829	47.86687	47.86687	36.167812	36.167812	2.8220634	2.8220634
8.692224	8.692224	-25.533766	-25.533766	0.547224	0.547224	29.266556	29.266556	36.198788	36.198788	8.753119	8.753119	-3.7123938	-3.7123938	38.83421	38.83421	-38.3517	-38.3517	49.546955	49.546955	23.19718	23.19718	-14.711048	-14.711048
12.782801	12.782801	10.338969	10.338969	32.92577	32.92577	-18.822075	-18.822075	-40.970585	-40.970585	16.08962	16.08962	-21.04042	-21.04042	18.274517	18.274517	-46.845127	-46.845127	1.7848526	1.7848526	16.283102	16.283102	-17.989468	-17.989468
-10.010901	-10.010901	-43.48385	-43.48385	-34.117706	-34.117706	44.52693	44.52693	5.080815	5.080815	34.36276	34.36276	9.39388	9.39388	-28.499847	-28.499847	10.065026	10.065026	-30.456415	-30.456415	25.139225	25.139225	-1.9692343	-1.9692343
-19.427309	-19.427309	-39.66647	-39.66647	2.2416344	2.2416344	29.874605	29.874605	59.522892	59.522892	-36.928307	-36.928307	34.56201	34.56201	27.422354	27.422354	16.530737	16.530737	45.22339	45.22339	37.155083	37.155083	3.125122	3.125122
27.135172	27.135172	11.561728	11.561728	-36.164238	-36.164238	17.093472	17.093472	-24.40448	-24.40448	-28.594112	-28.594112	-40.60567	-40.60567	2.943443	2.943443	22.58737	22.58737	18.8097	18.8097	41.268097	41.268097	7.3338456	7.3338456
3.641449	3.641449	5.7230453	5.7230453	12.169448	12.169448	37.943726	37.943726	-1.1684699	-1.1684699	-36.69383	-36.69383	-12.031609	-12.031609	-3.461863	-3.461863	15.260495	15.260495	-18.607397	-18.607397	23.697147	23.697147	-4.080253	-4.080253
27.00965	27.00965	59.366478	59.366478	-39.542797	-39.542797	-36.469997	-36.469997	-9.259055	-9.259055	2.5796835	2.5796835	-39.20994	-39.20994	-32.902847	-32.902847	50.706535	50.706535	-51.55958	-51.55958	40.126278	40.126278	12.76683	12.76683
-28.503038	-28.503038	4.545288	4.545288	-17.700972	-17.700972	-37.773865	-37.773865	-10.601744	-10.601744	1.8125918	1.8125918	-34.798676	-34.798676	29.546429	29.546429	19.814745	19.814745	42.586674	42.586674	40.95391	40.95391	6.0871673	6.0871673
3.4917269	3.4917269	12.550952	12.550952	63.1007	63.1007	41.198467	41.198467	-46.96354	-46.96354	-34.45891	-34.45891	-31.578838	-31.578838	-33.935143	-33.935143	49.420902	49.420902	-49.943977	-49.943977	37.654545	37.654545	12.072757	12.072757
9.993255	9.993255	13.560895	13.560895	-32.896393	-32.896393	18.047638	18.047638	-10.959033	-10.959033	-21.234152	-21.234152	12.694684	12.694684	-29.701414	-29.701414	31.786785	31.786785	-29.11131	-29.11131	38.533096	38.533096	11.340087	11.340087
13.389695	13.389695	59.84717	59.84717	-30.443708	-30.443708	-31.484308	-31.484308	-33.980312	-33.980312	15.5890255	15.5890255	-26.972076	-26.972076	-21.374462	-21.374462	26.495794	26.495794	-29.187874	-29.187874	27.15178	27.15178	4.9794884	4.9794884
15.385414	15.385414	55.617924	55.617924	-35.41766	-35.41766	-5.168386	-5.168386	-42.40023	-42.40023	-9.492229	-9.492229	-41.75867	-41.75867	-0.19283037	-0.19283037	27.791626	27.791626	-21.307703	-21.307703	40.16235	40.16235	12.873421	12.873421
-35.126324	-35.126324	52.909977	52.909977	-15.543713	-15.543713	-23.712244	-23.712244	-6.881756	-6.881756	-21.491356	-21.491356	-30.371435	-30.371435	9.985908	9.985908	-24.22238	-24.22238	20.483057	20.483057	15.608799	15.608799	-4.560525	-4.560525
4.601743	4.601743	17.943224	17.943224	-47.612244	-47.612244	-5.7065096	-5.7065096	-9.451251	-9.451251	33.13541	33.13541	-15.531106	-15.531106	-17.551935	-17.551935	34.12562	34.12562	-32.798344	-32.798344	35.07048	35.07048	11.208072	11.208072
-30.989939	-30.989939	13.370594	13.370594	-5.8840895	-5.8840895	-33.974262	-33.974262	-10.4276705	-10.4276705	-35.561054	-35.561054	-24.04542	-24.04542	-36.03016	-36.03016	39.328575	39.328575	-42.18106	-42.18106	42.300625	42.300625	8.637829	8.637829
-14.709033	-14.709033	-45.31929	-45.31929	0.5407549	0.5407549	33.853863	33.853863	58.459175	58.459175	-12.955216	-12.955216	29.635548	29.635548	0.9117411	0.9117411	30.891333	30.891333	-12.325442	-12.325442	44.205845	44.205845	13.424802	13.424802
-18.704397	-18.704397	-41.095665	-41.095665	0.71647626	0.71647626	34.742577	34.742577	59.24653	59.24653	-5.4395666	-5.4395666	29.531351	29.531351	-19.958534	-19.958534	59.16591	59.16591	-64.26327	-64.26327	43.589306	43.589306	16.972143	16.972143
31.548899	31.548899	10.202752	10.202752	-49.105316	-49.105316	-25.112179	-25.112179	1.2634109	1.2634109	-4.938395	-4.938395	-18.987577	-18.987577	-33.197628	-33.197628	50.403214	50.403214	-52.436314	-52.436314	41.31555	41.31555	14.0132065	14.0132065
11.337522	11.337522	-2.5135686	-2.5135686	46.361946	46.361946	-32.086353	-32.086353	-43.60201	-43.60201	-17.532135	-17.532135	-16.68541	-16.68541	10.0529585	10.0529585	14.227423	14.227423	23.584064	23.584064	31.232105	31.232105	-0.9661521	-0.9661521
20.945465	20.945465	-42.638935	-42.638935	-47.03252	-47.03252	-25.537464	-25.537464	-11.501198	-11.501198	-23.768269	-23.768269	-39.64871	-39.64871	-31.665846	-31.665846	57.84322	57.84322	-74.04483	-74.04483	46.014954	46.014954	22.559446	22.559446
-12.039398	-12.039398	18.041298	18.041298	6.3428154	6.3428154	41.94406	41.94406	53.91626	53.91626	45.02894	45.02894	44.78775	44.78775	-26.770685	-26.770685	53.44983	53.44983	-64.338234	-64.338234	38.675045	38.675045	17.937243	17.937243
0.7595575	0.7595575	15.955019	15.955019	55.549885	55.549885	-3.4700754	-3.4700754	-8.59202	-8.59202	12.067092	12.067092	-29.329668	-29.329668	-28.147547	-28.147547	52.908546	52.908546	-67.89897	-67.89897	37.894737	37.894737	18.10162	18.10162
-9.533711	-9.533711	-33.222595	-33.222595	-19.784698	-19.784698	34.2418	34.2418	37.920822	37.920822	-35.101097	-35.101097	30.49712	30.49712	-26.880667	-26.880667	55.905872	55.905872	-73.73289	-73.73289	41.894363	41.894363	20.536808	20.536808
4.261531	4.261531	12.361445	12.361445	-46.586075	-46.586075	29.062944	29.062944	-31.249199	-31.249199	-10.947033	-10.947033	38.28025	38.28025	8.222158	8.222158	-11.157251	-11.157251	3.9679217	3.9679217	21.124954	21.124954	-4.493686	-4.493686
17.878475	17.878475	-39.84061	-39.84061	3.9071417	3.9071417	27.832	27.832	30.739233	30.739233	32.562626	32.562626	44.98771	44.98771	-25.869265	-25.869265	44.447407	44.447407	-58.537567	-58.537567	37.94434	37.94434	14.800197	14.800197
18.111238	18.111238	11.750142	11.750142	60.93339	60.93339	-13.628519	-13.628519	-37.439663	-37.439663	-22.089563	-22.089563	-32.60516	-32.60516	32.92415	32.92415	-14.934781	-14.934781	63.233234	63.233234	11.502311	11.502311	-9.62176	-9.62176
-14.5759325	-14.5759325	-44.590652	-44.590652	0.76861703	0.76861703	34.749565	34.749565	55.722965	55.722965	1.4982972	1.4982972	31.209654	31.209654	5.4910583	5.4910583	30.888815	30.888815	-5.0612297	-5.0612297	40.654465	40.654465	9.874301	9.874301
20.438131	20.438131	6.3019595	6.3019595	-43.152252	-43.152252	-30.582193	-30.582193	-1.3524222	-1.3524222	-31.683067	-31.683067	-11.380543	-11.380543	46.902435	46.902435	-60.788223	-60.788223	54.323322	54.323322	15.125149	15.125149	-28.513138	-28.513138
-32.809834	-32.809834	-3.3975096	-3.3975096	-18.133606	-18.133606	-24.041595	-24.041595	-11.325115	-11.325115	-21.520298	-21.520298	-9.661212	-9.661212	-12.567885	-12.567885	15.885494	15.885494	-19.111279	-19.111279	26.564915	26.564915	0.1736544	0.1736544
-21.169708	-21.169708	-44.17479	-44.17479	-19.245657	-19.245657	48.14959	48.14959	59.58193	59.58193	-1.0085922	-1.0085922	37.227207	37.227207	-23.568893	-23.568893	45.806335	45.806335	-51.29552	-51.29552	42.23742	42.23742	18.005342	18.005342
-13.9980545	-13.9980545	-45.770702	-45.770702	-48.502495	-48.502495	27.533512	27.533512	-7.489227	-7.489227	44.73858	44.73858	-0.83663803	-0.83663803	-30.965971	-30.965971	45.926888	45.926888	-57.201603	-57.201603	39.49744	39.49744	15.610566	15.610566
10.708211	10.708211	-45.58026	-45.58026	47.64213	47.64213	48.05371	48.05371	-3.9570491	-3.9570491	-30.170292	-30.170292	-39.392273	-39.392273	-29.647284	-29.647284	53.489914	53.489914	-64.186195	-64.186195	43.606194	43.606194	19.564976	19.564976
-9.377866	-9.377866	6.367767	6.367767	19.989986	19.989986	36.58738	36.58738	-9.865084	-9.865084	42.50017	42.50017	-9.575615	-9.575615	-22.339748	-22.339748	27.310455	27.310455	-37.66539	-37.66539	27.867802	27.867802	6.14102	6.14102
33.118946	33.118946	17.949205	17.949205	-41.62294	-41.62294	-27.08347	-27.08347	44.11545	44.11545	-23.947872	-23.947872	-37.005795	-37.005795	-27.090302	-27.090302	30.458818	30.458818	-35.773212	-35.773212	30.515778	30.515778	6.4107475	6.4107475
10.961758	10.961758	18.708393	18.708393	-33.981922	-33.981922	17.897223	17.897223	49.66293	49.66293	14.381198	14.381198	-19.30886	-19.30886	-22.805584	-22.805584	25.554268	25.554268	-35.816948	-35.816948	34.263966	34.263966	4.447987	4.447987
3.2033947	3.2033947	2.89858	2.89858	-48.452843	-48.452843	45.25074	45.25074	-12.700937	-12.700937	-41.043186	-41.043186	-45.492905	-45.492905	-27.50366	-27.50366	44.637524	44.637524	-53.562748	-53.562748	37.12313	37.12313	13.532653	13.532653
33.720085	33.720085	12.715393	12.715393	-47.458805	-47.458805	-34.54474	-34.54474	55.277348	55.277348	-6.0413103	-6.0413103	-18.370068	-18.370068	-23.62168	-23.62168	46.826607	46.826607	-55.343956	-55.343956	39.38848	39.38848	14.535636	14.535636
-6.178487	-6.178487	9.573818	9.573818	-39.31405	-39.31405	33.91154	33.91154	-30.035141	-30.035141	22.543095	22.543095	-6.0927587	-6.0927587	-27.294292	-27.294292	48.32838	48.32838	-56.43023	-56.43023	40.14901	40.14901	13.690329	13.690329
28.146023	28.146023	1.7343867	1.7343867	-36.03523	-36.03523	15.511747	15.511747	-32.29647	-32.29647	-19.382906	-19.382906	-36.696663	-36.696663	4.715379	4.715379	23.99214	23.99214	-3.103328	-3.103328	39.369804	39.369804	6.8339233	6.8339233
13.116396	13.116396	19.395336	19.395336	-18.635548	-18.635548	23.775537	23.775537	-30.570976	-30.570976	-8.496872	-8.496872	-41.99518	-41.99518	-31.2193	-31.2193	48.218178	48.218178	-55.535343	-55.535343	40.167408	40.167408	16.819506	16.819506
9.155559	9.155559	-20.499199	-20.499199	54.401413	54.401413	-32.013428	-32.013428	-43.611214	-43.611214	-37.252167	-37.252167	-48.953526	-48.953526	-23.425571	-23.425571	39.43589	39.43589	-45.52374	-45.52374	41.69271	41.69271	8.173969	8.173969
1.9228292	1.9228292	52.401497	52.401497	41.000874	41.000874	-17.935488	-17.935488	-10.314078	-10.314078	6.9734674	6.9734674	-44.127502	-44.127502	-22.773186	-22.773186	30.16139	30.16139	-31.792519	-31.792519	29.951708	29.951708	4.537008	4.537008
-8.787344	-8.787344	-45.220406	-45.220406	-33.172024	-33.172024	37.09556	37.09556	-24.002983	-24.002983	38.24494	38.24494	-8.753671	-8.753671	-16.86244	-16.86244	17.872272	17.872272	-25.067549	-25.067549	26.599731	26.599731	2.4246347	2.4246347
5.0062037	5.0062037	36.77405	36.77405	20.616339	20.616339	-27.232786	-27.232786	-38.48837	-38.48837	11.7320795	11.7320795	-29.415459	-29.415459	-28.83126	-28.83126	39.300385	39.300385	-44.498825	-44.498825	34.226566	34.226566	11.758577	11.758577
-25.296347	-25.296347	19.231302	19.231302	-5.008894	-5.008894	-32.340317	-32.340317	-11.039591	-11.039591	-18.95297	-18.95297	-48.096622	-48.096622	-2.4767952	-2.4767952	27.927189	27.927189	-17.209766	-17.209766	42.758675	42.758675	12.671054	12.671054
26.692322	26.692322	17.773796	17.773796	63.87658	63.87658	-1.8563017	-1.8563017	-33.655537	-33.655537	-5.684956	-5.684956	-8.224285	-8.224285	-24.538452	-24.538452	49.465923	49.465923	-60.493927	-60.493927	38.045635	38.045635	16.481825	16.481825
12.368442	12.368442	-40.049404	-40.049404	35.262894	35.262894	25.270958	25.270958	-46.375343	-46.375343	-37.147682	-37.147682	-37.967686	-37.967686	-28.39901	-28.39901	58.086933	58.086933	-59.586178	-59.586178	44.1512	44.1512	17.920244	17.920244
-1.1174885	-1.1174885	-9.4422655	-9.4422655	-34.764	-34.764	-4.2771254	-4.2771254	-10.242255	-10.242255	22.798893	22.798893	-44.572113	-44.572113	30.467175	30.467175	21.735584	21.735584	46.89677	46.89677	41.092045	41.092045	7.1338997	7.1338997
6.137996	6.137996	-42.414124	-42.414124	-47.17058	-47.17058	45.214382	45.214382	-45.923317	-45.923317	-10.338616	-10.338616	-49.29592	-49.29592	-27.313164	-27.313164	55.528187	55.528187	-73.378525	-73.378525	39.796097	39.796097	19.655851	19.655851
-6.7244496	-6.7244496	-43.776035	-43.776035	-17.524656	-17.524656	15.031323	15.031323	-11.723794	-11.723794	31.981247	31.981247	-48.20553	-48.20553	-25.330387	-25.330387	54.380363	54.380363	-71.34616	-71.34616	39.190575	39.190575	18.649883	18.649883
16.148945	16.148945	59.12141	59.12141	-38.940586	-38.940586	-4.6735067	-4.6735067	-47.01123	-47.01123	-12.335922	-12.335922	-40.558426	-40.558426	-14.903965	-14.903965	56.83294	56.83294	-47.776516	-47.776516	39.691597	39.691597	13.554844	13.554844
6.444538	6.444538	52.89697	52.89697	-4.442901	-4.442901	-35.25457	-35.25457	-9.462741	-9.462741	-10.134147	-10.134147	-30.103296	-30.103296	-17.252327	-17.252327	46.18185	46.18185	-58.001884	-58.001884	39.79776	39.79776	15.028741	15.028741
10.3182335	10.3182335	11.80184	11.80184	-42.91198	-42.91198	19.716455	19.716455	-45.02831	-45.02831	-22.277018	-22.277018	-4.050191	-4.050191	-28.685371	-28.685371	52.77542	52.77542	-62.411015	-62.411015	43.20086	43.20086	20.083593	20.083593
13.699418	13.699418	13.745716	13.745716	-3.7337162	-3.7337162	-21.966965	-21.966965	-10.572691	-10.572691	4.624154	4.624154	-44.128162	-44.128162	-26.737604	-26.737604	29.265278	29.265278	-30.99025	-30.99025	32.707684	32.707684	9.598555	9.598555
11.469358	11.469358	19.477484	19.477484	6.375722	6.375722	23.383604	23.383604	-34.862423	-34.862423	-7.4863214	-7.4863214	-28.18322	-28.18322	-31.933619	-31.933619	51.099697	51.099697	-50.823395	-50.823395	41.883667	41.883667	18.53273	18.53273
12.557847	12.557847	13.330982	13.330982	-16.918545	-16.918545	36.84453	36.84453	55.07574	55.07574	13.7939625	13.7939625	45.53487	45.53487	-31.094358	-31.094358	51.749153	51.749153	-52.686947	-52.686947	41.05237	41.05237	17.784937	17.784937
17.190184	17.190184	9.524358	9.524358	-41.295288	-41.295288	-1.9925894	-1.9925894	-32.18499	-32.18499	-34.412132	-34.412132	-13.52928	-13.52928	-7.4366126	-7.4366126	14.129042	14.129042	-19.976171	-19.976171	22.045008	22.045008	-3.6349568	-3.6349568
-5.6286764	-5.6286764	-47.497852	-47.497852	62.300728	62.300728	41.065044	41.065044	1.6026152	1.6026152	-34.0576	-34.0576	-35.430817	-35.430817	-25.53124	-25.53124	38.351738	38.351738	-29.3113	-29.3113	43.24606	43.24606	18.141031	18.141031
-14.042304	-14.042304	-33.34657	-33.34657	2.7181482	2.7181482	34.990322	34.990322	58.48343	58.48343	43.718716	43.718716	48.21215	48.21215	-28.200554	-28.200554	54.5497	54.5497	-71.00586	-71.00586	43.20227	43.20227	20.608038	20.608038
-46.474293	-46.474293	56.850742	56.850742	-15.922666	-15.922666	-32.49642	-32.49642	-4.399885	-4.399885	18.619453	18.619453	-44.94985	-44.94985	37.1496	37.1496	-57.735657	-57.735657	56.74514	56.74514	9.589001	9.589001	-30.371511	-30.371511
-43.555527	-43.555527	55.249718	55.249718	-19.457052	-19.457052	-29.603508	-29.603508	-11.1701565	-11.1701565	3.6821775	3.6821775	-16.654585	-16.654585	-10.708495	-10.708495	18.455606	18.455606	-23.273252	-23.273252	19.69139	19.69139	14.61548	14.61548
13.123184	13.123184	6.8355002	6.8355002	57.509323	57.509323	-18.877428	-18.877428	-34.527035	-34.527035	4.8926125	4.8926125	-48.33895	-48.33895	-24.52025	-24.52025	48.84004	48.84004	-62.7577	-62.7577	37.34422	37.34422	16.606068	16.606068
-26.597141	-26.597141	45.227184	45.227184	-9.343309	-9.343309	-35.466267	-35.466267	-15.903331	-15.903331	-5.7828946	-5.7828946	-22.709509	-22.709509	38.72723	38.72723	-35.768543	-35.768543	46.09507	46.09507	10.707641	10.707641	-25.985943	-25.985943
29.591042	29.591042	-39.060368	-39.060368	-37.729095	-37.729095	20.274694	20.274694	-10.643379	-10.643379	-28.303562	-28.303562	-49.48754	-49.48754	30.70896	30.70896	21.304996	21.304996	51.870422	51.870422	40.920837	40.920837	6.8470244	6.8470244
2.0292387	2.0292387	52.82972	52.82972	-3.8608434	-3.8608434	-21.70486	-21.70486	-14.302488	-14.302488	17.363796	17.363796	-26.695604	-26.695604	-28.072891	-28.072891	31.678776	31.678776	-50.587833	-50.587833	30.778345	30.778345	5.9485803	5.9485803
12.02503	12.02503	-33.418903	-33.418903	-23.271582	-23.271582	37.07379	37.07379	-34.221497	-34.221497	1.727462	1.727462	-13.639984	-13.639984	12.97749	12.97749	-17.507977	-17.507977	26.302475	26.302475	26.832806	26.832806	-7.0848126	-7.0848126
-29.35821	-29.35821	-21.349304	-21.349304	-16.985628	-16.985628	-30.523502	-30.523502	-14.997917	-14.997917	7.618443	7.618443	-41.912697	-41.912697	-29.709692	-29.709692	48.448467	48.448467	-49.61177	-49.61177	40.80478	40.80478	14.342888	14.342888
20.950659	20.950659	18.745836	18.745836	-45.478176	-45.478176	-17.44116	-17.44116	-33.78619	-33.78619	-35.802578	-35.802578	-50.801605	-50.801605	33.691566	33.691566	-38.97259	-38.97259	58.191086	58.191086	24.765879	24.765879	-14.100704	-14.100704
-4.2324305	-4.2324305	-37.893276	-37.893276	36.007816	36.007816	45.87811	45.87811	-14.759445	-14.759445	0.26058912	0.26058912	1.731051	1.731051	7.733276	7.733276	19.988611	19.988611	0.26465508	0.26465508	32.04149	32.04149	0.7837164	0.7837164
15.313396	15.313396	-44.5356	-44.5356	-48.803116	-48.803116	40.201763	40.201763	-8.412706	-8.412706	-12.872147	-12.872147	6.702008	6.702008	-13.120609	-13.120609	45.18814	45.18814	-55.446514	-55.446514	40.363403	40.363403	15.795168	15.795168
12.873829	12.873829	59.28908	59.28908	-48.385674	-48.385674	-22.947172	-22.947172	-46.215015	-46.215015	9.328233	9.328233	-30.333788	-30.333788	-26.106539	-26.106539	56.25374	56.25374	-74.642	-74.642	41.379406	41.379406	20.48411	20.48411
18.645103	18.645103	4.3709455	4.3709455	46.011322	46.011322	-19.477318	-19.477318	-43.93823	-43.93823	-34.028557	-34.028557	-9.492898	-9.492898	18.54118	18.54118	-53.962948	-53.962948	32.1237	32.1237	15.30075	15.30075	-19.167511	-19.167511
-20.875217	-20.875217	-44.046635	-44.046635	7.168933	7.168933	40.96252	40.96252	54.739094	54.739094	-42.83135	-42.83135	35.69898	35.69898	19.92328	19.92328	17.710804	17.710804	39.02069	39.02069	37.48999	37.48999	3.942634	3.942634
16.487976	16.487976	-45.18027	-45.18027	-40.609863	-40.609863	24.305496	24.305496	-31.51024	-31.51024	-31.427698	-31.427698	6.585098	6.585098	-26.142523	-26.142523	45.08479	45.08479	-54.75472	-54.75472	38.977474	38.977474	15.07337	15.07337
-2.427111	-2.427111	-43.505764	-43.505764	2.6530018	2.6530018	33.68459	33.68459	50.745987	50.745987	-25.401602	-25.401602	-6.6934133	-6.6934133	1.997094	1.997094	31.549425	31.549425	-11.679909	-11.679909	41.238018	41.238018	10.205027	10.205027
6.0703063	6.0703063	13.047221	13.047221	54.76226	54.76226	-26.535591	-26.535591	-18.274797	-18.274797	-27.891731	-27.891731	-35.892296	-35.892296	-31.804878	-31.804878	57.857147	57.857147	-70.772575	-70.772575	46.13557	46.13557	22.62065	22.62065
25.248413	25.248413	18.891415	18.891415	-45.8372	-45.8372	-27.18414	-27.18414	-50.24516	-50.24516	-16.247719	-16.247719	-41.172096	-41.172096	-14.129402	-14.129402	55.42255	55.42255	-23.287956	-23.287956	6.3140507	6.3140507	24.182304	24.182304
26.683111	26.683111	20.674253	20.674253	-30.938364	-30.938364	42.847065	42.847065	-43.333267	-43.333267	-10.366152	-10.366152	-34.7115	-34.7115	32.115864	32.115864	15.59326	15.59326	63.05285	63.05285	37.375484	37.375484	2.655343	2.655343
14.176356	14.176356	9.786408	9.786408	29.465145	29.465145	-30.794935	-30.794935	-14.115207	-14.115207	-5.6934624	-5.6934624	-26.737257	-26.737257	-31.210754	-31.210754	32.80566	32.80566	-55.245937	-55.245937	30.751965	30.751965	5.839174	5.839174
2.9166548	2.9166548	3.5027518	3.5027518	-37.42084	-37.42084	44.564816	44.564816	-34.799026	-34.799026	-35.221798	-35.221798	-35.158367	-35.158367	-27.042564	-27.042564	54.95202	54.95202	-72.345535	-72.345535	39.504597	39.504597	19.259462	19.259462
11.295388	11.295388	45.360016	45.360016	36.051163	36.051163	-17.615244	-17.615244	-48.83171	-48.83171	4.653445	4.653445	-17.122324	-17.122324	23.571104	23.571104	20.781317	20.781317	5.590151	5.590151	39.07245	39.07245	5.251934	5.251934
-32.886368	-32.886368	44.59756	44.59756	-18.19637	-18.19637	-22.616957	-22.616957	-12.006529	-12.006529	-5.3216934	-5.3216934	-32.28249	-32.28249	-0.21897906	-0.21897906	28.154377	28.154377	-23.870333	-23.870333	39.69349	39.69349	13.102212	13.102212
-8.594715	-8.594715	19.685324	19.685324	-39.78035	-39.78035	1.7267704	1.7267704	-49.84565	-49.84565	43.334167	43.334167	-35.643772	-35.643772	-20.649168	-20.649168	50.05543	50.05543	-52.025997	-52.025997	42.683884	42.683884	16.900478	16.900478
3.6977894	3.6977894	-38.973423	-38.973423	-13.092424	-13.092424	26.852125	26.852125	54.58716	54.58716	-19.734438	-19.734438	44.674107	44.674107	-23.221964	-23.221964	44.69524	44.69524	-56.470062	-56.470062	38.645798	38.645798	15.686951	15.686951
3.3092303	3.3092303	-44.77825	-44.77825	3.4136	3.4136	33.0311	33.0311	59.57378	59.57378	-16.603323	-16.603323	46.653725	46.653725	23.16987	23.16987	15.227749	15.227749	36.346024	36.346024	35.754345	35.754345	1.8325076	1.8325076
16.283705	16.283705	9.545334	9.545334	-44.694115	-44.694115	-17.7149	-17.7149	-10.562774	-10.562774	-27.085205	-27.085205	-47.825005	-47.825005	-25.1618	-25.1618	53.54916	53.54916	-68.59474	-68.59474	38.86051	38.86051	18.037577	18.037577
8.276955	8.276955	59.94735	59.94735	46.746002	46.746002	-25.769955	-25.769955	-12.786366	-12.786366	-9.17951	-9.17951	-35.108616	-35.108616	-31.067093	-31.067093	49.362118	49.362118	-51.158916	-51.158916	41.12825	41.12825	14.483359	14.483359
19.27365	19.27365	30.365355	30.365355	31.858065	31.858065	-12.035111	-12.035111	-23.729227	-23.729227	1.7172197	1.7172197	-30.526136	-30.526136	34.522835	34.522835	-37.824585	-37.824585	52.405773	52.405773	12.032359	12.032359	-25.319433	-25.319433
13.771866	13.771866	-30.933565	-30.933565	3.5133548	3.5133548	37.004257	37.004257	41.68148	41.68148	-25.402752	-25.402752	-37.79173	-37.79173	3.7835793	3.7835793	24.60891	24.60891	-9.608385	-9.608385	38.93426	38.93426	7.394806	7.394806
-41.418514	-41.418514	44.028835	44.028835	-8.246771	-8.246771	-5.3615775	-5.3615775	-2.3294904	-2.3294904	-7.752113	-7.752113	-39.28381	-39.28381	3.6123714	3.6123714	-7.630644	-7.630644	-1.3568999	-1.3568999	15.882267	15.882267	-3.8761542	-3.8761542
1.5881593	1.5881593	-32.70044	-32.70044	-3.981529	-3.981529	28.261501	28.261501	47.810062	47.810062	-14.168654	-14.168654	10.876099	10.876099	14.998889	14.998889	13.796492	13.796492	28.040483	28.040483	35.50529	35.50529	0.79458565	0.79458565
20.98867	20.98867	27.63323	27.63323	-29.287537	-29.287537	-27.616236	-27.616236	-41.480774	-41.480774	20.963253	20.963253	-46.940647	-46.940647	2.1719491	2.1719491	-31.51049	-31.51049	3.7976909	3.7976909	9.936547	9.936547	-22.135704	-22.135704
-6.290188	-6.290188	7.8751297	7.8751297	-13.6919365	-13.6919365	41.547222	41.547222	29.98641	29.98641	13.932455	13.932455	39.87896	39.87896	-21.586952	-21.586952	14.170239	14.170239	-26.221123	-26.221123	22.43888	22.43888	-0.10890788	-0.10890788
2.4164498	2.4164498	18.343176	18.343176	-38.62495	-38.62495	-1.0607878	-1.0607878	-16.562937	-16.562937	4.3672323	4.3672323	-44.976315	-44.976315	-15.615027	-15.615027	59.811493	59.811493	-65.0854	-65.0854	45.39828	45.39828	17.966244	17.966244
13.78462	13.78462	-32.161606	-32.161606	-30.114191	-30.114191	9.084307	9.084307	-47.5363	-47.5363	-27.175142	-27.175142	-32.868866	-32.868866	-6.955246	-6.955246	22.78512	22.78512	-6.854509	-6.854509	36.980816	36.980816	4.8270054	4.8270054
-6.946202	-6.946202	13.425008	13.425008	31.465506	31.465506	8.428724	8.428724	-41.07844	-41.07844	29.295748	29.295748	-45.123657	-45.123657	-4.942254	-4.942254	18.122545	18.122545	-6.1471343	-6.1471343	36.525536	36.525536	4.3104053	4.3104053
4.3602767	4.3602767	-34.74073	-34.74073	1.0708042	1.0708042	44.507004	44.507004	-31.500334	-31.500334	24.462004	24.462004	-44.67662	-44.67662	-32.036804	-32.036804	57.865562	57.865562	-75.79588	-75.79588	45.751812	45.751812	23.186783	23.186783
20.404156	20.404156	17.832148	17.832148	-41.69937	-41.69937	39.449207	39.449207	-42.932564	-42.932564	-23.43246	-23.43246	-9.154415	-9.154415	-17.1803	-17.1803	26.314754	26.314754	-32.18571	-32.18571	28.276646	28.276646	7.795068	7.795068
3.5611157	3.5611157	33.85174	33.85174	16.4038	16.4038	-16.762583	-16.762583	-7.8670483	-7.8670483	0.88035554	0.88035554	-12.1870985	-12.1870985	16.020454	16.020454	-22.4927	-22.4927	40.85197	40.85197	15.223158	15.223158	-15.783772	-15.783772
-25.47482	-25.47482	10.507936	10.507936	4.5496125	4.5496125	-26.992254	-26.992254	0.54012	0.54012	19.297918	19.297918	-37.703423	-37.703423	-30.088184	-30.088184	27.68149	27.68149	-28.955128	-28.955128	34.48446	34.48446	9.912061	9.912061
15.5860615	15.5860615	8.674942	8.674942	-41.788677	-41.788677	-16.181664	-16.181664	-8.796246	-8.796246	-5.547866	-5.547866	-14.3341	-14.3341	19.10609	19.10609	-1.9765345	-1.9765345	16.472973	16.472973	34.09936	34.09936	2.640094	2.640094
-21.75335	-21.75335	15.39694	15.39694	7.575145	7.575145	37.523792	37.523792	56.96445	56.96445	30.145844	30.145844	29.30097	29.30097	-4.121439	-4.121439	-3.2708519	-3.2708519	-2.7429938	-2.7429938	14.821499	14.821499	-1.3541659	-1.3541659
10.425951	10.425951	59.4767	59.4767	63.26249	63.26249	-36.48886	-36.48886	-45.147537	-45.147537	3.030354	3.030354	-46.07672	-46.07672	2.4802408	2.4802408	30.186073	30.186073	-12.520187	-12.520187	45.32484	45.32484	14.301288	14.301288
5.730066	5.730066	-33.626873	-33.626873	-43.711464	-43.711464	34.8508	34.8508	54.97675	54.97675	-22.87138	-22.87138	-36.68609	-36.68609	-12.44229	-12.44229	55.052845	55.052845	-67.292694	-67.292694	44.05917	44.05917	22.038223	22.038223
-8.822127	-8.822127	5.627645	5.627645	9.675437	9.675437	-17.356672	-17.356672	1.4852524	1.4852524	-7.751225	-7.751225	1.7084585	1.7084585	-1.6843678	-1.6843678	26.362162	26.362162	-23.140676	-23.140676	31.073675	31.073675	9.808428	9.808428
21.916447	21.916447	19.277542	19.277542	46.477028	46.477028	-11.332672	-11.332672	-22.495272	-22.495272	-0.91213113	-0.91213113	-25.763292	-25.763292	-2.2393684	-2.2393684	15.120213	15.120213	-16.489567	-16.489567	28.742281	28.742281	0.4200883	0.4200883
16.72357	16.72357	-31.92274	-31.92274	-38.00328	-38.00328	13.6482	13.6482	-46.082157	-46.082157	-24.438698	-24.438698	-8.723308	-8.723308	-26.934689	-26.934689	29.009928	29.009928	-52.09608	-52.09608	31.76182	31.76182	10.993954	10.993954
0.9255891	0.9255891	50.7059	50.7059	46.84343	46.84343	-23.608019	-23.608019	0.7309634	0.7309634	19.106083	19.106083	-45.8621	-45.8621	-29.296618	-29.296618	52.103565	52.103565	-63.035294	-63.035294	40.428303	40.428303	18.00811	18.00811
16.509203	16.509203	18.600391	18.600391	11.291261	11.291261	18.690107	18.690107	-7.0203333	-7.0203333	-1.5247009	-1.5247009	-14.516966	-14.516966	-2.4224038	-2.4224038	15.38163	15.38163	-15.832354	-15.832354	28.764114	28.764114	1.59744	1.59744
15.334578	15.334578	52.989525	52.989525	-32.095528	-32.095528	-25.642546	-25.642546	-30.026073	-30.026073	-30.708187	-30.708187	-35.499386	-35.499386	-15.8042345	-15.8042345	59.165867	59.165867	-64.89374	-64.89374	44.82944	44.82944	17.944857	17.944857
18.380598	18.380598	6.244533	6.244533	25.207563	25.207563	-6.459322	-6.459322	-38.97362	-38.97362	16.93409	16.93409	-23.35035	-23.35035	41.041306	41.041306	-43.95065	-43.95065	31.852934	31.852934	14.008844	14.008844	-23.459204	-23.459204
5.8852353	5.8852353	15.953404	15.953404	55.59267	55.59267	7.6106896	7.6106896	-5.066828	-5.066828	-16.687624	-16.687624	-26.373129	-26.373129	-16.597063	-16.597063	27.10693	27.10693	-36.955948	-36.955948	29.19539	29.19539	9.81745	9.81745
26.669687	26.669687	16.988974	16.988974	55.397953	55.397953	25.91481	25.91481	-48.60302	-48.60302	-11.194682	-11.194682	-50.22275	-50.22275	-5.605817	-5.605817	-3.203165	-3.203165	-3.0620615	-3.0620615	14.7713175	14.7713175	-0.7669387	-0.7669387
-25.463917	-25.463917	16.614603	16.614603	-8.297161	-8.297161	19.240164	19.240164	-5.5611506	-5.5611506	14.43689	14.43689	-24.9689	-24.9689	-24.1528	-24.1528	51.2702	51.2702	-58.74314	-58.74314	44.47564	44.47564	20.36314	20.36314
-20.552212	-20.552212	59.591576	59.591576	-6.3196783	-6.3196783	-30.56593	-30.56593	-10.6499	-10.6499	10.550156	10.550156	-47.517082	-47.517082	-25.981016	-25.981016	55.71132	55.71132	-70.24093	-70.24093	43.733013	43.733013	21.017248	21.017248
5.321508	5.321508	44.8471	44.8471	38.25122	38.25122	-24.478998	-24.478998	-1.7307128	-1.7307128	19.930365	19.930365	-13.899625	-13.899625	28.13175	28.13175	-8.842191	-8.842191	41.6743	41.6743	32.731895	32.731895	-0.6791305	-0.6791305
-1.1437713	-1.1437713	16.677553	16.677553	-14.619863	-14.619863	43.192226	43.192226	56.955498	56.955498	20.43872	20.43872	47.97673	47.97673	31.644514	31.644514	-13.415887	-13.415887	47.538956	47.538956	11.728199	11.728199	-9.317602	-9.317602
16.478313	16.478313	14.742655	14.742655	41.246136	41.246136	9.423399	9.423399	-46.129845	-46.129845	13.980088	13.980088	1.0758038	1.0758038	-21.08569	-21.08569	-33.62247	-33.62247	-6.7120986	-6.7120986	9.727097	9.727097	-10.0487795	-10.0487795
-3.481063	-3.481063	17.746197	17.746197	-10.045147	-10.045147	17.608437	17.608437	50.74471	50.74471	41.471127	41.471127	-38.139614	-38.139614	5.218725	5.218725	30.901337	30.901337	-4.2173815	-4.2173815	40.260757	40.260757	9.541927	9.541927
-24.900461	-24.900461	-13.6582575	-13.6582575	-8.469171	-8.469171	-4.8604913	-4.8604913	-10.17851	-10.17851	22.990953	22.990953	-19.341042	-19.341042	-0.11238323	-0.11238323	-25.226946	-25.226946	1.5659872	1.5659872	27.904848	27.904848	0.9050008	0.9050008
12.748099	12.748099	52.907833	52.907833	58.78744	58.78744	-17.746592	-17.746592	-34.654026	-34.654026	21.849323	21.849323	-35.48603	-35.48603	-27.174927	-27.174927	52.754383	52.754383	-62.010223	-62.010223	43.754684	43.754684	20.320902	20.320902
-0.51934075	-0.51934075	58.936096	58.936096	54.278778	54.278778	-30.453878	-30.453878	-48.70344	-48.70344	-19.484064	-19.484064	-28.837202	-28.837202	-31.958557	-31.958557	32.4979	32.4979	-49.722046	-49.722046	31.93235	31.93235	10.697166	10.697166
11.216581	11.216581	12.466487	12.466487	8.391417	8.391417	26.547707	26.547707	-8.246101	-8.246101	-3.6836355	-3.6836355	-15.357801	-15.357801	-29.34115	-29.34115	53.05458	53.05458	-71.87787	-71.87787	40.016953	40.016953	18.269497	18.269497
17.823673	17.823673	25.939058	25.939058	51.276997	51.276997	-7.2129116	-7.2129116	15.696565	15.696565	18.098158	18.098158	-6.7474933	-6.7474933	-7.1487947	-7.1487947	-31.427279	-31.427279	-15.735862	-15.735862	7.944324	7.944324	-11.969276	-11.969276
-2.1541526	-2.1541526	-25.641333	-25.641333	-36.243614	-36.243614	28.259989	28.259989	-35.2939	-35.2939	9.0638275	9.0638275	4.1065474	4.1065474	-28.690804	-28.690804	26.543564	26.543564	-27.97321	-27.97321	30.952366	30.952366	8.005895	8.005895
[truncated: 142 more rows]
