# Supplementary material for: Unified AI framework to uncover deep interrelationships between gene expression and Alzheimer’s disease neuropathologies
Source: Nat Commun. 2021 Sep 10;12:5369. doi: 10.1038/s41467-021-25680-7 (PMC8433314; doi:10.1038/s41467-021-25680-7)
Supplement: Supplementary file 11 — Source Data [file 41467_2021_25680_MOESM11_ESM.zip › sourcedata/3d_external_tsne_embeddings_human_brain.csv]

E1	E2	dataset	CERAD_predicted	BRAAK_predicted	PLAQUES_predicted	TANGLES_predicted	ABETA_IHC_predicted	TAU_IHC_predicted	AB_RELATED_predicted	TAU_RELATED_predicted	AVG_predicted	test_label
-18.539812088012695	-43.87128829956055	train	0.9628693461418152	0.7537457346916199	0.5750893950462341	0.12850120663642883	0.504426121711731	0.05683102086186409	0.8460371634433068	0.5775502464922261	0.747155858930603
-27.640954971313477	52.30537033081055	train	0.31359434127807617	0.6104426383972168	0.04635482653975487	0.11912123113870621	0.05147819221019745	0.0056108757853507996	0.26355707243079257	0.38395904436860073	0.3256541524459613
9.959765434265137	56.9794921875	train	-0.019831061363220215	0.9046152234077454	0.017497524619102478	0.42686620354652405	0.040031373500823975	0.008042797446250916	0.04664391353811149	0.6812665908229049	0.3577929465301479
10.063789367675781	56.35676574707031	train	-0.014773279428482056	0.8809877634048462	0.026505015790462494	0.3308294117450714	0.05502447485923767	0.007005475461483002	0.11850587789154343	0.6101630640879788	0.36945392491467577
32.5771484375	-74.12918853759766	train	-0.024453461170196533	0.22594761848449707	0.03267960250377655	0.13744936883449554	0.0583089143037796	0.6146541237831116	0.12153962836556692	0.5070155479711794	0.32252559726962454
1.2531239986419678	71.57621002197266	train	-0.005556762218475342	0.21136575937271118	0.0381065271794796	0.03634917736053467	0.08591990172863007	0.005523804575204849	0.2698141827834661	0.136518771331058	0.1820250284414107
7.1069560050964355	77.84210968017578	train	-0.018352597951889038	0.21360889077186584	0.02139992266893387	0.0337604284286499	0.05834785848855972	0.004932701587677002	0.09575274933636709	0.10712931361395527	0.07707622298065983
33.46375274658203	8.700498580932617	train	-0.008765935897827148	0.33497822284698486	0.08869323134422302	0.057831138372421265	0.6796510219573975	0.048489898443222046	0.5085324232081911	0.3496397421312097	0.4156712172923777
-38.90574645996094	31.33681297302246	train	0.6846678853034973	0.31130093336105347	0.19228285551071167	0.051633864641189575	0.24366435408592224	0.006307292729616165	0.5665529010238908	0.23151308304891918	0.3710182025028442
-41.11391067504883	36.601627349853516	train	0.5453771948814392	0.2988888919353485	0.228295236825943	0.08677086234092712	0.10566237568855286	0.1300639808177948	0.44292756920743265	0.40367842244975355	0.41993742889647323
9.89613151550293	56.40910720825195	train	-0.013842016458511353	0.9103012084960938	0.028536848723888397	0.375166118144989	0.05950289964675903	0.008755113929510117	0.14410314751611678	0.6689419795221844	0.39988623435722415
26.19767189025879	5.6207733154296875	train	0.24918249249458313	0.6055196523666382	0.23652249574661255	0.09902165085077286	0.41843903064727783	0.008042465895414352	0.5474023511566174	0.42282897231702693	0.48094425483503983
26.527223587036133	6.19772481918335	train	0.271737664937973	0.5192211270332336	0.22528880834579468	0.09023964405059814	0.4126615524291992	0.01930156536400318	0.546833522942738	0.41941600303375043	0.4778156996587031
29.209075927734375	-66.07862091064453	train	0.9552810192108154	0.935628354549408	0.5516312718391418	0.3685568571090698	0.13817328214645386	0.294619619846344	0.6568069776260902	0.7933257489571482	0.7198521046643913
18.36664581298828	-66.81813049316406	train	0.9649866819381714	0.9816510081291199	0.6433684825897217	0.45447832345962524	0.6384360194206238	0.57119220495224	0.9063329541145241	0.9215017064846417	0.9516496018202503
18.1999568939209	-66.83043670654297	train	0.9655745625495911	0.9830905199050903	0.622809886932373	0.4945342540740967	0.6316144466400146	0.5428087711334229	0.909556313993174	0.9336367083807358	0.9573378839590444
-10.619373321533203	-53.14202117919922	train	0.9642561078071594	0.9555711150169373	0.42116379737854004	0.4245930314064026	0.09109384566545486	0.11752483248710632	0.6384148653773227	0.7914296549108837	0.7059158134243458
-10.300088882446289	-39.429420471191406	train	0.9591231346130371	0.9410747289657593	0.4819630980491638	0.2847963571548462	0.6281633377075195	0.027124593034386635	0.813803564656807	0.6824042472506636	0.768344709897611
29.855886459350586	-73.1092300415039	train	0.31359434127807617	0.7627230882644653	0.3547791540622711	0.4496973752975464	0.11930057406425476	0.6288506984710693	0.49279484262419415	0.80451270383011	0.6390784982935154
15.390371322631836	59.9715690612793	train	-0.013887763023376465	0.6058794856071472	0.02964581549167633	0.16855911910533905	0.05163559317588806	0.004986383020877838	0.12988244216913158	0.3845278725824801	0.257679180887372
16.292484283447266	62.24364471435547	train	-0.015083283185958862	0.514187216758728	0.02963436394929886	0.07500658929347992	0.05654445290565491	0.003949303179979324	0.13500189609404625	0.19416003033750473	0.1434869169510808
17.09778594970703	62.73863983154297	train	-0.013512253761291504	0.535997211933136	0.027482815086841583	0.08465725928544998	0.05123567581176758	0.003924679011106491	0.11983314372392873	0.2106560485400076	0.14533560864618886
-13.245328903198242	-56.057865142822266	train	0.9629897475242615	0.9470329284667969	0.43719562888145447	0.3052382171154022	0.08385396003723145	0.010234333574771881	0.6177474402730376	0.6592718998862345	0.624004550625711
16.00941276550293	60.15790557861328	train	-0.014274030923843384	0.5998336672782898	0.026950448751449585	0.12005934864282608	0.05142427980899811	0.004024483263492584	0.11414486158513461	0.2973075464543041	0.1926905574516496
25.903329849243164	-69.55912017822266	train	0.9449720978736877	0.9587591886520386	0.4627194404602051	0.47907859086990356	0.22971957921981812	0.398746520280838	0.6770951839211224	0.8610163064087978	0.7787258248009101
27.74005699157715	-73.39846801757812	train	0.3743947744369507	0.9229863882064819	0.35550597310066223	0.5640938878059387	0.1546606868505478	0.6322500109672546	0.5259764884338263	0.8668941979522184	0.6921217292377702
34.65183639526367	-70.83490753173828	train	0.0016508400440216064	0.8891295194625854	0.041281670331954956	0.4226653575897217	0.08059141039848328	0.34122973680496216	0.279484262419416	0.8122866894197952	0.5492036405005688
-24.562767028808594	34.132652282714844	train	0.30179324746131897	0.7788044810295105	0.13760250806808472	0.14539848268032074	0.12605063617229462	0.008012395352125168	0.39400834281380365	0.5280621918847174	0.46871444823663255
-43.50957107543945	20.845218658447266	train	0.6010839343070984	0.6345445513725281	0.1266506314277649	0.09371232241392136	0.07315590977668762	0.0046517811715602875	0.3754266211604096	0.3147516116799393	0.33390216154721275
-50.7761344909668	15.647913932800293	train	0.6183037161827087	0.7496539354324341	0.18355241417884827	0.21804596483707428	0.08831808716058731	0.004839938133955002	0.4288964732650739	0.45127038301099737	0.44283276450511944
-11.018270492553711	-42.21330261230469	train	0.964424192905426	0.9669994711875916	0.5516015291213989	0.2542695105075836	0.5950754284858704	0.012565866112709045	0.8750474023511566	0.6837315130830489	0.8054607508532423
-7.119399070739746	53.7100715637207	train	0.25338810682296753	0.21932968497276306	0.09302870184183121	0.03985312581062317	0.08521059155464172	0.00854906439781189	0.3238528631020099	0.22127417519908987	0.25312855517633676
-39.88985061645508	18.480302810668945	train	0.6119321584701538	0.6516464948654175	0.19993799924850464	0.09825755655765533	0.15172025561332703	0.005205992609262466	0.47857413727720893	0.3593098217671596	0.4082764505119454
22.794483184814453	0.8695229291915894	train	0.34129947423934937	0.7994515895843506	0.3095557987689972	0.3400156497955322	0.1266659051179886	0.1278153508901596	0.4854000758437618	0.7059158134243458	0.5787827076222981
19.01087760925293	-37.05067825317383	train	0.9111157655715942	0.9264686703681946	0.32553917169570923	0.4052952527999878	0.08046644926071167	0.22547492384910583	0.5401971937808115	0.8005309063329541	0.6582764505119454
-21.229000091552734	43.17867660522461	train	0.30518287420272827	0.5725761651992798	0.10201221704483032	0.10043815523386002	0.07031084597110748	0.005071546882390976	0.3306788016685627	0.3229048160788775	0.31769055745164965
-42.64299392700195	20.133949279785156	train	0.6053183674812317	0.6556625962257385	0.15241968631744385	0.09969306737184525	0.0957450121641159	0.004861511290073395	0.41410693970420936	0.3492605233219568	0.3757110352673493
-7.866855144500732	52.61906051635742	train	0.21662718057632446	0.21313953399658203	0.13329903781414032	0.03549624979496002	0.17223361134529114	0.0056159719824790955	0.39343951459992416	0.13955252180508151	0.24260523321956767
-18.932292938232422	34.42852020263672	train	0.2995724081993103	0.6089307069778442	0.15531432628631592	0.08910398930311203	0.17905208468437195	0.00658368319272995	0.4302237390974592	0.37390974592339776	0.3976109215017065
-23.639970779418945	39.19497299194336	train	0.30884116888046265	0.6310195326805115	0.06958847492933273	0.10677845776081085	0.09000344574451447	0.0058770254254341125	0.3492605233219568	0.40064467197573	0.37727531285551763
-1.8772518634796143	-59.109519958496094	train	0.9646168947219849	0.9729659557342529	0.46655797958374023	0.33097535371780396	0.2218875139951706	0.037295326590538025	0.729806598407281	0.7463026166097838	0.7421786120591581
-22.184951782226562	-44.76227569580078	train	0.9648382067680359	0.8299161195755005	0.620082676410675	0.13351523876190186	0.6282034516334534	0.008580125868320465	0.8989381873340919	0.5449374288964732	0.7579635949943118
12.319724082946777	-52.14970397949219	train	0.9663111567497253	0.9867867827415466	0.5638048648834229	0.3821895122528076	0.4058929681777954	0.0607115738093853	0.8511566173682216	0.8287827076222981	0.8731513083048918
33.289833068847656	-72.91770935058594	train	-0.021825432777404785	0.5179670453071594	0.033342499285936356	0.31828248500823975	0.06186733394861221	0.5511977076530457	0.14125900644671974	0.6475161167993932	0.3922070534698521
33.1681022644043	52.63887023925781	train	-0.015815794467926025	0.34344708919525146	0.02467142790555954	0.056682735681533813	0.05834619700908661	0.003984812647104263	0.11660978384527872	0.13765642775881684	0.10295790671217292
37.89522171020508	46.506866455078125	train	-0.01477956771850586	0.46965262293815613	0.0295703262090683	0.07693009823560715	0.0842270478606224	0.0042340680956840515	0.19908987485779295	0.20401971937808114	0.18060295790671216
-7.619490623474121	50.55493927001953	train	0.25851064920425415	0.2213234305381775	0.18797415494918823	0.0396638959646225	0.15161225199699402	0.02671804092824459	0.41372772089495635	0.2709518392112249	0.32224118316268485
-38.16685104370117	-7.790125846862793	train	0.41656792163848877	0.7283777594566345	0.3083231747150421	0.1858135610818863	0.5471029877662659	0.0058748796582221985	0.6585134622677286	0.48065984072810014	0.5770762229806599
27.538705825805664	-69.836181640625	train	0.9586987495422363	0.9255090355873108	0.6617221832275391	0.4442451596260071	0.15246301889419556	0.57528156042099	0.6899886234357223	0.8443306788016686	0.7753128555176336
33.50464630126953	-72.9734878540039	train	-0.022140562534332275	0.3947380781173706	0.024925708770751953	0.2708981931209564	0.05435462296009064	0.4799421727657318	0.08589306029579068	0.6061812665908229	0.34982935153583616
-38.94091033935547	21.410463333129883	train	0.5752621293067932	0.6358747482299805	0.2058018147945404	0.09445583075284958	0.13564938306808472	0.007757615298032761	0.45771710276829736	0.422070534698521	0.43870875995449377
-29.55377960205078	-28.388090133666992	train	0.9628691077232361	0.7770751714706421	0.5161046385765076	0.11502078920602798	0.39178144931793213	0.009032424539327621	0.7923777019340159	0.5202882062950321	0.6874288964732651
-37.4216194152832	-3.5426042079925537	train	0.6329265832901001	0.64277184009552	0.25289732217788696	0.0912843868136406	0.40417325496673584	0.006034098565578461	0.6310200985968905	0.37732271520667426	0.4974402730375427
-37.26744079589844	-3.6076478958129883	train	0.6350398063659668	0.6515416502952576	0.23096585273742676	0.08727798610925674	0.45400673151016235	0.006081882864236832	0.6412590064467197	0.3737201365187713	0.5039817974971559
16.09883689880371	57.077293395996094	train	-0.013061285018920898	0.6234002113342285	0.023020721971988678	0.15330049395561218	0.04997382313013077	0.0037909559905529022	0.10371634433067879	0.3227152066742511	0.20136518771331058
24.828609466552734	-73.15962982177734	train	0.9641157984733582	0.9574506282806396	0.6243048906326294	0.6232138872146606	0.12095470726490021	0.6640986800193787	0.7061054228289723	0.8919226393629125	0.8159840728100114
-30.91805648803711	43.54591751098633	train	0.2769052982330322	0.7439929842948914	0.041425921022892	0.2652053236961365	0.06192617118358612	0.004821758717298508	0.2622298065984073	0.4639742131209708	0.37542662116040953
-15.231762886047363	54.26877975463867	train	0.3019200265407562	0.26835963129997253	0.09333010762929916	0.05145099759101868	0.051643818616867065	0.005553305149078369	0.2688661357603337	0.1844899507015548	0.20420932878270764
-23.187213897705078	-37.25398254394531	train	0.43420934677124023	0.8222490549087524	0.38532134890556335	0.21652668714523315	0.9547024369239807	0.00587039440870285	0.7171027682973076	0.5242700037921881	0.6382252559726962
21.776046752929688	75.86551666259766	train	-0.028602540493011475	0.31866660714149475	0.011608883738517761	0.05198778212070465	0.059766098856925964	0.0040171779692173	0.059916571861964356	0.12248767538869927	0.06712172923777018
-20.125476837158203	52.80374526977539	train	0.17433825135231018	0.4779369533061981	0.036293793469667435	0.14517386257648468	0.05796158313751221	0.14136269688606262	0.2180508153204399	0.5244596131968146	0.3808304891922639
-38.078636169433594	1.1580229997634888	train	0.6467723846435547	0.6489754915237427	0.2810265123844147	0.1048770621418953	0.3050985038280487	0.0065551623702049255	0.6149032992036405	0.4273795980280622	0.5140784982935154
-13.004951477050781	-57.355995178222656	train	0.9658752083778381	0.957617461681366	0.6318714022636414	0.4187001585960388	0.07944205403327942	0.013916997238993645	0.6934015927189989	0.7444065225635191	0.7133105802047781
-41.349822998046875	-25.4700984954834	train	0.9622824192047119	0.6827347278594971	0.31817400455474854	0.10020864009857178	0.06769877672195435	0.005586393177509308	0.5464543041334851	0.39040576412590067	0.45904436860068254
-1.6065150499343872	37.89762878417969	train	0.26762881875038147	0.35123658180236816	0.17470479011535645	0.1886274814605713	0.10484902560710907	0.005743790417909622	0.3778915434205537	0.36423966628744786	0.37016496018202505
-45.81856155395508	14.298012733459473	train	0.6223299503326416	0.9011974334716797	0.1316598653793335	0.27329781651496887	0.11505228281021118	0.04750674217939377	0.43268866135760337	0.6757679180887374	0.5426621160409556
-52.039329528808594	4.890510082244873	train	0.6272543668746948	0.6777023077011108	0.32213956117630005	0.275851845741272	0.16584734618663788	0.006233979016542435	0.5563139931740614	0.5089116420174441	0.5318543799772468
3.526014566421509	86.40445709228516	train	-0.0188901424407959	0.1053851842880249	0.02650078386068344	0.021414384245872498	0.07073216140270233	0.004494603723287582	0.15017064846416384	0.059347743648084955	0.08304891922639362
-20.545808792114258	-32.037742614746094	train	0.4336555302143097	0.6550886631011963	0.44476407766342163	0.09685005992650986	0.6079884767532349	0.008611597120761871	0.7123625331816458	0.4486158513462268	0.5965585893060297
-11.998729705810547	-53.296932220458984	train	0.9298409819602966	0.9082483053207397	0.41993477940559387	0.4270320534706116	0.06830945611000061	0.12295283377170563	0.5542282897231703	0.7747440273037544	0.6471843003412969
-21.533000946044922	-29.2138671875	train	0.628612220287323	0.6513444781303406	0.3752348721027374	0.10579535365104675	0.5823104381561279	0.006821278482675552	0.7263936291240046	0.4387561623056504	0.598976109215017
12.110366821289062	76.06007385253906	train	-0.02009144425392151	0.273687481880188	0.02188817411661148	0.04241254925727844	0.055015161633491516	0.004173412919044495	0.08172165339400835	0.10049298445202882	0.0668373151308305
-22.81453514099121	38.72122573852539	train	0.305856853723526	0.6452423930168152	0.09628098458051682	0.1279129981994629	0.09095616638660431	0.005630567669868469	0.3543799772468714	0.409935532802427	0.3890784982935154
-45.5914306640625	21.12044334411621	train	0.6438032388687134	0.6300320029258728	0.14720162749290466	0.13679637014865875	0.07326346635818481	0.0043886080384254456	0.4203640500568828	0.3492605233219568	0.3779863481228669
-12.160043716430664	-58.02770233154297	train	0.9653145670890808	0.9577882885932922	0.7045678496360779	0.40233999490737915	0.1423659324645996	0.06457741558551788	0.7495259764884338	0.7671596511186954	0.7650739476678043
-26.058334350585938	-43.134822845458984	train	0.9585440158843994	0.8416334390640259	0.7680599689483643	0.25529494881629944	0.8480883240699768	0.007142871618270874	0.8818733409177094	0.5769814182783466	0.7657849829351535
-3.061490058898926	74.33154296875	train	-0.0035137832164764404	0.14485087990760803	0.051549654453992844	0.0409417450428009	0.06927867978811264	0.05306873843073845	0.270193401592719	0.27417519908987487	0.258674630261661
-21.511985778808594	-29.188570022583008	train	0.369642972946167	0.6175272464752197	0.3135858178138733	0.10311544686555862	0.5520904064178467	0.006175681948661804	0.6602199469093667	0.39742131209708004	0.5278725824800911
-16.463016510009766	54.292877197265625	train	0.17629647254943848	0.33494970202445984	0.03801245987415314	0.1036660298705101	0.04856151342391968	0.005239516496658325	0.1989002654531665	0.27569207432688664	0.22013651877133106
2.0769996643066406	76.02669525146484	train	-0.013600915670394897	0.19193148612976074	0.032601188868284225	0.03337298333644867	0.07704033702611923	0.004631217569112778	0.2093287827076223	0.08437618505877892	0.12414675767918087
-13.685696601867676	-57.08884048461914	train	0.9648494124412537	0.9331084489822388	0.5124915242195129	0.313900887966156	0.08104191720485687	0.008669555187225342	0.6575654152445961	0.6406901782328404	0.6466154721274175
41.65216827392578	37.60560989379883	train	-0.007529258728027344	0.25318247079849243	0.04164737090468407	0.04266101121902466	0.2637488543987274	0.00791659951210022	0.3780811528251801	0.2292377701934016	0.2821387940841866
-15.518519401550293	50.27694320678711	train	0.2854937016963959	0.32582393288612366	0.043948832899332047	0.04610109329223633	0.0667291134595871	0.004922792315483093	0.28915434205536594	0.16818354190367843	0.20449374288964733
28.729169845581055	-72.98859405517578	train	0.5695708990097046	0.8332406878471375	0.5722307562828064	0.5249409675598145	0.12925730645656586	0.6532040238380432	0.5728100113765643	0.8437618505877892	0.704778156996587
-25.27108383178711	47.34055709838867	train	0.3001827895641327	0.5728510022163391	0.04121655970811844	0.10037745535373688	0.062442854046821594	0.005202546715736389	0.27739855896852483	0.3282138794084187	0.29451080773606375
27.489736557006836	-71.18241119384766	train	0.9209282398223877	0.8739011883735657	0.5821204781532288	0.5262580513954163	0.18290480971336365	0.585430920124054	0.6820250284414108	0.8488813045127038	0.7765927189988624
-45.432525634765625	15.35937213897705	train	0.6245957612991333	0.7757683992385864	0.1282656043767929	0.1671789437532425	0.10931679606437683	0.007956329733133316	0.43041334850208574	0.536784224497535	0.48649032992036406
8.281231880187988	79.9106674194336	train	-0.0225999653339386	0.19053572416305542	0.018952488899230957	0.033477574586868286	0.04957924783229828	0.004247654229402542	0.05460750853242321	0.06010618126659082	0.037258248009101255
-21.56792449951172	-32.53915023803711	train	0.64574134349823	0.6992403864860535	0.4093630909919739	0.12254734337329865	0.6330040097236633	0.006334584206342697	0.7582480091012513	0.4524080394387561	0.6301194539249146
3.5112829208374023	79.06230163574219	train	-0.015328466892242432	0.19395920634269714	0.027117878198623657	0.03399747610092163	0.07178746163845062	0.0039194002747535706	0.17026924535456958	0.04398938187334092	0.08987485779294653
1.332208275794983	77.67634582519531	train	-0.011160433292388916	0.23787584900856018	0.02943633496761322	0.0384335070848465	0.06539379060268402	0.004129819571971893	0.18467956010618125	0.07603337125521425	0.10949943117178612
-27.88149070739746	52.60148620605469	train	0.3179577887058258	0.6048781275749207	0.10721410065889359	0.12280149757862091	0.05295032262802124	0.005329836159944534	0.2882062950322336	0.3701175578308684	0.3310580204778157
28.002595901489258	-68.48121643066406	train	0.9623729586601257	0.8422180414199829	0.5655449628829956	0.2978207468986511	0.19670119881629944	0.4233678877353668	0.7125521425862723	0.7474402730375426	0.7310864618885097
-16.159801483154297	50.492191314697266	train	0.2831134796142578	0.3476799428462982	0.040610797703266144	0.0792434811592102	0.06279982626438141	0.0054077766835689545	0.2656427758816837	0.24042472506636328	0.23464163822525597
29.396516799926758	-69.62627410888672	train	0.6273133754730225	0.6400122046470642	0.49262356758117676	0.30948835611343384	0.1626160889863968	0.4687512516975403	0.6016306408797877	0.6873340917709517	0.6271331058020477
-1.9254916906356812	75.04749298095703	train	-0.010358273983001709	0.11756664514541626	0.03579821065068245	0.023311451077461243	0.0665399432182312	0.004985444247722626	0.21596511186954873	0.08646188850967007	0.1296928327645051
-38.91912841796875	11.514070510864258	train	0.6431537866592407	0.8126848936080933	0.17176219820976257	0.17224259674549103	0.22274743020534515	0.05097498372197151	0.5271141448615851	0.6219188471748199	0.5679749715585893
-20.028596878051758	-43.85154342651367	train	0.9632705450057983	0.648195207118988	0.5715132355690002	0.08948317170143127	0.5963833332061768	0.012032054364681244	0.8651877133105802	0.45999241562381493	0.7039249146757679
33.380523681640625	8.462743759155273	train	-0.00920259952545166	0.42365023493766785	0.1203964427113533	0.08585385233163834	0.7537021040916443	0.009887732565402985	0.5235115661736822	0.36386044747819496	0.4310295790671217
-9.563370704650879	-29.81690216064453	train	0.49949464201927185	0.8996313810348511	0.4452149271965027	0.3350071609020233	0.09490695595741272	0.0066611021757125854	0.5130830489192264	0.6071293136139553	0.5548919226393629
-20.01268768310547	52.885894775390625	train	0.22108355164527893	0.34253227710723877	0.03638196736574173	0.08872949331998825	0.05731926113367081	0.1840379536151886	0.22184300341296928	0.4406522563519151	0.33930602957906714
19.698532104492188	-76.18553924560547	train	0.9657224416732788	0.9984150528907776	0.45051872730255127	0.6576235890388489	0.49256277084350586	0.721051037311554	0.8515358361774744	0.9799014031095942	0.9441126279863481
-17.051755905151367	55.7765007019043	train	0.2611159086227417	0.30055999755859375	0.028825819492340088	0.04090800881385803	0.0363391637802124	0.0047858357429504395	0.16363291619264317	0.13784603716344332	0.12755972696245732
28.89574432373047	-73.04473876953125	train	0.46727046370506287	0.8429177403450012	0.5713151097297668	0.5153690576553345	0.08811721205711365	0.6447837948799133	0.5354569586651499	0.844520288206295	0.6840159271899886
30.265785217285156	-73.88175201416016	train	0.31359434127807617	0.773801326751709	0.18520960211753845	0.5146706700325012	0.07324862480163574	0.6988316178321838	0.3771331058020478	0.8240424725066363	0.6033845278725825
20.750268936157227	-67.72250366210938	train	0.31359434127807617	0.940200924873352	0.4816109240055084	0.5047029256820679	0.9052302241325378	0.6599485278129578	0.7292377701934015	0.8670838073568449	0.8176905574516495
-30.221769332885742	44.97233581542969	train	0.2848406434059143	0.7022157907485962	0.03905950486660004	0.17762237787246704	0.0621282234787941	0.0059552863240242004	0.2605233219567691	0.4751611679939325	0.3789817974971559
23.430105209350586	-74.05648040771484	train	0.9647841453552246	0.9823330640792847	0.5461281538009644	0.6258638501167297	0.27423352003097534	0.6746785044670105	0.7760712931361397	0.9543041334850209	0.886518771331058
-29.727867126464844	44.9664306640625	train	0.2872070074081421	0.6978983879089355	0.03982684761285782	0.16297078132629395	0.06510239094495773	0.0065162330865859985	0.27455441789912777	0.48179749715585896	0.38950511945392485
33.3673095703125	8.422871589660645	train	-0.0071517229080200195	0.41104942560195923	0.09933426231145859	0.07049819082021713	0.7686678171157837	0.004920247942209244	0.5225635191505499	0.22791050436101631	0.34257679180887374
-50.19788360595703	16.276548385620117	train	0.6051997542381287	0.7571498155593872	0.17499466240406036	0.19745710492134094	0.08151900768280029	0.005220819264650345	0.4101251422070535	0.46435343193022377	0.4445392491467577
24.208921432495117	-31.90456771850586	train	0.6883740425109863	0.9616507887840271	0.4918045699596405	0.4756045341491699	0.15121617913246155	0.049376241862773895	0.6295032233598787	0.7887751232461131	0.6968145620022753
-30.32613182067871	46.693119049072266	train	0.27489686012268066	0.7280881404876709	0.03377603366971016	0.2026558518409729	0.05252629518508911	0.005798418074846268	0.20970800151687521	0.48445202882062954	0.3562286689419795
40.65443801879883	-34.96532440185547	train	0.8528232574462891	0.9819128513336182	0.6137833595275879	0.5848708748817444	0.818493127822876	0.3623785972595215	0.8443306788016685	0.9287068638604475	0.9240614334470989
2.6722514629364014	87.43172454833984	train	-0.01751500368118286	0.09389740228652954	0.03184661269187927	0.020604044198989868	0.07121889293193817	0.028078053146600723	0.1795601061812666	0.23302995828593098	0.18657565415244598
18.080665588378906	-80.30518341064453	train	0.9714648127555847	1.0201143026351929	0.5326393246650696	0.8850395679473877	0.5017114877700806	0.933620035648346	0.8993174061433447	0.997155858930603	0.9739761092150171
34.56818389892578	-73.09143829345703	train	-0.012237846851348877	0.44059792160987854	0.11494524031877518	0.2563058137893677	0.18508785963058472	0.5383492112159729	0.34945013272658326	0.6126279863481229	0.48791240045506257
19.4410343170166	-38.052581787109375	train	0.962226390838623	0.9535177946090698	0.2818585932254791	0.3617210388183594	0.09270945191383362	0.10728786885738373	0.5587789154342055	0.7561623056503602	0.6419226393629125
-27.17006492614746	46.36332702636719	train	0.2924233078956604	0.5815637707710266	0.03875149041414261	0.08403676003217697	0.06390975415706635	0.005044035613536835	0.2694349639742131	0.288775123246113	0.2696245733788396
-27.67112922668457	52.45111083984375	train	0.31359434127807617	0.5841953754425049	0.05295838043093681	0.14748826622962952	0.046955324709415436	0.005781300365924835	0.2555934774364808	0.40197193780811524	0.3327645051194539
3.097229242324829	87.49591064453125	train	-0.018976688385009766	0.0708450973033905	0.027868077158927917	0.017872482538223267	0.0727020651102066	0.0067299604415893555	0.15927189988623436	0.1501706484641638	0.13011945392491467
39.286766052246094	43.59964370727539	train	-0.0132673978805542	0.3676835298538208	0.03529522940516472	0.06956825405359268	0.33835721015930176	0.0044491104781627655	0.36613576033371253	0.1905574516496018	0.2549772468714448
11.030229568481445	83.41139221191406	train	-0.0409281849861145	0.19098499417304993	0.00597507506608963	0.030794233083724976	0.05222879350185394	0.0037032030522823334	0.031095942358740993	0.030716723549488054	0.017349260523321957
-30.06279182434082	33.50689697265625	train	0.3098882734775543	0.8568177223205566	0.17958998680114746	0.3350154757499695	0.06767234206199646	0.005863279104232788	0.3598786499810391	0.5703450891164202	0.4745449374288965
28.55950355529785	-23.119426727294922	train	0.6341161727905273	0.9591855406761169	0.2746489644050598	0.3689251244068146	0.22516612708568573	0.010547980666160583	0.5644671975729997	0.70515737580584	0.6197383390216155
-12.350151062011719	55.09957504272461	train	0.037467777729034424	0.2667803168296814	0.03432764858007431	0.04155060648918152	0.061062708497047424	0.004575066268444061	0.21444823663253698	0.12002275312855519	0.14334470989761092
-53.998291015625	17.075117111206055	train	0.6085044741630554	0.8696144819259644	0.20699763298034668	0.3317168951034546	0.053700804710388184	0.005894806236028671	0.3587409935532802	0.574706105422829	0.4741183162684869
25.88020133972168	-74.9799575805664	train	0.8045637607574463	0.9631161689758301	0.6000005602836609	0.6890321969985962	0.24227052927017212	0.7345481514930725	0.70515737580584	0.9073758058399696	0.8225255972696246
-25.160171508789062	34.627113342285156	train	0.3278864622116089	0.7238929271697998	0.20024284720420837	0.13933780789375305	0.12600895762443542	0.005427330732345581	0.4347743648084945	0.43136139552521807	0.43245164960182025
-17.71270179748535	52.592594146728516	train	0.18142256140708923	0.43101605772972107	0.03386390581727028	0.09775858372449875	0.053658321499824524	0.005207400768995285	0.19776260902540765	0.2880166856276071	0.2289533560864619
28.22007942199707	-11.568199157714844	train	0.31359434127807617	0.9600634574890137	0.3961596190929413	0.5121649503707886	0.49070417881011963	0.11658817529678345	0.6710276829730755	0.8185437997724687	0.7475824800910125
38.512149810791016	-36.0965461730957	train	0.5902482271194458	0.9740872979164124	0.37743043899536133	0.5165131092071533	0.7344184517860413	0.01926480606198311	0.7172923777019339	0.8071672354948806	0.7726109215017065
-45.48479461669922	15.076518058776855	train	0.6215478181838989	0.8179067373275757	0.1284751296043396	0.20627576112747192	0.1205122321844101	0.0075987353920936584	0.4336367083807357	0.5648464163822525	0.5017064846416383
32.9659309387207	-31.815185546875	train	0.7150524854660034	0.9788472652435303	0.31377485394477844	0.3909544348716736	0.46451336145401	0.05827471613883972	0.7131209708001517	0.8056503602578688	0.768202502844141
12.532512664794922	57.942626953125	train	-0.012927979230880737	0.8327400088310242	0.025884263217449188	0.30370789766311646	0.03607723116874695	0.004856232553720474	0.09708001516875238	0.5051194539249146	0.3087315130830489
-17.221094131469727	33.48301315307617	train	0.2970324754714966	0.5506632924079895	0.16417266428470612	0.08390215039253235	0.13079871237277985	0.006659656763076782	0.40424725066363293	0.34338263177853623	0.3686006825938567
-21.849775314331055	41.01349639892578	train	0.3179836869239807	0.5226242542266846	0.09560591727495193	0.08638148009777069	0.08663646876811981	0.005518388003110886	0.3598786499810391	0.2925673113386424	0.31641069397042093
-40.814048767089844	30.032543182373047	train	0.5917672514915466	0.2736351490020752	0.1393355429172516	0.04125475883483887	0.10219460725784302	0.004851918667554855	0.4095563139931741	0.1348122866894198	0.24488054607508533
-39.85301208496094	34.14884948730469	train	0.6225006580352783	0.2779078483581543	0.3520788550376892	0.054460614919662476	0.31378400325775146	0.005750913172960281	0.6295032233598786	0.20401971937808117	0.388509670079636
37.53483581542969	-34.23370361328125	train	0.7261077165603638	0.9796204566955566	0.30788466334342957	0.43181994557380676	0.6395897269248962	0.11321888864040375	0.7438376943496398	0.8471748198710656	0.8168373151308306
-17.542373657226562	51.4810676574707	train	0.23957179486751556	0.38053062558174133	0.03433850780129433	0.058197200298309326	0.05606284737586975	0.004587285220623016	0.21350018960940464	0.1871444823663254	0.17676336746302618
-18.29595184326172	48.19029998779297	train	0.2062944769859314	0.4793105125427246	0.0440230555832386	0.06847359985113144	0.07739606499671936	0.005292527377605438	0.2918088737201365	0.25028441410693975	0.2554038680318544
-22.022966384887695	48.29624557495117	train	0.27258217334747314	0.444443941116333	0.04174885153770447	0.0634317696094513	0.06874987483024597	0.005533307790756226	0.2870686386044748	0.24725066363291617	0.2505688282138794
32.79827880859375	-72.49288940429688	train	-0.013734221458435059	0.8001781702041626	0.03498206287622452	0.5150905251502991	0.06102992594242096	0.5996485948562622	0.17576791808873718	0.828403488813045	0.5052616609783845
26.751073837280273	-73.72895812988281	train	0.5804101228713989	0.961563229560852	0.4465518295764923	0.6453450322151184	0.19941386580467224	0.6376282572746277	0.583996966249526	0.8985589685248389	0.7407565415244596
8.478641510009766	52.03157424926758	train	0.08997568488121033	0.9034191370010376	0.04197898134589195	0.3241717219352722	0.06515147536993027	0.011566273868083954	0.25559347743648086	0.6638225255972696	0.45819112627986347
-42.233482360839844	-24.49688148498535	train	0.9630303382873535	0.670826256275177	0.3126964569091797	0.11620169878005981	0.06803685426712036	0.004409324377775192	0.5553659461509292	0.3503981797497156	0.4416951080773606
26.828798294067383	56.637596130371094	train	-0.022913992404937744	0.521538496017456	0.020673386752605438	0.08627049624919891	0.06734165549278259	0.003928583115339279	0.1124383769434964	0.2098976109215017	0.13964732650739475
-19.775806427001953	-43.74641036987305	train	0.9615930318832397	0.5766944885253906	0.5674315690994263	0.082952119410038	0.5739537477493286	0.011562015861272812	0.835987864998104	0.41145240803943867	0.6572810011376564
-0.9382661581039429	-60.23043441772461	train	0.9649386405944824	0.9805390238761902	0.5309762358665466	0.3787662386894226	0.19461549818515778	0.158302441239357	0.7398558968524839	0.8418657565415245	0.810580204778157
8.440197944641113	52.04497146606445	train	0.09118011593818665	0.8782927989959717	0.03967994824051857	0.32465827465057373	0.06493981927633286	0.028595443814992905	0.24895714827455442	0.6812665908229049	0.46146188850967007
19.525394439697266	-77.45295715332031	train	0.9692891836166382	0.999244213104248	0.6622568368911743	0.6492884159088135	0.7019965052604675	0.7224943041801453	0.9452028820629503	0.9799014031095942	0.9856370875995449
-5.578712463378906	52.85159683227539	train	0.3016257882118225	0.30373457074165344	0.1513756513595581	0.044364675879478455	0.10930606722831726	0.007988668978214264	0.3875616230565036	0.25066363291619265	0.3013367463026166
-40.074764251708984	34.4736213684082	train	0.5341562032699585	0.24679690599441528	0.3028922975063324	0.04853840172290802	0.20211905241012573	0.005686335265636444	0.5335608646188851	0.17899127796738715	0.31911262798634815
-20.872961044311523	43.41030502319336	train	0.3110039234161377	0.5576133728027344	0.0827527642250061	0.1140483096241951	0.06501901149749756	0.0057816579937934875	0.3149412210845658	0.3706863860447478	0.3452787258248009
-31.88181495666504	-39.896751403808594	train	0.816005289554596	0.5431469082832336	0.5716717839241028	0.07217982411384583	0.48975658416748047	0.016776692122220993	0.7986348122866894	0.4004550625711036	0.6257110352673493
22.31943130493164	1.6694332361221313	train	0.3135577142238617	0.5760020613670349	0.17393037676811218	0.19208990037441254	0.0784984827041626	0.13670742511749268	0.37827076222980666	0.5766021994690936	0.4839306029579067
26.928544998168945	56.552146911621094	train	-0.02056717872619629	0.583109974861145	0.022586368024349213	0.12439478933811188	0.07084920257329941	0.00386936217546463	0.13367463026166096	0.285930982176716	0.19610352673492604
-25.777511596679688	0.37194961309432983	train	0.6962432861328125	0.2961024343967438	0.34692299365997314	0.04627417027950287	0.4442312717437744	0.007924888283014297	0.7199469093667047	0.24857792946530147	0.47724687144482364
28.148595809936523	-68.79773712158203	train	0.9527668356895447	0.7286258935928345	0.6579717397689819	0.2733299136161804	0.24596822261810303	0.5274649262428284	0.7288585513841487	0.7102768297307547	0.7259670079635949
-19.098112106323242	47.01567459106445	train	0.21501022577285767	0.4389685094356537	0.045774925500154495	0.07549426704645157	0.06582384556531906	0.005198117345571518	0.2692453545695866	0.2481987106560485	0.2434584755403868
13.921077728271484	-75.97596740722656	train	0.9643781781196594	0.9886684417724609	0.38649022579193115	0.7195721864700317	0.2621469795703888	0.5217624306678772	0.7265832385286309	0.9658703071672355	0.8576507394766781
25.61240005493164	69.19439697265625	train	-0.045045673847198486	0.43816643953323364	-0.013193964958190918	0.0985708236694336	0.0205690860748291	0.003361854702234268	0.0013272658323852861	0.20951839211224876	0.08959044368600683
14.64073371887207	58.83137512207031	train	-0.013644546270370483	0.6323518753051758	0.022813908755779266	0.1687713861465454	0.04462442547082901	0.003980856388807297	0.09120212362533181	0.3426241941600303	0.21117747440273038
12.306448936462402	56.88633728027344	train	-0.017793655395507812	0.7409111261367798	0.018581219017505646	0.32045578956604004	0.037429504096508026	0.004473850131034851	0.052711414486158514	0.4609404626469473	0.2680602957906712
19.497228622436523	-77.32708740234375	train	0.9669787883758545	0.9946313500404358	0.6180412173271179	0.6669970154762268	0.6384385228157043	0.7226213216781616	0.9205536594615092	0.9791429654910884	0.9778156996587031
35.591793060302734	21.76803207397461	train	-0.008406519889831543	0.7882459163665771	0.03628925606608391	0.3090745806694031	0.16148334741592407	0.00576695054769516	0.31152825180128935	0.534698521046644	0.43316268486916953
-15.446879386901855	57.487518310546875	train	0.21259593963623047	0.1511462926864624	0.029522351920604706	0.02586810290813446	0.04371483623981476	0.004893295466899872	0.16382252559726962	0.08665149791429655	0.10295790671217292
25.247539520263672	-77.0362548828125	train	0.3149294853210449	0.7918491959571838	0.8467020988464355	0.49059367179870605	0.633793294429779	0.8818233609199524	0.7756920743268866	0.8327645051194539	0.8283560864618885
29.0463924407959	-22.483619689941406	train	0.6317441463470459	0.9550098180770874	0.23949521780014038	0.4057433009147644	0.17504945397377014	0.009367790073156357	0.5261660978384528	0.7095183921122489	0.6012514220705347
-27.780899047851562	46.61661911010742	train	0.2738138735294342	0.5287837982177734	0.03553319349884987	0.08148086071014404	0.06669033318758011	0.005556222051382065	0.26109215017064846	0.28877512324611304	0.2655005688282139
35.595672607421875	21.760446548461914	train	-0.005517631769180298	0.8311355113983154	0.03844495490193367	0.2917318642139435	0.22018922865390778	0.006269928067922592	0.3532423208191126	0.5642775881683731	0.46786120591581337
2.3121724128723145	-61.60334014892578	train	0.9649193286895752	0.9832417964935303	0.5049798488616943	0.5412970781326294	0.1902776062488556	0.1818998008966446	0.7303754266211605	0.903109594235874	0.8381683731513083
-18.148242950439453	44.644798278808594	train	0.31359434127807617	0.6302729249000549	0.1065257340669632	0.19879260659217834	0.07744469493627548	0.10492454469203949	0.34982935153583616	0.5932878270762229	0.47895335608646195
26.828161239624023	-73.31767272949219	train	0.6420735120773315	0.9609312415122986	0.3983449935913086	0.6278943419456482	0.17622631788253784	0.6097925305366516	0.59935532802427	0.8938187334091771	0.7424630261660978
-30.64510154724121	-8.064894676208496	train	0.704742431640625	0.6182750463485718	0.4764784574508667	0.08618830889463425	0.4954286217689514	0.009439021348953247	0.7728479332574896	0.4169510807736064	0.618316268486917
-15.537651062011719	34.383174896240234	train	0.31914469599723816	0.5161210894584656	0.16463971138000488	0.06918240338563919	0.132163867354393	0.005627572536468506	0.4233978005309063	0.27512324611300726	0.3287827076222981
25.167083740234375	66.90851593017578	train	-0.02658909559249878	0.5344597101211548	0.0071987733244895935	0.1271013617515564	0.038848504424095154	0.0037145577371120453	0.018960940462646948	0.26545316647705725	0.12812855517633676
-24.891433715820312	42.50950241088867	train	0.30191272497177124	0.6514362096786499	0.07403026521205902	0.10506777465343475	0.07723361998796463	0.0054831355810165405	0.3310580204778157	0.384907091391733	0.36035267349260525
31.49640655517578	-74.0838394165039	train	0.31359434127807617	0.458634614944458	0.1251971423625946	0.26150843501091003	0.06759264320135117	0.6291788220405579	0.33996966249525973	0.6211604095563139	0.4857792946530147
30.596261978149414	-70.07725524902344	train	0.316064715385437	0.6435903906822205	0.3891768455505371	0.26778528094291687	0.12320517003536224	0.46150651574134827	0.5085324232081911	0.6786120591581343	0.5763651877133106
28.29068374633789	-22.628324508666992	train	0.6396626830101013	0.9523172974586487	0.2473093569278717	0.35765016078948975	0.2089829444885254	0.00855456292629242	0.5511945392491467	0.670458854759196	0.5957053469852105
-26.928958892822266	44.91983413696289	train	0.2918526828289032	0.5795146226882935	0.04781833663582802	0.08530592173337936	0.11008666455745697	0.005291968584060669	0.3450891164201744	0.3007205157375806	0.3121444823663254
-17.10536766052246	55.34832763671875	train	0.2834252417087555	0.34038394689559937	0.035038694739341736	0.04739448428153992	0.050083309412002563	0.005287438631057739	0.2110352673492605	0.1890405764125901	0.1760523321956769
-45.15121078491211	14.392762184143066	train	0.5170662999153137	0.8181760311126709	0.11170344054698944	0.2250218391418457	0.10711029917001724	0.009505882859230042	0.39211224876753886	0.5967007963594995	0.49872013651877134
25.003036499023438	66.82520294189453	train	-0.02460932731628418	0.534963071346283	0.008479729294776917	0.10912636667490005	0.03706151247024536	0.0037400983273983	0.021236253318164578	0.2554038680318544	0.12329351535836178
30.607879638671875	-71.018798828125	train	0.31359434127807617	0.6296802163124084	0.17471227049827576	0.3779646158218384	0.0718567743897438	0.4874371588230133	0.3718240424725066	0.7214637846037163	0.5395335608646189
34.539794921875	-70.90227508544922	train	-0.0064643025398254395	0.8363039493560791	0.04384475573897362	0.46572911739349365	0.06894202530384064	0.3929065465927124	0.25976488433826317	0.8179749715585892	0.5433731513083049
-24.590980529785156	49.0640869140625	train	0.30649396777153015	0.6197206974029541	0.04714148864150047	0.10189978778362274	0.06303341686725616	0.005462031811475754	0.29180887372013653	0.36291240045506257	0.3275028441410694
18.943424224853516	56.499053955078125	train	-0.01597386598587036	0.590732216835022	0.023088842630386353	0.1942702680826187	0.05588646978139877	0.0053466446697711945	0.10352673492605234	0.40576412590064465	0.2568259385665529
-9.950020790100098	50.331581115722656	train	0.26308462023735046	0.2798648774623871	0.07814057916402817	0.04379133880138397	0.08177672326564789	0.00583774596452713	0.3204398938187334	0.1905574516496018	0.23279294653014787
-26.689678192138672	47.14535903930664	train	0.29795393347740173	0.6173904538154602	0.037947505712509155	0.10573416203260422	0.06291788071393967	0.012212544679641724	0.26678043230944254	0.4816078877512325	0.3846700796359499
-54.41000747680664	12.642545700073242	train	0.6104457378387451	0.933922290802002	0.17003503441810608	0.35789477825164795	0.08063805103302002	0.007927056401968002	0.40917709518392115	0.6539628365566932	0.5258816837315131
-53.73856735229492	17.108732223510742	train	0.6035556197166443	0.8208552598953247	0.13005271553993225	0.31320714950561523	0.055405110120773315	0.005331218242645264	0.3253697383390216	0.5269245354569586	0.434584755403868
19.195589065551758	-78.49827575683594	train	0.9694721102714539	1.002456545829773	0.7417048215866089	0.7669000029563904	0.722070038318634	0.750821053981781	0.9588547591960562	0.9869169510807736	0.9907565415244597
-15.246084213256836	-10.898177146911621	train	0.5325915813446045	0.7544726729393005	0.3849838376045227	0.1356181800365448	0.3345232605934143	0.009430203586816788	0.6228668941979522	0.5314751611679939	0.5755119453924915
-9.953697204589844	37.00382995605469	train	0.308540016412735	0.404392808675766	0.19975385069847107	0.07260037213563919	0.1210949718952179	0.009314540773630142	0.4222601441031475	0.3395904436860069	0.36959613196814567
20.01192283630371	-7.56315279006958	train	0.32963892817497253	0.6317951083183289	0.40270644426345825	0.15259450674057007	0.38500458002090454	0.27280479669570923	0.6403109594235874	0.6122487675388699	0.6268486916951082
23.33446502685547	-78.32240295410156	train	0.9553817510604858	0.9839516282081604	0.6248712539672852	0.856368362903595	0.26229798793792725	0.8821106553077698	0.7322715206674251	0.975729996207812	0.8663253697383391
29.365886688232422	-69.52751922607422	train	0.6509250998497009	0.8161255717277527	0.4736981987953186	0.37965089082717896	0.15795180201530457	0.45363518595695496	0.6154721274175199	0.7836556693211983	0.6811717861205916
-11.682504653930664	53.413997650146484	train	0.18979310989379883	0.25238606333732605	0.04031749069690704	0.03893788158893585	0.0640573725104332	0.022862406447529793	0.251232461130072	0.2747440273037543	0.24943117178612056
26.918397903442383	5.38054084777832	train	0.29247069358825684	0.48632457852363586	0.29503124952316284	0.07759460806846619	0.4188494086265564	0.006628196686506271	0.58968524838832	0.3168373151308305	0.430745164960182
-9.080836296081543	50.240604400634766	train	0.2529035806655884	0.2621822655200958	0.1102299615740776	0.042371079325675964	0.10753903537988663	0.021877538412809372	0.34926052332195673	0.2849829351535836	0.3026166097838453
25.427505493164062	-78.21064758300781	train	0.31359434127807617	0.8690385818481445	0.39748144149780273	0.775928795337677	0.18376131355762482	1.1608457565307617	0.5458854759196056	0.8799772468714449	0.7113196814562002
-17.060039520263672	55.450077056884766	train	0.22933635115623474	0.32272273302078247	0.029227063059806824	0.04650409519672394	0.041058510541915894	0.004727672785520554	0.1634433067880167	0.1575654152445961	0.13651877133105803
24.268138885498047	68.23099517822266	train	-0.027636587619781494	0.4880598783493042	0.006164513528347015	0.1040412038564682	0.03120623528957367	0.003940008580684662	0.012324611300720517	0.2440273037542662	0.11149032992036405
24.416519165039062	-19.69719123840332	train	0.5978525876998901	0.9567939043045044	0.27910080552101135	0.27673912048339844	0.21202179789543152	0.011275645345449448	0.5316647705726204	0.6691315889268109	0.5834755403868032
-22.626646041870117	-40.678707122802734	train	0.9051733016967773	0.8104511499404907	0.5461968183517456	0.175336092710495	0.7112013101577759	0.006798367947340012	0.825938566552901	0.5364050056882821	0.7155858930602959
13.974165916442871	77.29064178466797	train	-0.024196982383728027	0.26520490646362305	0.01410667598247528	0.04362949728965759	0.0483621209859848	0.003565378487110138	0.041145240803943876	0.07565415244596131	0.03839590443686007
20.83950424194336	-81.01373291015625	train	0.8201407194137573	0.9922432899475098	0.7315158247947693	0.7820026874542236	0.9174771308898926	0.9286928772926331	0.8632916192643155	0.9880546075085324	0.9534982935153584
-28.770282745361328	41.275089263916016	train	0.3011932075023651	0.789878249168396	0.04270973801612854	0.19172722101211548	0.07046829164028168	0.010966762900352478	0.3094425483503982	0.5883579825559347	0.45705346985210465
30.03658103942871	-26.781885147094727	train	0.6185296177864075	0.9760407209396362	0.2622239589691162	0.3913362920284271	0.21534371376037598	0.046109311282634735	0.5401971937808115	0.7895335608646189	0.6498862343572241
29.239898681640625	-66.04692077636719	train	0.8437342643737793	0.8793190717697144	0.5184938907623291	0.3246555030345917	0.1210934966802597	0.23939864337444305	0.6228668941979522	0.7474402730375426	0.6675199089874858
20.87321662902832	-81.06560516357422	train	0.769956111907959	0.9933732748031616	0.6853450536727905	0.8576815724372864	0.8988136053085327	0.9763136506080627	0.8545695866514981	0.9920364050056882	0.9495164960182025
22.079713821411133	59.248985290527344	train	-0.016955792903900146	0.5928601622581482	0.02567382901906967	0.09504057466983795	0.05419483780860901	0.0041091591119766235	0.10238907849829353	0.2652635570724308	0.16609783845278725
-26.402376174926758	0.789314866065979	train	0.6553324460983276	0.35084566473960876	0.2642747461795807	0.05874216556549072	0.3964667320251465	0.005729366093873978	0.6516875237011756	0.23321956769055743	0.4199374288964733
-35.45341873168945	-27.722900390625	train	0.9633753299713135	0.8117429614067078	0.5380050539970398	0.19717083871364594	0.12719424068927765	0.005991991609334946	0.6837315130830489	0.5195297686765263	0.6117747440273038
25.869909286499023	62.89590072631836	train	-0.027382731437683105	0.6122128367424011	0.013726100325584412	0.10575193911790848	0.04367538541555405	0.005195774137973785	0.02844141069397042	0.3553280242700038	0.19098407281001137
26.4232177734375	-70.04783630371094	train	0.922370195388794	0.95279461145401	0.5406271815299988	0.5215126872062683	0.223756805062294	0.5307365655899048	0.68904057641259	0.8689799014031095	0.7892491467576792
-41.21045684814453	36.85923767089844	train	0.5839328169822693	0.40080589056015015	0.2937849462032318	0.16546162962913513	0.15084564685821533	0.21740412712097168	0.5068259385665529	0.5411452408039438	0.5196245733788396
-28.397045135498047	41.15266036987305	train	0.2965867519378662	0.7434684038162231	0.05586075410246849	0.1822378933429718	0.0743299052119255	0.006636917591094971	0.31664770572620404	0.5109973454683353	0.424061433447099
-13.523943901062012	-37.25160598754883	train	0.9366745948791504	0.8371540307998657	0.5542722344398499	0.186336487531662	0.500261127948761	0.009643230587244034	0.8058399696624953	0.5875995449374289	0.7283845278725825
-19.839942932128906	-37.6328010559082	train	0.6151995658874512	0.9718730449676514	0.33410555124282837	0.33841073513031006	0.7104582190513611	0.012948360294103622	0.7135001896094048	0.7277208949563899	0.722127417519909
-54.517032623291016	16.80657386779785	train	0.7068808078765869	0.9283292293548584	0.2919256091117859	0.39304834604263306	0.06224995106458664	0.0062782131135463715	0.4725066363291619	0.6380356465680698	0.5472127417519909
26.384611129760742	-73.39532470703125	train	0.5738658905029297	0.9719873666763306	0.3933175802230835	0.7075279951095581	0.13572663068771362	0.5977506637573242	0.534698521046644	0.9216913158892681	0.7263936291240045
34.780113220214844	-40.17159652709961	train	0.660271406173706	0.9705412983894348	0.29579800367355347	0.4910361170768738	0.19526547193527222	0.19250990450382233	0.5828593098217671	0.8583617747440272	0.7171501706484642
29.299419403076172	44.900691986083984	train	-0.012817561626434326	0.3667973577976227	0.027556270360946655	0.06474994868040085	0.059973955154418945	0.004129637032747269	0.14808494501327266	0.16287447857413728	0.1304038680318544
-7.74856424331665	37.493064880371094	train	0.16510209441184998	0.3609888255596161	0.1390373855829239	0.08860953897237778	0.08528508245944977	0.0059761181473731995	0.3302995828593098	0.2870686386044748	0.29692832764505117
25.764774322509766	-75.43006134033203	train	0.643660843372345	0.9607107043266296	0.5673226714134216	0.7035187482833862	0.3033345639705658	0.7792657613754272	0.6985210466439136	0.9053849070913916	0.815415244596132
28.509218215942383	-70.93780517578125	train	0.6043301820755005	0.9188673496246338	0.3431883156299591	0.4679924249649048	0.17139023542404175	0.555804431438446	0.5487296169890027	0.846985210466439	0.6931171786120591
23.08308219909668	21.188655853271484	train	0.00046890974044799805	0.4596436619758606	0.06206170842051506	0.19170096516609192	0.09767721593379974	0.2994193136692047	0.31001137656427763	0.5766021994690936	0.4510807736063709
33.15479278564453	-35.330345153808594	train	0.624297022819519	0.9798445701599121	0.3548072576522827	0.43170344829559326	0.4935166835784912	0.2306147962808609	0.7004171406901781	0.878460371634433	0.8033276450511946
26.19805335998535	62.021156311035156	train	-0.019875943660736084	0.6216844320297241	0.019044429063796997	0.11177574843168259	0.05092838406562805	0.008395310491323471	0.06541524459613197	0.45601061812665905	0.2710466439135381
-19.858062744140625	-37.650516510009766	train	0.5994266271591187	0.9754399061203003	0.35690924525260925	0.3521806299686432	0.7282712459564209	0.05795471370220184	0.7121729237770195	0.7717102768297307	0.7420364050056882
-12.33829402923584	-37.931217193603516	train	0.9018372297286987	0.9183667302131653	0.5794626474380493	0.25932562351226807	0.6181060075759888	0.010859247297048569	0.8244216913158892	0.6414486158513463	0.7591012514220705
-23.35675811767578	-40.67197036743164	train	0.9554736018180847	0.8999819755554199	0.5865923762321472	0.23894032835960388	0.7692585587501526	0.007393136620521545	0.8500189609404627	0.5902540766021994	0.7539817974971559
26.015573501586914	63.65557861328125	train	-0.03389778733253479	0.5235565304756165	0.008144423365592957	0.07820214331150055	0.035956479609012604	0.003696531057357788	0.010997345468335229	0.19226393629124003	0.0810580204778157
15.592355728149414	67.21234130859375	train	-0.01665973663330078	0.3746519386768341	0.0227806493639946	0.08231506496667862	0.04012903571128845	0.004376158118247986	0.06996587030716724	0.20269245354569587	0.11646757679180887
29.645666122436523	-73.59196472167969	train	0.31359434127807617	0.8206994533538818	0.32606616616249084	0.5316750407218933	0.07944178581237793	0.6835867166519165	0.4497535077739856	0.8431930223739097	0.6443401592718998
33.397701263427734	-21.236190795898438	train	0.6223976016044617	0.9616881608963013	0.1706887185573578	0.403504341840744	0.10422642529010773	0.03732052817940712	0.44216913158892684	0.7626090254076602	0.5878839590443686
-39.821773529052734	25.6917724609375	train	0.6144657135009766	0.4145108759403229	0.1844809204339981	0.07804790139198303	0.0877152755856514	0.005120769143104553	0.4247250663632916	0.24251042851725446	0.3102957906712173
-30.366670608520508	34.0728759765625	train	0.31359434127807617	0.8772268295288086	0.13275361061096191	0.34580549597740173	0.053472936153411865	0.008181903511285782	0.29806598407281	0.6363291619264316	0.4691410693970421
-38.771095275878906	31.844799041748047	train	0.6474719643592834	0.29883846640586853	0.25434666872024536	0.05007633566856384	0.35239291191101074	0.0053900256752967834	0.6251422070534699	0.18278346605991658	0.37002275312855515
-10.276657104492188	-56.00343704223633	train	0.9624428749084473	0.9600454568862915	0.542621374130249	0.33615002036094666	0.15270842611789703	0.010208211839199066	0.6877133105802047	0.6833522942737961	0.6831626848691695
-14.939530372619629	52.4150390625	train	0.24895983934402466	0.30431419610977173	0.03204001486301422	0.0428323894739151	0.04390875995159149	0.004105903208255768	0.18164580963215773	0.10542282897231703	0.12116040955631399
7.79439640045166	72.90187072753906	train	-0.016750693321228027	0.24201154708862305	0.029390692710876465	0.05339047312736511	0.06802992522716522	0.166555255651474	0.16477057262040196	0.35494880546075086	0.25853242320819114
-12.903031349182129	49.44854736328125	train	0.21899978816509247	0.3133252263069153	0.04373009875416756	0.06367996335029602	0.06523430347442627	0.0050660111010074615	0.266970041714069	0.19264315510049299	0.20861774744027303
2.279661178588867	84.8982925415039	train	-0.01957029104232788	0.1186211109161377	0.023818239569664	0.02728717029094696	0.06385912001132965	0.005300313234329224	0.11850587789154342	0.10238907849829353	0.08603526734926052
23.506938934326172	-78.54176330566406	train	0.9683685302734375	0.9818244576454163	0.7112939953804016	0.8715142607688904	0.25712525844573975	0.9601246118545532	0.8278346605991658	0.9711793704967766	0.9260523321956768
32.950016021728516	7.155463695526123	train	0.2798628509044647	0.5510147213935852	0.2864028513431549	0.11775179952383041	0.8313882946968079	0.01662047579884529	0.6387940841865757	0.4734546833522943	0.5601535836177474
10.215754508972168	51.8695182800293	train	0.039859920740127563	0.8219894170761108	0.04257828742265701	0.3130749762058258	0.06136922538280487	0.004904307425022125	0.24194160030337505	0.5091012514220705	0.3858077360637088
-25.669618606567383	48.20482635498047	train	0.27909156680107117	0.6290290951728821	0.04034079611301422	0.10391829907894135	0.06242343783378601	0.004767276346683502	0.26260902540766023	0.3409177095183921	0.2986348122866894
2.687101125717163	-66.32301330566406	train	0.967206597328186	0.9912848472595215	0.708469033241272	0.5332115888595581	0.16302183270454407	0.12352955341339111	0.7783466059916572	0.8995070155479712	0.8684584755403868
-11.168621063232422	38.02314376831055	train	0.29406020045280457	0.461889386177063	0.11318160593509674	0.07635290175676346	0.09470249712467194	0.005779776722192764	0.35362153962836557	0.27986348122866894	0.30204778156996587
12.415483474731445	54.88129425048828	train	-0.012414753437042236	0.7264476418495178	0.03293704241514206	0.3308672308921814	0.05426095426082611	0.007983695715665817	0.1566173682214638	0.5786879029199848	0.3744311717861206
-10.744513511657715	39.25718688964844	train	0.2833762764930725	0.387918621301651	0.11860085278749466	0.06393983215093613	0.09058377891778946	0.005742069333791733	0.3466059916571862	0.24838832006067502	0.28100113765642776
-19.56426429748535	44.562870025634766	train	0.30749446153640747	0.620354175567627	0.07657407224178314	0.16223391890525818	0.06890054792165756	0.0782938003540039	0.3240424725066363	0.5601061812665908	0.4499431171786121
29.514446258544922	-69.7691650390625	train	0.6274884343147278	0.6901311874389648	0.42133888602256775	0.3702382445335388	0.13936319947242737	0.414858877658844	0.571482745544179	0.7368221463784602	0.6382252559726962
-57.04139709472656	4.090305328369141	train	0.9617227911949158	0.8668248653411865	0.3835217356681824	0.2516508102416992	0.10382822155952454	0.0050357915461063385	0.6018202502844141	0.5051194539249146	0.5501990898748578
-21.130407333374023	-38.3105583190918	train	0.843137264251709	0.9704647064208984	0.5113667845726013	0.3012816309928894	0.764970600605011	0.013029387220740318	0.8168373151308305	0.7064846416382252	0.7821387940841866
4.3994646072387695	84.71123504638672	train	-0.01765429973602295	0.1318666636943817	0.022430770099163055	0.024467021226882935	0.05776737630367279	0.004108034074306488	0.0987864998103906	0.03981797497155859	0.05304323094425484
13.219064712524414	52.297569274902344	train	-0.005875766277313232	0.7094004154205322	0.03421483561396599	0.23656678199768066	0.06361321359872818	0.004551742225885391	0.2131209708001517	0.43117178612059154	0.32721843003412965
19.533464431762695	-80.17182922363281	train	0.9712857604026794	1.0085066556930542	0.7547598481178284	0.8365171551704407	0.8018062710762024	0.9149989485740662	0.9694728858551384	0.9946909366704588	0.996160409556314
-27.29961395263672	52.65812301635742	train	0.3080059289932251	0.42326754331588745	0.04329809173941612	0.09059953689575195	0.050244517624378204	0.005129087716341019	0.2527493363670838	0.2646947288585514	0.2448805460750853
6.929259300231934	85.84895324707031	train	-0.024270057678222656	0.12456506490707397	0.012861579656600952	0.022961154580116272	0.044666096568107605	0.003436584025621414	0.033940083428138035	0.015547971179370497	0.016496018202502846
6.348289966583252	79.47238159179688	train	-0.019489586353302002	0.21427816152572632	0.024311214685440063	0.0342993289232254	0.0601687878370285	0.004338167607784271	0.10788775123246112	0.07546454304133485	0.06911262798634812
-22.74761199951172	-31.19427490234375	train	0.6472471952438354	0.6025508046150208	0.4020022749900818	0.10312040150165558	0.672370970249176	0.008029770106077194	0.7620401971937808	0.42927569207432686	0.6186006825938567
32.77842712402344	6.519906520843506	train	0.3102796971797943	0.7008773684501648	0.4972193241119385	0.26180320978164673	0.8284912109375	0.34545809030532837	0.7288585513841487	0.6869548729616989	0.7143060295790671
8.152497291564941	80.45378875732422	train	-0.02060157060623169	0.16344872117042542	0.018175683915615082	0.02851034700870514	0.04477505385875702	0.00431022047996521	0.050436101630640884	0.05612438376943496	0.03313424345847554
27.1178035736084	11.1530122756958	train	0.23821082711219788	0.30382513999938965	0.17239168286323547	0.050496384501457214	0.5348032116889954	0.008877761662006378	0.5538490709139173	0.2724687144482366	0.386518771331058
19.832984924316406	-80.47928619384766	train	0.9714551568031311	1.0070972442626953	0.8097389936447144	0.8388791680335999	0.8881891369819641	0.9688177704811096	0.9783845278725823	0.9954493742889646	0.9985779294653014
-54.33760070800781	6.768064975738525	train	0.6568149328231812	0.6197199821472168	0.3388619124889374	0.16556231677532196	0.08328961580991745	0.005701273679733276	0.5282518012893439	0.4216913158892681	0.46928327645051193
-22.712980270385742	-31.186588287353516	train	0.6466742753982544	0.566372811794281	0.42563414573669434	0.09994371980428696	0.6812611818313599	0.006064210087060928	0.7669700417140691	0.36556693211983315	0.585608646188851
-25.25712776184082	48.92845916748047	train	0.2972828447818756	0.6283793449401855	0.041107453405857086	0.10215936601161957	0.06085306406021118	0.0046724118292331696	0.2684869169510808	0.33276450511945393	0.29493742889647323
-18.412412643432617	37.01863098144531	train	0.29963356256484985	0.5767110586166382	0.09527091681957245	0.09494441747665405	0.1945890337228775	0.008908681571483612	0.4144861585134623	0.4124004550625711	0.41581342434584756
-27.902183532714844	50.01094436645508	train	0.2962256073951721	0.6241667866706848	0.03050999343395233	0.10704296082258224	0.038465894758701324	0.00477280467748642	0.18790291998483125	0.3460371634433068	0.2636518771331058
-8.551996231079102	-37.837608337402344	train	0.5576424598693848	0.947391152381897	0.3229835331439972	0.2928827404975891	0.5287734270095825	0.01179783046245575	0.6698900265453167	0.6691315889268109	0.6642491467576792
12.012864112854004	45.36148452758789	train	0.014845222234725952	0.7556784152984619	0.05513519421219826	0.2217450737953186	0.14031758904457092	0.004658661782741547	0.33807356844899505	0.4459613196814562	0.40002844141069394
-12.29902458190918	51.99726486206055	train	0.31067535281181335	0.32479527592658997	0.11765465140342712	0.06844304502010345	0.06633023917675018	0.023387610912322998	0.32897231702692453	0.3479332574895715	0.33646188850967007
-17.26678466796875	51.042301177978516	train	0.23596443235874176	0.3762008845806122	0.03839386999607086	0.053891122341156006	0.061738334596157074	0.00465460866689682	0.24421691315889268	0.18240424725066365	0.18984641638225258
-3.955868721008301	-71.76001739501953	train	0.9673916101455688	0.9719774723052979	0.7425563335418701	0.375079870223999	0.15370681881904602	0.17173825204372406	0.779105043610163	0.8164580963215776	0.8196814562002275
6.423981666564941	81.80432891845703	train	-0.027169406414031982	0.17459121346473694	0.017050549387931824	0.03330790996551514	0.05302751064300537	0.33555278182029724	0.052711414486158514	0.32840348881304515	0.18159840728100113
27.123188018798828	-72.91451263427734	train	0.6071251034736633	0.9400332570075989	0.45773446559906006	0.6063019633293152	0.09925849735736847	0.6012484431266785	0.534319302237391	0.8737201365187713	0.6996587030716723
28.70992660522461	-11.972771644592285	train	0.28116554021835327	0.9494853019714355	0.13986817002296448	0.3905261158943176	0.20583254098892212	0.14328403770923615	0.4268107698141828	0.7817595752749336	0.5921501706484642
22.186410903930664	1.8366169929504395	train	0.3133726716041565	0.5796627402305603	0.18123069405555725	0.2539278268814087	0.08622369170188904	0.28213316202163696	0.38926810769814185	0.627227910504361	0.5099544937428897
28.964643478393555	-53.354549407958984	train	0.9652091860771179	0.9760035872459412	0.3814636766910553	0.5191564559936523	0.08607353270053864	0.5809767842292786	0.6342434584755403	0.9124004550625712	0.775881683731513
24.789819717407227	-75.94780731201172	train	0.9389787316322327	0.9607502818107605	0.6261073350906372	0.5953872203826904	0.2742593288421631	0.833562433719635	0.7341676147136896	0.8991277967387182	0.840443686006826
20.228315353393555	-77.70719146728516	train	0.9667506814002991	0.9945698976516724	0.67411869764328	0.6282832622528076	0.7001561522483826	0.797184407711029	0.9328782707622297	0.9783845278725826	0.9820819112627985
-27.113340377807617	-41.89870834350586	train	0.9389258027076721	0.9678901433944702	0.6332305669784546	0.44350624084472656	0.9239798188209534	0.008254803717136383	0.8585513841486537	0.7299962078119074	0.8168373151308305
24.29983139038086	-72.75322723388672	train	0.9680052995681763	0.9699667692184448	0.7116978168487549	0.7266867756843567	0.1208646297454834	0.6371693015098572	0.754835039817975	0.9178991277967388	0.862485779294653
22.64546012878418	-25.94426155090332	train	0.6386231184005737	0.9220802783966064	0.26713690161705017	0.32576751708984375	0.42466193437576294	0.011766139417886734	0.6501706484641638	0.6710276829730755	0.6525881683731514
28.468250274658203	-74.75630187988281	train	0.31359434127807617	0.9268535375595093	0.16012436151504517	0.6522555947303772	0.15785115957260132	0.6685230135917664	0.4347743648084945	0.8799772468714449	0.660551763367463
33.49331283569336	-40.80196762084961	train	0.6272079944610596	0.9727191925048828	0.33431801199913025	0.5576837062835693	0.12754470109939575	0.3378382921218872	0.5383010997345469	0.8949563898369358	0.7147326507394767
23.08513641357422	-26.04989242553711	train	0.6199163198471069	0.954310417175293	0.29338884353637695	0.3649545907974243	0.5222947597503662	0.01070433109998703	0.6742510428517253	0.6985210466439136	0.6818828213879409
-15.63282585144043	38.19697189331055	train	0.21537037193775177	0.4208129346370697	0.08274906128644943	0.06978947669267654	0.18051506578922272	0.005951110273599625	0.38035646568069775	0.27379598028062196	0.310580204778157
-8.49181079864502	-55.08104705810547	train	0.9619392156600952	0.952850341796875	0.46893346309661865	0.4185124635696411	0.13229399919509888	0.010997142642736435	0.646188850967008	0.7258248009101251	0.6739192263936291
-26.964622497558594	-41.981632232666016	train	0.9650647640228271	0.9601901173591614	0.6584759950637817	0.3838652968406677	0.8832939267158508	0.008669432252645493	0.9239666287447857	0.6977626090254075	0.8333333333333333
-31.202220916748047	41.59022521972656	train	0.22387877106666565	0.8943127393722534	0.037050727754831314	0.35429519414901733	0.06037464737892151	0.024941256269812584	0.23397800530906332	0.6968145620022753	0.4593287827076223
-8.550247192382812	50.22018051147461	train	0.32507890462875366	0.25844937562942505	0.14570419490337372	0.041395023465156555	0.11658892035484314	0.006759073585271835	0.40386803185437997	0.20667425104285173	0.2835608646188851
19.09025001525879	-66.13279724121094	train	0.9556481242179871	0.9714080095291138	0.5657172203063965	0.3828570246696472	0.5997239947319031	0.49135953187942505	0.8280242700037922	0.8576033371255214	0.8771331058020477
1.0494965314865112	-61.113372802734375	train	0.9643481969833374	0.9740043878555298	0.5248150825500488	0.45095372200012207	0.2423294633626938	0.05381982773542404	0.7510428517254456	0.812665908229048	0.7999146757679181
-13.86991024017334	-56.62459945678711	train	0.964208722114563	0.9219014644622803	0.4938387870788574	0.3433416187763214	0.06552809476852417	0.0070508308708667755	0.6149032992036405	0.6266590822904816	0.6116325369738339
24.724685668945312	-72.84254455566406	train	0.9579035639762878	0.9599515199661255	0.7184994220733643	0.634975016117096	0.10943689942359924	0.6450256109237671	0.6672354948805461	0.8957148274554418	0.7909556313993173
20.428312301635742	-76.9188461303711	train	0.9655349254608154	0.9856270551681519	0.6122341156005859	0.590023934841156	0.6335304975509644	0.7506259083747864	0.9074706105422828	0.9615092908608266	0.9633105802047781
1.2946144342422485	-61.40504837036133	train	0.9638392925262451	0.9813913106918335	0.4885613024234772	0.4745365381240845	0.2439137101173401	0.09041380137205124	0.7375805839969662	0.8576033371255214	0.8196814562002275
-9.94443130493164	-55.61098861694336	train	0.9628804326057434	0.9637018442153931	0.47080478072166443	0.3676084876060486	0.12707112729549408	0.02511233650147915	0.6577550246492226	0.7392870686386045	0.6881399317406143
20.050434112548828	-76.86566162109375	train	0.9673505425453186	0.9922573566436768	0.564002275466919	0.6110657453536987	0.6515334248542786	0.740670919418335	0.9131588926810771	0.9726962457337884	0.9715585893060297
-15.46209716796875	37.804080963134766	train	0.24391715228557587	0.5533847808837891	0.19172194600105286	0.09315168857574463	0.2867516279220581	0.006681673228740692	0.4742131209708001	0.3653773227152067	0.4108361774744027
32.21469497680664	-74.1397705078125	train	0.3000427484512329	0.2605018615722656	0.133448988199234	0.22168439626693726	0.06986388564109802	0.5848045945167542	0.3386423966628745	0.5530906332954115	0.45307167235494883
-22.199399948120117	-33.859222412109375	train	0.6648407578468323	0.6566042304039001	0.6563856601715088	0.10650823265314102	0.7263834476470947	0.007830839604139328	0.8304891922639364	0.4579067121729237	0.6810295790671217
-21.863666534423828	-32.193328857421875	train	0.6720525026321411	0.5861386060714722	0.47157496213912964	0.08495428413152695	0.6501646041870117	0.0068334899842739105	0.7868790291998483	0.36386044747819496	0.5947098976109215
17.8741455078125	-66.131591796875	train	0.9621832966804504	0.9803457260131836	0.5641971826553345	0.4770336151123047	0.7011549472808838	0.46136996150016785	0.8562760712931361	0.9163822525597269	0.9247724687144483
-38.91985321044922	4.613908290863037	train	0.6387174725532532	0.6863236427307129	0.25549396872520447	0.1321990191936493	0.22524607181549072	0.006102304905653	0.5606750094804702	0.447098976109215	0.5027019340159272
-39.99678039550781	4.830933094024658	train	0.65134596824646	0.6736748814582825	0.2865849733352661	0.13085491955280304	0.1733326017856598	0.00527036190032959	0.5612438376943496	0.40310959423587417	0.4763936291240045
5.202093601226807	74.29627227783203	train	-0.019195199012756348	0.1935591697692871	0.030231691896915436	0.032332226634025574	0.06183402240276337	0.006021283566951752	0.1367083807356845	0.14694728858551384	0.11888509670079636
-37.45464324951172	33.022178649902344	train	0.574913740158081	0.23962336778640747	0.2903694212436676	0.03617030382156372	0.4828377962112427	0.0056159235537052155	0.6422070534698521	0.14732650739476677	0.36746302616609783
28.90498924255371	-69.22006225585938	train	0.6737659573554993	0.7434101104736328	0.5171891450881958	0.3112033009529114	0.28834959864616394	0.5245447158813477	0.6949184679560106	0.7254455821008722	0.7050625711035268
-40.46947479248047	26.315298080444336	train	0.5528659820556641	0.36873355507850647	0.12596367299556732	0.05421866476535797	0.08073153346776962	0.0047068968415260315	0.37618505877891545	0.18562760712931362	0.2556882821387941
12.1990966796875	-50.873252868652344	train	0.9645587205886841	0.9789405465126038	0.46451565623283386	0.3141617774963379	0.46899116039276123	0.01493486762046814	0.8293515358361775	0.7404247250663634	0.8034698521046644
29.691068649291992	-68.94251251220703	train	0.6301553845405579	0.7836174964904785	0.38615888357162476	0.3112245798110962	0.1635766327381134	0.38746610283851624	0.5800151687523701	0.7318923018581721	0.6370875995449374
-40.06804656982422	4.33181095123291	train	0.6680976152420044	0.6412092447280884	0.3013136684894562	0.10222402215003967	0.19378194212913513	0.005062222480773926	0.5874099355328024	0.3577929465301479	0.4600398179749715
5.1610541343688965	-62.049617767333984	train	0.9692814946174622	0.9949899315834045	0.5811868906021118	0.4275401532649994	0.3541308641433716	0.17021788656711578	0.853052711414486	0.8934395145999242	0.9112627986348123
-25.30950164794922	45.39061737060547	train	0.2998836934566498	0.6042734384536743	0.04794099181890488	0.09674442559480667	0.07136265188455582	0.005350921303033829	0.31266590822904816	0.3375047402351157	0.31968145620022753
13.20926284790039	86.26046752929688	train	-0.03885418176651001	0.23483425378799438	-0.00450260192155838	0.030089348554611206	0.025190427899360657	0.0026412680745124817	0.0034129692832764505	0.033181645809632156	0.009670079635949944
-26.625247955322266	50.85287857055664	train	0.2890315651893616	0.5848507285118103	0.038742829114198685	0.09336914867162704	0.05079028010368347	0.0044203586876392365	0.22866894197952217	0.27720894956389835	0.23805460750853244
-16.705434799194336	33.77607345581055	train	0.29256704449653625	0.5256091356277466	0.14901059865951538	0.08715350180864334	0.14111879467964172	0.0052561648190021515	0.40159271899886234	0.28232840348881305	0.3245164960182025
-8.527755737304688	-55.010433197021484	train	0.9623972177505493	0.971182644367218	0.4836173951625824	0.44405829906463623	0.15482939779758453	0.012925107032060623	0.6733029958285931	0.7768297307546455	0.718287827076223
19.6221981048584	-78.84883880615234	train	0.9697912931442261	0.9979522228240967	0.7781549692153931	0.7304553985595703	0.8099365234375	0.7882190346717834	0.9692832764505118	0.9865377322715206	0.9928896473265074
-37.48685073852539	33.01231384277344	train	0.6156757473945618	0.24744153022766113	0.31326955556869507	0.03977009654045105	0.4997859001159668	0.0051682740449905396	0.6757679180887372	0.1359499431171786	0.38353242320819114
-40.63496017456055	35.503047943115234	train	0.5007519721984863	0.23710596561431885	0.30732399225234985	0.05351667106151581	0.1570737659931183	0.07157699018716812	0.5104285172544558	0.32119833143723925	0.39320250284414104
26.106830596923828	-69.8293685913086	train	0.9254623055458069	0.9618968367576599	0.5123233199119568	0.5193533897399902	0.21523115038871765	0.47384917736053467	0.6791808873720137	0.8765642775881685	0.7869738339021615
-13.050209999084473	-56.18167495727539	train	0.9642688035964966	0.9537930488586426	0.4749121069908142	0.3540771007537842	0.07747827470302582	0.010565008968114853	0.6363291619264315	0.6888509670079636	0.6504550625711035
11.036344528198242	73.4977035522461	train	-0.025455117225646973	0.26469486951828003	0.022424906492233276	0.0388968288898468	0.06246592849493027	0.003960680216550827	0.09442548350398182	0.07527493363670838	0.06171786120591581
42.53487777709961	37.237483978271484	train	-0.0049284398555755615	0.25086429715156555	0.13800060749053955	0.04142862558364868	0.17979179322719574	0.004704024642705917	0.38263177853621544	0.12059158134243458	0.22781569965870307
-39.5760383605957	-1.5508531332015991	train	0.6211261749267578	0.6839765310287476	0.3136143386363983	0.11795724183320999	0.3969348073005676	0.006360165774822235	0.646188850967008	0.44558210087220324	0.5482081911262798
-12.027899742126465	56.92802047729492	train	-0.011610954999923706	0.30046653747558594	0.029688581824302673	0.05500972270965576	0.05283913016319275	0.005379099398851395	0.14618885096700796	0.19150549867273417	0.14391353811149032
16.120798110961914	65.79209899902344	train	-0.014622300863265991	0.39532333612442017	0.023618832230567932	0.062271714210510254	0.04919418692588806	0.003932084888219833	0.09499431171786121	0.1552901023890785	0.10011376564277588
-15.080577850341797	-45.593505859375	train	0.9628771543502808	0.7780427932739258	0.5371816158294678	0.1676499843597412	0.3424677848815918	0.013169676065444946	0.7798634812286688	0.5828593098217673	0.7097554038680318
32.41446304321289	18.299442291259766	train	0.04684114456176758	0.9082304835319519	0.11271288990974426	0.36569344997406006	0.10772684216499329	0.17573823034763336	0.3342813803564657	0.7622298065984072	0.5428043230944255
-6.998408317565918	-61.66073226928711	train	0.9655138254165649	0.9812750220298767	0.6892924308776855	0.3559156656265259	0.3333684802055359	0.09518590569496155	0.8394008342813803	0.810580204778157	0.8532423208191127
6.491949081420898	-52.50283432006836	train	0.9632654190063477	0.9760955572128296	0.4970453381538391	0.342415452003479	0.4044651389122009	0.1954905241727829	0.7992036405005688	0.8134243458475541	0.8340443686006827
-18.14229393005371	-4.787341594696045	train	0.621799111366272	0.7978729009628296	0.22467464208602905	0.17266517877578735	0.30169999599456787	0.011598102748394012	0.5665529010238908	0.586841107318923	0.5757963594994312
-2.679152727127075	-42.72029113769531	train	0.9627156853675842	0.9606924653053284	0.5490954518318176	0.28916943073272705	0.43008697032928467	0.16914696991443634	0.8117178612059158	0.7504740235115662	0.7993458475540387
-38.075801849365234	-19.227561950683594	train	0.961357593536377	0.6602797508239746	0.19109436869621277	0.08913512527942657	0.253883421421051	0.011349581182003021	0.6001137656427759	0.4590443686006826	0.5267349260523322
-36.61246109008789	-18.870704650878906	train	0.9415615200996399	0.6870142817497253	0.23873215913772583	0.09607204794883728	0.3036612272262573	0.01765788160264492	0.6291240045506257	0.4969662495259765	0.5634243458475541
0.6225312352180481	-77.8680191040039	train	0.9705995917320251	0.988815188407898	1.0974429845809937	0.4776204824447632	0.4247802495956421	0.32827937602996826	0.9313613955252181	0.928138035646568	0.9664391353811149
3.669210433959961	-25.601776123046875	train	0.6885149478912354	0.9292879700660706	0.2161666452884674	0.2886088490486145	0.32830706238746643	0.07732409983873367	0.614713689799014	0.7013651877133107	0.6387940841865756
15.552532196044922	-63.873600006103516	train	0.962584912776947	0.9843172430992126	0.4262346923351288	0.4292442202568054	0.4693832993507385	0.3797188699245453	0.7946530147895335	0.9101251422070534	0.8850967007963595
12.719305992126465	-72.86756134033203	train	0.9692218899726868	0.9914993643760681	0.7106528282165527	0.6346886157989502	0.5082683563232422	0.48212066292762756	0.9275692074326886	0.9620781190747062	0.9724118316268486
-9.640860557556152	-70.47600555419922	train	0.9658101797103882	0.9801647663116455	0.8702563047409058	0.3924322724342346	0.6684313416481018	0.015510065481066704	0.9457717102768298	0.78839590443686	0.8860921501706485
35.45783615112305	39.81877899169922	train	-0.011572062969207764	0.36354297399520874	0.035684578120708466	0.07127594947814941	0.1083514466881752	0.007914401590824127	0.26166097838452784	0.31095942358740997	0.2753128555176337
-40.80181121826172	16.531566619873047	train	0.6076571941375732	0.6869556903839111	0.2007187008857727	0.1088254451751709	0.15094493329524994	0.0054685622453689575	0.4759196056124384	0.4019719378081153	0.4314562002275313
20.47519874572754	-7.5831990242004395	train	0.3324051797389984	0.789260745048523	0.3959181606769562	0.21316836774349213	0.4818251132965088	0.2729323208332062	0.6725445582100872	0.6920743268866136	0.6771899886234357
9.529670715332031	-62.16604232788086	train	0.9647033214569092	0.9784855842590332	0.5669412612915039	0.43564027547836304	0.47812479734420776	0.30793243646621704	0.8589306029579067	0.88452787258248	0.9106939704209329
6.029522895812988	-49.07938766479492	train	0.9627931714057922	0.9685119986534119	0.5010536313056946	0.36423373222351074	0.23136277496814728	0.19668790698051453	0.7180508153204399	0.8065984072810012	0.7723265073947667
25.346010208129883	-45.3583869934082	train	0.9471825361251831	0.9680416584014893	0.29965007305145264	0.36628496646881104	0.3911399245262146	0.2450961470603943	0.6952976867652635	0.8164580963215776	0.7622298065984072
-18.7839298248291	-41.55778884887695	train	0.9620503187179565	0.6115785837173462	0.6543049812316895	0.14364776015281677	0.5686495304107666	0.009456541389226913	0.8564656806977625	0.48369359120212363	0.7093287827076222
1.5231943130493164	-75.47073364257812	train	0.969319224357605	0.9850395917892456	0.9453239440917969	0.5093730688095093	0.28900331258773804	0.25228142738342285	0.8668941979522184	0.9186575654152446	0.9334470989761092
18.330650329589844	-65.19544219970703	train	0.9636731743812561	0.9767923355102539	0.5013844966888428	0.4061131477355957	0.579322099685669	0.40700647234916687	0.8532423208191126	0.878460371634433	0.9034414106939704
-6.174417018890381	49.73539733886719	train	0.2628095746040344	0.29231250286102295	0.18694999814033508	0.045162707567214966	0.1316172182559967	0.007874391973018646	0.4008342813803565	0.24497535077739854	0.30204778156996587
-7.589710712432861	39.842193603515625	train	0.23261690139770508	0.48718446493148804	0.06244640797376633	0.09556537866592407	0.09735128283500671	0.010823152959346771	0.32536973833902166	0.4059537353052711	0.3705915813424346
-37.27481460571289	-35.60065460205078	train	0.9640088677406311	0.43066346645355225	0.46719008684158325	0.05973328649997711	0.38652539253234863	0.009875703603029251	0.794463405384907	0.3318164580963216	0.578782707622298
-30.875463485717773	14.741190910339355	train	0.6263428926467896	0.5039734840393066	0.1546112298965454	0.0802067443728447	0.20705583691596985	0.0072133541107177734	0.4982935153583618	0.33541903678422447	0.400028441410694
-34.563873291015625	-37.73553466796875	train	0.9386559128761292	0.4213506281375885	0.48322799801826477	0.06870294362306595	0.37985295057296753	0.007987897843122482	0.7461130072051573	0.31968145620022753	0.5369738339021616
-9.291605949401855	-66.90975189208984	train	0.965630054473877	0.9809448719024658	0.7565065622329712	0.31938204169273376	0.45353853702545166	0.07297459244728088	0.894577171027683	0.7830868411073189	0.8606370875995449
-9.214971542358398	47.98908615112305	train	0.21483114361763	0.2913770377635956	0.13087408244609833	0.0478060245513916	0.10098085552453995	0.0054569728672504425	0.3450891164201744	0.1789912779673872	0.23705915813424347
28.51612663269043	36.87555694580078	train	-0.00533062219619751	0.3530130088329315	0.03732236847281456	0.06615301221609116	0.06899342685937881	0.005500137805938721	0.24573378839590443	0.22999620781190744	0.21814562002275312
-42.40347671508789	17.51036262512207	train	0.6403074264526367	0.6695877313613892	0.14340746402740479	0.10427277535200119	0.14514529705047607	0.005605246871709824	0.4738339021615472	0.39533560864618883	0.42662116040955633
-3.9185025691986084	-43.41004180908203	train	0.9630589485168457	0.9414770007133484	0.5284141898155212	0.22944751381874084	0.4901365041732788	0.09754617512226105	0.8340917709518392	0.6952976867652635	0.7852673492605233
-10.046930313110352	-36.52720260620117	train	0.9266409277915955	0.9364145398139954	0.47854897379875183	0.327190637588501	0.5542119741439819	0.010053735226392746	0.79484262419416	0.6609783845278726	0.7480091012514221
-0.8746088147163391	-48.77918243408203	train	0.9640524983406067	0.9793118238449097	0.5609636306762695	0.43092846870422363	0.5444592237472534	0.14497718214988708	0.866325369738339	0.8547591960561244	0.8991751990898749
-8.856255531311035	32.268924713134766	train	0.28940021991729736	0.526090681552887	0.12726379930973053	0.09550027549266815	0.14499683678150177	0.010545339435338974	0.3928706863860447	0.4106939704209329	0.40671217292377704
-32.91122055053711	-14.528470039367676	train	0.905872642993927	0.4680364429950714	0.3988126218318939	0.0698503777384758	0.4036095142364502	0.01207183301448822	0.7305650360257868	0.3703071672354949	0.5638509670079637
-1.579508900642395	-75.35934448242188	train	0.968418538570404	0.98047935962677	0.9320730566978455	0.42714887857437134	0.4335308074951172	0.2089957594871521	0.9230185817216534	0.8769434963974213	0.9354379977246872
16.034685134887695	-48.98274612426758	train	0.9633793830871582	0.9763128161430359	0.37068310379981995	0.3596974015235901	0.3699461817741394	0.1272849291563034	0.7572999620781191	0.8054607508532423	0.7976393629124005
7.610471248626709	-77.95328521728516	train	0.97247713804245	0.9769694209098816	0.9989200830459595	0.65116947889328	0.4581720232963562	0.7024179100990295	0.9436860068259385	0.9372392870686387	0.9715585893060296
-10.671805381774902	-63.489341735839844	train	0.9650844931602478	0.923660397529602	0.7489011883735657	0.2612467408180237	0.2724628448486328	0.1277649849653244	0.8139931740614333	0.7093287827076223	0.7814277588168372
17.04741668701172	-54.64564895629883	train	0.9644263386726379	0.9894847869873047	0.35155174136161804	0.47432929277420044	0.43834662437438965	0.23889504373073578	0.7885855138414866	0.9167614713689799	0.8838168373151308
0.8085386753082275	79.80073547363281	train	-0.011630237102508545	0.24726691842079163	0.026847615838050842	0.03859759867191315	0.06641576439142227	0.004104532301425934	0.17500948047023135	0.07717102768297308	0.10381114903299203
25.588457107543945	49.684112548828125	train	-0.012523055076599121	0.5919231176376343	0.035764724016189575	0.09647246450185776	0.09603343904018402	0.004438947886228561	0.2478194918467956	0.2883959044368601	0.25824800910125145
-15.732601165771484	-38.7812614440918	train	0.9023364782333374	0.8326303958892822	0.44726046919822693	0.1658259928226471	0.5389072895050049	0.01009640097618103	0.7828972317026924	0.5786879029199848	0.7086177474402731
-19.135799407958984	-44.83681869506836	train	0.9619868397712708	0.6624776124954224	0.5268469452857971	0.09982650727033615	0.4915761947631836	0.012547146528959274	0.8166477057262039	0.4920364050056883	0.6902730375426621
-20.519901275634766	-48.92803192138672	train	0.9643318057060242	0.713516891002655	0.6660292744636536	0.09750955551862717	0.46348071098327637	0.010646186769008636	0.8680318543799772	0.4891922639362913	0.7187144482366326
19.59226417541504	-50.92871856689453	train	0.9498522877693176	0.9703861474990845	0.32982152700424194	0.4896814227104187	0.3967035412788391	0.1825687289237976	0.71482745544179	0.8532423208191126	0.8017633674630262
15.867135047912598	-42.52751159667969	train	0.9617925882339478	0.8701150417327881	0.31507837772369385	0.20935392379760742	0.41679686307907104	0.048379991203546524	0.7282897231702692	0.6511186954872962	0.6993742889647327
-0.6111596822738647	-77.0705795288086	train	0.9706162810325623	0.9852102994918823	1.0473158359527588	0.4928537607192993	0.4163232445716858	0.18859770894050598	0.9266211604095563	0.9044368600682594	0.9523606370875995
23.836414337158203	-4.0556721687316895	train	0.3085326552391052	0.7907184362411499	0.36163997650146484	0.2585790753364563	0.5212928652763367	0.08242924511432648	0.6632536973833902	0.6585134622677286	0.6568543799772468
-9.292608261108398	-69.90057373046875	train	0.9654393196105957	0.9798087477684021	0.8340742588043213	0.35707294940948486	0.5805703997612	0.013102695345878601	0.9288964732650739	0.7639362912400456	0.8657565415244596
13.234094619750977	-72.50008392333984	train	0.9671949148178101	0.9906200170516968	0.6792532205581665	0.6135607361793518	0.355216383934021	0.47299131751060486	0.8596890405764125	0.9577171027682972	0.9401308304891922
4.1562042236328125	80.58143615722656	train	-0.016652822494506836	0.2010713815689087	0.025134898722171783	0.033810198307037354	0.08111052215099335	0.0039961859583854675	0.16818354190367843	0.050436101630640884	0.09129692832764505
35.71715545654297	-31.716747283935547	train	0.605069100856781	0.9797929525375366	0.3977484405040741	0.39532262086868286	0.468140184879303	0.05622389167547226	0.6890405764125901	0.8100113765642775	0.7525597269624573
10.117196083068848	45.762939453125	train	0.07358457148075104	0.6799265742301941	0.19553832709789276	0.17258715629577637	0.2976691722869873	0.004702862352132797	0.4689040576412589	0.40519529768676527	0.43216723549488056
19.98843765258789	22.828876495361328	train	-0.0031468868255615234	0.5754466652870178	0.06178602576255798	0.1450609266757965	0.1430453062057495	0.054512836039066315	0.33940083428138035	0.5200985968904057	0.4384243458475541
19.452791213989258	47.094520568847656	train	-0.007277727127075195	0.6528216004371643	0.036056362092494965	0.13593411445617676	0.08562704920768738	0.005919724702835083	0.2590064467197573	0.4340159271899886	0.35352673492605236
26.368669509887695	42.1310920715332	train	-0.009389519691467285	0.4290010929107666	0.03571633622050285	0.08466743677854538	0.07438600063323975	0.004954300820827484	0.2373909745923398	0.2478194918467956	0.22610921501706485
-0.4844869077205658	-49.30290222167969	train	0.9584347605705261	0.9761910438537598	0.4863519072532654	0.44645005464553833	0.4713512659072876	0.13617104291915894	0.785930982176716	0.8477436480849451	0.8442832764505119
-17.762048721313477	-13.731252670288086	train	0.9614655375480652	0.8812940120697021	0.2910141348838806	0.16614219546318054	0.3049834370613098	0.017884818837046623	0.6649601820250285	0.6167993932499053	0.6456200227531286
26.9232234954834	-1.0035417079925537	train	0.3055233359336853	0.79771888256073	0.32150521874427795	0.1693722903728485	0.44307780265808105	0.0465770848095417	0.6221084565794464	0.6113007205157376	0.611490329920364
37.591583251953125	-33.955421447753906	train	0.6147565841674805	0.971328854560852	0.3246442675590515	0.41077154874801636	0.6554037928581238	0.15939821302890778	0.7038301099734546	0.8285930982176716	0.7784414106939704
-4.408717632293701	-71.73690032958984	train	0.9677187204360962	0.970618724822998	0.8512455224990845	0.3740372359752655	0.23156863451004028	0.11244948208332062	0.8285930982176716	0.7929465301478954	0.8347554038680318
-10.73287296295166	41.667686462402344	train	0.2644635736942291	0.34806376695632935	0.11821429431438446	0.05352242290973663	0.10103308409452438	0.005667421966791153	0.35001896094046264	0.22013651877133103	0.26678043230944254
19.500595092773438	-57.62196731567383	train	0.9643766283988953	0.987761914730072	0.349496066570282	0.5344927906990051	0.45686864852905273	0.35815098881721497	0.7929465301478954	0.9379977246871444	0.8959044368600683
-25.141376495361328	3.3362181186676025	train	0.6075607538223267	0.43055808544158936	0.19070792198181152	0.07793214917182922	0.3295096158981323	0.00818396732211113	0.5540386803185439	0.3359878649981039	0.42761660978384525
-38.39564895629883	-17.501781463623047	train	0.9546423554420471	0.49519214034080505	0.18114882707595825	0.06998685747385025	0.19016456604003906	0.010198216885328293	0.5572620401971937	0.3604474781949185	0.44795221843003413
-24.120380401611328	39.179969787597656	train	0.31929293274879456	0.6314033269882202	0.06979247182607651	0.10797673463821411	0.07699772715568542	0.005102172493934631	0.34243458475540384	0.3653773227152066	0.354806598407281
-34.99094772338867	-22.004404067993164	train	0.9613855481147766	0.6931328773498535	0.3183857798576355	0.09818176180124283	0.40293002128601074	0.007942203432321548	0.720515737580584	0.4554417899127796	0.6066552901023892
22.68536376953125	-53.18539047241211	train	0.9631787538528442	0.9778090715408325	0.3357861340045929	0.43747031688690186	0.5416793823242188	0.11819076538085938	0.7965491088357983	0.8418657565415244	0.8475540386803185
-8.804215431213379	-61.156898498535156	train	0.9646363854408264	0.9702779054641724	0.6898266077041626	0.28673234581947327	0.37073439359664917	0.07663379609584808	0.8430034129692832	0.7366325369738339	0.8100113765642776
-25.030309677124023	2.855587959289551	train	0.6084295511245728	0.3820689916610718	0.25505852699279785	0.06421232968568802	0.35241520404815674	0.007695317268371582	0.5906332954114524	0.29977246871444824	0.42292377701934014
4.189975738525391	86.8723373413086	train	-0.019867777824401855	0.1133834719657898	0.02663014829158783	0.023528754711151123	0.059954799711704254	0.006116781383752823	0.1124383769434964	0.13727720894956388	0.09997155858930604
13.216782569885254	-49.81106948852539	train	0.96335369348526	0.9725327491760254	0.3935258984565735	0.3385646641254425	0.44462770223617554	0.03282172977924347	0.7912400455062572	0.7463026166097838	0.783703071672355
22.410560607910156	42.96558380126953	train	-0.00804835557937622	0.5443015694618225	0.0350734144449234	0.14309874176979065	0.07340244948863983	0.012024935334920883	0.23890784982935154	0.4778156996587031	0.36945392491467577
20.782140731811523	-47.69218063354492	train	0.9618857502937317	0.971560001373291	0.3028092086315155	0.3831275701522827	0.2800349295139313	0.18356847763061523	0.6664770572620401	0.8238528631020099	0.7474402730375427
33.116722106933594	-33.1719856262207	train	0.6363469362258911	0.9731349945068359	0.3124934732913971	0.40759509801864624	0.3704613447189331	0.13709793984889984	0.6496018202502845	0.8276450511945392	0.7397610921501707
-43.48747253417969	6.3317131996154785	train	0.5985691547393799	0.7573071718215942	0.2701514959335327	0.1430591344833374	0.28013551235198975	0.007938452064990997	0.5587789154342055	0.5168752370117558	0.5366894197952219
9.675820350646973	-62.796573638916016	train	0.9649296402931213	0.9813088774681091	0.624332070350647	0.4954594373703003	0.5175682902336121	0.27886560559272766	0.8858551384148653	0.9076602199469094	0.9340159271899886
0.697965145111084	-55.753849029541016	train	0.9634655714035034	0.9791891574859619	0.6182437539100647	0.370222806930542	0.34889596700668335	0.21951089799404144	0.8100113765642777	0.8462267728479332	0.8575085324232081
11.25571346282959	-67.69159698486328	train	0.9634200930595398	0.9802860617637634	0.6479343175888062	0.45753997564315796	0.3365994095802307	0.4206608831882477	0.8084945013272659	0.9091770951839212	0.8916382252559727
-4.158989429473877	-63.76345443725586	train	0.9646127223968506	0.9839653968811035	0.5951798558235168	0.48257583379745483	0.48954981565475464	0.0824906975030899	0.8703071672354948	0.866325369738339	0.9064277588168372
-42.0289192199707	8.516230583190918	train	0.6427433490753174	0.8022443056106567	0.20537328720092773	0.15314525365829468	0.24926452338695526	0.0097527876496315	0.552901023890785	0.5614334470989761	0.5544653014789533
-7.156595230102539	-67.04329681396484	train	0.9661878943443298	0.9742355346679688	0.7698432207107544	0.40313705801963806	0.5924100279808044	0.07559715211391449	0.9309821767159652	0.8050815320439894	0.8949089874857793
17.204465866088867	-52.62620162963867	train	0.9629783034324646	0.9807146787643433	0.3640638291835785	0.3979489803314209	0.4568362832069397	0.20722715556621552	0.779863481228669	0.866325369738339	0.8505403868031854
28.58765983581543	35.09965133666992	train	-0.005018174648284912	0.3346651494503021	0.0394139401614666	0.0619128942489624	0.11108792573213577	0.005576431751251221	0.29787637466818356	0.22013651877133109	0.24089874857792948
23.456571578979492	45.75241470336914	train	-0.01319393515586853	0.57270348072052	0.030724123120307922	0.15253612399101257	0.0935325175523758	0.006167024374008179	0.223739097459234	0.416382252559727	0.3253697383390216
34.572975158691406	31.316192626953125	train	-0.005473226308822632	0.3830258250236511	0.04059759899973869	0.06458714604377747	0.21177899837493896	0.004737481474876404	0.35608646188850973	0.20193401592718999	0.25995449374288965
8.331300735473633	-76.015869140625	train	0.9688369035720825	0.9878390431404114	0.8495622277259827	0.6265336871147156	0.48260796070098877	0.6595354676246643	0.934205536594615	0.9662495259764885	0.9782423208191127
23.049060821533203	-51.17026138305664	train	0.9634085297584534	0.9827174544334412	0.27854636311531067	0.40435585379600525	0.3830588459968567	0.1625443696975708	0.7210845657944635	0.8644292756920743	0.8097269624573379
10.47400951385498	-39.59649658203125	train	0.9624804258346558	0.9673279523849487	0.3890460431575775	0.3320333957672119	0.22115498781204224	0.05358532816171646	0.6816458096321577	0.7377701934015928	0.7042093287827076
-33.73974609375	-3.5988948345184326	train	0.6700100898742676	0.6595304012298584	0.29408910870552063	0.09772080183029175	0.4462767243385315	0.005880050361156464	0.6903678422449753	0.39343951459992416	0.5466439135381115
-5.69666862487793	-58.972476959228516	train	0.9633143544197083	0.9763137102127075	0.6255108118057251	0.34007883071899414	0.3754560947418213	0.030333945527672768	0.8187334091770951	0.7554038680318543	0.8057451649601821
34.06013488769531	-31.306997299194336	train	0.6513702869415283	0.9662665128707886	0.31443196535110474	0.37749865651130676	0.5222545266151428	0.07157664746046066	0.714448236632537	0.769814182783466	0.7431740614334471
-11.693877220153809	30.387693405151367	train	0.2678605914115906	0.39229616522789	0.3147478997707367	0.06929319351911545	0.29607415199279785	0.00721881166100502	0.5401971937808115	0.30337504740235116	0.3988907849829352
5.302438735961914	76.55672454833984	train	-0.014066219329833984	0.2158397138118744	0.025755107402801514	0.035088539123535156	0.05763024091720581	0.004123680293560028	0.1274175199089875	0.06446719757299962	0.07622298065984073
13.90742301940918	70.8076171875	train	-0.015955209732055664	0.31604745984077454	0.023039735853672028	0.046407490968704224	0.05262728035449982	0.0039956942200660706	0.09613196814562003	0.11149032992036405	0.07920932878270762
20.434349060058594	-54.92995834350586	train	0.9628368020057678	0.978837788105011	0.29168641567230225	0.39601337909698486	0.35905927419662476	0.32887980341911316	0.7081911262798636	0.8716344330678801	0.8050341296928327
-18.053688049316406	32.32448196411133	train	0.30931806564331055	0.6086171269416809	0.23325613141059875	0.09730865806341171	0.24177002906799316	0.008808773010969162	0.500379218809253	0.43060295790671216	0.46103526734926054
5.692260265350342	-38.832420349121094	train	0.9620187878608704	0.946622371673584	0.3640955984592438	0.24893993139266968	0.3630666732788086	0.04814774543046951	0.7307546454304134	0.6820250284414108	0.7141638225255973
31.919963836669922	-25.588228225708008	train	0.6356403827667236	0.9551717638969421	0.19628877937793732	0.3900695741176605	0.24164149165153503	0.011726360768079758	0.5407660219946909	0.72127417519909	0.6137656427758817
-24.707820892333984	-5.02012300491333	train	0.643897533416748	0.5582955479621887	0.3381016254425049	0.0894075483083725	0.2940102219581604	0.008211910724639893	0.6367083807356845	0.3860447478194919	0.5054038680318543
-19.832128524780273	31.397920608520508	train	0.30604463815689087	0.620771586894989	0.1702263355255127	0.12494906783103943	0.18379585444927216	0.12670761346817017	0.4450132726583238	0.5536594615092909	0.4991467576791809
23.366098403930664	-11.844085693359375	train	0.3967137336730957	0.9619631767272949	0.33054688572883606	0.40761640667915344	0.4234304428100586	0.2386798858642578	0.6365187713310579	0.826317785362154	0.7278156996587031
29.673641204833984	-13.05751895904541	train	0.22564315795898438	0.9364601373672485	0.15148621797561646	0.3117479979991913	0.1522112786769867	0.01190946251153946	0.39211224876753886	0.670458854759196	0.5253128555176336
-4.828481674194336	19.671518325805664	train	0.41050606966018677	0.8983433246612549	0.22158744931221008	0.30716782808303833	0.25736457109451294	0.025891121476888657	0.5163064087978764	0.6748198710656048	0.5784982935153584
-32.70999526977539	15.66675090789795	train	0.574084997177124	0.6106043457984924	0.19348323345184326	0.09490986913442612	0.2254907786846161	0.0058857351541519165	0.49791429654910885	0.36423966628744786	0.4210750853242321
-35.49049377441406	-0.745359480381012	train	0.6543972492218018	0.7293663024902344	0.19253012537956238	0.10931354016065598	0.34073692560195923	0.006103668361902237	0.6003033750474023	0.4459613196814562	0.5172070534698521
31.991649627685547	53.810813903808594	train	-0.016234487295150757	0.37826523184776306	0.024653814733028412	0.06510348618030548	0.05768606811761856	0.00423002615571022	0.11167993932499053	0.1706484641638225	0.11447667804323094
-8.896634101867676	44.91177749633789	train	0.30379021167755127	0.32970860600471497	0.15474355220794678	0.059717610478401184	0.11867941915988922	0.006624534726142883	0.3959044368600682	0.2584376185058779	0.310580204778157
4.5325469970703125	87.58177947998047	train	-0.022750377655029297	0.062336236238479614	0.02283700555562973	0.016069352626800537	0.058691591024398804	0.004585113376379013	0.08835798255593479	0.059347743648084934	0.051336746302616615
25.5768985748291	55.157344818115234	train	-0.019608885049819946	0.49990156292915344	0.02277945727109909	0.09462696313858032	0.059597231447696686	0.004265744239091873	0.0987864998103906	0.24099355328024272	0.14974402730375427
-12.549676895141602	-11.874011993408203	train	0.5802562236785889	0.7247776985168457	0.351880818605423	0.13302692770957947	0.3889576196670532	0.05043431743979454	0.6386044747819491	0.5678801668562761	0.606655290102389
4.687554359436035	-74.24608612060547	train	0.9720137119293213	0.9930455684661865	0.8389284014701843	0.674185037612915	0.22391003370285034	0.4501948058605194	0.8373151308304893	0.9641638225255974	0.928896473265074
33.787750244140625	46.09661102294922	train	-0.015072882175445557	0.2785540223121643	0.02568083256483078	0.04393577575683594	0.06887274980545044	0.00406956672668457	0.1596511186954873	0.09992415623814942	0.10494880546075085
-7.855116367340088	22.645877838134766	train	0.3037997782230377	0.8147256374359131	0.125773623585701	0.2030080258846283	0.25317296385765076	0.011318381875753403	0.45525218050815314	0.6035267349260524	0.5287258248009101
36.01939392089844	48.41679000854492	train	-0.01576879620552063	0.3080785572528839	0.0290515199303627	0.057829394936561584	0.0643535777926445	0.004998777061700821	0.15491088357982555	0.18145620022753128	0.14234926052332197
30.888668060302734	-23.8367919921875	train	0.6177906394004822	0.9476429224014282	0.22782409191131592	0.31841880083084106	0.2544480562210083	0.0126609206199646	0.5420932878270762	0.682973075464543	0.5978384527872582
21.866313934326172	-50.97636795043945	train	0.9625439643859863	0.9803531169891357	0.26686033606529236	0.41571205854415894	0.36068183183670044	0.12391795217990875	0.6951080773606372	0.8469852104664392	0.7807167235494881
3.4069247245788574	70.75121307373047	train	-0.010029405355453491	0.25376638770103455	0.03519326075911522	0.04030139744281769	0.07188960164785385	0.004638489335775375	0.22885855138414865	0.11566173682214638	0.1493174061433447
31.292842864990234	-35.91938018798828	train	0.6066996455192566	0.9762517809867859	0.24166584014892578	0.40019840002059937	0.3676382601261139	0.18094007670879364	0.5902540766021994	0.8420553659461509	0.7098976109215017
6.587597846984863	88.87360382080078	train	-0.031189531087875366	0.0413893461227417	0.008759923279285431	0.013264119625091553	0.04713710397481918	0.0037641264498233795	0.023132347364429276	0.011755783086841104	0.009101251422070534
8.861162185668945	87.4500503540039	train	-0.027259111404418945	0.1021808385848999	0.007221825420856476	0.02086961269378662	0.050453588366508484	0.0033630691468715668	0.03375047402351156	0.011755783086841108	0.014505119453924914
23.300289154052734	73.98890686035156	train	-0.01825454831123352	0.3428049087524414	0.017118126153945923	0.049786150455474854	0.05289056897163391	0.003561209887266159	0.07262040197193781	0.11224876753886992	0.06911262798634812
24.833215713500977	61.44120407104492	train	-0.02703768014907837	0.5264566540718079	0.016827382147312164	0.08888180553913116	0.0514693409204483	0.0040101222693920135	0.047971179370496775	0.2216533940083428	0.1146188850967008
34.91895294189453	30.445703506469727	train	-0.006760120391845703	0.4343258738517761	0.05484573170542717	0.08182872831821442	0.2723689079284668	0.011377185583114624	0.39135381114903295	0.3740993553280243	0.38339021615472124
26.781816482543945	-8.188033103942871	train	0.3513229787349701	0.9100027084350586	0.12529081106185913	0.283250093460083	0.3442961275577545	0.014666315168142319	0.5113765642775882	0.661547212741752	0.5718145620022753
28.952871322631836	38.42094039916992	train	-0.008320510387420654	0.3215404748916626	0.03496377915143967	0.054044872522354126	0.06899497658014297	0.010123521089553833	0.23018581721653394	0.29844520288206294	0.25341296928327645
35.183231353759766	-23.169937133789062	train	0.8115765452384949	0.9590415954589844	0.2209070920944214	0.3177081346511841	0.2682725787162781	0.03042210265994072	0.5965111869548729	0.7083807356844899	0.6339590443686007
24.07698631286621	-42.9082145690918	train	0.8394374251365662	0.9646140336990356	0.2085370421409607	0.43365776538848877	0.20354516804218292	0.15920326113700867	0.5638983693591202	0.822715206674251	0.6871444823663253
-49.6768798828125	11.188570022583008	train	0.6322170495986938	0.867622971534729	0.20664820075035095	0.24253243207931519	0.1498035490512848	0.0071455128490924835	0.49848312476298823	0.5798255593477436	0.53839590443686
-9.432534217834473	44.549583435058594	train	0.27090200781822205	0.3470994234085083	0.09501831233501434	0.05351603031158447	0.09776156395673752	0.005258515477180481	0.3412969283276451	0.19965870307167236	0.2511376564277588
25.69283676147461	-42.40955352783203	train	0.9132614135742188	0.970423698425293	0.2887222170829773	0.38530951738357544	0.45541173219680786	0.19553031027317047	0.7045885475919605	0.8240424725066363	0.774886234357224
16.822486877441406	64.88553619384766	train	-0.01631563901901245	0.39696815609931946	0.023981973528862	0.06428179889917374	0.04959133267402649	0.0037616416811943054	0.08835798255593479	0.15130830489192262	0.09456769055745165
33.33332061767578	-24.665334701538086	train	0.5369809865951538	0.9564149975776672	0.19395917654037476	0.38130220770835876	0.3256680369377136	0.11847449839115143	0.540386803185438	0.7749336367083807	0.6396473265073948
-33.8478889465332	16.336017608642578	train	0.5904439687728882	0.6201159358024597	0.14806479215621948	0.08771264553070068	0.15854546427726746	0.007173456251621246	0.4507015547971179	0.388509670079636	0.4148179749715586
-8.6974458694458	21.60599708557129	train	0.364112913608551	0.7566064596176147	0.1220678836107254	0.1773388385772705	0.19184163212776184	0.022683532908558846	0.4417899127796739	0.5917709518392112	0.5157849829351535
11.635872840881348	71.06517791748047	train	-0.01672041416168213	0.3209148049354553	0.028132237493991852	0.04839242994785309	0.06190020591020584	0.005021937191486359	0.13576033371255214	0.1731133864239666	0.1296928327645051
-5.670146942138672	-3.505605936050415	train	0.44461387395858765	0.8336418867111206	0.11923801153898239	0.22799794375896454	0.1861554980278015	0.031577300280332565	0.44160030337504735	0.6412590064467197	0.5341296928327646
34.8011360168457	-24.45067596435547	train	0.6275730133056641	0.9558893442153931	0.17306160926818848	0.30191439390182495	0.2673264145851135	0.07107308506965637	0.5352673492605233	0.7157755024649223	0.6075085324232081
-22.598695755004883	47.34429931640625	train	0.2945432662963867	0.5454689860343933	0.041093967854976654	0.08837965130805969	0.07042194902896881	0.008602108806371689	0.29844520288206294	0.3814941221084566	0.3424345847554039
16.984487533569336	-51.62715148925781	train	0.963361382484436	0.9813418388366699	0.3354969620704651	0.431429386138916	0.3506944477558136	0.13433712720870972	0.7381494122108457	0.8610163064087978	0.822098976109215
-36.89310073852539	12.90606689453125	train	0.6522902846336365	0.7712922692298889	0.13158157467842102	0.13667042553424835	0.22814607620239258	0.01149265468120575	0.5216154721274174	0.5555555555555556	0.5331342434584755
18.5152530670166	54.162147521972656	train	-0.014541208744049072	0.65436851978302	0.02929680049419403	0.13111168146133423	0.05582939088344574	0.004074301570653915	0.133674630261661	0.335229427379598	0.22696245733788395
13.265752792358398	83.02967834472656	train	-0.025557756423950195	0.20618003606796265	0.009745553135871887	0.031521230936050415	0.04785782843828201	0.003470979630947113	0.03147516116799393	0.03223359878649981	0.01877133105802048
16.389713287353516	-42.92405700683594	train	0.9622053503990173	0.964541494846344	0.28268668055534363	0.2591325342655182	0.43647390604019165	0.06256666034460068	0.7248767538869928	0.7129313613955253	0.7226962457337884
16.78534507751465	75.3989486694336	train	-0.02096933126449585	0.31487205624580383	0.023317702114582062	0.046800315380096436	0.0764886811375618	0.0043058209121227264	0.14258627227910503	0.12893439514599925	0.1113481228668942
20.010873794555664	-41.51777267456055	train	0.9598680734634399	0.9578467607498169	0.2562461197376251	0.33026787638664246	0.2912865877151489	0.034421294927597046	0.6391733029958285	0.7136897990140311	0.6655290102389079
34.17152786254883	42.973331451416016	train	-0.014216780662536621	0.3169117867946625	0.033161941915750504	0.052843183279037476	0.1250850409269333	0.004335343837738037	0.2491467576791809	0.14201744406522562	0.17562571103526736
-30.62687873840332	41.425254821777344	train	0.2971794903278351	0.8060537576675415	0.042054980993270874	0.31687381863594055	0.07519757747650146	0.06823807209730148	0.31001137656427763	0.6769055745164961	0.48890784982935154
8.008036613464355	73.24413299560547	train	-0.010277986526489258	0.2586999237537384	0.032176971435546875	0.0417284220457077	0.0675477683544159	0.07251345366239548	0.20724307925673113	0.3058399696624952	0.2434584755403868
19.671361923217773	-53.03580093383789	train	0.9624451994895935	0.9759578704833984	0.2960415482521057	0.36787116527557373	0.4078475832939148	0.23914600908756256	0.7256351915054987	0.835987864998104	0.796217292377702
-36.22232437133789	14.70844554901123	train	0.6234989166259766	0.6789596080780029	0.1290905773639679	0.10550837963819504	0.18880192935466766	0.007871102541685104	0.4770572620401972	0.46359499431171786	0.4712741751990899
20.168684005737305	-44.485294342041016	train	0.9611196517944336	0.9638562798500061	0.3129516541957855	0.3526420295238495	0.31580084562301636	0.12610194087028503	0.6806977626090255	0.7700037921880926	0.7198521046643913
27.428462982177734	40.52932357788086	train	-0.012230157852172852	0.38968122005462646	0.03501037508249283	0.0700683444738388	0.07055146247148514	0.00468691810965538	0.2167235494880546	0.21084565794463406	0.19510807736063707
-25.97050666809082	46.792213439941406	train	0.3028998374938965	0.6059134006500244	0.0410793274641037	0.10039103031158447	0.06446685642004013	0.00598505511879921	0.28612059158134245	0.37921880925293894	0.33503981797497157
24.6199951171875	-51.062740325927734	train	0.9624297022819519	0.978968620300293	0.213242307305336	0.3466012477874756	0.38189804553985596	0.22893701493740082	0.6786120591581342	0.8308684110731893	0.7622298065984072
-9.497801780700684	24.521535873413086	train	0.30367329716682434	0.862064003944397	0.0940815806388855	0.27632272243499756	0.1809840202331543	0.06855220347642899	0.4114524080394388	0.6788016685627607	0.536547212741752
35.593360900878906	-24.75728416442871	train	0.6305931806564331	0.9510853290557861	0.13843917846679688	0.3070636987686157	0.18690438568592072	0.05806566774845123	0.4872961698900265	0.7074326886613576	0.5816268486916951
21.9576416015625	74.4380111694336	train	-0.024488091468811035	0.3915909230709076	0.015724509954452515	0.06098620593547821	0.05404539406299591	0.0048547349870204926	0.05707243079256732	0.20591581342434584	0.11120591581342434
-14.832182884216309	58.45684814453125	train	0.1781497746706009	0.06339859962463379	0.0386207178235054	0.01604500412940979	0.06315403431653976	0.005371719598770142	0.24326886613576035	0.09480470231323475	0.14732650739476677
21.53884506225586	62.6939811706543	train	-0.022456109523773193	0.5660929679870605	0.015543267130851746	0.1464657485485077	0.040499232709407806	0.00431457906961441	0.03754266211604095	0.3211983314372393	0.169226393629124
-35.244667053222656	14.057734489440918	train	0.6504471302032471	0.6867280602455139	0.14567947387695312	0.10113595426082611	0.2858794629573822	0.007653046399354935	0.550056882821388	0.45525218050815325	0.5007110352673493
-26.040607452392578	41.02556228637695	train	0.28506407141685486	0.6648207902908325	0.08407041430473328	0.12416207790374756	0.11988148093223572	0.006418589502573013	0.3593098217671596	0.4448236632536973	0.40927189988623436
26.923734664916992	-49.394073486328125	train	0.9624179005622864	0.9582310318946838	0.20888933539390564	0.3223469853401184	0.14645761251449585	0.19944140315055847	0.5697762609025409	0.7679180887372015	0.6517349260523322
-19.603939056396484	24.91956901550293	train	0.329488068819046	0.6826539635658264	0.10747937113046646	0.10880642384290695	0.25159773230552673	0.006547749042510986	0.45999241562381493	0.44387561623056504	0.45122298065984073
-36.84313201904297	12.179389953613281	train	0.6042952537536621	0.7826504111289978	0.13205844163894653	0.15724706649780273	0.16120167076587677	0.010938555002212524	0.4497535077739856	0.5673113386423966	0.5109499431171787
10.502496719360352	81.34828186035156	train	-0.031101465225219727	0.22323429584503174	0.011359229683876038	0.03356194496154785	0.0450434610247612	0.0035420656204223633	0.023321956769055744	0.04057641259006447	0.0172070534698521
36.550079345703125	35.187618255615234	train	-0.00919574499130249	0.39066922664642334	0.03619065880775452	0.07120760530233383	0.09942269325256348	0.004709202796220779	0.2673492605233219	0.2136897990140311	0.22255403868031853
-10.367189407348633	53.81334686279297	train	0.11526907980442047	0.24738308787345886	0.04026726260781288	0.03894577920436859	0.06941932439804077	0.006739765405654907	0.2673492605233219	0.19852104664391354	0.21430602957906714
-17.158540725708008	35.21492004394531	train	0.2709430158138275	0.5040364265441895	0.10394800454378128	0.08736923336982727	0.13561715185642242	0.006341397762298584	0.3710656048540008	0.32518012893439513	0.3373151308304892
33.44779586791992	42.89928436279297	train	-0.01267462968826294	0.34238243103027344	0.03301456943154335	0.05668067932128906	0.09444396197795868	0.006444510072469711	0.23492605233219566	0.2538869927948426	0.22909556313993173
26.12883758544922	6.033529758453369	train	0.2237168848514557	0.622166633605957	0.23188897967338562	0.12085038423538208	0.45500391721725464	0.03271264582872391	0.5551763367463026	0.515737580583997	0.5335608646188851
13.977418899536133	-45.91249084472656	train	0.9622958898544312	0.9753783941268921	0.3823249936103821	0.3493703007698059	0.42312854528427124	0.1431230753660202	0.7614713689799014	0.8001516875237011	0.7974971558589306
19.686662673950195	-45.792633056640625	train	0.9615381360054016	0.9727767109870911	0.2916751801967621	0.3418569266796112	0.31425416469573975	0.1327274888753891	0.6710276829730755	0.7872582480091013	0.723976109215017
0.7549881935119629	-70.31426239013672	train	0.9688398241996765	0.9829564690589905	0.8928794860839844	0.5760436058044434	0.38892632722854614	0.19071106612682343	0.9057641259006447	0.9078498293515359	0.9445392491467577
38.18716049194336	39.3958740234375	train	-0.009894371032714844	0.29276806116104126	0.038375355303287506	0.055209264159202576	0.18648798763751984	0.0316600576043129	0.32385286310200984	0.32461130072051575	0.31427758816837315
21.11626434326172	50.450172424316406	train	-0.010899186134338379	0.545498788356781	0.03214400261640549	0.10279389470815659	0.06603971123695374	0.004262764006853104	0.19852104664391354	0.27417519908987487	0.2185722411831627
2.318749189376831	84.22343444824219	train	-0.018875479698181152	0.14914843440055847	0.022939778864383698	0.02966196835041046	0.06200089305639267	0.006236102432012558	0.11035267349260523	0.14960182025028443	0.10437997724687145
19.955276489257812	61.40509033203125	train	-0.01577293872833252	0.4807118773460388	0.025141902267932892	0.09553215652704239	0.05145874619483948	0.0051469989120960236	0.1001137656427759	0.28763746681835417	0.18088737201365188
-5.060201168060303	51.465389251708984	train	0.2948341369628906	0.2840338349342346	0.2789835035800934	0.044232532382011414	0.13930171728134155	0.006831534206867218	0.456389836935912	0.22563519150549868	0.31456200227531284
22.842220306396484	-46.223731994628906	train	0.9588630795478821	0.9660355448722839	0.1998981535434723	0.383147656917572	0.21318382024765015	0.19679422676563263	0.5798255593477436	0.8139931740614333	0.6887087599544937
-40.96269989013672	-24.074472427368164	train	0.9361689686775208	0.5841739177703857	0.18971577286720276	0.08875507861375809	0.08523572981357574	0.005653880536556244	0.4869169510807736	0.32631778536215394	0.38637656427758815
15.356980323791504	73.97469329833984	train	-0.023318231105804443	0.31619614362716675	0.01712915301322937	0.04590977728366852	0.04941564053297043	0.003792010247707367	0.048729616989002654	0.1018202502844141	0.051763367463026164
24.01163101196289	53.38483428955078	train	-0.013734310865402222	0.4755961298942566	0.0278099924325943	0.09541919827461243	0.0628475695848465	0.004354070872068405	0.1533940083428138	0.24668183541903677	0.18031854379977247
28.31285858154297	-51.72267532348633	train	0.9621856808662415	0.9717283248901367	0.2996675372123718	0.35487139225006104	0.2764230966567993	0.30690082907676697	0.6687523701175578	0.8270762229806597	0.7519908987485779
12.504425048828125	81.73837280273438	train	-0.025247931480407715	0.2104441523551941	0.01394817978143692	0.03555069863796234	0.05135500431060791	0.004850022494792938	0.04645430413348502	0.10466439135381113	0.05233219567690557
13.157584190368652	76.59478759765625	train	-0.019958406686782837	0.275875061750412	0.021687380969524384	0.04360707104206085	0.060970716178417206	0.004498299211263657	0.09916571861964353	0.12457337883959045	0.08674630261660979
22.470088958740234	63.18531799316406	train	-0.01636180281639099	0.5381876230239868	0.021332941949367523	0.09967132657766342	0.04854660481214523	0.00369277223944664	0.07736063708759955	0.23701175578308686	0.13680318543799772
7.949031352996826	-53.102176666259766	train	0.962371826171875	0.972324788570404	0.4947870373725891	0.34381717443466187	0.4824797511100769	0.27222543954849243	0.8115282518012893	0.8177853621539629	0.8415813424345848
25.01754379272461	54.23422622680664	train	-0.014621198177337646	0.49986496567726135	0.02772209793329239	0.09113624691963196	0.06430035829544067	0.006646294146776199	0.1539628365566932	0.3409177095183922	0.24146757679180889
-6.772434234619141	24.35112762451172	train	0.33165329694747925	0.8004056215286255	0.0777512788772583	0.21040916442871094	0.12902826070785522	0.011319171637296677	0.3911642017444065	0.6018202502844141	0.5008532423208191
9.157142639160156	74.55806732177734	train	-0.014673382043838501	0.27422550320625305	0.0289309024810791	0.0429864376783371	0.061471521854400635	0.006582539528608322	0.14808494501327266	0.21274175199089876	0.1594141069397042
13.11821174621582	-48.641143798828125	train	0.9629262089729309	0.9784142374992371	0.4039914608001709	0.34258028864860535	0.46506625413894653	0.0811871886253357	0.7935153583617748	0.7853621539628365	0.8060295790671217
0.6104548573493958	-72.72955322265625	train	0.965307354927063	0.9892793893814087	0.8131871223449707	0.4638673663139343	0.47013312578201294	0.30882537364959717	0.902730375426621	0.9239666287447857	0.9525028441410694
-9.13507080078125	47.183677673339844	train	0.2403823733329773	0.30767133831977844	0.12404844164848328	0.04810085892677307	0.12729011476039886	0.005761895328760147	0.3667045885475919	0.20136518771331058	0.2639362912400455
-22.85757064819336	36.989253997802734	train	0.34031498432159424	0.6435916423797607	0.12853644788265228	0.10795683413743973	0.13139775395393372	0.005889978259801865	0.4105043610163064	0.4091770951839211	0.41168941979522183
-1.009753704071045	-74.93041229248047	train	0.9682037234306335	0.9801368117332458	0.913081169128418	0.41624730825424194	0.411312997341156	0.2740310728549957	0.9114524080394387	0.8799772468714449	0.9331626848691695
21.146900177001953	53.43978500366211	train	-0.009691596031188965	0.6036614775657654	0.030928276479244232	0.10498306900262833	0.0723692923784256	0.0046250708401203156	0.21691315889268106	0.3221463784603716	0.2603811149032992
9.896949768066406	82.19794464111328	train	-0.025302410125732422	0.22671657800674438	0.015389412641525269	0.03523069620132446	0.05611051619052887	0.0045156702399253845	0.06010618126659082	0.09158134243458475	0.05375426621160409
14.895965576171875	55.21942138671875	train	-0.01348036527633667	0.7222404479980469	0.027082785964012146	0.2301667034626007	0.05393347144126892	0.005832459777593613	0.12684869169510807	0.4927948426241942	0.31939704209328784
22.489633560180664	61.14320373535156	train	-0.018426120281219482	0.4889761805534363	0.020226188004016876	0.08148917555809021	0.052242621779441833	0.003908168524503708	0.07527493363670838	0.1951080773606371	0.11390784982935154
20.592758178710938	50.39889144897461	train	-0.009600162506103516	0.567729115486145	0.03190627694129944	0.09768196195363998	0.06701520085334778	0.004447251558303833	0.20743268866135758	0.2832764505119454	0.2289533560864619
18.096357345581055	-64.6849136352539	train	0.9627869129180908	0.9743813276290894	0.5218180418014526	0.39905089139938354	0.5494563579559326	0.3793689012527466	0.8378839590443686	0.8649981039059537	0.8866609783845278
-38.59114456176758	-16.155567169189453	train	0.9579932689666748	0.48558783531188965	0.2569544017314911	0.066425621509552	0.26855888962745667	0.00812935084104538	0.6281759575274933	0.33010997345468335	0.46245733788395904
18.403364181518555	61.44675064086914	train	-0.014448195695877075	0.5648672580718994	0.024715453386306763	0.09224072098731995	0.04831181466579437	0.0046713463962078094	0.0968904057641259	0.2819491846795601	0.1719283276450512
7.073976516723633	87.88125610351562	train	-0.02443230152130127	0.09245836734771729	0.01811806857585907	0.020438700914382935	0.0649646446108818	0.0038081519305706024	0.09537353052711416	0.019340159271899887	0.04550625711035267
-33.74578094482422	-3.6751699447631836	train	0.6285325288772583	0.6514669060707092	0.2929152846336365	0.09739712625741959	0.4497743248939514	0.006083685904741287	0.6617368221463785	0.3981797497155859	0.5295790671217293
-19.568086624145508	-14.936566352844238	train	0.8612654805183411	0.7133399248123169	0.2563353478908539	0.15088848769664764	0.29416608810424805	0.018244894221425056	0.6255214258627229	0.558968524838832	0.5901592718998863
-32.9760627746582	-31.038480758666992	train	0.9514145255088806	0.6099916100502014	0.3860829472541809	0.09210798144340515	0.2369806170463562	0.018930012360215187	0.6636329161926432	0.4579067121729237	0.5706769055745164
33.30775451660156	19.418365478515625	train	-0.004906028509140015	0.9064182043075562	0.042103931307792664	0.37375277280807495	0.12655015289783478	0.04874143376946449	0.3155100492984452	0.7226014410314753	0.5133674630261661
29.889488220214844	25.488502502441406	train	0.08306992053985596	0.339201956987381	0.04224364459514618	0.053037792444229126	0.11290817707777023	0.0058136917650699615	0.3151308304891922	0.22392870686386046	0.2511376564277588
-7.17987060546875	-65.08966827392578	train	0.9647005796432495	0.9799630641937256	0.6589620113372803	0.34805989265441895	0.5988239645957947	0.07565608620643616	0.8989381873340917	0.7927569207432689	0.8714448236632537
-0.2014361023902893	-57.809932708740234	train	0.9641218185424805	0.9678109884262085	0.5196973085403442	0.3906705975532532	0.3192470073699951	0.08707219362258911	0.7830868411073189	0.7861205915813425	0.7984926052332195
0.9918692111968994	-75.39933013916016	train	0.9696736335754395	0.9807724952697754	0.9180753231048584	0.445949912071228	0.228760227560997	0.3020225167274475	0.8403488813045127	0.8985589685248389	0.907707622298066
3.7787818908691406	-63.54486846923828	train	0.9670662879943848	0.9817891716957092	0.6042435169219971	0.43878209590911865	0.22396507859230042	0.1740884631872177	0.7885855138414866	0.8771331058020477	0.8620591581342434
7.987615585327148	-53.628665924072266	train	0.9610180854797363	0.966196596622467	0.49152520298957825	0.333712637424469	0.3851141333580017	0.2670128345489502	0.761281759575275	0.7954114524080395	0.7939419795221843
10.822342872619629	-69.66605377197266	train	0.9660016894340515	0.9713906645774841	0.6967422962188721	0.3935319185256958	0.4303714632987976	0.41035547852516174	0.8826317785362153	0.857413727720895	0.906712172923777
-37.644649505615234	-18.611738204956055	train	0.9233022928237915	0.6001058220863342	0.17723745107650757	0.08063540607690811	0.2612900137901306	0.009971126914024353	0.5811528251801289	0.40329920364050054	0.4837883959044369
1.2374043464660645	-78.30323791503906	train	0.9709575176239014	0.9860950112342834	1.1327506303787231	0.49924230575561523	0.4811466932296753	0.42686495184898376	0.9516496018202503	0.937049677664012	0.9735494880546075
-18.03656768798828	-5.6667962074279785	train	0.6688210964202881	0.8029395341873169	0.2208828330039978	0.19397634267807007	0.33930304646492004	0.009244367480278015	0.6160409556313993	0.5781190747061055	0.5927189988623436
5.568271636962891	-61.62638854980469	train	0.967857301235199	0.9864158630371094	0.4993271827697754	0.3989541530609131	0.41867637634277344	0.24033047258853912	0.851346226772848	0.8879408418657566	0.9069965870307166
34.87203598022461	49.70967483520508	train	-0.01794394850730896	0.32031333446502686	0.02393009513616562	0.04877939820289612	0.06381891667842865	0.004202425479888916	0.12267728479332574	0.12817595752749336	0.10068259385665529
7.288522243499756	-51.720252990722656	train	0.9622121453285217	0.972165584564209	0.42047449946403503	0.3114522397518158	0.432603120803833	0.18977995216846466	0.7756920743268866	0.7885855138414866	0.7970705346985211
33.10287857055664	32.31202697753906	train	-0.008790314197540283	0.46609121561050415	0.035204410552978516	0.0883961170911789	0.13721084594726562	0.004749797284603119	0.29218809252938943	0.25066363291619265	0.2572525597269625
33.16654586791992	-31.051376342773438	train	0.7046917676925659	0.9691119194030762	0.3257167339324951	0.377546489238739	0.39886248111724854	0.09880657494068146	0.6966249525976488	0.785551763367463	0.7387656427758817
7.452345371246338	-49.0179443359375	train	0.9638785123825073	0.9667421579360962	0.47563549876213074	0.336542010307312	0.1664544641971588	0.20429134368896484	0.6989002654531665	0.7889647326507395	0.7445961319681456
-2.479264974594116	-66.55696868896484	train	0.9664047956466675	0.9631161689758301	0.6886187791824341	0.4021265506744385	0.16404440999031067	0.02024996094405651	0.7696245733788395	0.752464922260144	0.7733219567690557
-5.4402265548706055	-66.45751190185547	train	0.9675461053848267	0.970919132232666	0.7316577434539795	0.444095253944397	0.4932674765586853	0.023847240954637527	0.9201744406522563	0.7872582480091013	0.8769908987485779
8.558648109436035	-58.36005783081055	train	0.9652678370475769	0.9390355348587036	0.6071851849555969	0.2622718811035156	0.607231616973877	0.28806689381599426	0.9000758437618507	0.7483883200606751	0.8461319681456201
39.626617431640625	43.686622619628906	train	-0.015184909105300903	0.34544938802719116	0.0360209159553051	0.05827361345291138	0.19930899143218994	0.00531928613781929	0.2950322335987865	0.20989761092150172	0.23492605233219566
-40.32197189331055	17.23404312133789	train	0.6127460598945618	0.634404182434082	0.21697953343391418	0.09946069866418839	0.15569400787353516	0.005690004676580429	0.48805460750853236	0.37637466818354187	0.42320819112627983
25.08233642578125	-7.85322904586792	train	0.32933422923088074	0.9536542892456055	0.235478013753891	0.35781657695770264	0.46688008308410645	0.15321265161037445	0.6003033750474024	0.7686765263557073	0.6635381114903299
13.83849811553955	-69.65789794921875	train	0.965511679649353	0.985832929611206	0.5440049767494202	0.5674507021903992	0.5057035684585571	0.503570020198822	0.8739097459233979	0.9486158513462267	0.9459613196814562
1.0698405504226685	-61.88844299316406	train	0.9646031856536865	0.9834585189819336	0.53936767578125	0.4623289704322815	0.28942954540252686	0.06376926600933075	0.7781569965870307	0.8515358361774744	0.8418657565415244
15.698287010192871	-61.3310546875	train	0.9628674387931824	0.9794299006462097	0.38428473472595215	0.4218985438346863	0.3543034493923187	0.26771262288093567	0.7447857413727722	0.8771331058020477	0.8331911262798635
-33.009761810302734	-38.43901443481445	train	0.9624149203300476	0.5147497057914734	0.6165204048156738	0.07521818578243256	0.5278396606445312	0.009239785373210907	0.851346226772848	0.36120591581342437	0.6339590443686006
4.412110328674316	-77.2026596069336	train	0.9705408215522766	0.9948760271072388	0.9884529709815979	0.5948612689971924	0.4600257873535156	0.47845616936683655	0.9395145999241562	0.959613196814562	0.9758248009101251
-20.477590560913086	-43.739139556884766	train	0.9633431434631348	0.7316884994506836	0.5744079947471619	0.11598668992519379	0.570702314376831	0.040753789246082306	0.8642396662874479	0.5559347743648085	0.7482935153583617
2.0982296466827393	-76.22557830810547	train	0.9698428511619568	0.9893633127212524	0.9457155466079712	0.53007572889328	0.3318938910961151	0.4003044664859772	0.8896473265073949	0.9450132726583238	0.95193401592719
20.234941482543945	50.72919464111328	train	-0.010605692863464355	0.5287955403327942	0.030101388692855835	0.08832620084285736	0.062274254858493805	0.004332195967435837	0.1778536215396284	0.2387182404247251	0.1872866894197952
38.835575103759766	31.43922996520996	train	-0.009695738554000854	0.38817688822746277	0.05954110622406006	0.07223126292228699	0.12390203028917313	0.006346274167299271	0.3079256731133864	0.28612059158134245	0.2854095563139932
-6.179693222045898	50.7016487121582	train	0.3202015161514282	0.23308032751083374	0.25156792998313904	0.03822559118270874	0.16330963373184204	0.007384985685348511	0.4799014031095942	0.2036405005688282	0.3120022753128555
26.745271682739258	38.972877502441406	train	-0.00042238831520080566	0.406893253326416	0.03867209330201149	0.07461877912282944	0.11915375292301178	0.004668679088354111	0.30337504740235116	0.21634433067880166	0.24317406143344708
-9.558130264282227	-70.91770935058594	train	0.9666116237640381	0.9836893081665039	0.8782562613487244	0.3931427001953125	0.6187527775764465	0.014572333544492722	0.9463405384907091	0.8003412969283277	0.896188850967008
-37.978206634521484	-35.600990295410156	train	0.9641904234886169	0.3118132948875427	0.3948110342025757	0.04234665632247925	0.25846296548843384	0.017854806035757065	0.7256351915054986	0.2973075464543041	0.5100967007963595
-40.02919006347656	28.9897518157959	train	0.62265944480896	0.34263482689857483	0.1213168054819107	0.049011990427970886	0.1179022565484047	0.004875943064689636	0.43041334850208574	0.17538869927948428	0.2726109215017065
-35.09770202636719	-36.80604934692383	train	0.9628176689147949	0.4212440252304077	0.5441732406616211	0.057531774044036865	0.35600510239601135	0.009351138025522232	0.7844141069397041	0.3217671596511187	0.5627133105802048
20.028871536254883	-60.39292526245117	train	0.9648202657699585	0.9930660724639893	0.32284313440322876	0.6084843277931213	0.36990541219711304	0.5243922472000122	0.7576791808873721	0.962457337883959	0.8771331058020477
-10.416245460510254	50.285919189453125	train	0.22013668715953827	0.26587870717048645	0.06109274551272392	0.04198446869850159	0.077900730073452	0.004827950149774551	0.30185817216533944	0.1334850208570345	0.1956769055745165
28.938129425048828	30.03704071044922	train	0.03191012144088745	0.3635121285915375	0.10228618234395981	0.05502806603908539	0.11134922504425049	0.0049096085131168365	0.3331437239287069	0.19605612438376943	0.24573378839590443
10.52694320678711	-71.53128814697266	train	0.9670212268829346	0.9801125526428223	0.7808001637458801	0.5389338731765747	0.37510693073272705	0.48911577463150024	0.8805460750853241	0.9273795980280622	0.9431171786120591
-38.342071533203125	15.584656715393066	train	0.6474929451942444	0.594847559928894	0.15060052275657654	0.10000315308570862	0.1502649337053299	0.00560934841632843	0.4880546075085324	0.35362153962836557	0.4094141069397042
13.743124961853027	-66.23404693603516	train	0.9634295105934143	0.9546416997909546	0.5774725675582886	0.3698577880859375	0.30667251348495483	0.38020530343055725	0.7830868411073189	0.8132347364429275	0.8206769055745164
-20.568330764770508	40.27825927734375	train	0.2636622190475464	0.5411952137947083	0.07234717905521393	0.09979378432035446	0.0839960128068924	0.005496419966220856	0.3200606750094805	0.3284034888130451	0.3155574516496018
-33.621925354003906	-37.920677185058594	train	0.9622520804405212	0.4753219783306122	0.6133277416229248	0.07612810283899307	0.46716803312301636	0.012382768094539642	0.8318164580963215	0.37902919984831246	0.6333902161547214
16.540283203125	-56.788936614990234	train	0.9647815227508545	0.982785701751709	0.42463812232017517	0.5017207264900208	0.28690770268440247	0.23202739655971527	0.7510428517254457	0.90709139173303	0.8543799772468714
7.803959846496582	-78.61754608154297	train	0.9724992513656616	0.9118231534957886	1.0309913158416748	0.49649494886398315	0.4185924530029297	0.6201940774917603	0.9309821767159652	0.8549488054607508	0.9281854379977247
3.140371799468994	-72.21939086914062	train	0.9689059257507324	0.9856477379798889	0.8520469665527344	0.5852838754653931	0.2638900578022003	0.22543786466121674	0.8496397421312096	0.922828972317027	0.9232081911262799
-0.11356686800718307	-42.32688522338867	train	0.9645324945449829	0.9048087000846863	0.5938071012496948	0.2181304395198822	0.4251644015312195	0.16210299730300903	0.846985210466439	0.70193401592719	0.7957906712172924
0.25990766286849976	79.55625915527344	train	-0.01056516170501709	0.20204636454582214	0.026556506752967834	0.03246574103832245	0.06821294873952866	0.0042612142860889435	0.1844899507015548	0.06181266590822904	0.10238907849829351
-14.154756546020508	-40.42313003540039	train	0.9629701375961304	0.9012712240219116	0.4707198143005371	0.19056051969528198	0.5096250176429749	0.012317590415477753	0.8229048160788776	0.6253318164580963	0.7536973833902161
-21.0087947845459	-49.24814224243164	train	0.9651508331298828	0.7188758850097656	0.6998431086540222	0.09169652312994003	0.48554015159606934	0.01013411208987236	0.8926810769814182	0.4715585893060296	0.7207053469852105
-2.155940294265747	-75.91925811767578	train	0.9689198732376099	0.9750957489013672	0.9580842852592468	0.3928123712539673	0.38406938314437866	0.16650131344795227	0.9072810011376564	0.8320060675009481	0.9032992036405005
19.74142074584961	-6.285995006561279	train	0.36255598068237305	0.8049067258834839	0.3581731617450714	0.21776123344898224	0.3745060861110687	0.1768660843372345	0.6249525976488434	0.6820250284414108	0.6386518771331058
-4.382396697998047	-68.75997924804688	train	0.9661425948143005	0.9789987802505493	0.7685497403144836	0.4277687072753906	0.3304799795150757	0.0697062686085701	0.8545695866514981	0.8257489571482745	0.8730091012514221
3.395948886871338	83.42503356933594	train	-0.018360912799835205	0.13520407676696777	0.022135324776172638	0.025925874710083008	0.08288760483264923	0.0046088844537734985	0.15301478953356085	0.071482745544179	0.08916382252559726
35.570701599121094	-31.096921920776367	train	0.5895169973373413	0.972380518913269	0.34822878241539	0.36992347240448	0.475025475025177	0.07307504117488861	0.6695108077360636	0.7834660599165719	0.7191410693970421
19.871105194091797	56.458213806152344	train	-0.014278650283813477	0.6235409379005432	0.02547295391559601	0.17250068485736847	0.057295359671115875	0.005213629454374313	0.12400455062571103	0.4061433447098976	0.26919795221843
38.977882385253906	32.35749053955078	train	-0.009197354316711426	0.377189964056015	0.06525355577468872	0.0703619122505188	0.19538524746894836	0.009094670414924622	0.35513841486537734	0.3284034888130451	0.3337599544937429
24.612201690673828	-56.5151252746582	train	0.9620591402053833	0.9668928980827332	0.3498649001121521	0.4522828459739685	0.1920013129711151	0.32581016421318054	0.6501706484641638	0.8600682593856654	0.7592434584755403
31.135147094726562	-37.92245101928711	train	0.6193447113037109	0.9642997980117798	0.32722771167755127	0.439180850982666	0.36634451150894165	0.2885405123233795	0.6410693970420933	0.8486916951080774	0.748151308304892
2.109171152114868	-74.60667419433594	train	0.9699828028678894	0.9825751781463623	0.8903212547302246	0.5378832817077637	0.17254093289375305	0.2847101092338562	0.8145620022753128	0.918847174819871	0.9027303754266212
-2.3283486366271973	-73.12722778320312	train	0.9677929282188416	0.980430006980896	0.7980876564979553	0.42221105098724365	0.34429290890693665	0.2310192734003067	0.8752370117557832	0.8775123246113007	0.9152445961319682
-10.99412727355957	41.048336029052734	train	0.26235488057136536	0.3618011474609375	0.13695427775382996	0.06334596872329712	0.1407124102115631	0.005813632160425186	0.3850967007963595	0.24573378839590446	0.2963594994311718
-23.446840286254883	39.72298812866211	train	0.30587610602378845	0.6356258988380432	0.06927736848592758	0.11109255254268646	0.07720797508955002	0.00553010031580925	0.332006067500948	0.388130451270383	0.36319681456200226
-31.470815658569336	-21.678279876708984	train	0.9256725311279297	0.772119402885437	0.3149198889732361	0.1586371213197708	0.2448512613773346	0.006083879619836807	0.636897990140311	0.49014031095942356	0.5665529010238908
24.82483673095703	-56.10295486450195	train	0.9562474489212036	0.9599589109420776	0.2554084360599518	0.4701458811759949	0.22160787880420685	0.2819267809391022	0.6033371255214259	0.8477436480849451	0.7214163822525597
3.3477962017059326	-68.32443237304688	train	0.9663925766944885	0.9846282005310059	0.7344499826431274	0.4774724841117859	0.34206005930900574	0.17348340153694153	0.8568448995070156	0.8959044368600683	0.9162400455062572
-26.474750518798828	-1.2085150480270386	train	0.6838197708129883	0.38668835163116455	0.3717084228992462	0.05716502666473389	0.3914005160331726	0.010226480662822723	0.7068638604474781	0.3234736442927569	0.5133674630261661
2.170759439468384	75.65642547607422	train	-0.012654751539230347	0.1661892831325531	0.03456331416964531	0.03109566867351532	0.06960757076740265	0.004793703556060791	0.21141448615851346	0.08740993553280242	0.12741751990898748
10.908060073852539	-63.458641052246094	train	0.9655121564865112	0.986113429069519	0.5818737745285034	0.5257686376571655	0.4261201024055481	0.31891417503356934	0.8577929465301479	0.9315510049298444	0.9328782707622298
1.6158112287521362	70.38602447509766	train	-0.006230592727661133	0.266478568315506	0.03575610741972923	0.04019150137901306	0.10889094322919846	0.0042755864560604095	0.2806219188471748	0.0968904057641259	0.16766211604095566
34.25547409057617	-32.93674850463867	train	0.6380056738853455	0.9693629145622253	0.27980512380599976	0.4184079170227051	0.4550437927246094	0.08794426172971725	0.6642017444065226	0.8007205157375806	0.7315130830489192
-47.0223274230957	3.705643653869629	train	0.6180804371833801	0.7793753147125244	0.29183730483055115	0.19885797798633575	0.2534812390804291	0.009125087410211563	0.5697762609025409	0.5701554797117937	0.5695392491467577
11.532846450805664	-69.89070129394531	train	0.9664981365203857	0.978676438331604	0.6275474429130554	0.4802476763725281	0.46356135606765747	0.48459312319755554	0.8858551384148655	0.9112627986348123	0.9357224118316269
-24.549882888793945	0.7678254842758179	train	0.5772353410720825	0.34151285886764526	0.37087011337280273	0.0527225136756897	0.4600077271461487	0.007599208503961563	0.6700796359499431	0.2718998862343573	0.4546359499431172
41.87131881713867	35.765472412109375	train	-0.0006383657455444336	0.2721216082572937	0.047861143946647644	0.042428404092788696	0.14739876985549927	0.0049000084400177	0.3378839590443686	0.1408797876374668	0.2170079635949943
15.382609367370605	-75.16236114501953	train	0.9670707583427429	0.9916243553161621	0.5877660512924194	0.7115923166275024	0.2766704261302948	0.655242919921875	0.81095942358741	0.9768676526355708	0.9179465301478953
-5.181274890899658	-64.25237274169922	train	0.9655643701553345	0.9845229387283325	0.6926133632659912	0.44024813175201416	0.4786595106124878	0.06894055753946304	0.8932499051952978	0.8511566173682215	0.9092718998862344
33.43509292602539	-34.030513763427734	train	0.6726689338684082	0.980095624923706	0.28806495666503906	0.43671634793281555	0.4773455858230591	0.15795722603797913	0.6951080773606372	0.8646188850967008	0.7901023890784983
-46.14763259887695	2.9608376026153564	train	0.6063997745513916	0.7531313300132751	0.2957301139831543	0.16601091623306274	0.24127429723739624	0.007556695491075516	0.5591581342434585	0.5221843003412969	0.5405290102389079
-9.516605377197266	-62.89250946044922	train	0.9648224711418152	0.9666339755058289	0.6792038679122925	0.3527214527130127	0.3187814950942993	0.18254683911800385	0.8221463784603716	0.791998483124763	0.8299203640500569
16.755958557128906	-51.506874084472656	train	0.9636109471321106	0.9807854890823364	0.38419395685195923	0.40239208936691284	0.38200098276138306	0.13539163768291473	0.7690557451649602	0.8490709139173301	0.8370307167235496
35.71067428588867	43.954402923583984	train	-0.014876902103424072	0.3424820601940155	0.02832246571779251	0.05871163308620453	0.10218705981969833	0.004274297505617142	0.2093287827076223	0.15491088357982555	0.15784982935153583
41.403018951416016	46.689178466796875	train	-0.013477623462677002	0.3869357705116272	0.03404305875301361	0.10546115040779114	0.13543450832366943	0.0346011221408844	0.26393629124004553	0.43856655290102387	0.3583617747440273
31.175291061401367	45.869895935058594	train	-0.009306848049163818	0.3361991047859192	0.030254386365413666	0.05026032030582428	0.07544386386871338	0.004222750663757324	0.21975729996207813	0.13670838073568448	0.15642775881683732
7.100241184234619	-76.04920959472656	train	0.9686740040779114	0.9815990924835205	0.9168739318847656	0.5475631356239319	0.4321827292442322	0.5135058760643005	0.9220705346985211	0.934584755403868	0.9638794084186575
23.66115951538086	-49.97270965576172	train	0.9653788208961487	0.9755107164382935	0.31954866647720337	0.3458045423030853	0.4090912342071533	0.15376776456832886	0.779484262419416	0.8010997345468335	0.8094425483503982
-32.36714172363281	-1.8575600385665894	train	0.6603667736053467	0.6205686330795288	0.25312137603759766	0.09834510833024979	0.4661797881126404	0.009771190583705902	0.6725445582100873	0.4486158513462268	0.5689704209328783
-4.275224208831787	-59.73294448852539	train	0.9640703201293945	0.9818909764289856	0.6268864274024963	0.359334796667099	0.3132360577583313	0.0716884434223175	0.8024270003792188	0.8071672354948806	0.8309158134243458
-11.700409889221191	31.40020751953125	train	0.2203686386346817	0.31443366408348083	0.2236606478691101	0.05120348930358887	0.20962253212928772	0.007019255310297012	0.4505119453924915	0.25047402351156617	0.32736063708759955
7.560374736785889	83.07391357421875	train	-0.02203810214996338	0.17422336339950562	0.020712822675704956	0.03139409422874451	0.06461291760206223	0.0044806115329265594	0.10523321956769055	0.07072430792567312	0.06427758816837315
18.54827117919922	74.75827026367188	train	-0.02231404185295105	0.30309200286865234	0.015431664884090424	0.0425356924533844	0.050449587404727936	0.0036226361989974976	0.0515737580583997	0.08475540386803186	0.04593287827076223
19.999107360839844	-56.031131744384766	train	0.9636354446411133	0.9835613369941711	0.3601512312889099	0.47515547275543213	0.321292519569397	0.3397515118122101	0.7394766780432308	0.9178991277967388	0.8531001137656428
-19.634178161621094	26.044740676879883	train	0.3303050398826599	0.6849687099456787	0.20989075303077698	0.10823115706443787	0.3164604902267456	0.006616875529289246	0.5337504740235115	0.447098976109215	0.48649032992036406
-24.652847290039062	-25.94306755065918	train	0.9622043371200562	0.8657292127609253	0.3805936872959137	0.22484703361988068	0.335533082485199	0.03470676392316818	0.7267728479332575	0.6496018202502845	0.698094425483504
32.24048614501953	-27.163694381713867	train	0.672092080116272	0.9680488705635071	0.21217167377471924	0.37605810165405273	0.3018116354942322	0.05783716216683388	0.5978384527872582	0.767349260523322	0.6606939704209329
29.908411026000977	-13.053110122680664	train	0.25476107001304626	0.9414668679237366	0.1801799237728119	0.29454323649406433	0.14280882477760315	0.010732844471931458	0.40310959423587406	0.6581342434584756	0.5253128555176337
-34.929534912109375	4.765517234802246	train	0.6501019597053528	0.6777728796005249	0.20098444819450378	0.10096658021211624	0.2694595158100128	0.007067840546369553	0.5692074326886614	0.44141069397042093	0.5034129692832765
19.02184295654297	-57.579673767089844	train	0.9627568125724792	0.9840665459632874	0.2887831926345825	0.522156834602356	0.34905239939689636	0.30099454522132874	0.7000379218809253	0.9230185817216534	0.8263651877133106
-37.12841796875	7.923492431640625	train	0.6436225175857544	0.7065914869308472	0.18119215965270996	0.1323549896478653	0.19523712992668152	0.006165608763694763	0.5206674251042851	0.45676905574516496	0.48521046643913535
28.239212036132812	43.09290313720703	train	-0.011886060237884521	0.38725340366363525	0.03238968178629875	0.07043525576591492	0.06702740490436554	0.005892816931009293	0.2002275312855518	0.2673492605233219	0.21800341296928327
34.21025848388672	-23.480043411254883	train	0.6262283325195312	0.946356475353241	0.1854996234178543	0.3276422917842865	0.24166548252105713	0.023987606167793274	0.5267349260523322	0.6970041714069017	0.5948521046643913
40.09342575073242	47.7718391418457	train	-0.015164822340011597	0.45796680450439453	0.02973639965057373	0.08990099281072617	0.09179457277059555	0.011693581938743591	0.2062950322335988	0.3924914675767918	0.2989192263936291
-39.9805793762207	-1.0285741090774536	train	0.6275697946548462	0.6944406628608704	0.2769439220428467	0.10522021353244781	0.3516506254673004	0.006735127419233322	0.6150929086082669	0.4493742889647326	0.527872582480091
3.254688024520874	-73.8985595703125	train	0.9704933762550354	0.9845768809318542	0.8853844404220581	0.5503890514373779	0.25387823581695557	0.24501092731952667	0.851346226772848	0.9220705346985211	0.9246302616609783
-8.263565063476562	53.51407241821289	train	0.05231449007987976	0.17257213592529297	0.05278237536549568	0.029253661632537842	0.09486185014247894	0.005344077944755554	0.3067880166856276	0.1094046264694729	0.18600682593856654
5.159355163574219	82.87503051757812	train	-0.023355722427368164	0.14483359456062317	0.020723067224025726	0.026585951447486877	0.08898945152759552	0.0038956589996814728	0.14258627227910506	0.029579067121729235	0.07281001137656429
-7.612260341644287	23.139083862304688	train	0.2926676571369171	0.8423466086387634	0.10093094408512115	0.23864594101905823	0.15150541067123413	0.017669687047600746	0.3896473265073948	0.6363291619264316	0.5118031854379977
40.2917594909668	42.34601593017578	train	-0.016777366399765015	0.28900182247161865	0.033094730228185654	0.05309899151325226	0.13373759388923645	0.0057611167430877686	0.24194160030337505	0.2030716723549488	0.20378270762229805
-33.91987609863281	4.796841144561768	train	0.6444387435913086	0.6400295495986938	0.1945297122001648	0.08908993005752563	0.2252873331308365	0.0059044696390628815	0.5415244596131968	0.3670838073568448	0.4448236632536974
28.095060348510742	-27.148012161254883	train	0.6417758464813232	0.9663721323013306	0.31249290704727173	0.351318359375	0.3606521487236023	0.010504476726055145	0.6494122108456579	0.7045885475919605	0.6672354948805461
18.980073928833008	-56.547691345214844	train	0.9633944630622864	0.9853219389915466	0.29636678099632263	0.47015196084976196	0.3609064817428589	0.24933691322803497	0.7246871444823663	0.9116420174440653	0.8367463026166098
1.6552385091781616	77.11561584472656	train	-0.012083351612091064	0.21764016151428223	0.03037337213754654	0.03584828972816467	0.06800253689289093	0.004352480173110962	0.19586651497914298	0.08058399696624953	0.11504550625711035
31.45578956604004	-36.969791412353516	train	0.619256854057312	0.976515531539917	0.27402523159980774	0.436368852853775	0.4047127366065979	0.29635998606681824	0.6260902540766021	0.8767538869927948	0.7487201365187712
7.3942179679870605	89.49211883544922	train	-0.03258788585662842	0.05019265413284302	0.005583412945270538	0.014283403754234314	0.05234110355377197	0.0034231282770633698	0.03242320819112628	0.005877891543420554	0.012229806598407281
14.880313873291016	-45.33339309692383	train	0.9310987591743469	0.9760463237762451	0.29840710759162903	0.36389613151550293	0.4222644567489624	0.15337932109832764	0.7025028441410694	0.8139931740614333	0.7674914675767918
35.36738967895508	-26.915790557861328	train	0.5791623592376709	0.9338694214820862	0.15643365681171417	0.3104429841041565	0.33102652430534363	0.06657585501670837	0.5301478953356086	0.7038301099734546	0.5986916951080774
8.578864097595215	89.53668212890625	train	-0.0365256667137146	0.05170333385467529	-0.00011225789785385132	0.014788910746574402	0.050376176834106445	0.0041696541011333466	0.024080394387561616	0.03185437997724687	0.015927189988623434
31.733381271362305	50.6192626953125	train	-0.015357434749603271	0.3528159260749817	0.02417924255132675	0.05359569191932678	0.060369737446308136	0.003830336034297943	0.12343572241183161	0.12931361395525218	0.10295790671217292
30.75062370300293	40.856239318847656	train	-0.009813487529754639	0.32567501068115234	0.032333411276340485	0.05121414363384247	0.06756392121315002	0.004428897053003311	0.20970800151687521	0.14941221084565795	0.15571672354948804
20.36092758178711	45.178890228271484	train	-0.007539689540863037	0.5413066148757935	0.03936212137341499	0.15119610726833344	0.12917760014533997	0.005520034581422806	0.3031854379977246	0.3739097459233978	0.34186575654152446
2.934967279434204	86.70661163330078	train	-0.016436785459518433	0.07343325018882751	0.029653869569301605	0.01837553083896637	0.07839273661375046	0.005211982876062393	0.18562760712931362	0.08968524838832005	0.1146188850967008
34.14761734008789	37.20356750488281	train	-0.007759571075439453	0.32047998905181885	0.03453146293759346	0.049145981669425964	0.09130933880805969	0.006715096533298492	0.2584376185058779	0.24232081911262796	0.23350398179749715
27.774520874023438	-8.887466430664062	train	0.26218751072883606	0.9407017230987549	0.12083234637975693	0.4114951193332672	0.3010668158531189	0.023656148463487625	0.45468335229427376	0.7392870686386045	0.5821956769055745
-23.53288459777832	41.101932525634766	train	0.298501580953598	0.6410045623779297	0.06330069899559021	0.12376265972852707	0.12713061273097992	0.005801830440759659	0.36727341676147135	0.4129692832764505	0.39647326507394764
26.804224014282227	-42.619834899902344	train	0.8252507448196411	0.9704530239105225	0.24450385570526123	0.4264160394668579	0.3421117067337036	0.2412002831697464	0.6410693970420932	0.8486916951080774	0.7478668941979523
-49.59803771972656	10.584905624389648	train	0.6224241256713867	0.8749508857727051	0.22948941588401794	0.24419017136096954	0.18463706970214844	0.0074677132070064545	0.5166856276071293	0.5866514979142966	0.5474971558589307
13.92211627960205	75.6260757446289	train	-0.021263808012008667	0.2996125817298889	0.018145687878131866	0.04840634763240814	0.05283515900373459	0.004043195396661758	0.0652256351915055	0.11054228289723171	0.06598407281001137
24.37125015258789	-45.530277252197266	train	0.96162348985672	0.9713154435157776	0.3131633996963501	0.40606606006622314	0.2895452380180359	0.24474309384822845	0.6721653394008342	0.8456579446340537	0.7640784982935154
19.284883499145508	73.74586486816406	train	-0.023083508014678955	0.3509846329689026	0.01376592367887497	0.04950322210788727	0.04432753473520279	0.003449719399213791	0.03640500568828214	0.11414486158513464	0.052047781569965874
35.392269134521484	-29.535415649414062	train	0.6078091859817505	0.9557560682296753	0.22982153296470642	0.3557252883911133	0.49244409799575806	0.05327999219298363	0.6312097080015169	0.7347364429275692	0.6678043230944255
26.744705200195312	-5.485780239105225	train	0.28878188133239746	0.8136714696884155	0.2190280556678772	0.2515149712562561	0.38847535848617554	0.05030238628387451	0.5419036784224497	0.649032992036405	0.5839021615472128
40.30353546142578	47.29379653930664	train	-0.011525154113769531	0.4459521174430847	0.033652327954769135	0.09435322135686874	0.10391475260257721	0.05740651488304138	0.25104285172544555	0.434963974213121	0.35039817974971554
32.714839935302734	-23.765892028808594	train	0.5065043568611145	0.9421869516372681	0.186689555644989	0.3818190097808838	0.23482951521873474	0.04220707342028618	0.49355328024270007	0.7360637087599544	0.5975540386803185
-21.21843719482422	46.3718147277832	train	0.21638131141662598	0.535549521446228	0.041479453444480896	0.11602622270584106	0.1044514924287796	0.10734450817108154	0.3147516116799393	0.5073947667804323	0.4209328782707622
17.318239212036133	-56.69687271118164	train	0.9634324312210083	0.9802278280258179	0.38377609848976135	0.5104243755340576	0.2960619330406189	0.20384439826011658	0.7299962078119074	0.8943875616230565	0.8339021615472128
-35.76706314086914	14.586140632629395	train	0.640203595161438	0.6781753301620483	0.14877668023109436	0.10608837753534317	0.21222004294395447	0.0060564205050468445	0.5109973454683353	0.4232081911262799	0.46245733788395904
22.489791870117188	50.196834564208984	train	-0.007820665836334229	0.5026721954345703	0.03293476998806	0.08467625081539154	0.06302572786808014	0.004144046455621719	0.20231323473644292	0.21596511186954873	0.18899317406143346
13.847877502441406	82.53327941894531	train	-0.025024086236953735	0.23701727390289307	0.010042086243629456	0.03848037123680115	0.04750436544418335	0.003384266048669815	0.032233598786499805	0.05081532043989382	0.023748577929465303
34.38326644897461	46.82368469238281	train	-0.013427436351776123	0.33676958084106445	0.02780488133430481	0.05087742209434509	0.07415319234132767	0.004109162837266922	0.186196435343193	0.13196814562002276	0.1353811149032992
19.844436645507812	-41.483211517333984	train	0.9617635011672974	0.9537936449050903	0.24880045652389526	0.31156057119369507	0.2202608585357666	0.05094277113676071	0.6124383769434965	0.7081911262798636	0.6417804323094425
36.65504455566406	43.56856918334961	train	-0.012013137340545654	0.3914192020893097	0.03346148133277893	0.08556695282459259	0.19504830241203308	0.004894588142633438	0.3029958285930982	0.23890784982935154	0.2527019340159272
39.735347747802734	45.38638687133789	train	-0.014391392469406128	0.35243186354637146	0.03296319767832756	0.06810174137353897	0.1680806577205658	0.00852905586361885	0.27455441789912777	0.3107698141827835	0.2814277588168373
-27.962453842163086	41.33263397216797	train	0.29677778482437134	0.7329787015914917	0.05122288689017296	0.15397635102272034	0.08646424114704132	0.007234103977680206	0.32897231702692453	0.5049298445202882	0.42619453924914674
12.31322193145752	77.88139343261719	train	-0.01990574598312378	0.2542135715484619	0.02086859941482544	0.04013422131538391	0.05899382382631302	0.00838184729218483	0.09025407660219947	0.2296169890026545	0.13651877133105803
18.276269912719727	-52.50114059448242	train	0.9634649157524109	0.981640100479126	0.3674445152282715	0.40549278259277344	0.4086553454399109	0.18403413891792297	0.7732271520667425	0.8668941979522184	0.8459897610921502
21.287473678588867	-47.4011344909668	train	0.9620658755302429	0.968859851360321	0.2729577422142029	0.3895428776741028	0.25315478444099426	0.16206882894039154	0.6418278346605991	0.8120970800151687	0.7226962457337884
36.60976028442383	37.674407958984375	train	-0.0089913010597229	0.32560786604881287	0.036423493176698685	0.05463707447052002	0.13549408316612244	0.00570489838719368	0.29560106181266593	0.2180508153204399	0.23976109215017066
-24.160396575927734	45.967926025390625	train	0.30820411443710327	0.5568124055862427	0.05786274001002312	0.07367004454135895	0.06890510767698288	0.004904486238956451	0.3187334091770952	0.2631778536215396	0.2754550625711035
24.42610740661621	-51.846649169921875	train	0.9623703360557556	0.9803099632263184	0.2175198793411255	0.43233704566955566	0.44358617067337036	0.24700592458248138	0.7013651877133106	0.8850967007963595	0.8081626848691694
-4.01974630355835	22.542415618896484	train	0.15995512902736664	0.8638120293617249	0.10772690176963806	0.308717280626297	0.14793525636196136	0.08277802169322968	0.3644292756920744	0.6941600303375047	0.5233219567690557
33.561397552490234	-25.571088790893555	train	0.6180397272109985	0.9635154008865356	0.17883524298667908	0.41166946291923523	0.2777857184410095	0.14470717310905457	0.5318543799772469	0.8077360637087599	0.658703071672355
32.12606430053711	48.8096809387207	train	-0.012117207050323486	0.36315464973449707	0.029601559042930603	0.0557369589805603	0.06980257481336594	0.004349380731582642	0.19605612438376943	0.16571861964353432	0.15514789533560863
19.422983169555664	57.83985137939453	train	-0.014834284782409668	0.5332732200622559	0.026589684188365936	0.17505668103694916	0.060037873685359955	0.007858503609895706	0.13310580204778155	0.45108077360637083	0.29977246871444824
10.872482299804688	82.24384307861328	train	-0.027987748384475708	0.22375750541687012	0.011064969003200531	0.03573727607727051	0.05003330856561661	0.0034648440778255463	0.03299203640500569	0.04455821008722033	0.022468714448236633
-10.53338623046875	38.478981018066406	train	0.26795852184295654	0.42131924629211426	0.11386288702487946	0.08198050409555435	0.092906154692173	0.005898773670196533	0.3422449753507774	0.28612059158134245	0.301905574516496
-35.69319534301758	13.707616806030273	train	0.5502485036849976	0.6805105209350586	0.13916879892349243	0.10677117109298706	0.236352801322937	0.005697697401046753	0.4764884338263178	0.4095563139931741	0.43941979522184305
10.895930290222168	75.1120376586914	train	-0.017351806163787842	0.260384202003479	0.0255654975771904	0.04004181921482086	0.06200283020734787	0.004213407635688782	0.12400455062571103	0.090064467197573	0.0843287827076223
34.486541748046875	47.078372955322266	train	-0.012919485569000244	0.31252047419548035	0.02834697812795639	0.04735769331455231	0.07927245646715164	0.004251003265380859	0.1979522184300341	0.12533181645809632	0.13552332195676906
-8.020221710205078	50.83614730834961	train	0.23502182960510254	0.2224140763282776	0.13757142424583435	0.03690885007381439	0.12525875866413116	0.005790360271930695	0.369169510807736	0.1547212741751991	0.2379124004550626
35.9732780456543	46.74822235107422	train	-0.016650676727294922	0.34985071420669556	0.02706628292798996	0.06818042695522308	0.08146677166223526	0.005588710308074951	0.17633674630261661	0.23587409935532802	0.18486916951080773
26.100067138671875	7.532377243041992	train	0.14684180915355682	0.45228153467178345	0.14508524537086487	0.09071291238069534	0.291913777589798	0.04666360467672348	0.4463405384907091	0.4213120970800151	0.43202502844141066
13.737508773803711	-53.96294021606445	train	0.9648109674453735	0.9786089658737183	0.45847073197364807	0.3668152093887329	0.35047805309295654	0.175878643989563	0.7883959044368601	0.8304891922639364	0.8354664391353811
19.952804565429688	-45.66218185424805	train	0.9616091251373291	0.9696629643440247	0.2938346862792969	0.35692229866981506	0.2582922577857971	0.13425518572330475	0.6492226014410315	0.7868790291998483	0.7084755403868032
-4.194881916046143	-72.83505249023438	train	0.9682700037956238	0.9554213881492615	0.8531386256217957	0.41248828172683716	0.16295716166496277	0.2441622018814087	0.8003412969283277	0.8196814562002276	0.8385949943117179
38.535675048828125	40.09031677246094	train	-0.012848198413848877	0.2907586991786957	0.032872866839170456	0.05151475965976715	0.08810266107320786	0.005731966346502304	0.22601441031475158	0.2002275312855518	0.193259385665529
22.757549285888672	53.800350189208984	train	-0.01277613639831543	0.5391905903816223	0.027843117713928223	0.10126844048500061	0.06485755741596222	0.004223447293043137	0.1672354948805461	0.2665908229048161	0.20193401592718999
1.6245015859603882	84.21614074707031	train	-0.01821419596672058	0.13592863082885742	0.025294460356235504	0.028265610337257385	0.06883792579174042	0.06782923638820648	0.14429275692074325	0.25824800910125145	0.18401592718998863
19.946651458740234	48.657073974609375	train	-0.009300172328948975	0.5528488755226135	0.033784545958042145	0.10046929121017456	0.06675931811332703	0.0045382194221019745	0.21482745544178994	0.291998483124763	0.2434584755403868
-5.502902984619141	51.536319732666016	train	0.2764354348182678	0.27222466468811035	0.24240291118621826	0.04217517375946045	0.14746281504631042	0.006517384201288223	0.4383769434963974	0.20743268866135764	0.2963594994311718
21.299325942993164	-57.564517974853516	train	0.9648263454437256	0.9779649972915649	0.2839316725730896	0.5029915571212769	0.17054319381713867	0.23071928322315216	0.6477057262040197	0.8873720136518771	0.7727531285551763
-40.986572265625	-24.168678283691406	train	0.9597371220588684	0.6828588247299194	0.22292035818099976	0.10421077907085419	0.08545883744955063	0.005629323422908783	0.5104285172544558	0.40178232840348876	0.44610352673492604
38.8631477355957	45.928653717041016	train	-0.013030827045440674	0.43790203332901	0.03159573674201965	0.0804828554391861	0.10515441000461578	0.004760000854730606	0.2372013651877133	0.23397800530906335	0.21686575654152446
28.557588577270508	-52.256404876708984	train	0.96247398853302	0.9714415073394775	0.24255642294883728	0.43472081422805786	0.1890946328639984	0.40184226632118225	0.6076981418278347	0.8740993553280244	0.7359215017064846
11.978095054626465	81.26717376708984	train	-0.0226900577545166	0.20572370290756226	0.018171854317188263	0.03458066284656525	0.05598419904708862	0.004298597574234009	0.06939704209328783	0.07053469852104664	0.04835039817974972
40.4193000793457	49.274295806884766	train	-0.01984044909477234	0.3103289008140564	0.02779155969619751	0.061168789863586426	0.1006287932395935	0.10463537275791168	0.18543799772468716	0.36651497914296555	0.2761660978384528
22.622304916381836	51.993377685546875	train	-0.009317874908447266	0.5370830297470093	0.0324343740940094	0.09277386963367462	0.06373270601034164	0.004129476845264435	0.19871065604854	0.24061433447098976	0.19880546075085326
2.543757200241089	-55.85890579223633	train	0.9630961418151855	0.9775563478469849	0.5793923139572144	0.42912057042121887	0.4279637932777405	0.19546248018741608	0.8257489571482745	0.8608266970041715	0.8765642775881684
23.350341796875	63.16136932373047	train	-0.019834697246551514	0.464504212141037	0.01670403778553009	0.08860306441783905	0.047859057784080505	0.004795748740434647	0.053469852104664393	0.2529389457717103	0.137514220705347
-7.556844711303711	22.42186164855957	train	0.38059577345848083	0.8554028272628784	0.11614428460597992	0.20833584666252136	0.23304730653762817	0.010699905455112457	0.45961319681456203	0.6101630640879787	0.5332764505119454
10.197626113891602	75.18588256835938	train	-0.017937511205673218	0.258137971162796	0.026592828333377838	0.04212483763694763	0.06393696367740631	0.005935579538345337	0.1323473644292757	0.18259385665529013	0.13253697383390217
13.624921798706055	-46.52656936645508	train	0.9621906876564026	0.9768306016921997	0.38294777274131775	0.3464556932449341	0.3598112463951111	0.12327209115028381	0.737011755783087	0.7961698900265454	0.77886803185438
0.49249449372291565	-72.92723846435547	train	0.9660824537277222	0.987946093082428	0.8273974061012268	0.46584010124206543	0.46785247325897217	0.3277415931224823	0.91031475161168	0.9232081911262799	0.9550625711035268
-7.194303512573242	51.374786376953125	train	0.1910652071237564	0.24930807948112488	0.13405263423919678	0.03959248960018158	0.11604516953229904	0.0061866044998168945	0.35494880546075086	0.18354190367842246	0.24601820250284412
-21.969161987304688	37.42290496826172	train	0.3089407682418823	0.6221626400947571	0.11390981078147888	0.12237982451915741	0.10218985378742218	0.006217479705810547	0.3733409177095184	0.4190367842244975	0.4010238907849829
-1.0101152658462524	-72.99340057373047	train	0.9665406942367554	0.9790160059928894	0.827528715133667	0.43929558992385864	0.4024313688278198	0.3082888424396515	0.8900265453166477	0.8885096700796359	0.9277588168373152
23.12849998474121	55.71034622192383	train	-0.01626133918762207	0.5725818872451782	0.025227226316928864	0.10467567294836044	0.06163153797388077	0.004770930856466293	0.1260902540766022	0.3174061433447099	0.21075085324232085
9.405509948730469	82.53697967529297	train	-0.023284554481506348	0.20065230131149292	0.01615571230649948	0.03184632956981659	0.059889040887355804	0.004091057926416397	0.07527493363670838	0.05081532043989382	0.04465301478953357
13.782371520996094	54.48356246948242	train	-0.012212276458740234	0.7820210456848145	0.03485020622611046	0.30067354440689087	0.06907118856906891	0.00613846629858017	0.21350018960940464	0.5451270383010997	0.38751422070534697
24.069618225097656	60.760379791259766	train	-0.02223658561706543	0.5475161671638489	0.018713898956775665	0.11020740866661072	0.05061144381761551	0.004180677235126495	0.0583996966249526	0.2819491846795601	0.15401023890784984
-5.423067092895508	-44.76704025268555	train	0.9634404182434082	0.9640947580337524	0.4947039783000946	0.2849239408969879	0.4881318211555481	0.05649259686470032	0.8325748957148275	0.7167235494880546	0.7953640500568828
23.242916107177734	-43.11509704589844	train	0.8486678004264832	0.9637620449066162	0.2125307023525238	0.4002353549003601	0.2317390739917755	0.12104390561580658	0.5790671217292378	0.7942737959802807	0.6737770193401593
20.492605209350586	57.19095993041992	train	-0.017796576023101807	0.5974116921424866	0.020374439656734467	0.14824511110782623	0.0533653199672699	0.004443168640136719	0.08115282518012894	0.34110731892301854	0.20534698521046643
-38.23256301879883	-16.357086181640625	train	0.9253315329551697	0.5014269351959229	0.2172755002975464	0.0698275938630104	0.23724287748336792	0.006622429937124252	0.5877891543420554	0.3111490329920364	0.42562571103526736
6.406548023223877	89.41496276855469	train	-0.02746918797492981	0.02565181255340576	0.011781685054302216	0.009777158498764038	0.05604790151119232	0.004189733415842056	0.0515737580583997	0.03204398938187334	0.02858361774744027
-33.520259857177734	-4.8904218673706055	train	0.6442672610282898	0.6634575128555298	0.3594875931739807	0.10016735643148422	0.4412447214126587	0.006506964564323425	0.7026924535456959	0.422070534698521	0.5746587030716723
33.296913146972656	19.405834197998047	train	0.016526877880096436	0.9130815267562866	0.04241781681776047	0.3761545419692993	0.13088774681091309	0.026924846693873405	0.32518012893439513	0.716913158892681	0.5147895335608645
-6.025113105773926	-64.56583404541016	train	0.9656804800033569	0.9822509288787842	0.6588526368141174	0.42409491539001465	0.6019541025161743	0.09321603178977966	0.9124004550625711	0.8466059916571863	0.9139647326507394
-11.90194320678711	-63.985748291015625	train	0.9647912383079529	0.9463098049163818	0.7670198678970337	0.2769322693347931	0.524027943611145	0.2320965677499771	0.9050056882821389	0.7497155858930603	0.8486916951080774
1.6788567304611206	-56.52365493774414	train	0.9642232060432434	0.9844373464584351	0.5590201020240784	0.44253748655319214	0.33274227380752563	0.15345361828804016	0.7990140310959424	0.8801668562760713	0.874004550625711
8.599709510803223	-46.25322341918945	train	0.962788999080658	0.9727300405502319	0.4378052055835724	0.31286850571632385	0.3284956216812134	0.07898280024528503	0.7461130072051575	0.7561623056503602	0.7598122866894198
7.3284196853637695	-52.65974044799805	train	0.9634876251220703	0.9716449975967407	0.5356171727180481	0.31061622500419617	0.49088358879089355	0.20420892536640167	0.844520288206295	0.7897231702692453	0.842292377701934
-39.66581726074219	12.930825233459473	train	0.5891085863113403	0.7623662948608398	0.16839316487312317	0.16403904557228088	0.15392334759235382	0.03376048058271408	0.45601061812665905	0.5917709518392112	0.5234641638225256
-14.484323501586914	-47.582462310791016	train	0.9652879238128662	0.9259116649627686	0.6502130627632141	0.19306369125843048	0.2966696619987488	0.037197306752204895	0.8139931740614333	0.6545316647705727	0.7578213879408419
-39.211944580078125	-18.597623825073242	train	0.9604859352111816	0.5216439366340637	0.1518772840499878	0.06128445267677307	0.2177562117576599	0.009966056793928146	0.5625711035267349	0.3522942737959803	0.4468145620022753
10.06301498413086	-49.745025634765625	train	0.963613748550415	0.9564352035522461	0.31257474422454834	0.25283312797546387	0.3943886160850525	0.21521995961666107	0.7480091012514221	0.745923397800531	0.7531285551763367
-2.786402940750122	-76.14167785644531	train	0.9679693579673767	0.9750462770462036	0.9997642636299133	0.34656745195388794	0.4157356023788452	0.09863245487213135	0.9154342055365946	0.7821387940841866	0.8698805460750854
-7.050510883331299	-4.722733020782471	train	0.6415418386459351	0.905375599861145	0.186570405960083	0.24125203490257263	0.217179536819458	0.01924004964530468	0.5291998483124764	0.6516875237011756	0.5773606370875995
34.28049087524414	48.31856155395508	train	-0.013247966766357422	0.3255607783794403	0.027474701404571533	0.054548949003219604	0.06434645503759384	0.004415884613990784	0.16097838452787258	0.1541524459613197	0.1321103526734926
8.180233001708984	-38.36665725708008	train	0.962029755115509	0.962605357170105	0.40736472606658936	0.2687874436378479	0.386269211769104	0.035159166902303696	0.7518012893439514	0.7013651877133106	0.7366325369738339
34.63723373413086	44.26677703857422	train	-0.012154251337051392	0.3089686632156372	0.03081783652305603	0.0480528324842453	0.1000760942697525	0.004346959292888641	0.2353052711414486	0.13139931740614333	0.16040955631399317
33.52313995361328	-30.06155776977539	train	0.6660165190696716	0.9677462577819824	0.26461103558540344	0.33283698558807373	0.423772394657135	0.057266585528850555	0.6655290102389079	0.7409935532802426	0.6948236632536974
8.228636741638184	-59.205501556396484	train	0.971086859703064	0.9581139087677002	0.7285045981407166	0.355684369802475	0.747689425945282	0.38116398453712463	0.9626469472885854	0.8088737201365187	0.9055745164960183
-4.958558082580566	-68.98817443847656	train	0.9659651517868042	0.976616621017456	0.7956255674362183	0.39888954162597656	0.3911002278327942	0.03793565556406975	0.8794084186575654	0.7935153583617747	0.8637656427758816
-21.885038375854492	-44.35112762451172	train	0.9652990698814392	0.9289803504943848	0.6653569936752319	0.2014155089855194	0.6380350589752197	0.05688592791557312	0.9144861585134624	0.6662874478574138	0.8139931740614335
-40.01448059082031	19.26256561279297	train	0.6092514991760254	0.6248100996017456	0.1733570396900177	0.09131509810686111	0.13011182844638824	0.00510697066783905	0.4507015547971179	0.3255593477436481	0.37187144482366324
24.431703567504883	-6.439427852630615	train	0.31659361720085144	0.8489987254142761	0.2197675108909607	0.24136650562286377	0.4603784680366516	0.1296258270740509	0.5898748577929466	0.6860068259385667	0.6214448236632537
4.938608646392822	-56.358848571777344	train	0.9641547203063965	0.9800029993057251	0.5739752650260925	0.3728003203868866	0.516822099685669	0.17694883048534393	0.8665149791429655	0.8412969283276451	0.8889362912400456
6.3546929359436035	-49.32395553588867	train	0.9640181064605713	0.9703510403633118	0.5183773636817932	0.3670382797718048	0.3082798421382904	0.1990652084350586	0.7747440273037544	0.812665908229048	0.814419795221843
24.9269962310791	-49.084922790527344	train	0.9635208249092102	0.973057746887207	0.25555312633514404	0.32380354404449463	0.22193656861782074	0.15570101141929626	0.6454304133485022	0.7866894197952218	0.7054891922639364
16.008590698242188	-62.324798583984375	train	0.9629033803939819	0.9816486835479736	0.34809479117393494	0.415335476398468	0.4244469404220581	0.3742097318172455	0.761660978384528	0.8957148274554418	0.8565130830489193
-18.750072479248047	-41.598270416259766	train	0.96283358335495	0.703102707862854	0.6664205193519592	0.17291733622550964	0.5368515849113464	0.013395141810178757	0.866325369738339	0.5656048540007584	0.7554038680318544
5.455286502838135	-77.07173156738281	train	0.9732599854469299	0.9928114414215088	1.0555033683776855	0.6173133850097656	0.32674312591552734	0.6222420930862427	0.8962836556693211	0.9681456200227531	0.9610352673492606
1.535730242729187	-76.9094467163086	train	0.9719343781471252	0.9906402230262756	1.0734736919403076	0.5243268013000488	0.2728599011898041	0.37341704964637756	0.8712552142586273	0.9421691315889268	0.9439704209328783
18.367820739746094	-65.40974426269531	train	0.9639465808868408	0.9767929315567017	0.5112236142158508	0.4049527645111084	0.6142234802246094	0.4374125003814697	0.8610163064087978	0.8797876374668183	0.908703071672355
10.814175605773926	61.6422233581543	train	0.03153082728385925	0.5549667477607727	0.03686037287116051	0.09267359226942062	0.05992564558982849	0.004452139139175415	0.2191884717481987	0.2679180887372014	0.2300910125142207
38.799137115478516	31.274738311767578	train	-0.009399473667144775	0.39910054206848145	0.075254425406456	0.07824995368719101	0.11392486095428467	0.005273234099149704	0.3069776260902541	0.24744027303754268	0.2606655290102389
0.5853079557418823	-77.057373046875	train	0.971544086933136	0.9820036888122559	1.0719785690307617	0.4865034818649292	0.36706244945526123	0.33157235383987427	0.9118316268486918	0.9154342055365946	0.9513651877133106
-6.6358819007873535	50.39017105102539	train	0.26552605628967285	0.2670972943305969	0.20317885279655457	0.04247249662876129	0.151124969124794	0.007339805364608765	0.42150170648464164	0.2254455821008722	0.29835039817974973
-9.992066383361816	-71.96882629394531	train	0.9684143662452698	0.9846158027648926	0.9251101016998291	0.3557417094707489	0.6821866035461426	0.01568666286766529	0.968524838832006	0.7840348881304514	0.8870875995449374
-37.93648147583008	-35.59623718261719	train	0.9648280739784241	0.3144548535346985	0.4521435797214508	0.042298734188079834	0.340287446975708	0.03935918211936951	0.7847933257489572	0.31266590822904816	0.5574516496018203
-39.43048095703125	29.237709045410156	train	0.5321072936058044	0.35942935943603516	0.15851682424545288	0.051407456398010254	0.2307572215795517	0.005123630166053772	0.4812286689419795	0.19567690557451653	0.3078782707622298
-34.432861328125	-37.476383209228516	train	0.9618738293647766	0.41534721851348877	0.539276659488678	0.06498736888170242	0.4316003918647766	0.010957114398479462	0.7976867652635571	0.3443306788016685	0.5921501706484642
-9.485240936279297	-66.92740631103516	train	0.965695321559906	0.9804497957229614	0.7287604808807373	0.30541345477104187	0.47224390506744385	0.035780780017375946	0.8981797497155859	0.7584376185058779	0.8496871444823664
-10.02660083770752	50.05192947387695	train	0.23172543942928314	0.2660682797431946	0.08334827423095703	0.04360441863536835	0.08203547447919846	0.005228783935308456	0.31588926810769813	0.1547212741751991	0.2128839590443686
31.613758087158203	46.948055267333984	train	-0.009930908679962158	0.357043981552124	0.033005084842443466	0.055325135588645935	0.06739024817943573	0.004457324743270874	0.2104664391353811	0.16932119833143724	0.16467576791808874
-38.24156188964844	15.458799362182617	train	0.6285450458526611	0.6045051217079163	0.160657599568367	0.10100261121988297	0.18720316886901855	0.006181702017784119	0.49544937428896474	0.3868031854379977	0.4328782707622298
-10.676806449890137	-65.73558807373047	train	0.966442883014679	0.9715648889541626	0.8300426006317139	0.330780565738678	0.4307129383087158	0.12410598993301392	0.901023890784983	0.7747440273037544	0.859641638225256
-3.830559492111206	-43.29898452758789	train	0.9628785848617554	0.9121260643005371	0.5613083839416504	0.20129717886447906	0.48291265964508057	0.10026723146438599	0.8363670838073568	0.6788016685627607	0.7800056882821388
14.026966094970703	-50.12521743774414	train	0.9636393189430237	0.9774112701416016	0.37287038564682007	0.36095675826072693	0.5257678031921387	0.05054805427789688	0.8143723928706864	0.779863481228669	0.815415244596132
5.591371059417725	-58.529300689697266	train	0.9670933485031128	0.9703969955444336	0.5955082178115845	0.39267510175704956	0.4944397807121277	0.1645517498254776	0.8981797497155859	0.8179749715585892	0.8890784982935154
-20.2839298248291	41.480934143066406	train	0.2872632145881653	0.5392376780509949	0.05611487850546837	0.12758572399616241	0.0679338127374649	0.005879778414964676	0.3001516875237012	0.37561623056503607	0.34072810011376564
19.319194793701172	-42.358482360839844	train	0.9615039825439453	0.9552953243255615	0.2530210018157959	0.31747865676879883	0.2641187906265259	0.05859988555312157	0.6317785362153963	0.7172923777019339	0.6612627986348123
-33.65458297729492	-36.78916931152344	train	0.9614676833152771	0.48787209391593933	0.47629842162132263	0.0661604180932045	0.4659460783004761	0.008838947862386703	0.7885855138414865	0.33921122487675387	0.5784982935153584
-0.3683927059173584	-77.80401611328125	train	0.9706016182899475	0.9889987111091614	1.100672721862793	0.47571706771850586	0.5102327466011047	0.20873777568340302	0.9601820250284413	0.9125900644671976	0.9661547212741752
14.228621482849121	-47.92587661743164	train	0.9632121324539185	0.9705102443695068	0.3346352279186249	0.33920490741729736	0.4141438603401184	0.13121485710144043	0.7588168373151308	0.7777777777777777	0.7780147895335608
-4.507291316986084	-75.197998046875	train	0.9727730751037598	0.9436195492744446	0.9884855151176453	0.3983948826789856	0.26851320266723633	0.29767632484436035	0.8682214637846037	0.8120970800151688	0.8720136518771331
14.169868469238281	-53.04093933105469	train	0.9649696946144104	0.9842697381973267	0.4455128312110901	0.387907475233078	0.42973822355270386	0.14255847036838531	0.8193022373909745	0.8543799772468715	0.8705915813424345
1.1401795148849487	79.47447967529297	train	-0.014899849891662598	0.2239154577255249	0.026503443717956543	0.036123424768447876	0.06617076694965363	0.005687303841114044	0.1528251801289344	0.1477057262040197	0.12571103526734925
25.59428596496582	49.7227897644043	train	-0.011971473693847656	0.5567154288291931	0.034226611256599426	0.08794774115085602	0.08910951018333435	0.004285529255867004	0.23758058399696624	0.24573378839590443	0.22454493742889647
-22.315898895263672	-45.11400604248047	train	0.9653761982917786	0.9335054159164429	0.5454172492027283	0.1946755349636078	0.6142959594726562	0.01268772967159748	0.888888888888889	0.6372772089495639	0.7935153583617747
-18.74603271484375	-45.400325775146484	train	0.9628078937530518	0.7293367385864258	0.5795908570289612	0.13511796295642853	0.36387526988983154	0.02664731815457344	0.7973075464543041	0.5614334470989761	0.71160409556314
-20.95139503479004	-49.5314826965332	train	0.965962290763855	0.7561930418014526	0.7415000200271606	0.09991917014122009	0.47169584035873413	0.010839451104402542	0.9008342813803565	0.5102389078498294	0.7436006825938567
-37.80914306640625	-20.59072494506836	train	0.9621624946594238	0.7768981456756592	0.28933030366897583	0.15875189006328583	0.28405165672302246	0.014704668894410133	0.6632536973833902	0.5802047781569966	0.6292662116040956
-0.13545958697795868	-76.99593353271484	train	0.9719630479812622	0.985178530216217	1.0944230556488037	0.4752194881439209	0.3295327425003052	0.18056495487689972	0.8976109215017064	0.8979901403109594	0.9357224118316269
23.82410430908203	-4.021002769470215	train	0.38048335909843445	0.8624514937400818	0.476095587015152	0.27413681149482727	0.5870910882949829	0.058371350169181824	0.7138794084186576	0.6744406522563519	0.6976678043230944
-5.193769931793213	-69.46272277832031	train	0.9669851064682007	0.9737078547477722	0.8175240755081177	0.3810591399669647	0.3383733630180359	0.013694491237401962	0.8682214637846037	0.7599544937428897	0.8378839590443686
11.499298095703125	-64.49617767333984	train	0.9650043845176697	0.98191237449646	0.5477468967437744	0.5563472509384155	0.2623417377471924	0.36509835720062256	0.7753128555176336	0.9268107698141828	0.8794084186575655
2.4955854415893555	78.45317077636719	train	-0.009796112775802612	0.2065434455871582	0.03177322447299957	0.03427909314632416	0.10245490074157715	0.004477158188819885	0.25066363291619265	0.0813424345847554	0.14675767918088736
26.49725341796875	-26.145458221435547	train	0.6261385679244995	0.9743472337722778	0.3438001275062561	0.4003749489784241	0.3802140951156616	0.01604164019227028	0.658323852863102	0.7734167614713691	0.7056313993174061
-35.59008026123047	-15.88321590423584	train	0.710782527923584	0.46457841992378235	0.19718560576438904	0.06739639490842819	0.2283584177494049	0.006039611995220184	0.5650360257868791	0.28081152825180133	0.3981797497155859
19.512819290161133	52.842472076416016	train	-0.010479003190994263	0.6305087804794312	0.031938083469867706	0.12943163514137268	0.06621968001127243	0.00455932691693306	0.2006067500948047	0.35428517254455816	0.2753128555176337
20.443086624145508	41.57787322998047	train	-0.005551755428314209	0.5365281105041504	0.03981306403875351	0.0945124551653862	0.09113426506519318	0.00615280494093895	0.2808115282518013	0.3439514599924156	0.31143344709897613
-3.2536778450012207	12.550017356872559	train	0.06813932955265045	0.7842782735824585	0.0600690133869648	0.1641644388437271	0.25194060802459717	0.006793387234210968	0.39742131209708	0.5189609404626471	0.4653014789533561
-8.425143241882324	-65.79751586914062	train	0.9652147889137268	0.980720043182373	0.7286549806594849	0.3507079482078552	0.5546740889549255	0.16263476014137268	0.9110731892301858	0.8284034888130453	0.9030147895335608
14.809098243713379	-51.592281341552734	train	0.9644871950149536	0.98184734582901	0.442804217338562	0.4205191135406494	0.4859715700149536	0.09902243316173553	0.8312476298824422	0.8456579446340537	0.8704493742889647
26.9786319732666	-0.9368059635162354	train	0.21075090765953064	0.8023947477340698	0.25631657242774963	0.17133072018623352	0.29854094982147217	0.008962497115135193	0.5020857034508912	0.5631399317406144	0.5312855517633674
32.30469512939453	-28.649667739868164	train	0.7037602663040161	0.9638379812240601	0.2665807008743286	0.2929416298866272	0.3620116710662842	0.03586283326148987	0.653014789533561	0.7098976109215016	0.6729237770193401
-4.326242923736572	-71.5296630859375	train	0.9668619632720947	0.9730501770973206	0.799290657043457	0.3724428713321686	0.17860430479049683	0.10004907101392746	0.794463405384907	0.7959802806219188	0.8169795221843004
-2.307499885559082	-73.03302001953125	train	0.9674734473228455	0.9841285347938538	0.803645670413971	0.43418508768081665	0.3422591984272003	0.201740100979805	0.8733409177095184	0.8902161547212741	0.9215017064846416
-10.673409461975098	41.63236618041992	train	0.252585232257843	0.3470873236656189	0.10155555605888367	0.053815096616744995	0.12039933353662491	0.005477335304021835	0.3543799772468715	0.2098976109215017	0.26350967007963594
-25.250137329101562	3.488103151321411	train	0.6014769673347473	0.38180017471313477	0.16982011497020721	0.06299549341201782	0.32949432730674744	0.006809413433074951	0.540007584376185	0.28346605991657187	0.3848122866894198
-39.44078826904297	-18.305620193481445	train	0.9614924192428589	0.4846324324607849	0.16677889227867126	0.05769631266593933	0.19847366213798523	0.010031189769506454	0.5659840728100113	0.33978005309063325	0.4381399317406144
-22.866931915283203	39.3556022644043	train	0.30975595116615295	0.6362936496734619	0.08183833956718445	0.1271243691444397	0.08431136608123779	0.005926486104726791	0.34812286689419797	0.4199848312476299	0.38936291240045506
-36.489200592041016	-22.403446197509766	train	0.9630883932113647	0.7273990511894226	0.3319073021411896	0.09175878763198853	0.3073529303073883	0.008815903216600418	0.7133105802047782	0.46150929086082665	0.6075085324232082
17.617897033691406	-63.784576416015625	train	0.9644523859024048	0.9629901051521301	0.5365321636199951	0.44362568855285645	0.39221644401550293	0.3861248791217804	0.820250284414107	0.8576033371255214	0.8725824800910125
22.253211975097656	-52.50895309448242	train	0.9631088972091675	0.983077883720398	0.3390083611011505	0.43159371614456177	0.4361027479171753	0.1917393058538437	0.768486916951081	0.8832006067500947	0.8543799772468714
-7.840976715087891	-60.95854949951172	train	0.9650059938430786	0.9784824848175049	0.7146621942520142	0.3535376787185669	0.27494943141937256	0.09973391145467758	0.810580204778157	0.7976867652635571	0.8270762229806599
5.043520450592041	87.1423110961914	train	-0.023881971836090088	0.07532626390457153	0.019343428313732147	0.018145978450775146	0.05052908509969711	0.0053025707602500916	0.05498672734167615	0.09404626469472886	0.05147895335608646
9.510302543640137	-37.51838684082031	train	0.8886266350746155	0.9711921215057373	0.3256002366542816	0.32919949293136597	0.33978474140167236	0.054787810891866684	0.6810769814182783	0.7461130072051573	0.7079067121729238
22.005483627319336	42.86469268798828	train	-0.005560576915740967	0.5967522263526917	0.03876608610153198	0.14312759041786194	0.10008326172828674	0.009322922676801682	0.285551763367463	0.4738339021615472	0.3902161547212742
6.888274192810059	77.2315902709961	train	-0.017353951930999756	0.24216267466545105	0.023266099393367767	0.03719082474708557	0.060633763670921326	0.003840893507003784	0.11281759575274934	0.05991657186196436	0.06484641638225255
-5.068028450012207	-73.8218765258789	train	0.9682302474975586	0.9582444429397583	0.7583601474761963	0.3413761258125305	0.24107059836387634	0.19721879065036774	0.8253697383390216	0.7766401213500189	0.8191126279863481
20.059539794921875	-47.153079986572266	train	0.9620974063873291	0.977929949760437	0.3027879297733307	0.36747825145721436	0.290280818939209	0.14476145803928375	0.6742510428517253	0.819871065604854	0.7515642775881684
34.09413528442383	-33.297019958496094	train	0.7116712331771851	0.9774250984191895	0.29295095801353455	0.42493289709091187	0.4854878783226013	0.14886578917503357	0.7098976109215016	0.8466059916571863	0.7922354948805461
-42.62283706665039	14.057677268981934	train	0.5860580205917358	0.7670376300811768	0.1993294656276703	0.15478704869747162	0.1320514678955078	0.005989983677864075	0.45468335229427376	0.48350398179749715	0.47198521046643915
9.617033004760742	-62.494049072265625	train	0.9640610218048096	0.976032555103302	0.5705748200416565	0.4678070545196533	0.5180297493934631	0.2729467749595642	0.8651877133105802	0.8801668562760713	0.9129692832764504
-25.157041549682617	2.331066370010376	train	0.4991592466831207	0.4288618564605713	0.23106098175048828	0.07474584877490997	0.4204176664352417	0.006062939763069153	0.5894956389836936	0.28536215396283654	0.4112627986348123
-26.595911026000977	48.89986801147461	train	0.2855340242385864	0.6304569244384766	0.03767478093504906	0.10397325456142426	0.05646814405918121	0.00454166904091835	0.23890784982935154	0.3318164580963216	0.2792946530147895
42.08444595336914	35.1064453125	train	0.019383996725082397	0.29309946298599243	0.08682042360305786	0.04699349403381348	0.2892869710922241	0.010311339050531387	0.41884717481987105	0.2768297307546454	0.32764505119453924
12.784746170043945	-70.88984680175781	train	0.96603924036026	0.9825166463851929	0.6360090374946594	0.5656276345252991	0.2886353135108948	0.5209396481513977	0.8149412210845658	0.9395145999241562	0.9104095563139931
32.94054412841797	-29.12831687927246	train	0.6514307856559753	0.9676914215087891	0.22794821858406067	0.361560195684433	0.40626633167266846	0.049309298396110535	0.6370875995449374	0.7542662116040956	0.6820250284414107
-42.285091400146484	8.730997085571289	train	0.6586406826972961	0.8568681478500366	0.22136065363883972	0.21074987947940826	0.21814927458763123	0.01173810288310051	0.5576412590064468	0.6202123625331817	0.5839021615472128
-5.224869251251221	-61.35590744018555	train	0.9648911356925964	0.9756125807762146	0.6610407829284668	0.38584843277931213	0.39818787574768066	0.04776745289564133	0.8526734926052333	0.7872582480091013	0.8435722411831628
13.568833351135254	-72.55854034423828	train	0.9668537974357605	0.9932471513748169	0.5869600772857666	0.6072421669960022	0.3570948541164398	0.4351048171520233	0.8437618505877892	0.9577171027682972	0.9301763367463026
41.51942443847656	45.57307815551758	train	-0.016917914152145386	0.4272831976413727	0.02680022269487381	0.12629586458206177	0.1334608942270279	0.008035384118556976	0.21520667425104287	0.40310959423587406	0.3122866894197952
34.11597442626953	31.26873779296875	train	-0.004399657249450684	0.4027099311351776	0.04090266674757004	0.07072772085666656	0.1900753676891327	0.006382305175065994	0.3492605233219568	0.2885855138414865	0.3075938566552901
7.4217729568481445	-70.88093566894531	train	0.965394914150238	0.9715713858604431	0.7820611596107483	0.4426804780960083	0.35930049419403076	0.3731388747692108	0.8613955252180509	0.8740993553280244	0.9051478953356087
23.03266716003418	-51.00485610961914	train	0.9632519483566284	0.9799212217330933	0.2831366956233978	0.3809645175933838	0.3911844491958618	0.14947664737701416	0.7235494880546076	0.8375047402351156	0.7947952218430034
10.034502983093262	-42.55698013305664	train	0.9627500176429749	0.9690138101577759	0.43661656975746155	0.30087390542030334	0.3514266014099121	0.11782006919384003	0.7544558210087221	0.7516116799393249	0.762514220705347
-33.736717224121094	-1.6838006973266602	train	0.6448497176170349	0.6311203837394714	0.2349366843700409	0.09279830753803253	0.32101505994796753	0.005461111664772034	0.6016306408797877	0.3483124762988244	0.4598976109215017
-5.458022594451904	-58.90586471557617	train	0.9629467725753784	0.9779911041259766	0.6619529724121094	0.3651972711086273	0.36175328493118286	0.0257539302110672	0.813803564656807	0.7720894956389835	0.8101535836177475
30.505046844482422	-29.28605842590332	train	0.6833169460296631	0.9729295969009399	0.2688958942890167	0.3768240809440613	0.2536490261554718	0.09077638387680054	0.6025786879029199	0.7940841865756543	0.6841581342434584
-11.569128036499023	30.6742000579834	train	0.21312831342220306	0.3881680369377136	0.26592138409614563	0.06731130182743073	0.24936917424201965	0.0074262842535972595	0.4831247629882442	0.30204778156996587	0.3713026166097838
4.615666389465332	76.1862564086914	train	-0.012943089008331299	0.2242400050163269	0.029463209211826324	0.035724371671676636	0.06292019784450531	0.004363395273685455	0.16571861964353432	0.08266970041714068	0.10238907849829351
19.948078155517578	74.15282440185547	train	-0.022662580013275146	0.34794026613235474	0.010941199958324432	0.0508275032043457	0.04262182116508484	0.0036820881068706512	0.031854379977246876	0.1173682214637846	0.04991467576791809
19.800012588500977	-54.70798873901367	train	0.9630944132804871	0.9845150709152222	0.2941459119319916	0.4079057276248932	0.3173787593841553	0.24636997282505035	0.6981418278346606	0.8902161547212742	0.8077360637087599
-21.462406158447266	21.460844039916992	train	0.37882089614868164	0.6285799741744995	0.21061494946479797	0.09707389771938324	0.18352356553077698	0.008803710341453552	0.47743648084945006	0.4398938187334092	0.45591581342434584
27.239952087402344	-30.165468215942383	train	0.6378968954086304	0.9645389914512634	0.40752336382865906	0.3034135699272156	0.4097965955734253	0.10182495415210724	0.7000379218809253	0.7400455062571103	0.7168657565415244
-24.990779876708984	-26.521907806396484	train	0.9618833661079407	0.8563023805618286	0.31425797939300537	0.1620493233203888	0.38858896493911743	0.02199707366526127	0.7180508153204399	0.6114903299203641	0.6804607508532423
32.93449401855469	-26.094079971313477	train	0.6431779861450195	0.967346727848053	0.17678239941596985	0.37934014201164246	0.2569454312324524	0.0433090478181839	0.5453166477057262	0.7609025407660219	0.6353811149032992
-19.583744049072266	31.28168296813965	train	0.3054477870464325	0.6171332597732544	0.16387715935707092	0.10737484693527222	0.15087246894836426	0.05795019492506981	0.4235874099355328	0.515358361774744	0.47269624573378843
23.28761863708496	-11.732637405395508	train	0.32890602946281433	0.9434328079223633	0.29855290055274963	0.3826373219490051	0.4079786539077759	0.26771217584609985	0.6088357982555935	0.80128934395146	0.6925483503981797
29.610248565673828	-12.868794441223145	train	0.3003673553466797	0.9372814893722534	0.2010478377342224	0.29905638098716736	0.2031848132610321	0.01178886741399765	0.46454304133485014	0.665149791429655	0.5520477815699658
-27.849918365478516	45.17593765258789	train	0.2862139344215393	0.6428108811378479	0.041603583842515945	0.10350906848907471	0.06877434998750687	0.006007052958011627	0.291998483124763	0.40481607887751236	0.35338452787258245
-34.55903625488281	15.737948417663574	train	0.6549394130706787	0.622492790222168	0.15602228045463562	0.08654144406318665	0.21061427891254425	0.0063436925411224365	0.5254076602199469	0.36822146378460374	0.43572241183162685
-37.81124496459961	7.498702049255371	train	0.6321046352386475	0.7172858119010925	0.2098931521177292	0.1350386142730713	0.23251551389694214	0.005529243499040604	0.5405764125900645	0.43117178612059154	0.48023321956769055
-7.154547214508057	49.36180114746094	train	0.2591249644756317	0.2660748064517975	0.15078482031822205	0.043824732303619385	0.1422262191772461	0.006559651345014572	0.39021615472127413	0.211224876753887	0.28014789533560863
5.767245769500732	87.78640747070312	train	-0.027433156967163086	0.0589938759803772	0.013790272176265717	0.015776976943016052	0.05020396411418915	0.003983628004789352	0.038869927948426246	0.021805081532043986	0.021188850967007962
16.145145416259766	-46.51478576660156	train	0.9632322788238525	0.9780064225196838	0.40481069684028625	0.38284462690353394	0.3573799133300781	0.044603072106838226	0.7595752749336366	0.7912400455062572	0.7898179749715586
24.859373092651367	53.17197799682617	train	-0.011959969997406006	0.5500490069389343	0.02823825180530548	0.09680493921041489	0.06531830132007599	0.004569478332996368	0.17557830868411073	0.282707622298066	0.21188850967007963
-33.86735534667969	2.817958116531372	train	0.6503006219863892	0.6427403688430786	0.29198434948921204	0.09203869104385376	0.2635182738304138	0.006975527852773666	0.6044747819491847	0.40747061054228295	0.4994311717861206
3.909574031829834	-74.01957702636719	train	0.9715300798416138	0.9898848533630371	0.8680808544158936	0.6028300523757935	0.2069154679775238	0.32167941331863403	0.8312476298824422	0.943875616230565	0.9203640500568828
-1.015350580215454	72.95767211914062	train	-0.008693397045135498	0.16070345044136047	0.03632403537631035	0.03016813099384308	0.14038147032260895	0.007169350981712341	0.2982555934774365	0.1733029958285931	0.21274175199089876
-23.50023651123047	-24.935317993164062	train	0.9615479707717896	0.8484207391738892	0.3932603895664215	0.18839126825332642	0.25308793783187866	0.010216988623142242	0.6839211224876753	0.5961319681456201	0.6478953356086462
10.182394981384277	83.569091796875	train	-0.029940307140350342	0.18787932395935059	0.008541502058506012	0.030828267335891724	0.05705564469099045	0.004486758261919022	0.04816078877512325	0.071482745544179	0.03796928327645051
25.252552032470703	-7.003434181213379	train	0.2946206331253052	0.8744994401931763	0.12405413389205933	0.26034829020500183	0.3153858780860901	0.07278800010681152	0.474971558589306	0.677284793325749	0.5615756541524459
-18.730932235717773	-12.851371765136719	train	0.9161456823348999	0.7849696278572083	0.3053634762763977	0.15236890316009521	0.26332390308380127	0.012545470148324966	0.6376564277588169	0.5767918088737201	0.6075085324232081
30.547025680541992	-23.51538848876953	train	0.6096010208129883	0.9482940435409546	0.2424394190311432	0.3352370858192444	0.17996466159820557	0.012219369411468506	0.5102389078498294	0.6879029199848312	0.5824800910125143
22.21944236755371	-44.235572814941406	train	0.9397726058959961	0.9794222116470337	0.2493087351322174	0.37917280197143555	0.31808245182037354	0.15323035418987274	0.6406901782328404	0.8344709897610922	0.737485779294653
40.69523620605469	38.96818161010742	train	-0.008017897605895996	0.2637097239494324	0.03937867283821106	0.04234038293361664	0.10509533435106277	0.004530712962150574	0.285930982176716	0.117937049677664	0.17889647326507396
31.43840217590332	-35.601680755615234	train	0.6242738962173462	0.9796720147132874	0.23997658491134644	0.3841933012008667	0.3916434645652771	0.1544491946697235	0.6124383769434965	0.8409177095183921	0.7177189988623436
6.376522064208984	87.74980163574219	train	-0.02588784694671631	0.08772808313369751	0.014251671731472015	0.01863257586956024	0.05334198474884033	0.0037092380225658417	0.05176336746302616	0.015168752370117557	0.02417519908987486
16.694778442382812	-49.31071853637695	train	0.9631004929542542	0.9790894389152527	0.29850131273269653	0.34055206179618835	0.32928645610809326	0.07938139140605927	0.7059158134243458	0.7868790291998483	0.7482935153583617
35.28448486328125	-26.17064094543457	train	0.623902440071106	0.9609524607658386	0.16993296146392822	0.30938464403152466	0.3191610872745514	0.07728755474090576	0.553280242700038	0.7271520667425104	0.6214448236632537
8.680997848510742	87.31525421142578	train	-0.024586528539657593	0.11068114638328552	0.00983167439699173	0.02178981900215149	0.050877124071121216	0.003773503005504608	0.04076602199469093	0.020288206295032234	0.021046643913538114
31.04918098449707	47.867740631103516	train	-0.004778414964675903	0.36303550004959106	0.030162520706653595	0.05386127531528473	0.06523348391056061	0.004039224237203598	0.20819112627986347	0.14277588168373154	0.15244596131968147
32.52177810668945	52.27872085571289	train	-0.015175402164459229	0.33587345480918884	0.022807925939559937	0.05765032768249512	0.05638939142227173	0.004727952182292938	0.10731892301858172	0.17823284034888132	0.11547212741751992
20.617237091064453	45.7425651550293	train	-0.011619538068771362	0.5652068257331848	0.03431374207139015	0.14620716869831085	0.09726612269878387	0.004802413284778595	0.24687144482366327	0.3492605233219568	0.2972127417519909
8.22883415222168	88.8023452758789	train	-0.02587658166885376	0.06390613317489624	0.017080731689929962	0.017945751547813416	0.08030673116445541	0.006556067615747452	0.12172923777019341	0.14429275692074328	0.11006825938566553
27.335437774658203	-8.306059837341309	train	0.2969094216823578	0.9366240501403809	0.1359688937664032	0.3570411801338196	0.3540650010108948	0.02530093304812908	0.4977246871444823	0.7112248767538869	0.5893060295790671
6.672362804412842	75.55731201171875	train	-0.013221383094787598	0.2523452639579773	0.02650616317987442	0.039429038763046265	0.057323209941387177	0.004448823630809784	0.13386423966628744	0.10144103147516116	0.09456769055745165
-44.05752944946289	11.954804420471191	train	0.5499634146690369	0.8974911570549011	0.16745400428771973	0.2515049874782562	0.14569811522960663	0.009154368191957474	0.44349639742131214	0.6164201744406522	0.5287258248009101
26.11216926574707	-43.636070251464844	train	0.9594482779502869	0.9794438481330872	0.2849799692630768	0.4645487070083618	0.32997411489486694	0.2376943677663803	0.6676147136897989	0.8866135760333712	0.7858361774744027
-50.29240798950195	12.939826011657715	train	0.6328603029251099	0.826369047164917	0.22795319557189941	0.21956303715705872	0.11057688295841217	0.005164489150047302	0.48217671596511186	0.49184679560106187	0.4869169510807736
13.984721183776855	70.07366943359375	train	-0.014345824718475342	0.30114248394966125	0.023958221077919006	0.04636019468307495	0.05232509225606918	0.0038928277790546417	0.1061812665908229	0.09859689040576412	0.07736063708759955
-20.788043975830078	15.372232437133789	train	0.3930997848510742	0.4518571197986603	0.12790964543819427	0.07424665242433548	0.10467948019504547	0.005794409662485123	0.3938187334091771	0.27720894956389835	0.31939704209328784
27.56378936767578	-46.97058868408203	train	0.9626337885856628	0.9765462875366211	0.27187761664390564	0.3916192054748535	0.16944029927253723	0.17380951344966888	0.6114903299203641	0.8375047402351156	0.716296928327645
21.501935958862305	-43.28312301635742	train	0.9597231149673462	0.971178412437439	0.24317029118537903	0.36624887585639954	0.24686357378959656	0.12133462727069855	0.6137656427758816	0.7918088737201364	0.6868600682593857
23.984474182128906	41.000789642333984	train	-0.006210982799530029	0.43081068992614746	0.03735863417387009	0.08287286013364792	0.0749707818031311	0.008032768964767456	0.2529389457717102	0.34053849070913916	0.29436860068259385
34.01735305786133	-24.836427688598633	train	0.6205757856369019	0.9621550440788269	0.19017991423606873	0.3513045907020569	0.2900642156600952	0.06253815442323685	0.5447478194918468	0.7438376943496398	0.6248577929465302
26.853271484375	-5.708585739135742	train	0.3071018159389496	0.8860491514205933	0.15991613268852234	0.25903698801994324	0.29583388566970825	0.013052733615040779	0.49165718619643534	0.6465680697762609	0.5584470989761092
-37.1679573059082	-22.148561477661133	train	0.9625681638717651	0.7248690724372864	0.25607067346572876	0.09603437036275864	0.2590983510017395	0.009300783276557922	0.6454304133485022	0.4751611679939325	0.5651308304891922
-9.519001007080078	12.62470531463623	train	0.33976224064826965	0.7281486988067627	0.11193444579839706	0.14821995794773102	0.17766693234443665	0.010896716266870499	0.4296549108835799	0.5436101630640879	0.4883390216154721
27.465240478515625	33.92154312133789	train	0.015915274620056152	0.3215418756008148	0.04153359681367874	0.052031636238098145	0.08628995716571808	0.005343221127986908	0.28763746681835417	0.19340159271899884	0.21970989761092152
-6.223112106323242	-3.8038361072540283	train	0.5898047089576721	0.8658509850502014	0.146836057305336	0.23333266377449036	0.22751322388648987	0.025626925751566887	0.4812286689419796	0.6467576791808874	0.5531854379977247
34.84256362915039	-22.896583557128906	train	0.631464958190918	0.9404927492141724	0.1807812601327896	0.2671102285385132	0.311295747756958	0.011147953569889069	0.5604854000758438	0.6532043989381874	0.59613196814562
-18.573331832885742	37.91290283203125	train	0.3073092997074127	0.661482036113739	0.08454357087612152	0.14602552354335785	0.293119877576828	0.06755216419696808	0.4630261660978385	0.5661736822146378	0.515358361774744
16.95113182067871	-55.92627716064453	train	0.9640119075775146	0.9879356026649475	0.4081093966960907	0.5098668932914734	0.4024491310119629	0.2498767077922821	0.7883959044368601	0.9228289723170269	0.8860921501706485
13.032424926757812	82.5225601196289	train	-0.02333289384841919	0.22197318077087402	0.013903558254241943	0.03445906937122345	0.05196017026901245	0.0042868852615356445	0.05119453924914676	0.07413727720894957	0.040955631399317405
18.123064041137695	43.96805191040039	train	0.007283389568328857	0.6263905763626099	0.042419515550136566	0.14549174904823303	0.12389229238033295	0.00524761900305748	0.3187334091770952	0.3934395145999241	0.3579351535836177
30.29734230041504	48.60747146606445	train	-0.012785732746124268	0.38605543971061707	0.028093740344047546	0.06631350517272949	0.0629606619477272	0.00414135679602623	0.1607887751232461	0.17007963594994313	0.13936291240045506
17.052825927734375	-43.39975357055664	train	0.961795449256897	0.9704077839851379	0.25416088104248047	0.30276787281036377	0.3579857051372528	0.0824209526181221	0.6759575274933637	0.7445961319681457	0.7033560864618885
30.01950454711914	51.31298828125	train	-0.011099904775619507	0.43145984411239624	0.030131377279758453	0.06714904308319092	0.0685088187456131	0.0039331428706645966	0.19984831247629883	0.16856276071293133	0.15813424345847554
21.60458755493164	-50.06474685668945	train	0.962896466255188	0.9696975946426392	0.24491047859191895	0.4591314196586609	0.20311550796031952	0.13189931213855743	0.6219188471748199	0.8302995828593098	0.7198521046643913
36.3876953125	43.73529052734375	train	-0.015217602252960205	0.3341582119464874	0.02951730787754059	0.0662681832909584	0.1459660828113556	0.0044952258467674255	0.242320819112628	0.17500948047023132	0.18543799772468716
-9.732266426086426	25.421417236328125	train	0.3008948266506195	0.7876842617988586	0.09418050944805145	0.3149949014186859	0.156082421541214	0.11787495017051697	0.3972317026924535	0.6871444823663254	0.5364050056882821
9.589662551879883	77.68368530273438	train	-0.021584302186965942	0.2503972351551056	0.019294373691082	0.0384407639503479	0.04838024079799652	0.007566675543785095	0.05555555555555555	0.21274175199089873	0.11461888509670079
19.49312400817871	-52.730403900146484	train	0.9628635048866272	0.9801933169364929	0.3184545934200287	0.36185818910598755	0.47703540325164795	0.18643730878829956	0.7664012135001896	0.8392112248767538	0.8253697383390216
-36.40304183959961	15.46440315246582	train	0.6467481851577759	0.6696262359619141	0.13844595849514008	0.101219043135643	0.1602415144443512	0.007005020976066589	0.48900265453166475	0.4391353811149033	0.4613196814562002
19.415380477905273	-42.53544616699219	train	0.9613888263702393	0.9471327066421509	0.237129807472229	0.31422871351242065	0.2256438434123993	0.08322049677371979	0.6056124383769435	0.720894956389837	0.6444823663253697
-25.525634765625	46.5917854309082	train	0.30415207147598267	0.5889871716499329	0.04223821312189102	0.08837127685546875	0.06448853015899658	0.005123913288116455	0.29048160788775124	0.30204778156996587	0.28569397042093286
23.336307525634766	-48.10010528564453	train	0.9617254137992859	0.9766848683357239	0.23542946577072144	0.3433138132095337	0.3453407883644104	0.14663423597812653	0.6623056503602579	0.8028062191884717	0.7310864618885097
-5.870919227600098	22.369457244873047	train	0.2998444437980652	0.8587597608566284	0.12032827734947205	0.26630884408950806	0.14555688202381134	0.00831792876124382	0.3970420932878271	0.6042851725445582	0.5059726962457338
35.01424026489258	-24.842615127563477	train	0.6325935125350952	0.9558708667755127	0.15248823165893555	0.31525135040283203	0.2252482920885086	0.02918299287557602	0.5119453924914675	0.7040197193780812	0.590443686006826
-36.02671813964844	15.267443656921387	train	0.6445122957229614	0.6720874309539795	0.13136176764965057	0.10094985365867615	0.16851794719696045	0.007410764694213867	0.4884338263177854	0.4457717102768297	0.46473265073947667
-24.480003356933594	45.55720138549805	train	0.2996591329574585	0.5911242961883545	0.048861559480428696	0.08462254703044891	0.06994189321994781	0.004689771682024002	0.3096321577550247	0.27682973075464545	0.2787258248009101
-25.198162078857422	41.223731994628906	train	0.3002072870731354	0.6385263204574585	0.06900636851787567	0.10561062395572662	0.19835683703422546	0.005280286073684692	0.41050436101630644	0.3718240424725066	0.3890784982935154
26.322885513305664	-50.31764221191406	train	0.9472253918647766	0.9739540219306946	0.19551488757133484	0.34333646297454834	0.31181851029396057	0.20500703155994415	0.6162305650360258	0.8115282518012893	0.7025028441410694
-23.11886215209961	41.595340728759766	train	0.2785685062408447	0.5638380646705627	0.05236530303955078	0.09035205841064453	0.08882779628038406	0.005194872617721558	0.3227152066742511	0.29958285930982176	0.2996302616609784
-44.39903259277344	12.562960624694824	train	0.583582878112793	0.836663544178009	0.13098150491714478	0.2067408263683319	0.13490714132785797	0.01012667641043663	0.4262419416003034	0.6003033750474024	0.5136518771331058
7.381937026977539	76.14034271240234	train	-0.01623356342315674	0.2410786747932434	0.025719083845615387	0.03815029561519623	0.056899040937423706	0.0046402402222156525	0.11376564277588169	0.10637087599544937	0.08617747440273038
17.1037654876709	75.37919616699219	train	-0.019996851682662964	0.31112512946128845	0.021345816552639008	0.04587528109550476	0.06591527163982391	0.004079863429069519	0.11585134622677284	0.1124383769434964	0.08987485779294653
-8.792025566101074	51.88304901123047	train	0.1974894106388092	0.23055166006088257	0.06991046667098999	0.03778983652591705	0.08800248056650162	0.005969155579805374	0.3120970800151687	0.1653394008342814	0.2158703071672355
-17.263418197631836	34.46091842651367	train	0.29332566261291504	0.5975556373596191	0.15933120250701904	0.10365147143602371	0.16813142597675323	0.006169620901346207	0.4232081911262799	0.3875616230565036	0.40187713310580203
31.34502410888672	42.35641860961914	train	-0.011537939310073853	0.3112023174762726	0.031030595302581787	0.047435447573661804	0.06462238729000092	0.004300795495510101	0.18866135760333713	0.12836556693211984	0.13395904436860068
26.093929290771484	7.430006504058838	train	0.10990884900093079	0.5208646059036255	0.1098763644695282	0.09514853358268738	0.30520910024642944	0.010269924998283386	0.4370496776640122	0.4069017823284035	0.4203640500568828
7.331053256988525	-37.52739334106445	train	0.9605214595794678	0.9694530367851257	0.35675668716430664	0.3111734092235565	0.42088842391967773	0.05622746795415878	0.738718240424725	0.7334091770951838	0.7428896473265074
19.287809371948242	-46.3525390625	train	0.9620305895805359	0.978020429611206	0.3266848027706146	0.361439049243927	0.31331154704093933	0.1656457930803299	0.6956769055745164	0.8234736442927568	0.7667804323094425
-3.419329881668091	-69.68424987792969	train	0.9666739702224731	0.9794161319732666	0.7867593169212341	0.4473499059677124	0.43569880723953247	0.1454332321882248	0.9015927189988623	0.8621539628365568	0.9186575654152446
39.034488677978516	38.671958923339844	train	-0.007791638374328613	0.3029159903526306	0.038958270102739334	0.050368696451187134	0.09635753929615021	0.006031692028045654	0.27834660599165717	0.21463784603716343	0.22923777019340158
20.9079647064209	52.317623138427734	train	-0.010258674621582031	0.5776593685150146	0.030390597879886627	0.10372491180896759	0.06092241406440735	0.004020411521196365	0.17671596511186957	0.2737959802806219	0.20762229806598406
20.839611053466797	40.72689437866211	train	-0.004720449447631836	0.5174494981765747	0.03788836672902107	0.09394440054893494	0.07020075619220734	0.0056381747126579285	0.2521805081532044	0.31399317406143346	0.27445961319681456
-5.294792175292969	50.95687484741211	train	0.3060159385204315	0.2736380100250244	0.2862968146800995	0.042639389634132385	0.17043881118297577	0.0066438354551792145	0.4869169510807736	0.21387940841865757	0.3206769055745165
20.948087692260742	-46.180233001708984	train	0.9614001512527466	0.972966194152832	0.24286654591560364	0.33920755982398987	0.23995527625083923	0.13651373982429504	0.6152825180128935	0.7878270762229808	0.684584755403868
-39.150421142578125	-23.565549850463867	train	0.9632185101509094	0.6419787406921387	0.315001904964447	0.0884726420044899	0.13106636703014374	0.006972871720790863	0.6209708001516875	0.3983693591202124	0.4995733788395904
12.922280311584473	67.47688293457031	train	-0.014290958642959595	0.3605227470397949	0.028447501361370087	0.07489413022994995	0.05682893097400665	0.0049962811172008514	0.13462267728479332	0.22260144103147517	0.15927189988623436
28.648406982421875	40.940738677978516	train	-0.009829461574554443	0.3509503901004791	0.03389942646026611	0.06663534790277481	0.06700381636619568	0.004600841552019119	0.21179370496776642	0.1896094046264695	0.1771899886234357
26.927661895751953	-49.5864143371582	train	0.9625958800315857	0.9711290001869202	0.2155178040266037	0.3541818857192993	0.20046553015708923	0.1680530309677124	0.6027682973075464	0.7993932499051953	0.6882821387940842
12.152684211730957	76.98109436035156	train	-0.020771265029907227	0.27092188596725464	0.018578127026557922	0.04559977352619171	0.05142592638731003	0.004775248467922211	0.06257110352673492	0.1410693970420933	0.08020477815699659
22.16907501220703	63.525264739990234	train	-0.020123571157455444	0.5490597486495972	0.017793118953704834	0.1345353126525879	0.04196813702583313	0.004186276346445084	0.04664391353811149	0.29958285930982176	0.16069397042093286
6.571055889129639	-36.05301284790039	train	0.9161046147346497	0.9702860116958618	0.43096989393234253	0.33488729596138	0.441275417804718	0.07122842967510223	0.7529389457717103	0.751611679939325	0.7622298065984072
22.56894874572754	50.75490188598633	train	-0.010388225317001343	0.47287553548812866	0.029094837605953217	0.08234306424856186	0.05963680148124695	0.004536837339401245	0.16401213500189613	0.23075464543041335	0.17747440273037543
-28.53044319152832	40.44975662231445	train	0.29016658663749695	0.7573851346969604	0.0679531842470169	0.21014177799224854	0.11004325747489929	0.02219957299530506	0.35191505498672737	0.6048540007584376	0.4854948805460751
11.03227424621582	76.83474731445312	train	-0.018523067235946655	0.24402272701263428	0.02149878442287445	0.038648903369903564	0.05331721901893616	0.003926176577806473	0.08096321577550247	0.06598407281001138	0.05147895335608646
14.471915245056152	-51.83273696899414	train	0.9646477699279785	0.9848448038101196	0.43348991870880127	0.3831089735031128	0.479806125164032	0.10333013534545898	0.8274554417899128	0.8412969283276451	0.8644766780432309
12.365582466125488	-45.896541595458984	train	0.9614755511283875	0.9746626615524292	0.3672972321510315	0.34726738929748535	0.5058524012565613	0.1576911062002182	0.7745544178991278	0.801668562760713	0.8065984072810011
-0.061010170727968216	-73.456787109375	train	0.9666420221328735	0.9886426329612732	0.860759437084198	0.3910781741142273	0.46494191884994507	0.21117039024829865	0.9161926431551004	0.8826317785362154	0.9370022753128555
-8.218620300292969	48.75458908081055	train	0.209719717502594	0.26728934049606323	0.1563449203968048	0.043491870164871216	0.2636153995990753	0.005756452679634094	0.44292756920743265	0.18126659082290483	0.28014789533560863
-23.712263107299805	38.09680938720703	train	0.3232925236225128	0.6427484154701233	0.09766384959220886	0.10476148128509521	0.10223262012004852	0.005521412938833237	0.37637466818354187	0.38301099734546834	0.37969283276450516
-5.783586502075195	-72.49610900878906	train	0.9675697088241577	0.9654021263122559	0.8167579770088196	0.33334285020828247	0.3602539300918579	0.09242980182170868	0.8818733409177094	0.7502844141069397	0.8383105802047781
22.985958099365234	55.55421447753906	train	-0.014629960060119629	0.5876773595809937	0.026218444108963013	0.1136370524764061	0.05969889461994171	0.0063554272055625916	0.13102009859689043	0.4025407660219947	0.26848691695108073
-0.6743437051773071	79.10883331298828	train	-0.01038128137588501	0.20298385620117188	0.02506306767463684	0.032527923583984375	0.06652303040027618	0.005381949245929718	0.1734926052332196	0.12021236253318164	0.12130261660978384
11.317262649536133	52.11598587036133	train	-0.004566937685012817	0.8802193999290466	0.03685677796602249	0.33875298500061035	0.0662783533334732	0.01095273345708847	0.23625331816458095	0.661926431551005	0.4462457337883959
21.238428115844727	51.41169738769531	train	-0.012687861919403076	0.5397354364395142	0.028906792402267456	0.09227219969034195	0.06312757730484009	0.004278421401977539	0.16609783845278725	0.24876753886992797	0.19084186575654152
23.540061950683594	60.75175857543945	train	-0.019704699516296387	0.5458634495735168	0.01863088458776474	0.10436128824949265	0.04989469051361084	0.004070214927196503	0.06257110352673494	0.2673492605233219	0.15116609783845278
20.95591926574707	46.39531707763672	train	-0.009532421827316284	0.608870267868042	0.03784266859292984	0.1257980763912201	0.15984304249286652	0.004464954137802124	0.31133864239666287	0.3331437239287069	0.3162684869169511
-39.02030944824219	-16.236143112182617	train	0.9609550833702087	0.5017468333244324	0.27612435817718506	0.07288207858800888	0.3111823499202728	0.008355468511581421	0.6575654152445961	0.3456579446340539	0.4960182025028441
12.133978843688965	61.5877799987793	train	-0.006719112396240234	0.608685314655304	0.031720079481601715	0.10344032198190689	0.05398882180452347	0.004950482398271561	0.17444065225635189	0.33902161547212745	0.24800910125142206
5.677931308746338	74.12838745117188	train	-0.01737755537033081	0.23944032192230225	0.029531307518482208	0.03925609588623047	0.05785304307937622	0.0050097182393074036	0.12722791050436102	0.1264694728858551	0.10281569965870307
7.75743293762207	87.6383285522461	train	-0.01768586039543152	0.0887303352355957	0.018582552671432495	0.01930771768093109	0.060324907302856445	0.0035790130496025085	0.09783845278725824	0.012703830109973455	0.04579067121729238
-34.0384407043457	-4.643526077270508	train	0.6381966471672058	0.6904536485671997	0.3296765089035034	0.10674552619457245	0.44993776082992554	0.0065484195947647095	0.6909366704588548	0.44520288206295033	0.5782138794084186
7.803014278411865	-67.69532775878906	train	0.9660619497299194	0.9806050658226013	0.7247099280357361	0.4934592843055725	0.43263381719589233	0.28507739305496216	0.8875616230565037	0.9059537353052711	0.9348691695108078
-0.5555275082588196	-73.96174621582031	train	0.9676690697669983	0.9833829402923584	0.8879168033599854	0.4126107692718506	0.5016899108886719	0.3304271399974823	0.9381873340917709	0.8974213120970799	0.9533560864618885
-33.34680938720703	-31.92146110534668	train	0.9634613990783691	0.6530097126960754	0.5200584530830383	0.09149231016635895	0.3119858503341675	0.012403279542922974	0.7711414486158513	0.46833522942737954	0.6484641638225256
-7.16207218170166	-65.00919342041016	train	0.9650657176971436	0.9806773066520691	0.6486997604370117	0.3534476161003113	0.5712242722511292	0.11057478189468384	0.8993174061433447	0.812665908229048	0.8868031854379977
1.6893115043640137	69.89132690429688	train	-0.00525212287902832	0.2556751072406769	0.03980022668838501	0.040605947375297546	0.10915616899728775	0.004909433424472809	0.2963594994311718	0.13083048919226395	0.19197952218430034
12.7034912109375	-70.88843536376953	train	0.9665788412094116	0.9832975268363953	0.5998997092247009	0.5426915287971497	0.3129221796989441	0.47193434834480286	0.8238528631020099	0.9374288964732651	0.9138225255972696
-39.79588317871094	-3.323281764984131	train	0.7341511845588684	0.7649796009063721	0.306766152381897	0.12393353134393692	0.3672793507575989	0.011244982481002808	0.6763367463026166	0.5419036784224498	0.618316268486917
7.605723857879639	-55.84259033203125	train	0.9638516902923584	0.9660434126853943	0.6421886682510376	0.34925585985183716	0.4469384551048279	0.26020804047584534	0.8545695866514978	0.8029958285930983	0.8575085324232081
-36.38288116455078	-18.833419799804688	train	0.86463463306427	0.7387585639953613	0.1823543906211853	0.12627539038658142	0.2883128523826599	0.019435077905654907	0.590443686006826	0.5511945392491467	0.5665529010238908
0.8211387395858765	-78.2733154296875	train	0.9707589149475098	0.9856753349304199	1.115151286125183	0.47212231159210205	0.48572784662246704	0.37425413727760315	0.9539249146757679	0.925673113386424	0.9709897610921502
-9.010909080505371	-4.274169445037842	train	0.6165599822998047	0.8098623752593994	0.18844887614250183	0.2589719891548157	0.18853141367435455	0.008740488439798355	0.4946909366704588	0.5934774364808495	0.5412400455062572
35.22178649902344	37.66712188720703	train	-0.008257627487182617	0.33807212114334106	0.03414871171116829	0.06068083643913269	0.07423190027475357	0.004285898059606552	0.23473644292756923	0.15623814941221084	0.17263936291240045
15.428818702697754	-64.14997100830078	train	0.9630439281463623	0.9809525012969971	0.475780725479126	0.4205509424209595	0.4482206702232361	0.3879493474960327	0.8062191884717483	0.8979901403109595	0.886518771331058
37.100616455078125	44.02434158325195	train	-0.013959169387817383	0.4100014567375183	0.029534220695495605	0.08103179186582565	0.14028383791446686	0.0042522139847278595	0.24744027303754268	0.1992794842624194	0.20477815699658702
15.680126190185547	-37.011714935302734	train	0.9606236219406128	0.915123462677002	0.2723361551761627	0.202636256814003	0.15135759115219116	0.09305963665246964	0.5830489192263936	0.6769055745164961	0.6130546075085325
19.164941787719727	-79.24810791015625	train	0.9707553386688232	1.0029658079147339	0.7425336837768555	0.8117876648902893	0.6683055758476257	0.8165421485900879	0.9569586651497914	0.9908987485779295	0.9913253697383391
-4.253334999084473	-67.62483215332031	train	0.9646198749542236	0.970410168170929	0.7119072079658508	0.4482358694076538	0.448840856552124	0.14237606525421143	0.8748577929465302	0.8339021615472128	0.8899317406143344
-7.905477523803711	-69.03118133544922	train	0.9648436307907104	0.9799188375473022	0.7965906858444214	0.4220806360244751	0.5578183531761169	0.13099852204322815	0.9150549867273416	0.8488813045127038	0.9185153583617747
-14.380583763122559	-41.38450622558594	train	0.9628345966339111	0.8778895139694214	0.5373409390449524	0.18751554191112518	0.5477812886238098	0.08973783254623413	0.8426241941600304	0.661547212741752	0.7765927189988624
27.046939849853516	39.584171295166016	train	-0.012368440628051758	0.37109774351119995	0.033314209431409836	0.06754428893327713	0.07966189831495285	0.004330385476350784	0.2216533940083428	0.17918088737201365	0.17633674630261661
-42.32762145996094	20.10579490661621	train	0.5662192106246948	0.6613631248474121	0.14399246871471405	0.0994710698723793	0.10051116347312927	0.005042996257543564	0.40348881304512707	0.3581721653394008	0.3782707622298066
21.019683837890625	-7.9011335372924805	train	0.31359434127807617	0.8756963014602661	0.3118593394756317	0.31336331367492676	0.4691721796989441	0.411819726228714	0.6315889268107698	0.7605233219567692	0.6815984072810011
9.252571105957031	-54.84452819824219	train	0.8625057935714722	0.9483959674835205	0.44106265902519226	0.33679860830307007	0.3825235962867737	0.2506199777126312	0.7307546454304134	0.7753128555176336	0.7586746302616609
13.19987678527832	-42.27730178833008	train	0.96175616979599	0.9613784551620483	0.3330688178539276	0.289902925491333	0.3347277045249939	0.14501845836639404	0.705536594615093	0.7453545695866515	0.7242605233219568
-17.274850845336914	-40.259681701660156	train	0.8881531953811646	0.6741684675216675	0.5333089828491211	0.1614450216293335	0.48508620262145996	0.00948309525847435	0.7901023890784984	0.5210466439135382	0.6857224118316269
5.964698791503906	-77.30036163330078	train	0.9709833860397339	0.9907811880111694	1.0033581256866455	0.6402949690818787	0.43016332387924194	0.6442211866378784	0.9321198331437239	0.9717481987106561	0.9795221843003413
10.534379005432129	-55.146419525146484	train	0.9399041533470154	0.9623883366584778	0.3570483326911926	0.3189507722854614	0.5068228244781494	0.30431315302848816	0.7588168373151308	0.7882062950322336	0.7856939704209329
16.753456115722656	53.432125091552734	train	-0.009474217891693115	0.5833727121353149	0.030932195484638214	0.12182672321796417	0.059691183269023895	0.004338230937719345	0.1774744027303754	0.3111490329920364	0.23080204778156999
38.643104553222656	31.12175178527832	train	-0.00704684853553772	0.33351340889930725	0.08820368349552155	0.056695759296417236	0.13543067872524261	0.005634024739265442	0.3342813803564657	0.2178612059158134	0.2589590443686007
6.078049182891846	-77.30327606201172	train	0.9716110229492188	0.9842431545257568	1.0733726024627686	0.6031016111373901	0.3779630661010742	0.6009929180145264	0.9163822525597269	0.9522184300341298	0.9655858930602959
-7.129639625549316	49.976070404052734	train	0.22200413048267365	0.2598016858100891	0.19377243518829346	0.04290638864040375	0.16569781303405762	0.010687582194805145	0.41751990898748575	0.26260902540766023	0.31968145620022753
24.161476135253906	30.86200714111328	train	0.1338331252336502	0.37923648953437805	0.0533042810857296	0.06884540617465973	0.11919569224119186	0.005474310368299484	0.32707622298065986	0.23966628744785745	0.2645051194539249
-9.39083194732666	-71.3394546508789	train	0.9675048589706421	0.9869277477264404	0.9188458919525146	0.4071025252342224	0.5780069828033447	0.01861954852938652	0.9508911642017445	0.8191126279863482	0.9101251422070535
-38.05799102783203	-35.630287170410156	train	0.9643983244895935	0.2735750675201416	0.42371663451194763	0.03714625537395477	0.275442898273468	0.00905410572886467	0.7425104285172545	0.23890784982935154	0.48563708759954494
11.319520950317383	-42.24952697753906	train	0.9637733697891235	0.9639347195625305	0.4445410966873169	0.2985079884529114	0.26486533880233765	0.10789547860622406	0.737011755783087	0.7390974592339781	0.743316268486917
-30.822223663330078	14.96166706085205	train	0.7247216701507568	0.5409125685691833	0.17514970898628235	0.0778418779373169	0.19238051772117615	0.010606002062559128	0.5409556313993175	0.3841486537732271	0.4527872582480091
-34.83533477783203	-36.92485046386719	train	0.9623937010765076	0.3642966151237488	0.5477344393730164	0.05147983133792877	0.4439215064048767	0.007973343133926392	0.8128555176336746	0.28498293515358364	0.5594425483503982
-9.009491920471191	-67.04953002929688	train	0.9655721783638	0.9786657094955444	0.7682858109474182	0.31345218420028687	0.4861803650856018	0.09544141590595245	0.907470610542283	0.7770193401592719	0.8640500568828213
18.874568939208984	-45.64884567260742	train	0.9619596600532532	0.9760395288467407	0.3284039795398712	0.37809687852859497	0.23907750844955444	0.16218923032283783	0.6621160409556314	0.8253697383390216	0.7457337883959044
-15.035964012145996	49.597511291503906	train	0.2783937454223633	0.3457508385181427	0.05249769613146782	0.055181875824928284	0.06800036132335663	0.005119524896144867	0.2944634053849071	0.19719378081152825	0.22667804323094426
30.761064529418945	45.60511779785156	train	-0.009319484233856201	0.33015739917755127	0.030696779489517212	0.04948242008686066	0.062479108572006226	0.004539810121059418	0.18866135760333713	0.15491088357982555	0.1476109215017065
11.228036880493164	-68.46878051757812	train	0.9651872515678406	0.9780168533325195	0.6913571357727051	0.4795261025428772	0.3627544641494751	0.41476473212242126	0.8481228668941979	0.9044368600682594	0.9128270762229806
-33.068111419677734	13.21010684967041	train	0.7207732200622559	0.616758406162262	0.19038496911525726	0.09141284227371216	0.294669508934021	0.007816087454557419	0.5919605612438378	0.40519529768676527	0.4910409556313994
-10.75338077545166	-65.73298645019531	train	0.9667460322380066	0.9671545028686523	0.778656542301178	0.27471357583999634	0.4914090037345886	0.1377968192100525	0.9197952218430036	0.7495259764884339	0.8555176336746302
-2.9159038066864014	-38.772743225097656	train	0.947456955909729	0.8908123970031738	0.5114022493362427	0.2550504505634308	0.4279472827911377	0.10731415450572968	0.7720894956389838	0.6916951080773606	0.7448805460750854
14.43106460571289	-51.00776290893555	train	0.9638937711715698	0.9834173321723938	0.4727405309677124	0.4230332672595978	0.6050673723220825	0.13509395718574524	0.8507773985589685	0.8642396662874479	0.8919226393629125
7.788554668426514	-57.821632385253906	train	0.9656519293785095	0.9765012264251709	0.6577579975128174	0.3680309057235718	0.6305104494094849	0.3076162040233612	0.9154342055365946	0.8477436480849451	0.9172354948805461
-20.42192840576172	40.9594612121582	train	0.28682366013526917	0.6053319573402405	0.07504536211490631	0.1489696055650711	0.0755271166563034	0.005383782088756561	0.3181645809632158	0.3915434205536594	0.35665529010238906
22.21150779724121	-45.851844787597656	train	0.9509711265563965	0.9640123844146729	0.2609522044658661	0.3761388659477234	0.2725348472595215	0.2014033943414688	0.627227910504361	0.8069776260902541	0.7083333333333333
-33.48256301879883	-36.702850341796875	train	0.9604365229606628	0.46379339694976807	0.45164868235588074	0.06838470697402954	0.4815390110015869	0.007254444062709808	0.7844141069397041	0.31437239287068636	0.5590159271899886
-1.4382293224334717	-75.78324127197266	train	0.9685332179069519	0.984544575214386	0.9642016887664795	0.43051570653915405	0.44773948192596436	0.22494910657405853	0.9294653014789533	0.8928706863860448	0.9473833902161548
1.9301999807357788	-46.874969482421875	train	0.9616531133651733	0.9782954454421997	0.43500372767448425	0.36746591329574585	0.443473756313324	0.12036401033401489	0.7737959802806219	0.8124762988244217	0.8128555176336747
7.631683826446533	-78.31317901611328	train	0.9722291827201843	0.9523847103118896	1.027463674545288	0.550050675868988	0.26769113540649414	0.6400640606880188	0.8684110731892302	0.8780811528251801	0.9129692832764504
-8.05788803100586	-44.63246154785156	train	0.963326632976532	0.9179922342300415	0.675800085067749	0.24391774833202362	0.48030829429626465	0.10939227044582367	0.8632916192643156	0.6956769055745164	0.8040386803185438
13.851518630981445	-53.85284423828125	train	0.964911937713623	0.981526255607605	0.4824966788291931	0.40213239192962646	0.394050657749176	0.2010321170091629	0.8136139552521805	0.8687902919984832	0.8734357224118316
0.2867390215396881	78.99913787841797	train	-0.009657293558120728	0.2083832323551178	0.02974340319633484	0.033930882811546326	0.07815109193325043	0.005384728312492371	0.21994690936670458	0.12552142586272277	0.15017064846416384
22.915855407714844	57.43864440917969	train	-0.014031171798706055	0.5521271824836731	0.02949383109807968	0.08484027534723282	0.0631568506360054	0.004133723676204681	0.16192643155100492	0.2311338642396663	0.1757679180887372
-5.052946090698242	-44.11192321777344	train	0.9639196991920471	0.9550750255584717	0.5436822772026062	0.2674292325973511	0.5585694909095764	0.13299213349819183	0.8632916192643155	0.7273416761471369	0.8175483503981797
-32.90633010864258	-14.653753280639648	train	0.9058598279953003	0.5198062062263489	0.317281574010849	0.07207362353801727	0.36660686135292053	0.00755106657743454	0.6892301858172165	0.33674630261660976	0.5089590443686006
-20.67621421813965	-49.40339279174805	train	0.965094804763794	0.7352637052536011	0.6938151121139526	0.09339260309934616	0.39376330375671387	0.011090770363807678	0.8591202123625331	0.4893818733409177	0.7141638225255973
18.932960510253906	-63.244361877441406	train	0.9609109163284302	0.9573683738708496	0.3653276264667511	0.44171565771102905	0.45689141750335693	0.38237014412879944	0.7555934774364809	0.8483124762988244	0.8262229806598407
16.017000198364258	-43.34691619873047	train	0.9623246192932129	0.9623820781707764	0.3270193934440613	0.27863070368766785	0.348410964012146	0.07864749431610107	0.7165339400834281	0.723359878649981	0.7224118316268486
-1.1305677890777588	-77.43060302734375	train	0.9697954654693604	0.9832653999328613	1.0252238512039185	0.496554434299469	0.5317368507385254	0.2583965063095093	0.9588547591960562	0.9122108456579446	0.9645904436860069
-15.179671287536621	37.49954605102539	train	0.22316023707389832	0.534716010093689	0.18713855743408203	0.10724588483572006	0.3743479251861572	0.01045282930135727	0.5072051573758058	0.4370496776640121	0.46601251422070533
40.5267333984375	39.6119270324707	train	-0.008398175239562988	0.27926844358444214	0.03474758192896843	0.043690040707588196	0.07453374564647675	0.004515491425991058	0.2377701934015927	0.12646947288585514	0.16012514220705348
-8.332730293273926	-69.44599151611328	train	0.9660307765007019	0.9752925038337708	0.8329095244407654	0.41736841201782227	0.5700973868370056	0.11309666931629181	0.9324990519529769	0.8251801289343952	0.909556313993174
15.235770225524902	-73.40605163574219	train	0.9684369564056396	0.9952061176300049	0.632879912853241	0.6081315875053406	0.2916511297225952	0.6324697732925415	0.8321956769055744	0.9700417140690178	0.9286120591581342
-2.1090757846832275	-59.926204681396484	train	0.9650923013687134	0.9795149564743042	0.5657070875167847	0.3514908254146576	0.17837131023406982	0.05295759066939354	0.7417519908987487	0.7827076222980661	0.7699089874857793
3.815741777420044	81.9320297241211	train	-0.01647588610649109	0.16931575536727905	0.026398561894893646	0.030882030725479126	0.1368919014930725	0.004343237727880478	0.21767159651118695	0.06181266590822906	0.1208759954493743
35.231201171875	-30.96605682373047	train	0.6123720407485962	0.9701869487762451	0.30117905139923096	0.34161919355392456	0.4044719934463501	0.018293991684913635	0.6350018960940463	0.7292377701934015	0.6676621160409557
-35.412288665771484	-14.8307523727417	train	0.8088858127593994	0.4621419906616211	0.2653062045574188	0.07189787924289703	0.3017054796218872	0.010121535509824753	0.6296928327645052	0.35551763367463024	0.48378839590443684
19.364582061767578	43.61919021606445	train	-0.006207168102264404	0.579252302646637	0.04824847728013992	0.10661188513040543	0.13343402743339539	0.005366981029510498	0.32252559726962454	0.34982935153583616	0.3347554038680318
23.003341674804688	43.989593505859375	train	-0.00914299488067627	0.509032666683197	0.033681005239486694	0.09911832213401794	0.0794319361448288	0.006460420787334442	0.23758058399696624	0.3577929465301479	0.29806598407281
16.389066696166992	44.67864227294922	train	-0.00511699914932251	0.7169997692108154	0.03907440975308418	0.1838739514350891	0.11827597767114639	0.005406644195318222	0.29996207811907466	0.4531664770572621	0.38651877133105805
32.05647659301758	39.8228759765625	train	-0.009232044219970703	0.31588155031204224	0.03554327040910721	0.05093866586685181	0.0805315226316452	0.004465822130441666	0.2453545695866515	0.14675767918088736	0.17406143344709898
8.313420295715332	-67.66448211669922	train	0.965151846408844	0.9833531379699707	0.7209003567695618	0.46069884300231934	0.4907277226448059	0.3308839499950409	0.8972317026924536	0.912779673871824	0.9431171786120591
14.938227653503418	-52.00136184692383	train	0.9651320576667786	0.9859232306480408	0.45145246386528015	0.4461633563041687	0.4788471460342407	0.11155709624290466	0.8382631778536216	0.8725824800910126	0.8907849829351536
-17.558719635009766	-13.803313255310059	train	0.9605051279067993	0.9173972010612488	0.3218732476234436	0.22185461223125458	0.37724414467811584	0.0968320369720459	0.7104664391353811	0.6850587789154341	0.7010807736063709
26.943376541137695	-0.9706612825393677	train	0.2808111608028412	0.7602483034133911	0.27198389172554016	0.1604423224925995	0.37955760955810547	0.010612115263938904	0.5576412590064468	0.5580204778156997	0.5554607508532423
34.26289749145508	-30.393325805664062	train	0.6005972623825073	0.968847393989563	0.296978235244751	0.3470216393470764	0.5083423852920532	0.052581168711185455	0.661547212741752	0.7481987106560485	0.6955346985210467
-10.152512550354004	-63.44403076171875	train	0.9644348621368408	0.9677156805992126	0.749062180519104	0.3361964821815491	0.3286653757095337	0.16508278250694275	0.8312476298824422	0.7800530906332955	0.8250853242320819
-2.2602901458740234	-73.74039459228516	train	0.9677613973617554	0.9831608533859253	0.8515437841415405	0.3954090476036072	0.37566298246383667	0.1883365958929062	0.8923018581721652	0.8676526355707243	0.9166666666666667
-10.223564147949219	41.195289611816406	train	0.2525786757469177	0.3642149865627289	0.07616680860519409	0.06624237447977066	0.09572234749794006	0.005724653601646423	0.3308684110731892	0.24592339780053094	0.2713310580204778
18.300636291503906	-55.65234375	train	0.9633069634437561	0.9817282557487488	0.3745281398296356	0.4576723575592041	0.340290367603302	0.22968697547912598	0.7453545695866515	0.8938187334091771	0.8437144482366326
-39.3853645324707	-18.224103927612305	train	0.9614923596382141	0.49277594685554504	0.17417870461940765	0.05937600135803223	0.20190544426441193	0.011933393776416779	0.5707243079256731	0.3594994311717861	0.45591581342434584
-22.707252502441406	41.224727630615234	train	0.30559682846069336	0.5794885158538818	0.06572064757347107	0.09396947175264359	0.08425885438919067	0.005399320274591446	0.33940083428138035	0.32442169131588927	0.32266780432309444
-34.8949089050293	-21.887554168701172	train	0.9182212352752686	0.6477901935577393	0.2560788094997406	0.09066425263881683	0.2955186367034912	0.006504911929368973	0.6289343951459992	0.39230185817216534	0.5025597269624573
5.456613540649414	-49.68000411987305	train	0.9639232158660889	0.9634668827056885	0.5016221404075623	0.42263153195381165	0.15839368104934692	0.1909843385219574	0.7028820629503224	0.8242320819112628	0.7738907849829352
22.377355575561523	-52.631553649902344	train	0.9625126123428345	0.9805441498756409	0.29457592964172363	0.4566221833229065	0.41884225606918335	0.1893347203731537	0.7296169890026546	0.8822525597269625	0.8267918088737202
-7.701361656188965	-60.574241638183594	train	0.9632859826087952	0.9745343923568726	0.6465145349502563	0.35592103004455566	0.27737951278686523	0.12406396865844727	0.7783466059916572	0.7973075464543041	0.8053185437997725
-24.353822708129883	2.4867241382598877	train	0.5173577070236206	0.43245938420295715	0.20098449289798737	0.0893847867846489	0.44292014837265015	0.009008694440126419	0.5870307167235495	0.3653773227152067	0.46487485779294657
5.312727451324463	86.67739868164062	train	-0.028912365436553955	0.11047211289405823	0.01703118532896042	0.02385634183883667	0.048716410994529724	0.006066065281629562	0.03735305271141449	0.13519150549867273	0.06313993174061433
-3.612241506576538	-46.47113037109375	train	0.9636150598526001	0.975648045539856	0.6164218187332153	0.34168747067451477	0.5209407210350037	0.13788068294525146	0.8703071672354948	0.7954114524080395	0.8617747440273038
36.2553825378418	48.7572021484375	train	-0.014443755149841309	0.3394109606742859	0.03064720332622528	0.06719637662172318	0.0671154260635376	0.007653079926967621	0.1803185437997725	0.2906712172923777	0.2241183162684869
6.377931594848633	77.21000671386719	train	-0.01617419719696045	0.19897109270095825	0.024915695190429688	0.03239668905735016	0.05975686013698578	0.00398620218038559	0.1192643155100493	0.04550625711035267	0.06541524459613197
20.746864318847656	-48.632286071777344	train	0.9629350304603577	0.9782339930534363	0.3185037672519684	0.40270981192588806	0.340298056602478	0.18686480820178986	0.720136518771331	0.8515358361774744	0.803896473265074
29.077054977416992	-21.53679847717285	train	0.694152295589447	0.9468450546264648	0.274217814207077	0.35023802518844604	0.19963029026985168	0.024821672588586807	0.5828593098217671	0.7095183921122487	0.6292662116040956
-42.96967697143555	12.858070373535156	train	0.561535120010376	0.8080646991729736	0.16661736369132996	0.18846777081489563	0.14288540184497833	0.007973011583089828	0.4427379598028062	0.5602957906712173	0.5019908987485779
17.984189987182617	-64.47364044189453	train	0.9632592797279358	0.9752511978149414	0.5408624410629272	0.4723007082939148	0.5419140458106995	0.42460113763809204	0.850587789154342	0.894577171027683	0.9098407281001137
-24.94049835205078	1.0333952903747559	train	0.5690070390701294	0.3510272204875946	0.33405792713165283	0.06786298751831055	0.4873349070549011	0.0060182660818099976	0.6668562760712932	0.2578687902919985	0.4456769055745165
-26.494264602661133	48.40779495239258	train	0.2722618579864502	0.5941234827041626	0.037518128752708435	0.09394828975200653	0.05962452292442322	0.004496853798627853	0.24118316268486917	0.28649981039059536	0.25227531285551763
0.6482070088386536	-55.77665328979492	train	0.9631244540214539	0.9792282581329346	0.5906071066856384	0.3799625039100647	0.32383519411087036	0.15491048991680145	0.7893439514599924	0.8357982555934775	0.8393060295790671
8.608174324035645	-67.61827087402344	train	0.96517413854599	0.9843379259109497	0.6875240206718445	0.4692850112915039	0.4776167869567871	0.36790743470191956	0.8868031854379979	0.9203640500568828	0.9416951080773607
-6.5801801681518555	-65.12689208984375	train	0.9652336835861206	0.9817841053009033	0.6987204551696777	0.39675968885421753	0.5101169347763062	0.114662766456604	0.9008342813803565	0.8414865377322714	0.9045790671217293
33.709754943847656	-30.309877395629883	train	0.6587402820587158	0.9660935401916504	0.28503990173339844	0.3580673038959503	0.44431155920028687	0.029466453939676285	0.6788016685627607	0.7413727720894956	0.704778156996587
-7.3320817947387695	-66.3719253540039	train	0.9656633734703064	0.9738098382949829	0.7273793816566467	0.3474264144897461	0.5780860781669617	0.019420359283685684	0.918467956010618	0.7453545695866515	0.8511092150170648
6.480937957763672	-39.04082107543945	train	0.9617493152618408	0.9653472900390625	0.35695257782936096	0.27642902731895447	0.40052127838134766	0.09713507443666458	0.7379598028062192	0.7326507394766781	0.7420364050056882
27.91176414489746	40.61655044555664	train	-0.010541915893554688	0.37152525782585144	0.0343196764588356	0.06779550760984421	0.07756306976079941	0.005158115178346634	0.2305650360257869	0.22222222222222224	0.2076222980659841
42.10616683959961	45.31390380859375	train	-0.011634647846221924	0.516068160533905	0.03626397252082825	0.12475023418664932	0.2281501591205597	0.011083610355854034	0.3285930982176716	0.4495638983693591	0.3976109215017065
33.07734298706055	35.19453430175781	train	-0.007309049367904663	0.35859236121177673	0.03704448789358139	0.06243510544300079	0.12302502244710922	0.005800671875476837	0.2906712172923777	0.24288964732650742	0.2491467576791809
7.434571266174316	-70.8758544921875	train	0.9657514095306396	0.9556342959403992	0.7663320899009705	0.44098544120788574	0.24450528621673584	0.3571604788303375	0.8117178612059158	0.8435722411831627	0.8573663253697383
14.258270263671875	-48.44834518432617	train	0.9645051956176758	0.9830061197280884	0.3936307430267334	0.3551081717014313	0.5010271668434143	0.12893444299697876	0.8232840348881304	0.8265073947667805	0.8546643913538112
-33.67100524902344	-2.795762062072754	train	0.6483291387557983	0.6418008208274841	0.2717868685722351	0.10005012154579163	0.365959107875824	0.006423253566026688	0.6387940841865757	0.4108835798255594	0.5257394766780432
-5.323935508728027	-58.582359313964844	train	0.9620568752288818	0.9771980047225952	0.6203274726867676	0.38684043288230896	0.3000440299510956	0.023109974339604378	0.7652635570724308	0.7806219188471748	0.7838452787258248
-11.788315773010254	29.79631233215332	train	0.28071001172065735	0.3144330680370331	0.30428510904312134	0.04971611499786377	0.2826659679412842	0.007098447531461716	0.5320439893818733	0.248388320060675	0.36149032992036406
2.611349582672119	77.36700439453125	train	-0.012390077114105225	0.20904982089996338	0.028633885085582733	0.03529825806617737	0.06692063808441162	0.004092823714017868	0.18050815320439895	0.06067500948047024	0.10082480091012513
19.275707244873047	74.6056137084961	train	-0.02220901846885681	0.311978816986084	0.012790344655513763	0.04575040936470032	0.04541459679603577	0.003640793263912201	0.03962836556693212	0.09499431171786121	0.04493742889647326
20.152612686157227	-55.26411819458008	train	0.9634177088737488	0.9794937372207642	0.35112759470939636	0.40677452087402344	0.3281586468219757	0.25434982776641846	0.7332195676905574	0.8727720894956391	0.8233788395904437
-17.68128776550293	37.04996871948242	train	0.28068310022354126	0.5518478155136108	0.1528698205947876	0.09043057262897491	0.24638240039348602	0.009187933057546616	0.4489950701554797	0.39609404626469474	0.41666666666666663
27.30811882019043	-30.051982879638672	train	0.6651604175567627	0.9701625108718872	0.3413114845752716	0.3362877368927002	0.2971080541610718	0.07835319638252258	0.6514979142965491	0.7561623056503602	0.6938282138794084
-25.997026443481445	-26.33658218383789	train	0.9623104333877563	0.8332881927490234	0.32930946350097656	0.13227444887161255	0.4082189202308655	0.011602126061916351	0.7408039438756161	0.5733788395904437	0.6791808873720137
33.2070426940918	-26.769668579101562	train	0.6037266254425049	0.9693036675453186	0.19022299349308014	0.36731934547424316	0.336759090423584	0.03163961321115494	0.5540386803185439	0.7529389457717103	0.6366609783845278
40.84584045410156	36.439659118652344	train	-0.005034089088439941	0.30573469400405884	0.04275519400835037	0.04723735153675079	0.22945772111415863	0.0044105686247348785	0.3712552142586272	0.13253697383390217	0.22781569965870307
31.83110809326172	-39.27830123901367	train	0.6867766380310059	0.9784376621246338	0.46820804476737976	0.487587571144104	0.40809333324432373	0.3792897164821625	0.735874099355328	0.9034888130451271	0.8425767918088738
4.2556915283203125	84.3106918334961	train	-0.015621781349182129	0.12970998883247375	0.02204194664955139	0.024813935160636902	0.0636354610323906	0.0037782080471515656	0.12722791050436102	0.024080394387561623	0.06527303754266212
-13.165534973144531	-9.32355785369873	train	0.6792603135108948	0.7236054539680481	0.3554694354534149	0.14903686940670013	0.28707003593444824	0.010217905044555664	0.6543420553659461	0.5362153962836557	0.6002559726962458
-19.812124252319336	31.019840240478516	train	0.31926923990249634	0.6496961116790771	0.20713098347187042	0.15148991346359253	0.17366352677345276	0.058583490550518036	0.4668183541903679	0.5621918847174819	0.5149317406143346
23.308732986450195	-11.829731941223145	train	0.35772013664245605	0.9591947793960571	0.4002007842063904	0.40347176790237427	0.3921986222267151	0.3566831648349762	0.6442927569207434	0.8333333333333334	0.7394766780432309
29.518516540527344	-13.082788467407227	train	0.3126659691333771	0.9459348917007446	0.16151490807533264	0.34870386123657227	0.1524476855993271	0.019795890897512436	0.43079256731133864	0.7045885475919604	0.5560295790671217
-7.809027671813965	24.119873046875	train	0.31092754006385803	0.7972964644432068	0.10962406545877457	0.20417293906211853	0.11510041356086731	0.021898683160543442	0.3814941221084565	0.6152825180128935	0.5039817974971559
-34.662315368652344	15.906356811523438	train	0.6360198259353638	0.6079638004302979	0.15836067497730255	0.08887898921966553	0.18343226611614227	0.005880545824766159	0.4982935153583618	0.34850208570345087	0.4116894197952219
27.444547653198242	-39.42280960083008	train	0.6809872388839722	0.9706765413284302	0.23786380887031555	0.36818116903305054	0.42939114570617676	0.16140709817409515	0.6604095563139932	0.8060295790671218	0.7315130830489192
-34.59443664550781	9.101380348205566	train	0.6611030697822571	0.7696788311004639	0.26295918226242065	0.1513753980398178	0.259238600730896	0.010573457926511765	0.5951839211224876	0.5559347743648084	0.570250284414107
32.3726692199707	38.924991607666016	train	-0.007277965545654297	0.3101125657558441	0.03637992963194847	0.049694329500198364	0.10572069883346558	0.00445638969540596	0.27929465301478956	0.1410693970420933	0.18970420932878268
-6.701708793640137	52.383426666259766	train	0.24841643869876862	0.26852115988731384	0.12144812196493149	0.04063522815704346	0.11742668598890305	0.0062336064875125885	0.3589306029579067	0.19434963974213124	0.2562571103526735
7.971887588500977	83.60595703125	train	-0.02635657787322998	0.15036332607269287	0.017046935856342316	0.02853037416934967	0.05728526413440704	0.004487767815589905	0.06370875995449374	0.06731133864239665	0.04607508532423208
13.584248542785645	-44.641334533691406	train	0.9618132710456848	0.9697269201278687	0.3827073276042938	0.3735969066619873	0.32533973455429077	0.14951291680335999	0.7163443306788017	0.8018581721653394	0.7684869169510807
39.41398239135742	47.730228424072266	train	-0.013127684593200684	0.42846256494522095	0.03020462393760681	0.08888369798660278	0.07725553214550018	0.006467998027801514	0.2036405005688282	0.3193022373909746	0.24928896473265072
-32.51114273071289	-4.8547892570495605	train	0.6192888021469116	0.6409488916397095	0.3604770600795746	0.09239223599433899	0.35570967197418213	0.007932148873806	0.6473265073947667	0.4222601441031475	0.5368316268486917
4.383338451385498	-74.32843017578125	train	0.9722378253936768	0.9949678778648376	0.9277566075325012	0.6352003216743469	0.24832749366760254	0.4307585656642914	0.8555176336746303	0.9622677284793326	0.9382821387940842
4.716408729553223	80.98725128173828	train	-0.01963651180267334	0.20147430896759033	0.02328406274318695	0.03290216624736786	0.07634657621383667	0.004741117358207703	0.14637846037163443	0.09233978005309064	0.09499431171786121
-8.958728790283203	22.836654663085938	train	0.2883017957210541	0.8269068002700806	0.11023364961147308	0.25017476081848145	0.20207908749580383	0.08050788193941116	0.41581342434584756	0.6670458854759196	0.5332764505119454
42.731258392333984	44.95992660522461	train	-0.006857782602310181	0.5023319721221924	0.04008689522743225	0.16437289118766785	0.24040625989437103	0.009911511093378067	0.36329161926431547	0.45999241562381493	0.42221274175199086
3.6708085536956787	69.73477172851562	train	-0.009107887744903564	0.24543601274490356	0.040623005479574203	0.04015593230724335	0.09488509595394135	0.004961907863616943	0.27796738718240427	0.1285551763367463	0.18145620022753128
32.03955078125	-35.96027374267578	train	0.6216870546340942	0.9806618690490723	0.24553683400154114	0.44721031188964844	0.4394358992576599	0.22866939008235931	0.6298824421691317	0.888130451270383	0.7605233219567691
6.747666358947754	89.69764709472656	train	-0.028271198272705078	0.007912755012512207	0.013255991041660309	0.009538322687149048	0.06211399286985397	0.0038582459092140198	0.07053469852104664	0.013462267728479332	0.03356086461888509
17.655254364013672	-52.50742721557617	train	0.9633873701095581	0.9822320938110352	0.33785656094551086	0.4188634157180786	0.41852593421936035	0.17718441784381866	0.7648843382631778	0.8716344330678801	0.8437144482366326
33.96810531616211	-29.333398818969727	train	0.661554217338562	0.9687408804893494	0.23344925045967102	0.3369554877281189	0.460232675075531	0.0965643972158432	0.6634433067880167	0.7599544937428897	0.703782707622298
8.39017391204834	87.59140014648438	train	-0.022814005613327026	0.08700880408287048	0.01165550947189331	0.019244670867919922	0.05680881440639496	0.003420088440179825	0.06143344709897611	0.010049298445202881	0.02844141069397042
23.471534729003906	74.00240325927734	train	-0.015889406204223633	0.31803080439567566	0.02053145319223404	0.0458521842956543	0.058814503252506256	0.003703903406858444	0.10447478194918469	0.09935532802427	0.07679180887372014
2.5336062908172607	86.5748062133789	train	-0.014443159103393555	0.1021079421043396	0.031661055982112885	0.022536054253578186	0.10501816123723984	0.008736100047826767	0.22942737959802806	0.18657565415244595	0.18458475540386804
33.03551483154297	35.21951675415039	train	-0.007075518369674683	0.3833496570587158	0.03673487529158592	0.06670300662517548	0.09677307307720184	0.005310848355293274	0.27284793325748957	0.2305650360257869	0.23321956769055746
27.437917709350586	-7.455664157867432	train	0.27838650345802307	0.9221451282501221	0.09761084616184235	0.3656414747238159	0.2959657609462738	0.07483755052089691	0.4486158513462268	0.7334091770951839	0.575938566552901
3.879758596420288	71.32818603515625	train	-0.012226998805999756	0.2617188096046448	0.03243276849389076	0.04087249934673309	0.0663047805428505	0.00504109263420105	0.19510807736063707	0.13765642775881684	0.14178043230944254
22.269943237304688	-46.511505126953125	train	0.9626250267028809	0.9707769751548767	0.2771908640861511	0.39501461386680603	0.2537585496902466	0.18537987768650055	0.6516875237011756	0.8268866135760334	0.7404721274175199
-50.222328186035156	12.650494575500488	train	0.630133867263794	0.8356761336326599	0.2298714816570282	0.2169037014245987	0.12464340031147003	0.005657557398080826	0.48843382631778537	0.5168752370117558	0.500995449374289
28.84632110595703	44.621849060058594	train	-0.009814918041229248	0.36160987615585327	0.028805673122406006	0.06758735328912735	0.05999842286109924	0.004583083093166351	0.16685627607129314	0.19359120212362532	0.15813424345847554
-7.910393238067627	31.65691375732422	train	0.2946271300315857	0.4826394319534302	0.1438179612159729	0.11438976973295212	0.1666145622730255	0.03708922863006592	0.4156238149412211	0.4668183541903678	0.4473833902161547
21.270801544189453	-45.25659942626953	train	0.9615758657455444	0.9655384421348572	0.25606995820999146	0.35040539503097534	0.3396270275115967	0.1719086915254593	0.6672354948805461	0.785930982176716	0.7197098976109215
27.596641540527344	-46.90958786010742	train	0.8553663492202759	0.9766367673873901	0.24195876717567444	0.3666468858718872	0.214532271027565	0.16032300889492035	0.5834281380356465	0.820250284414107	0.6943970420932879
21.026161193847656	-42.68297576904297	train	0.9600335359573364	0.9654696583747864	0.25110626220703125	0.32050275802612305	0.2655923366546631	0.10578499734401703	0.6262798634812287	0.7504740235115661	0.6720705346985211
10.458105087280273	-40.45956802368164	train	0.9634184837341309	0.9711579084396362	0.41852667927742004	0.3386136293411255	0.22430692613124847	0.05874199420213699	0.7066742510428518	0.7536973833902162	0.7312286689419796
18.176979064941406	70.18098449707031	train	-0.019709110260009766	0.3595280647277832	0.020196467638015747	0.06113317608833313	0.04857005178928375	0.004717245697975159	0.06238149412210845	0.19131588926810772	0.10437997724687145
-18.310590744018555	36.609092712402344	train	0.238264799118042	0.5752155780792236	0.07857176661491394	0.09279238432645798	0.24946364760398865	0.008132804185152054	0.41505498672734165	0.3970420932878271	0.40329920364050054
-37.52785873413086	-18.58237648010254	train	0.9351292848587036	0.5932192802429199	0.20831845700740814	0.08295220881700516	0.23655623197555542	0.011528916656970978	0.5851346226772848	0.41770951839211223	0.49544937428896474
4.0334014892578125	25.020645141601562	train	0.24610650539398193	0.6015243530273438	0.0755760595202446	0.1366884559392929	0.15494367480278015	0.006718017160892487	0.37125521425862723	0.4343951459992416	0.4075654152445961
-6.247517108917236	-3.765056848526001	train	0.5994604229927063	0.8681671619415283	0.16435134410858154	0.22693338990211487	0.2857305109500885	0.033514365553855896	0.51611679939325	0.6503602578687904	0.5699658703071673
-44.017208099365234	11.448100090026855	train	0.533521294593811	0.910130500793457	0.20799469947814941	0.2562616765499115	0.197730153799057	0.02852993831038475	0.4880546075085324	0.6649601820250285	0.5624288964732651
24.630910873413086	40.009681701660156	train	-0.006366908550262451	0.39596831798553467	0.03467313200235367	0.06721155345439911	0.06696706265211105	0.004353448748588562	0.22696245733788398	0.1875237011755783	0.1831626848691695
-21.81581687927246	46.75951385498047	train	0.2884249985218048	0.5186699032783508	0.04193507879972458	0.08629639446735382	0.12318777292966843	0.027385666966438293	0.3464163822525597	0.41827834660599167	0.3873720136518771
-35.41090393066406	16.694868087768555	train	0.6362322568893433	0.6227882504463196	0.13713514804840088	0.0836309939622879	0.16578975319862366	0.005266394466161728	0.4812286689419795	0.3162684869169511	0.377844141069397
13.440986633300781	82.91168975830078	train	-0.022403448820114136	0.21940463781356812	0.011540934443473816	0.032687053084373474	0.049600750207901	0.0038629285991191864	0.04436860068259385	0.04607508532423208	0.028441410693970423
34.495994567871094	43.081180572509766	train	-0.011562585830688477	0.31104010343551636	0.03506675362586975	0.052102938294410706	0.15885744988918304	0.0054827407002449036	0.2937049677664012	0.19416003033750473	0.22397610921501707
21.394309997558594	50.983909606933594	train	-0.009961038827896118	0.541381299495697	0.03045080602169037	0.09635742753744125	0.061318911612033844	0.0040495917201042175	0.17918088737201365	0.24706105422828972	0.19482366325369738
20.636512756347656	-43.097206115722656	train	0.9598695039749146	0.9711083173751831	0.24711674451828003	0.3369513154029846	0.2956255376338959	0.10044245421886444	0.6370875995449375	0.7677284793325749	0.6874288964732651
33.48704528808594	44.80056381225586	train	-0.015878021717071533	0.32407259941101074	0.025886058807373047	0.04990646243095398	0.06708385050296783	0.004114363342523575	0.15130830489192262	0.1277967387182404	0.11390784982935154
16.73640251159668	-49.97111129760742	train	0.9631766080856323	0.9743255972862244	0.3011398911476135	0.3765624761581421	0.3632257878780365	0.07449062168598175	0.7231702692453545	0.7906712172923775	0.7630830489192264
32.445037841796875	32.9502067565918	train	-0.007789254188537598	0.378398597240448	0.03718120977282524	0.07473092526197433	0.12472403794527054	0.005192264914512634	0.291998483124763	0.23378839590443687	0.24502275312855518
-9.779914855957031	25.655258178710938	train	0.30468013882637024	0.8267935514450073	0.0655476301908493	0.32658183574676514	0.09890595078468323	0.20059944689273834	0.35286310200985965	0.729048160788775	0.5341296928327646
7.655508518218994	77.49757385253906	train	-0.017447084188461304	0.2331346869468689	0.021625839173793793	0.03688196837902069	0.05520927906036377	0.0057896822690963745	0.09063329541145242	0.15680697762609025	0.09869169510807736
17.228574752807617	-46.1557731628418	train	0.9623780250549316	0.9791593551635742	0.31759798526763916	0.3578062653541565	0.38342827558517456	0.0990574061870575	0.7267728479332575	0.8041334850208571	0.7765927189988624
21.223114013671875	-46.74995040893555	train	0.9620229005813599	0.9721060395240784	0.26275646686553955	0.379751056432724	0.2943485975265503	0.1456061750650406	0.6543420553659461	0.8134243458475541	0.7335039817974971
32.00578308105469	41.15372085571289	train	-0.011299550533294678	0.3215073347091675	0.03514843434095383	0.051122263073921204	0.08191128820180893	0.004379797726869583	0.23739097459233974	0.14524080394387562	0.16951080773606372
-25.461483001708984	47.663368225097656	train	0.30164676904678345	0.5891343355178833	0.04038921371102333	0.09074074774980545	0.06180883198976517	0.0050782710313797	0.27360637087599543	0.3062191884717482	0.2801478953356087
23.453004837036133	-51.441219329833984	train	0.963477373123169	0.9850019812583923	0.2701241970062256	0.4036911129951477	0.42897433042526245	0.1853317767381668	0.7373909745923397	0.8775123246113007	0.8294937428896474
-4.985257148742676	20.794139862060547	train	0.3794415593147278	0.842025876045227	0.18357136845588684	0.2523094415664673	0.21219637989997864	0.01061113178730011	0.47857413727720893	0.6181266590822905	0.5439419795221843
34.368186950683594	-25.315914154052734	train	0.6286451816558838	0.9653655290603638	0.16502788662910461	0.35909193754196167	0.2398344874382019	0.06496666371822357	0.5204778156996587	0.7559726962457338	0.618316268486917
30.177709579467773	51.414493560791016	train	-0.014237970113754272	0.4224076271057129	0.028102055191993713	0.06854450702667236	0.06664827466011047	0.004433799535036087	0.16704588547591961	0.1981418278346606	0.1621160409556314
-14.913259506225586	58.242427825927734	train	0.19028648734092712	0.12752503156661987	0.037584930658340454	0.02390371263027191	0.059313684701919556	0.005305398255586624	0.22601441031475158	0.10144103147516116	0.14050056882821388
20.033262252807617	49.020851135253906	train	-0.010484099388122559	0.5482056140899658	0.030958667397499084	0.12789234519004822	0.06468380242586136	0.004771847277879715	0.1918847174819871	0.3285930982176716	0.2505688282138794
-26.745105743408203	4.631263256072998	train	0.6277841329574585	0.5473225116729736	0.1904895305633545	0.08310838788747787	0.3589268922805786	0.00663796067237854	0.5834281380356465	0.3405384907091391	0.44581911262798635
22.072532653808594	-39.652828216552734	train	0.807681679725647	0.9577429294586182	0.22275260090827942	0.31151503324508667	0.2740389108657837	0.0873270183801651	0.5995449374288965	0.7279105043610162	0.6430602957906713
-23.70008659362793	48.325660705566406	train	0.23812556266784668	0.6167674660682678	0.041598059237003326	0.10216327756643295	0.06744779646396637	0.00658407062292099	0.2753128555176337	0.4076602199469093	0.34869169510807735
-24.96065330505371	41.29534912109375	train	0.2958412766456604	0.6016992330551147	0.07538119703531265	0.09935232996940613	0.13262437283992767	0.005600158125162125	0.3729616989002655	0.35343193022373914	0.3607792946530148
25.815357208251953	-50.757415771484375	train	0.9635830521583557	0.9835872054100037	0.2390298843383789	0.3945711553096771	0.35539010167121887	0.24478907883167267	0.6975729996207812	0.8795980280621919	0.8011945392491467
10.998339653015137	87.08763885498047	train	-0.035981178283691406	0.09882456064224243	-0.004108905792236328	0.02038075029850006	0.03199610114097595	0.0029085353016853333	0.0053090633295411445	0.008722032612817595	0.0031285551763367463
-24.517139434814453	48.3946647644043	train	0.2948104441165924	0.579321026802063	0.04230319708585739	0.08730322867631912	0.06433430314064026	0.004807170480489731	0.2825180128934395	0.2828972317026925	0.2694823663253697
-36.18243408203125	12.942988395690918	train	0.621986985206604	0.755073606967926	0.15355360507965088	0.1451644003391266	0.2664381265640259	0.00947076827287674	0.5208570345089116	0.5377322715206674	0.5250284414106939
10.656803131103516	72.91849517822266	train	-0.018494784832000732	0.2641059160232544	0.026126421988010406	0.03834986686706543	0.061251044273376465	0.003972694277763367	0.11793704967766401	0.07394766780432309	0.0733788395904437
21.010229110717773	61.2078857421875	train	-0.016802847385406494	0.40915608406066895	0.02235390990972519	0.07643277943134308	0.05252024531364441	0.004067789763212204	0.0875995449374289	0.18411073189230187	0.10893060295790671
35.00371551513672	45.9573860168457	train	-0.01191374659538269	0.3433794379234314	0.031930163502693176	0.05579131841659546	0.0934857428073883	0.004424400627613068	0.2347364429275692	0.1626848691695108	0.17491467576791808
-8.553667068481445	52.12498474121094	train	0.23380859196186066	0.22887009382247925	0.0777968168258667	0.036231428384780884	0.09809727966785431	0.005555357784032822	0.3310580204778157	0.14201744406522562	0.2158703071672355
16.037078857421875	-43.79305648803711	train	0.9621781706809998	0.9715137481689453	0.2987193465232849	0.30996912717819214	0.4159702658653259	0.1341005265712738	0.7252559726962456	0.7681076981418279	0.7485779294653014
-19.733224868774414	39.972434997558594	train	0.21846935153007507	0.5475736260414124	0.0457075759768486	0.10173464566469193	0.08896191418170929	0.00518450140953064	0.3069776260902541	0.3213879408418658	0.30474971558589303
32.343780517578125	43.96628952026367	train	-0.01464855670928955	0.3480987548828125	0.02787807583808899	0.062431544065475464	0.06328175216913223	0.00473533570766449	0.15130830489192262	0.18979901403109598	0.1454778156996587
19.979618072509766	29.061429977416992	train	-0.003016054630279541	0.4794028401374817	0.05460730195045471	0.09816523641347885	0.13391879200935364	0.005498871207237244	0.3312476298824422	0.3094425483503982	0.3097269624573379
14.424731254577637	-45.08873748779297	train	0.9606214165687561	0.9675670862197876	0.3448857367038727	0.35035502910614014	0.41517096757888794	0.10794641077518463	0.7328403488813046	0.7696245733788397	0.755688282138794
17.699447631835938	-46.048828125	train	0.9620863199234009	0.9778895378112793	0.35847142338752747	0.3557490110397339	0.2984410524368286	0.08839191496372223	0.7021236253318164	0.7937049677664012	0.7517064846416383
-2.9008498191833496	-70.37604522705078	train	0.9663033485412598	0.9770364165306091	0.8214917182922363	0.4312744736671448	0.3318095803260803	0.21888293325901031	0.8612059158134243	0.8659461509290861	0.9004550625711035
38.77656936645508	38.746490478515625	train	-0.008236080408096313	0.2973260283470154	0.038891445845365524	0.060808271169662476	0.10098572820425034	0.007250085473060608	0.2806219188471748	0.2601441031475161	0.25668373151308305
20.8071346282959	56.1592903137207	train	-0.013723611831665039	0.5711964964866638	0.0232861265540123	0.12240000069141388	0.05708093196153641	0.004429873079061508	0.12021236253318164	0.3119074706105423	0.2039249146757679
1.7406127452850342	84.1482162475586	train	-0.019905686378479004	0.1259777545928955	0.019725888967514038	0.025819048285484314	0.06413215398788452	0.03509289026260376	0.10599165718619642	0.24194160030337508	0.15329920364050056
20.844335556030273	40.70006561279297	train	-0.0023731589317321777	0.5729721784591675	0.04280335456132889	0.11853939294815063	0.09132339060306549	0.010314300656318665	0.2946530147895336	0.45923397800530913	0.38936291240045506
-5.467320442199707	51.85210418701172	train	0.27219101786613464	0.2632752060890198	0.2400890290737152	0.041371479630470276	0.14754854142665863	0.006718821823596954	0.4359120212362533	0.20705346985210463	0.29550625711035267
-39.316097259521484	-23.82386589050293	train	0.9620450139045715	0.6167076826095581	0.3188941776752472	0.08373948931694031	0.1317078173160553	0.007475465536117554	0.605422828972317	0.38452787258248006	0.48350398179749715
10.216526985168457	68.47421264648438	train	-0.015238404273986816	0.31762295961380005	0.028738006949424744	0.06916990876197815	0.06562945246696472	0.015392843633890152	0.15927189988623436	0.33940083428138035	0.24104095563139932
30.195472717285156	35.277099609375	train	-0.0061345696449279785	0.3390943706035614	0.03734278306365013	0.052259624004364014	0.08719192445278168	0.004480153322219849	0.267349260523322	0.15756541524459614	0.19169510807736065
28.3877010345459	-51.84408950805664	train	0.9627355337142944	0.9642302989959717	0.21041536331176758	0.3548838496208191	0.2010340392589569	0.33019161224365234	0.6025786879029199	0.812665908229048	0.6973833902161547
12.138472557067871	82.570556640625	train	-0.027552247047424316	0.21036583185195923	0.010440312325954437	0.03422294557094574	0.04366264492273331	0.003667399287223816	0.023321956769055744	0.04133485020857034	0.01749146757679181
39.93333435058594	48.83979034423828	train	-0.01807689666748047	0.3582117557525635	0.02725936472415924	0.07838118821382523	0.07098126411437988	0.022288762032985687	0.15794463405384906	0.3703071672354949	0.26350967007963594
17.17267608642578	54.658931732177734	train	-0.011059403419494629	0.6046714782714844	0.02839455008506775	0.16004212200641632	0.05798356235027313	0.004365723580121994	0.1552901023890785	0.3466059916571862	0.24772468714448237
21.722320556640625	-55.607093811035156	train	0.9612796902656555	0.9729772806167603	0.3389427065849304	0.3835086226463318	0.3176506459712982	0.28653484582901	0.69548729616989	0.8462267728479332	0.7805745164960182
-5.752065181732178	-42.799713134765625	train	0.9630172252655029	0.9723025560379028	0.5176523327827454	0.32379859685897827	0.5495693683624268	0.1408843994140625	0.8414865377322714	0.779484262419416	0.8304891922639364
24.361785888671875	54.309688568115234	train	-0.014163374900817871	0.5546956658363342	0.02846471220254898	0.09786614030599594	0.062362462282180786	0.0059723928570747375	0.15358361774744025	0.35381114903299204	0.2508532423208191
-7.5314483642578125	23.7717227935791	train	0.3100690245628357	0.7792819738388062	0.11274944245815277	0.17181959748268127	0.16757774353027344	0.011581279337406158	0.4161926431551006	0.5784982935153583	0.5014220705346986
9.731904983520508	74.95066833496094	train	-0.017359912395477295	0.26956409215927124	0.02616303414106369	0.041966989636421204	0.059061840176582336	0.005868583917617798	0.1154721274175199	0.18240424725066365	0.12272468714448237
12.967937469482422	-48.161373138427734	train	0.9635663628578186	0.9772603511810303	0.46484076976776123	0.3503440022468567	0.4104807376861572	0.09339259564876556	0.7993932499051953	0.7895335608646189	0.8162684869169511
16.751501083374023	-45.33784484863281	train	0.9619460105895996	0.9685409069061279	0.3155059814453125	0.3186075687408447	0.3189420700073242	0.051343806087970734	0.6926431551004931	0.7341676147136899	0.7090443686006827
0.4229826331138611	-72.95964050292969	train	0.9665236473083496	0.9879401922225952	0.8223757147789001	0.4604945182800293	0.48373305797576904	0.2809975743293762	0.918847174819871	0.9163822525597269	0.9546359499431172
-8.366183280944824	49.57059097290039	train	0.19283169507980347	0.24160826206207275	0.1271691471338272	0.04031491279602051	0.13012224435806274	0.00559857115149498	0.3621539628365567	0.15491088357982558	0.23577929465301478
-24.5137996673584	42.78081130981445	train	0.2995392978191376	0.6010082364082336	0.08953361958265305	0.09398724138736725	0.08643503487110138	0.0054305121302604675	0.34243458475540384	0.33257489571482746	0.33091581342434584
-1.5009770393371582	-73.016357421875	train	0.9666507840156555	0.9775664806365967	0.791968584060669	0.37691551446914673	0.40862196683883667	0.24581637978553772	0.8911642017444065	0.8477436480849448	0.9050056882821388
10.609912872314453	-70.140380859375	train	0.9670000076293945	0.9740878343582153	0.7494669556617737	0.4552417993545532	0.28165608644485474	0.46103325486183167	0.8357982555934774	0.8898369359120212	0.8988907849829351
14.959710121154785	43.46952819824219	train	-0.005691647529602051	0.6019089818000793	0.03698575869202614	0.12536829710006714	0.07086271792650223	0.004823364317417145	0.24762988244216913	0.34812286689419797	0.29707053469852107
7.727612495422363	78.66033935546875	train	-0.017631083726882935	0.20305603742599487	0.01859012246131897	0.03341512382030487	0.05491171032190323	0.004372406750917435	0.08248009101251423	0.07281001137656427	0.055034129692832764
13.702178955078125	70.32536315917969	train	-0.014985531568527222	0.3211734890937805	0.024243727326393127	0.04718492925167084	0.054613351821899414	0.004053022712469101	0.10921501706484642	0.11793704967766401	0.0873151308304892
21.698575973510742	45.6295051574707	train	-0.009798228740692139	0.7659537196159363	0.03905937075614929	0.27585798501968384	0.20124948024749756	0.010625746101140976	0.3339021615472127	0.6037163443306788	0.4766780432309442
22.383562088012695	60.83383560180664	train	-0.017376065254211426	0.4594833254814148	0.022190555930137634	0.08057728409767151	0.05541110038757324	0.004019338637590408	0.09290860826697005	0.19340159271899884	0.1190273037542662
-39.05237579345703	-16.190895080566406	train	0.9611760377883911	0.5142686367034912	0.3016071617603302	0.06785695999860764	0.3736422657966614	0.007555216550827026	0.7002275312855518	0.3282138794084187	0.5095278725824801
18.47560691833496	-43.39844512939453	train	0.9621390700340271	0.9647194147109985	0.24150848388671875	0.3272433876991272	0.3190438747406006	0.1199733167886734	0.6600303375047402	0.7561623056503602	0.6992320819112627
21.04935646057129	56.867637634277344	train	-0.015113592147827148	0.5774320363998413	0.025685079395771027	0.11982495337724686	0.060093946754932404	0.0042852237820625305	0.1285551763367463	0.3037542662116041	0.20477815699658702
18.777400970458984	61.22520065307617	train	-0.014651358127593994	0.5319276452064514	0.02252744883298874	0.09630721807479858	0.04880207031965256	0.0048604197800159454	0.08968524838832008	0.28896473265073946	0.1760523321956769
4.116519927978516	75.88035583496094	train	-0.014006614685058594	0.19892257452011108	0.030550748109817505	0.03437833487987518	0.06209908425807953	0.004659783095121384	0.16363291619264317	0.08987485779294653	0.10366894197952219
6.208712577819824	89.93865203857422	train	-0.027704954147338867	-0.004736959934234619	0.013802759349346161	0.005550354719161987	0.06098107248544693	0.0039961375296115875	0.06863860447478196	0.020477815699658702	0.03526734926052332
19.458250045776367	26.339977264404297	train	0.018337786197662354	0.41908982396125793	0.057006850838661194	0.071104496717453	0.1941809505224228	0.005623724311590195	0.36879029199848307	0.25938566552901027	0.2977815699658703
19.558727264404297	72.8135986328125	train	-0.029355525970458984	0.3192497193813324	0.00011954456567764282	0.042045608162879944	0.02341292053461075	0.0030281245708465576	0.006636329161926431	0.08399696624952598	0.0270193401592719
-9.05997085571289	-53.26420974731445	train	0.9632771015167236	0.9664479494094849	0.49489644169807434	0.4694331884384155	0.12707477807998657	0.1114143580198288	0.671217292377702	0.8196814562002276	0.7487201365187713
3.572984457015991	84.67215728759766	train	-0.013330996036529541	0.11518386006355286	0.026116862893104553	0.024128004908561707	0.06321457028388977	0.004670213907957077	0.15111869548729617	0.07129313613955253	0.0875995449374289
12.741781234741211	84.3556137084961	train	-0.0316891074180603	0.19716596603393555	0.0012280270457267761	0.03036491572856903	0.03758811205625534	0.003982372581958771	0.009859689040576412	0.042472506636329156	0.012798634812286689
12.557827949523926	-75.81233978271484	train	0.9659468531608582	0.9886853694915771	0.5828546285629272	0.7643977999687195	0.3217173218727112	0.3055136501789093	0.8219567690557451	0.9512703830109973	0.9149601820250285
23.19083023071289	-21.677581787109375	train	0.6176491379737854	0.952388346195221	0.3211524784564972	0.2756401300430298	0.32050609588623047	0.009171798825263977	0.6164201744406522	0.6442927569207432	0.6180318543799772
28.42450523376465	53.31525802612305	train	-0.005996227264404297	0.4851347804069519	0.03036154806613922	0.0633239597082138	0.06816848367452621	0.003902178257703781	0.2178612059158134	0.16951080773606372	0.17036405005688282
19.562759399414062	53.814796447753906	train	-0.013277828693389893	0.6258834600448608	0.026706181466579437	0.1263103038072586	0.056571610271930695	0.003980066627264023	0.13215775502464921	0.3132347364429276	0.2107508532423208
14.99260425567627	68.52421569824219	train	-0.013676673173904419	0.3160334527492523	0.024215832352638245	0.07009653747081757	0.04513879865407944	0.0042545609176158905	0.09613196814562001	0.1607887751232461	0.10324232081911262
-6.823800086975098	-71.9740219116211	train	0.9684929847717285	0.9787939786911011	0.8899904489517212	0.3524091839790344	0.34606772661209106	0.03171831741929054	0.8879408418657565	0.7707622298065985	0.8506825938566553
-40.80950927734375	29.018707275390625	train	0.4327611029148102	0.29452091455459595	0.1133585274219513	0.044718146324157715	0.08975003659725189	0.004968274384737015	0.37599544937428897	0.15453166477057262	0.24032992036405007
19.48303985595703	63.296119689941406	train	-0.014185965061187744	0.5011897683143616	0.022584401071071625	0.07991128414869308	0.04764176905155182	0.003905225545167923	0.09082290481607887	0.19378081152825177	0.11888509670079636
2.826728105545044	83.11418151855469	train	-0.01862087845802307	0.1444629430770874	0.02051623910665512	0.024976283311843872	0.06558407843112946	0.004530992358922958	0.11660978384527872	0.0671217292377702	0.06982366325369739
-36.35686111450195	-2.7999396324157715	train	0.6480699777603149	0.7175164818763733	0.22144627571105957	0.10523837804794312	0.42212677001953125	0.006671160459518433	0.6384148653773226	0.453545695866515	0.5483503981797497
-17.84244728088379	-40.664302825927734	train	0.956367552280426	0.7211055159568787	0.5798754692077637	0.17479097843170166	0.5414769649505615	0.00866565853357315	0.8255593477436481	0.5341296928327645	0.7140216154721275
-41.54292297363281	29.902637481689453	train	0.3330661356449127	0.22581201791763306	0.08013447374105453	0.03583219647407532	0.1127086877822876	0.00458361953496933	0.3811149032992036	0.09632157755024649	0.2153014789533561
-31.53265380859375	-5.646256923675537	train	0.6308946013450623	0.6116478443145752	0.3214191794395447	0.07848448306322098	0.4323101043701172	0.006042569875717163	0.6742510428517255	0.3414865377322715	0.5051194539249146
-21.228893280029297	-35.86892318725586	train	0.6252533197402954	0.8608828783035278	0.3692266643047333	0.22948148846626282	0.7508307099342346	0.008692402392625809	0.7373909745923397	0.5982176715965112	0.6870022753128555
-16.675878524780273	-32.46814727783203	train	0.6610304117202759	0.8177944421768188	0.5115035176277161	0.21458838880062103	0.5665905475616455	0.010159458965063095	0.7810011376564278	0.5972696245733787	0.714448236632537
11.521105766296387	76.92192840576172	train	-0.02062547206878662	0.25573742389678955	0.019444234669208527	0.04048989713191986	0.050637587904930115	0.003922615200281143	0.06295032233598787	0.07375805839969662	0.04835039817974972
11.2222318649292	84.49663543701172	train	-0.02758890390396118	0.1593835949897766	0.012067727744579315	0.02817361056804657	0.0442638173699379	0.003618389368057251	0.025976488433826318	0.023701175578308684	0.01478953356086462
34.88671112060547	-34.683902740478516	train	0.6878520846366882	0.9736987352371216	0.4161796569824219	0.4242551922798157	0.5382141470909119	0.1053975373506546	0.7637466818354189	0.8219567690557451	0.8145620022753128
25.156963348388672	62.844974517822266	train	-0.022763222455978394	0.6013699769973755	0.019058309495449066	0.10015062242746353	0.04531288146972656	0.003716409206390381	0.04740235115661737	0.2633674630261661	0.13850967007963594
-36.58878707885742	-2.205136775970459	train	0.6619769334793091	0.7006524801254272	0.15580439567565918	0.09092196822166443	0.4353979229927063	0.006235945969820023	0.6224876753886993	0.40405764125900645	0.5063993174061433
18.683879852294922	70.626953125	train	-0.023215144872665405	0.3615376651287079	0.014746636152267456	0.061248213052749634	0.040639862418174744	0.003603339195251465	0.03450891164201744	0.1361395525218051	0.06257110352673492
-18.850671768188477	-50.261207580566406	train	0.9644014239311218	0.8262209892272949	0.7860713005065918	0.17439612746238708	0.5439528226852417	0.006421875208616257	0.9063329541145242	0.5286310200985969	0.7545506257110353
-43.51711654663086	17.52937126159668	train	0.6391347050666809	0.7018741369247437	0.16492706537246704	0.12390734255313873	0.12103131413459778	0.004948768764734268	0.4668183541903678	0.3949563898369359	0.4236348122866894
33.8475341796875	47.432064056396484	train	-0.013501733541488647	0.3112371861934662	0.02912997454404831	0.04690515995025635	0.06777319312095642	0.004021678119897842	0.18050815320439895	0.11111111111111112	0.12272468714448237
31.44841766357422	37.20444107055664	train	-0.003598809242248535	0.30241328477859497	0.03441305086016655	0.04386968910694122	0.06717013567686081	0.004058212041854858	0.23265073947667805	0.1042851725445582	0.14590443686006827
-20.109378814697266	-42.55455017089844	train	0.962859570980072	0.7505215406417847	0.6014077067375183	0.10249357670545578	0.5796692371368408	0.009788990020751953	0.8623435722411833	0.5036025786879029	0.7209897610921502
-19.434303283691406	46.82693862915039	train	0.2309977412223816	0.469524621963501	0.04246645048260689	0.08451550453901291	0.06782598793506622	0.006319984793663025	0.2781569965870307	0.31266590822904816	0.285551763367463
39.3470344543457	-36.61116027832031	train	0.598197340965271	0.9783591628074646	0.36088505387306213	0.6395584940910339	0.7187091112136841	0.12406545877456665	0.7125521425862722	0.8767538869927948	0.8098691695108078
-25.697242736816406	-32.22359848022461	train	0.623494565486908	0.3931695818901062	0.28022488951683044	0.05250561237335205	0.6552670001983643	0.0058455392718315125	0.6879029199848313	0.24118316268486917	0.448094425483504
-12.611239433288574	55.459388732910156	train	0.05001893639564514	0.2450321614742279	0.03166939318180084	0.03797091543674469	0.057241007685661316	0.004971250891685486	0.19416003033750476	0.12362533181645811	0.13310580204778155
22.546775817871094	68.00578308105469	train	-0.028042614459991455	0.6061609387397766	0.005773529410362244	0.20626546442508698	0.024610623717308044	0.0038824528455734253	0.009480470231323474	0.34034888130451274	0.17178612059158133
-23.466520309448242	1.9509785175323486	train	0.6176424026489258	0.408420205116272	0.24185296893119812	0.05778704583644867	0.5177026987075806	0.06522775441408157	0.6473265073947668	0.37770193401592717	0.5099544937428896
-43.95438766479492	7.0831403732299805	train	0.6178454160690308	0.8180773854255676	0.22243183851242065	0.1797046810388565	0.23774515092372894	0.008012086153030396	0.5328024270003793	0.5618126659082291	0.5440841865756542
-10.054219245910645	43.45542526245117	train	0.20592083036899567	0.3398979604244232	0.04398511350154877	0.055794715881347656	0.07973743230104446	0.004914615303277969	0.29408418657565416	0.18866135760333713	0.2188566552901024
-23.280967712402344	10.818482398986816	train	0.41552722454071045	0.39447057247161865	0.23826706409454346	0.06980939209461212	0.1390349566936493	0.006434164941310883	0.4645430413348503	0.28668941979522183	0.3546643913538111
6.513127326965332	86.42852783203125	train	-0.0259721577167511	0.0954781174659729	0.013119213283061981	0.020025834441184998	0.04276396334171295	0.003708198666572571	0.028251801289343955	0.016306408797876374	0.013083048919226395
11.650713920593262	55.16611862182617	train	-0.009964942932128906	0.792876124382019	0.03154514729976654	0.4003976583480835	0.04031778872013092	0.07722805440425873	0.13708759954493743	0.720515737580584	0.4217861205915813
0.3029639422893524	77.79076385498047	train	-0.00868794322013855	0.22739994525909424	0.03030821681022644	0.03589309751987457	0.06630504131317139	0.003956679254770279	0.2036405005688282	0.058968524838832005	0.10992605233219567
-22.958616256713867	-32.34125900268555	train	0.6488364934921265	0.6134105920791626	0.3910367488861084	0.08814465999603271	0.6455973386764526	0.005802348256111145	0.7569207432688662	0.3456579446340539	0.564419795221843
20.82183265686035	65.69519805908203	train	-0.02118629217147827	0.5933027267456055	0.014239616692066193	0.09965038299560547	0.02905132621526718	0.003414630889892578	0.03375047402351156	0.2529389457717103	0.12784414106939704
-45.81328201293945	6.933777809143066	train	0.631637692451477	0.7670108079910278	0.28157156705856323	0.1446615308523178	0.19135066866874695	0.006149906665086746	0.5506257110352674	0.48274554417899135	0.5162116040955631
-16.736024856567383	35.78428649902344	train	0.2782883644104004	0.4861483871936798	0.06984204053878784	0.07840602099895477	0.11541667580604553	0.0055866725742816925	0.34945013272658326	0.276640121350019	0.29792377701934014
-39.60449981689453	29.43610954284668	train	0.677513062953949	0.33433714509010315	0.20611333847045898	0.048210859298706055	0.16071312129497528	0.005256086587905884	0.5322335987864998	0.1858172165339401	0.323094425483504
-10.787114143371582	-70.79666137695312	train	0.965992271900177	0.9802934527397156	0.8837020397186279	0.34445586800575256	0.6717818379402161	0.0663529708981514	0.9484262419416002	0.78839590443686	0.8872298065984072
-20.383773803710938	-50.29666519165039	train	0.9656221270561218	0.769697368144989	0.7414595484733582	0.14085426926612854	0.28026774525642395	0.013369046151638031	0.8225255972696246	0.5663632916192644	0.7292377701934016
11.188484191894531	35.629974365234375	train	-0.00218886137008667	0.5591835379600525	0.03812188282608986	0.09156263619661331	0.07051121443510056	0.004437822848558426	0.2567311338642397	0.2656427758816837	0.24800910125142206
-18.748226165771484	34.4787483215332	train	0.30727723240852356	0.6073206663131714	0.12004031240940094	0.0856042131781578	0.18683363497257233	0.005655363202095032	0.4260523321956769	0.32992036405005687	0.3651877133105802
-22.77090072631836	44.35719680786133	train	0.2519882321357727	0.5408176779747009	0.07689615339040756	0.09103335440158844	0.09379542618989944	0.006183512508869171	0.32897231702692453	0.33902161547212745	0.32764505119453924
-38.80320358276367	-26.68606185913086	train	0.9634573459625244	0.8142289519309998	0.4441812038421631	0.16040904819965363	0.10352890193462372	0.0069123804569244385	0.6465680697762609	0.5303375047402351	0.5928612059158134
12.867782592773438	55.33831024169922	train	-0.013630032539367676	0.690039873123169	0.02567620575428009	0.2832728326320648	0.051020413637161255	0.005705520510673523	0.11167993932499053	0.49317406143344716	0.3101535836177474
-55.45774841308594	9.826961517333984	train	0.7821716070175171	0.8400866985321045	0.3534301817417145	0.23341453075408936	0.10296828299760818	0.004879690706729889	0.5663632916192644	0.4880546075085324	0.5277303754266212
-47.60038375854492	-7.35816764831543	train	0.6933107972145081	0.7444484233856201	0.5758361220359802	0.1324259638786316	0.3225677013397217	0.008416775614023209	0.7317026924535458	0.5134622677284794	0.6433447098976108
-36.74790573120117	14.652758598327637	train	0.6082533001899719	0.6661286354064941	0.13417521119117737	0.09698449820280075	0.19229769706726074	0.00571070984005928	0.46871444823663255	0.38585513841486535	0.4195108077360637
-17.43996810913086	-32.23587417602539	train	0.6638757586479187	0.7723236680030823	0.4959239661693573	0.14379090070724487	0.5521386861801147	0.008601877838373184	0.7781569965870307	0.5324232081911263	0.6824516496018203
19.087724685668945	52.14786148071289	train	-0.011835634708404541	0.7520429491996765	0.03024892508983612	0.1565549671649933	0.06291913986206055	0.00517350435256958	0.1765263557072431	0.4389457717102769	0.3122866894197952
-17.480329513549805	-42.3265380859375	train	0.9374126195907593	0.8023427724838257	0.6650598049163818	0.1459643542766571	0.5643296837806702	0.012465260922908783	0.8369359120212363	0.5788775123246114	0.7437428896473265
18.6239013671875	63.667015075683594	train	-0.015671968460083008	0.5523554086685181	0.022581584751605988	0.10162068158388138	0.04225727915763855	0.003931351006031036	0.07603337125521425	0.2567311338642397	0.14960182025028443
-15.045654296875	-66.04629516601562	train	0.9668876528739929	0.9103010296821594	0.884003221988678	0.27089723944664	0.3907932639122009	0.011089984327554703	0.8934395145999242	0.6452408039438756	0.7974971558589306
-25.025249481201172	38.542057037353516	train	0.31116488575935364	0.5976243615150452	0.09755981713533401	0.09630469232797623	0.08338543772697449	0.005265146493911743	0.35210466439135385	0.3295411452408039	0.3330489192263936
-7.3734130859375	45.425331115722656	train	0.17175686359405518	0.3097495436668396	0.058710966259241104	0.05416497588157654	0.1229824423789978	0.0050013624131679535	0.3335229427379598	0.1774744027303754	0.23151308304891924
14.740585327148438	69.58465576171875	train	-0.015843093395233154	0.2900962233543396	0.021160095930099487	0.04198409616947174	0.04574614763259888	0.0037624388933181763	0.07622298065984072	0.08134243458475542	0.05716723549488055
24.528507232666016	55.97174835205078	train	-0.01707148551940918	0.4467964768409729	0.025212138891220093	0.096009761095047	0.05802960693836212	0.005906775593757629	0.11111111111111112	0.3194918467956011	0.2016496018202503
-42.192996978759766	-1.266493320465088	train	0.6175366044044495	0.7644339799880981	0.3103136122226715	0.14902502298355103	0.37292951345443726	0.007550135254859924	0.6298824421691315	0.518202502844141	0.5736632536973834
-11.020153999328613	-71.57682037353516	train	0.966642439365387	0.9660470485687256	0.9645938873291016	0.3302533030509949	0.701528012752533	0.012115869671106339	0.9603716344330678	0.7051573758058399	0.8467007963594995
-47.70691680908203	-8.565027236938477	train	0.7760369777679443	0.6840951442718506	0.48851990699768066	0.0952700525522232	0.20869353413581848	0.007582947611808777	0.6623056503602579	0.4391353811149033	0.5556029579067121
20.969030380249023	74.6318130493164	train	-0.029165029525756836	0.34840214252471924	0.007434621453285217	0.05480274558067322	0.04362429678440094	0.0033510252833366394	0.018581721653394008	0.12021236253318164	0.04678612059158134
-24.913650512695312	35.734500885009766	train	0.2993117868900299	0.685124933719635	0.10478042811155319	0.11182745546102524	0.10525736212730408	0.0060538314282894135	0.3636708380735684	0.43193022373909745	0.40301478953356085
-22.093673706054688	39.83644104003906	train	0.2749983072280884	0.6195961236953735	0.05538199469447136	0.12753744423389435	0.09238504618406296	0.006587062031030655	0.3265073947667804	0.4323094425483504	0.3853811149032992
21.940950393676758	55.27302932739258	train	-0.01648402214050293	0.5714421272277832	0.027066044509410858	0.11059734225273132	0.059835419058799744	0.00404723733663559	0.12571103526734928	0.2828972317026925	0.18842434584755405
-27.6625919342041	-4.151125907897949	train	0.6001404523849487	0.472768098115921	0.3926638662815094	0.05968138575553894	0.2168826162815094	0.006775617599487305	0.5813424345847554	0.2956010618126659	0.41581342434584756
19.367937088012695	63.08009719848633	train	-0.015868961811065674	0.510992705821991	0.021795764565467834	0.09241264313459396	0.04634593427181244	0.003858756273984909	0.07792946530147894	0.21767159651118695	0.12798634812286688
-16.615800857543945	-49.68933868408203	train	0.9628372192382812	0.9407343864440918	0.6330926418304443	0.23332035541534424	0.31872662901878357	0.009694110602140427	0.7878270762229805	0.6291240045506257	0.7315130830489192
-22.85748863220215	0.454071581363678	train	0.300188809633255	0.3213955760002136	0.1532052904367447	0.0442909300327301	0.38919520378112793	0.005083587020635605	0.5223739097459233	0.1691315889268108	0.30858930602957907
-25.33195686340332	-43.25305938720703	train	0.9645470976829529	0.8758876323699951	0.7445350885391235	0.23604775965213776	0.7586981058120728	0.005602613091468811	0.9243458475540387	0.5284414106939704	0.7627986348122866
15.51913833618164	-76.84163665771484	train	0.9666930437088013	0.996867299079895	0.5462375283241272	0.8383178114891052	0.42297452688217163	0.6607421636581421	0.8572241183162684	0.9844520288206295	0.949089874857793
-18.21528434753418	-30.125871658325195	train	0.6436852216720581	0.7415633201599121	0.36882588267326355	0.17056003212928772	0.5177720785140991	0.006799783557653427	0.7281001137656427	0.5083428138035647	0.6382252559726962
23.613590240478516	52.06435775756836	train	-0.011411666870117188	0.5220510959625244	0.03563494607806206	0.09647061675786972	0.06466665118932724	0.004811976104974747	0.2049677664012135	0.28479332574895716	0.2289533560864619
-23.87042808532715	8.672962188720703	train	0.5737870931625366	0.45278650522232056	0.2202790081501007	0.0729038417339325	0.2069842368364334	0.0061498284339904785	0.49981039059537347	0.2914296549108835	0.3757110352673493
1.552112340927124	27.22163963317871	train	0.10025468468666077	0.7402822971343994	0.1520179957151413	0.17772288620471954	0.21067966520786285	0.005377326160669327	0.4116420174440652	0.4571482745544178	0.4405574516496018
-28.1297550201416	-22.95048713684082	train	0.962127149105072	0.7583446502685547	0.43621402978897095	0.11357738822698593	0.2841745615005493	0.006672978401184082	0.7155858930602959	0.4761092150170649	0.6146188850967008
-24.825349807739258	51.28602981567383	train	0.14366212487220764	0.554301917552948	0.03836772218346596	0.0841597244143486	0.05586002767086029	0.004696466028690338	0.21691315889268106	0.26374668183541905	0.22511376564277588
15.233942031860352	70.05650329589844	train	-0.019475936889648438	0.3034778833389282	0.019879058003425598	0.04583257436752319	0.044331833720207214	0.0040255337953567505	0.05764125900644671	0.10599165718619642	0.05915813424345848
10.573393821716309	35.792083740234375	train	0.04372483491897583	0.5847077965736389	0.041158560663461685	0.09692182391881943	0.07652085274457932	0.004481956362724304	0.27701934015927193	0.2899127796738718	0.2737485779294653
-11.279047966003418	-61.26825714111328	train	0.9647161364555359	0.9462428092956543	0.6782611012458801	0.22627751529216766	0.3558863401412964	0.12717944383621216	0.8357982555934774	0.7062950322335988	0.7922354948805461
-16.392663955688477	-32.26683044433594	train	0.6341899633407593	0.7982796430587769	0.4946046769618988	0.1554214507341385	0.5088797211647034	0.00945822149515152	0.7500948047023132	0.5589685248388321	0.677901023890785
-25.002622604370117	35.37834930419922	train	0.3064555823802948	0.7022579908370972	0.11857101321220398	0.12261686474084854	0.10987160354852676	0.005575202405452728	0.37864998103905956	0.42112248767538873	0.4050056882821388
-39.35142517089844	19.89667510986328	train	0.7355058789253235	0.6221559047698975	0.22349503636360168	0.08276505768299103	0.16665154695510864	0.005768008530139923	0.550056882821388	0.3395904436860069	0.42804323094425484
-38.754180908203125	-26.759572982788086	train	0.9640097618103027	0.8582595586776733	0.5008131265640259	0.17821022868156433	0.11615346372127533	0.007098264992237091	0.6738718240424726	0.5547971179370497	0.6217292377701934
-43.36174011230469	-3.032609701156616	train	0.6418691277503967	0.8124929070472717	0.21972155570983887	0.18398736417293549	0.3714847266674042	0.008463863283395767	0.611869548729617	0.5667425104285172	0.585608646188851
-11.253264427185059	55.17787170410156	train	0.09088534116744995	0.28834018111228943	0.033951885998249054	0.040372371673583984	0.06464862078428268	0.00435204803943634	0.22828972317026927	0.10883579825559347	0.14590443686006827
-16.4261531829834	31.45319175720215	train	0.28532978892326355	0.6080290079116821	0.1622857302427292	0.09692823141813278	0.12309367954730988	0.00678509846329689	0.39059537353052715	0.3976109215017065	0.39419795221843
-25.177204132080078	37.98909378051758	train	0.3808516561985016	0.6397548913955688	0.12008952349424362	0.10120047628879547	0.0920039489865303	0.005297459661960602	0.37959802806219184	0.36480849450132724	0.3720136518771331
-47.06352233886719	4.722092628479004	train	0.6139634847640991	0.82331782579422	0.2584354281425476	0.20282191038131714	0.22813917696475983	0.0073095038533210754	0.5401971937808115	0.5606750094804702	0.5467861205915814
34.849082946777344	21.438581466674805	train	-0.008379697799682617	0.7819787859916687	0.03586650639772415	0.29272258281707764	0.10137716680765152	0.009390540421009064	0.27000379218809256	0.6016306408797877	0.4436860068259386
20.88254737854004	73.48040771484375	train	-0.030147284269332886	0.3690345287322998	0.004905864596366882	0.048482999205589294	0.04256550967693329	0.003125108778476715	0.014979142965491089	0.11490329920364051	0.043515358361774746
-37.537025451660156	6.970239162445068	train	0.6498022079467773	0.7269743084907532	0.23807594180107117	0.1325192153453827	0.22989249229431152	0.0056871771812438965	0.565036025786879	0.4400834281380357	0.5002844141069397
13.309475898742676	67.37727355957031	train	-0.014492988586425781	0.35967129468917847	0.026875346899032593	0.05985671281814575	0.05573665350675583	0.006049394607543945	0.12324611300720516	0.2512324611300721	0.1706484641638225
9.715107917785645	-74.04039001464844	train	0.9652382731437683	0.9846819043159485	0.7704759240150452	0.6377342343330383	0.4517989754676819	0.5497658848762512	0.8919226393629124	0.956389836935912	0.9544937428896474
-24.495023727416992	43.158756256103516	train	0.2999939024448395	0.6182295083999634	0.103025421500206	0.09469283372163773	0.08124323189258575	0.005112215876579285	0.34186575654152446	0.32954114524080397	0.3282138794084186
2.0821518898010254	71.3554916381836	train	-0.005772829055786133	0.2481711506843567	0.03444633260369301	0.0388631671667099	0.06885779649019241	0.004124406725168228	0.2335987864998104	0.08001516875237012	0.1350967007963595
20.45124053955078	58.21599197387695	train	-0.015061795711517334	0.4999569356441498	0.02416461706161499	0.11424704641103745	0.05348712205886841	0.004513878375291824	0.10580204778156997	0.29086082669700414	0.18543799772468714
-29.20705223083496	45.828914642333984	train	0.12088003754615784	0.6292123794555664	0.036329686641693115	0.1304320991039276	0.060946375131607056	0.0049419403076171875	0.2254455821008722	0.372392870686386	0.300056882821388
-3.6068296432495117	-50.57396697998047	train	0.9479172825813293	0.9398972988128662	0.6947323679924011	0.38313382863998413	0.27870607376098633	0.2010103315114975	0.7485779294653016	0.7897231702692453	0.7810011376564278
19.498401641845703	53.29133224487305	train	-0.01077154278755188	0.6363875269889832	0.029812529683113098	0.12669230997562408	0.060792773962020874	0.004160244017839432	0.17178612059158135	0.32954114524080397	0.24146757679180886
-17.637483596801758	51.08328628540039	train	0.21903273463249207	0.37984949350357056	0.03724014386534691	0.05767287313938141	0.06116785109043121	0.005721863359212875	0.23530527114144864	0.2387182404247251	0.21743458475540386
-0.6526457071304321	-66.03734588623047	train	0.9600136280059814	0.9335599541664124	0.7658771276473999	0.5853050947189331	0.1801263391971588	0.004558179527521133	0.7195676905574517	0.6033371255214259	0.6764789533560864
19.679372787475586	-75.344482421875	train	0.9670901298522949	1.0031813383102417	0.4353100657463074	0.5918247103691101	0.44441288709640503	0.7622970938682556	0.841676147136898	0.9762988244216912	0.9365756541524459
14.253707885742188	43.0988655090332	train	-0.004110991954803467	0.6155826449394226	0.03813689574599266	0.10737845301628113	0.0677420049905777	0.00429128110408783	0.24762988244216913	0.31266590822904816	0.27033560864618883
41.332740783691406	-36.25597381591797	train	0.6149824857711792	0.9873037338256836	0.42422646284103394	0.705283522605896	0.9338052868843079	0.40318262577056885	0.7485779294653016	0.9562002275312856	0.8687428896473265
-25.24687385559082	-43.53004837036133	train	0.9661375284194946	0.9467935562133789	0.7618014812469482	0.30485421419143677	0.7801230549812317	0.009928721934556961	0.9461509290860827	0.6551004929844519	0.8222411831626848
-20.97549819946289	-31.984487533569336	train	0.6665182113647461	0.6595727801322937	0.5528669357299805	0.10226088762283325	0.6061273813247681	0.006903313100337982	0.7999620781190746	0.4370496776640121	0.6494596131968146
17.417438507080078	-76.46431732177734	train	0.9670698642730713	0.9987044334411621	0.5933788418769836	0.857851505279541	0.8076837658882141	0.5880281329154968	0.9304133485020857	0.9810390595373529	0.9820819112627986
16.730932235717773	62.57632064819336	train	-0.011514127254486084	0.5393862128257751	0.031011365354061127	0.09257818758487701	0.05646340548992157	0.0042189061641693115	0.16173682214637844	0.24554417899127798	0.18373151308304891
-26.93360137939453	-8.66319465637207	train	0.5841946005821228	0.5714229345321655	0.48635610938072205	0.08169246464967728	0.3352579176425934	0.007333781570196152	0.6545316647705727	0.3608266970041714	0.5042662116040956
-3.1821718215942383	-50.11970901489258	train	0.9598500728607178	0.959744930267334	0.632806658744812	0.3555472493171692	0.2544712424278259	0.18521083891391754	0.7343572241183162	0.7834660599165719	0.7657849829351535
26.03076934814453	58.85533142089844	train	-0.01206660270690918	0.5530068278312683	0.02760767936706543	0.09071435779333115	0.060387469828128815	0.00423077866435051	0.15491088357982555	0.24800910125142206	0.18302047781569966
-21.741418838500977	34.92601013183594	train	0.2981701195240021	0.7023789882659912	0.11344115436077118	0.18869227170944214	0.13756166398525238	0.006235245615243912	0.38869927948426247	0.4908987485779295	0.44795221843003413
29.943283081054688	-67.87956237792969	train	0.654259979724884	0.9156621694564819	0.4839906692504883	0.37147021293640137	0.1305307298898697	0.3751419484615326	0.6031475161167994	0.7978763746681835	0.6877133105802048
-43.871551513671875	-2.496422052383423	train	0.6277660131454468	0.8508390188217163	0.2592824697494507	0.18179911375045776	0.32678353786468506	0.00896524265408516	0.5989761092150171	0.5828593098217673	0.5857508532423208
11.345701217651367	53.1771240234375	train	-0.00793522596359253	0.859778881072998	0.040090806782245636	0.42210787534713745	0.0700463354587555	0.005173426121473312	0.2500948047023132	0.5826697004171407	0.42633674630261664
-20.349075317382812	-35.345333099365234	train	0.6597070097923279	0.8509631752967834	0.3654977083206177	0.18998673558235168	0.6977571249008179	0.008525855839252472	0.7586272279105044	0.580394387561623	0.6949658703071673
-36.2459831237793	-26.712818145751953	train	0.9619969725608826	0.7374647855758667	0.47953322529792786	0.10593988746404648	0.17109262943267822	0.008274629712104797	0.6733029958285931	0.48938187334091765	0.5914391353811149
34.91640853881836	48.04725646972656	train	-0.014975786209106445	0.2980131208896637	0.027237139642238617	0.0462365597486496	0.06526050716638565	0.004335265606641769	0.1541524459613197	0.12248767538869927	0.11305460750853241
10.950188636779785	79.22836303710938	train	-0.028800785541534424	0.26443225145339966	0.011056371033191681	0.039511099457740784	0.03796480596065521	0.004037637263536453	0.01744406522563519	0.08058399696624953	0.029152445961319683
1.3774824142456055	80.05117797851562	train	-0.01677420735359192	0.2536609470844269	0.022874154150485992	0.038447290658950806	0.062063224613666534	0.003992058336734772	0.11850587789154342	0.07281001137656427	0.07281001137656429
-33.11012268066406	3.3805501461029053	train	0.631004273891449	0.5858962535858154	0.26149803400039673	0.07981699705123901	0.2106081247329712	0.0058172643184661865	0.5504361016306408	0.32195676905574516	0.41552901023890787
36.08127212524414	50.87330627441406	train	-0.0150032639503479	0.29313650727272034	0.028186708688735962	0.04336610436439514	0.0667157769203186	0.005439352244138718	0.16287447857413728	0.17064846416382254	0.1416382252559727
-18.549827575683594	-49.171844482421875	train	0.9613473415374756	0.7986621260643005	0.6742647886276245	0.1446063369512558	0.37262147665023804	0.010630417615175247	0.7959802806219188	0.5621918847174819	0.7114618885096701
9.288557052612305	-75.58353424072266	train	0.9689046740531921	0.9900220632553101	0.8384535908699036	0.6684392690658569	0.27304089069366455	0.6318206787109375	0.8517254455821007	0.9715585893060296	0.9408418657565415
-37.72764205932617	-5.538473129272461	train	0.5515123605728149	0.7521437406539917	0.2466733157634735	0.11539457738399506	0.5349865555763245	0.006135229021310806	0.633295411452408	0.4575274933636708	0.54806598407281
-31.222206115722656	-21.69898796081543	train	0.8470221757888794	0.7755469083786011	0.3167102038860321	0.17907366156578064	0.2577105760574341	0.005992364138364792	0.6380356465680698	0.4998103905953735	0.5713879408418658
15.506481170654297	54.1580696105957	train	-0.00921410322189331	0.6562035083770752	0.031279176473617554	0.18688784539699554	0.058848462998867035	0.004772298038005829	0.17842244975350777	0.40803943875616233	0.2982081911262799
-34.867652893066406	-28.072032928466797	train	0.9638491272926331	0.7705191969871521	0.5674284100532532	0.1347518265247345	0.1735009253025055	0.007496792823076248	0.7256351915054987	0.5102389078498293	0.6372298065984072
23.630666732788086	57.972984313964844	train	-0.015791654586791992	0.5069724917411804	0.02470296621322632	0.08010594546794891	0.0576915368437767	0.004117213189601898	0.11490329920364051	0.20875995449374293	0.14050056882821388
-47.48299789428711	5.210603713989258	train	0.6192499995231628	0.8190329670906067	0.2625284194946289	0.22296106815338135	0.21134164929389954	0.0060694292187690735	0.5386803185437997	0.5341296928327645	0.5331342434584756
-6.424304485321045	-70.41282653808594	train	0.9665533900260925	0.9641597867012024	0.8914942741394043	0.3251327574253082	0.33497798442840576	0.008819438517093658	0.8710656048540008	0.6723549488054608	0.7974971558589306
-14.814237594604492	-31.212459564208984	train	0.6686416864395142	0.7615946531295776	0.4397541880607605	0.23405247926712036	0.48345035314559937	0.007253766059875488	0.7519908987485779	0.5487296169890027	0.6743458475540387
-36.8737678527832	-6.137786388397217	train	0.6170741319656372	0.7454694509506226	0.32900336384773254	0.1328144371509552	0.5046913027763367	0.0067300982773303986	0.6863860447478195	0.4865377322715207	0.5986916951080774
-22.927236557006836	-35.451541900634766	train	0.5845876932144165	0.791042149066925	0.5078789591789246	0.16737806797027588	0.7890167236328125	0.007005423307418823	0.7504740235115662	0.5273037542662116	0.6629692832764505
-27.07158660888672	37.28559494018555	train	0.20537877082824707	0.5688536763191223	0.05456574633717537	0.09488809108734131	0.06904732435941696	0.004592340439558029	0.2832764505119454	0.285930982176716	0.2731797497155859
18.687179565429688	55.71499252319336	train	-0.011604845523834229	0.6313431262969971	0.02855783700942993	0.2153230458498001	0.06025092303752899	0.0046746134757995605	0.16097838452787258	0.403488813045127	0.28398748577929467
-9.194398880004883	-68.74947357177734	train	0.9658623337745667	0.9781534671783447	0.8327873945236206	0.341491162776947	0.49783825874328613	0.03599042072892189	0.9194160030337505	0.7643155100492983	0.8623435722411832
16.469728469848633	56.45723342895508	train	-0.01585310697555542	0.6506868004798889	0.020937204360961914	0.19813251495361328	0.0490410253405571	0.004538971930742264	0.08039438756162305	0.3991277967387183	0.24004550625711035
-25.242952346801758	51.02507400512695	train	0.12555202841758728	0.5396385788917542	0.034640438854694366	0.07509206980466843	0.05484174191951752	0.00403958186507225	0.20136518771331058	0.20781190747061054	0.18401592718998863
-45.97642517089844	6.863500595092773	train	0.6202716827392578	0.7512082457542419	0.2583439350128174	0.1595746874809265	0.18439538776874542	0.00562189519405365	0.5267349260523322	0.4607508532423208	0.4934584755403868
-44.182613372802734	16.19705581665039	train	0.6628766655921936	0.7380676865577698	0.16389352083206177	0.17830339074134827	0.14628322422504425	0.005702327936887741	0.49886234357224124	0.47269624573378843	0.4860637087599545
-44.516937255859375	20.69488525390625	train	0.6034789085388184	0.6635024547576904	0.12362886220216751	0.13338209688663483	0.07620170712471008	0.004893772304058075	0.37827076222980655	0.3873720136518772	0.383674630261661
-38.55016326904297	-23.70056915283203	train	0.9622570276260376	0.6901275515556335	0.3090638816356659	0.08752527832984924	0.173098623752594	0.00979238748550415	0.626848691695108	0.450701554797118	0.5372582480091013
-23.057588577270508	-37.11566925048828	train	0.6360130906105042	0.8202428817749023	0.3904259502887726	0.1704130619764328	0.912275493144989	0.0072766318917274475	0.7590064467197571	0.543610163064088	0.6763367463026166
-27.088842391967773	-36.687564849853516	train	0.9604709148406982	0.7018406987190247	0.40676313638687134	0.08516164869070053	0.597904622554779	0.00842997059226036	0.7954114524080395	0.4361016306408798	0.6449089874857793
14.097818374633789	49.48967361450195	train	-0.0038179755210876465	0.6482114791870117	0.03924131393432617	0.13584893941879272	0.06158723682165146	0.004340957850217819	0.22772089495638984	0.3530527114144862	0.2886803185437998
-46.24440383911133	7.0146565437316895	train	0.6425299048423767	0.7714839577674866	0.2911573648452759	0.1724543571472168	0.17324994504451752	0.005229774862527847	0.5555555555555556	0.4577171027682973	0.5069681456200228
27.668609619140625	54.01211929321289	train	-0.012338101863861084	0.5440284609794617	0.024501614272594452	0.08786017447710037	0.059740595519542694	0.0037974752485752106	0.13860447478194918	0.21539628365566932	0.15784982935153585
-42.83790969848633	17.7481746673584	train	0.7163445353507996	0.6985684633255005	0.17059138417243958	0.10909809917211533	0.1498805582523346	0.005440663546323776	0.5155479711793705	0.4053849070913917	0.45250284414106945
-7.129802227020264	-54.84760665893555	train	0.9634211659431458	0.967418909072876	0.5680696368217468	0.5719205737113953	0.18500778079032898	0.01152147725224495	0.7262040197193781	0.7810011376564278	0.7568259385665529
34.863956451416016	36.923892974853516	train	-0.007622957229614258	0.33807843923568726	0.0344494991004467	0.05560170114040375	0.08811601251363754	0.008211258798837662	0.25483503981797495	0.2857413727720895	0.25881683731513083
-6.225566387176514	52.419559478759766	train	0.19921186566352844	0.2398185133934021	0.16153660416603088	0.03740786015987396	0.11183832585811615	0.0066732801496982574	0.3653773227152067	0.1907470610542283	0.25497724687144485
36.814048767089844	-37.60147476196289	train	0.6245355606079102	0.9823079109191895	0.31072354316711426	0.5823035836219788	0.4827818274497986	0.141961008310318	0.6770951839211224	0.8924914675767918	0.7959328782707622
-27.14724349975586	-24.23989486694336	train	0.960352897644043	0.8109894394874573	0.32730817794799805	0.17018374800682068	0.3182407021522522	0.008173681795597076	0.6882821387940843	0.5551763367463026	0.6311149032992036
-47.69658279418945	-7.82570219039917	train	0.7295531034469604	0.6918926239013672	0.5434081554412842	0.10638592392206192	0.28826457262039185	0.007012967020273209	0.7093287827076223	0.45695866514979144	0.600113765642776
23.22431182861328	61.09282684326172	train	-0.019553452730178833	0.5395817756652832	0.021010510623455048	0.09433598071336746	0.05254313349723816	0.003928862512111664	0.0764125900644672	0.23284034888130453	0.13452787258248008
-48.469879150390625	-5.3069939613342285	train	0.6427680850028992	0.7906227111816406	0.4452670216560364	0.24535039067268372	0.3139592111110687	0.006162554025650024	0.674061433447099	0.5333712552142585	0.6129124004550626
-14.593693733215332	-57.508155822753906	train	0.9642884135246277	0.9090065956115723	0.5834129452705383	0.2875725030899048	0.08201171457767487	0.005129009485244751	0.6700796359499431	0.5291998483124764	0.6082195676905575
-42.11990737915039	0.5857954025268555	train	0.6259148120880127	0.7271282076835632	0.3299585282802582	0.11305378377437592	0.2982344627380371	0.008912287652492523	0.6188850967007964	0.5005688282138795	0.5571672354948806
-15.416784286499023	-66.8281478881836	train	0.9693043231964111	0.9230141043663025	0.8134927153587341	0.2536159157752991	0.14738890528678894	0.012681666761636734	0.7906712172923777	0.6520667425104285	0.7420364050056882
28.932388305664062	45.68248748779297	train	-0.011649906635284424	0.3726256489753723	0.02711796760559082	0.06733622401952744	0.05826167017221451	0.0043083056807518005	0.14789533560864618	0.17804323094425487	0.1353811149032992
0.6875274777412415	74.65219116210938	train	-0.017892032861709595	0.1939508318901062	0.03332730010151863	0.03384871780872345	0.0945836529135704	0.004678625613451004	0.20913917330299583	0.08911642017444064	0.12514220705346984
-17.599733352661133	-46.33857727050781	train	0.9601906538009644	0.8172820806503296	0.5768779516220093	0.1354064643383026	0.4337129592895508	0.019770724698901176	0.7993932499051953	0.5862722791050436	0.7253981797497155
-20.226438522338867	-50.981693267822266	train	0.9669168591499329	0.7979428172111511	0.8538379669189453	0.13319486379623413	0.3755614757537842	0.009700365364551544	0.8871824042472506	0.5466439135381115	0.7525597269624573
-9.159173965454102	-73.35408020019531	train	0.9715573787689209	0.9864650964736938	0.9808891415596008	0.4028781056404114	0.6553286910057068	0.17700199782848358	0.9776260902540767	0.8775123246113007	0.9502275312855517
14.5557279586792	50.272613525390625	train	-0.0027858614921569824	0.6734670996665955	0.03739672154188156	0.14587998390197754	0.06006220728158951	0.004183270037174225	0.21824042472506636	0.3572241183162685	0.2881114903299204
-22.905847549438477	-32.612361907958984	train	0.6365017294883728	0.6648131608963013	0.40197429060935974	0.09630338847637177	0.6708316802978516	0.005918782204389572	0.751611679939325	0.39362912400455063	0.590443686006826
-0.4733479619026184	-67.42780303955078	train	0.9659084677696228	0.9798898100852966	0.8287272453308105	0.5578674077987671	0.2785392999649048	0.026493526995182037	0.8342813803564657	0.8367463026166098	0.8676052332195676
21.424772262573242	-77.35969543457031	train	0.9647678136825562	0.9858811497688293	0.5706202983856201	0.6770324110984802	0.4091721773147583	0.799690306186676	0.8378839590443686	0.972885855138415	0.9338737201365188
-14.188724517822266	49.43976593017578	train	0.1674715280532837	0.34996119141578674	0.03969492018222809	0.05785109102725983	0.06482437252998352	0.004622284322977066	0.25161167993932504	0.17993932499051954	0.19311717861205915
6.491788864135742	79.13269805908203	train	-0.02198493480682373	0.1990235447883606	0.023781180381774902	0.0331549346446991	0.057511597871780396	0.004279755055904388	0.09044368600682594	0.06351915054986727	0.05460750853242321
-24.17513084411621	-42.847530364990234	train	0.9637466073036194	0.9555889368057251	0.6823153495788574	0.3590417504310608	0.7122289538383484	0.008307509124279022	0.9048160788775124	0.6727341676147137	0.8120022753128555
-29.6110782623291	-7.5672383308410645	train	0.6390137672424316	0.5643032193183899	0.40149053931236267	0.08203105628490448	0.42007017135620117	0.006250690668821335	0.7025028441410693	0.3344709897610922	0.5167804323094425
13.67176342010498	35.26947784423828	train	0.13766823709011078	0.5346953272819519	0.0495174266397953	0.09172803908586502	0.0942249447107315	0.00510498508810997	0.30773606370875994	0.28877512324611304	0.28825369738339024
17.30517578125	56.46319580078125	train	-0.020365774631500244	0.7017064094543457	0.017816215753555298	0.3313904404640198	0.05528450012207031	0.004481479525566101	0.07243079256731133	0.4550625711035267	0.27189988623435724
-15.762259483337402	-33.14266586303711	train	0.6629006266593933	0.8506344556808472	0.5272965431213379	0.1958012580871582	0.5826824307441711	0.010094832628965378	0.7889647326507395	0.5989761092150171	0.7209897610921502
-36.427391052246094	19.15699005126953	train	0.6217412352561951	0.6041240692138672	0.17208397388458252	0.09129318594932556	0.1398465484380722	0.004887789487838745	0.46643913538111487	0.3041334850208571	0.3654721274175199
-51.36539077758789	7.2396345138549805	train	0.6607472896575928	0.7637735605239868	0.28014975786209106	0.2386218160390854	0.1495995819568634	0.004855532199144363	0.5489192263936292	0.4641638225255973	0.5068259385665529
37.79758834838867	-35.799468994140625	train	0.6146219968795776	0.9671236276626587	0.3145645260810852	0.48420798778533936	0.6301290988922119	0.012289702892303467	0.6951080773606372	0.7739855896852483	0.7299488054607508
-35.33739471435547	1.803450345993042	train	0.6909644603729248	0.6947159767150879	0.32686421275138855	0.09979187697172165	0.28958386182785034	0.011250115931034088	0.6492226014410315	0.49374288964732643	0.577787258248009
-19.900781631469727	-33.0396728515625	train	0.6049363613128662	0.7428504824638367	0.4307214021682739	0.13001787662506104	0.6225197315216064	0.007846079766750336	0.7248767538869929	0.5017064846416383	0.631683731513083
22.764095306396484	55.88102722167969	train	-0.014893710613250732	0.5603370666503906	0.025392599403858185	0.10092682391405106	0.05952338129281998	0.004362482577562332	0.12571103526734925	0.28403488813045125	0.1891353811149033
-33.307430267333984	-38.667293548583984	train	0.9617865085601807	0.4772845208644867	0.6464167833328247	0.06483996659517288	0.5065171122550964	0.006573423743247986	0.8420553659461509	0.2959802806219189	0.585608646188851
35.297401428222656	48.920589447021484	train	-0.01566597819328308	0.3340153992176056	0.0282561257481575	0.05360640585422516	0.06336058676242828	0.004912924021482468	0.14865377322715206	0.18126659082290483	0.1383674630261661
23.70470428466797	-24.639070510864258	train	0.6715454459190369	0.8423283100128174	0.42558252811431885	0.3614010810852051	0.45957547426223755	0.005262825638055801	0.7413727720894956	0.5544178991277967	0.6692263936291241
17.655601501464844	52.18437194824219	train	-0.010820120573043823	0.625863254070282	0.029403887689113617	0.1816907525062561	0.06202871352434158	0.003920994699001312	0.1727341676147137	0.3426241941600303	0.2524175199089875
17.09422492980957	-80.41458892822266	train	0.9698225259780884	1.0078188180923462	0.6699550747871399	1.048138976097107	0.31092017889022827	0.9521071314811707	0.8503981797497154	0.9979142965491089	0.9482366325369738
16.054269790649414	-79.760009765625	train	0.970418393611908	0.9998470544815063	0.7062728404998779	0.9448468089103699	0.17648287117481232	0.7645654082298279	0.7973075464543041	0.9908987485779295	0.9155290102389078
14.036393165588379	55.37434387207031	train	-0.016398638486862183	0.7243130207061768	0.0226377472281456	0.26060622930526733	0.053032487630844116	0.004529986530542374	0.09347743648084945	0.4391353811149033	0.2704778156996587
-32.434207916259766	-6.525811195373535	train	0.6549888849258423	0.6295874714851379	0.399483859539032	0.08838533610105515	0.4761456251144409	0.006523583084344864	0.7335987864998105	0.38016685627607133	0.571103526734926
14.431471824645996	-74.3213882446289	train	0.9662606716156006	0.9891743659973145	0.5565109252929688	0.6650587320327759	0.3094594478607178	0.559860348701477	0.810200985968904	0.9658703071672355	0.912542662116041
29.145444869995117	49.00286102294922	train	-0.009305179119110107	0.4517638683319092	0.030364274978637695	0.06051623821258545	0.06427227705717087	0.004514690488576889	0.19340159271899884	0.19776260902540765	0.17349260523321958
10.196330070495605	79.92318725585938	train	-0.024361848831176758	0.21709513664245605	0.012809999287128448	0.033690065145492554	0.04277887940406799	0.0037801265716552734	0.031095942358740997	0.04512703830109974	0.02104664391353811
-28.268451690673828	44.86231231689453	train	0.29407998919487	0.6668158173561096	0.0452059842646122	0.10788396745920181	0.06620238721370697	0.005690410733222961	0.29142965491088363	0.40633295411452414	0.3543799772468714
-7.019423961639404	-50.63805389404297	train	0.9632732272148132	0.9454203844070435	0.4380228817462921	0.3646503984928131	0.2273389846086502	0.011245537549257278	0.7097080015168752	0.6964353431930225	0.704778156996587
-42.544578552246094	7.2291259765625	train	0.6945371627807617	0.7890953421592712	0.2813299000263214	0.14508606493473053	0.16733050346374512	0.007342979311943054	0.5701554797117937	0.5202882062950321	0.5447952218430034
12.8387451171875	-74.83348846435547	train	0.967249870300293	0.9905501008033752	0.7144243717193604	0.7132946252822876	0.2293904721736908	0.4819240868091583	0.8100113765642775	0.9658703071672354	0.9112627986348123
20.263689041137695	-79.21903228759766	train	0.9745513200759888	0.9956520199775696	1.0477317571640015	0.7558531165122986	0.6813115477561951	0.7793523669242859	0.9848312476298825	0.9859689040576413	0.995164960182025
-18.07090950012207	35.02482986450195	train	0.2813182473182678	0.550810694694519	0.09693106263875961	0.07642111927270889	0.12564563751220703	0.005635801702737808	0.3653773227152067	0.2961698900265453	0.3195392491467577
14.060405731201172	36.13506317138672	train	0.0591830313205719	0.5634675025939941	0.058651212602853775	0.08576050400733948	0.09599193185567856	0.004636023193597794	0.31076981418278343	0.26545316647705725	0.27374857792946533
-16.32131004333496	-66.52069091796875	train	0.969310462474823	0.8629188537597656	0.8860284686088562	0.17071324586868286	0.12193221598863602	0.009044516831636429	0.7796738718240425	0.5796359499431172	0.7076222980659841
-22.28252601623535	34.53618240356445	train	0.275676429271698	0.7249290347099304	0.11784707009792328	0.18420341610908508	0.1419278383255005	0.005818076431751251	0.3807356844899507	0.4772468714448237	0.4379977246871445
12.917710304260254	80.97698974609375	train	-0.022740304470062256	0.23155879974365234	0.01761975884437561	0.0374317467212677	0.052579864859580994	0.003950078040361404	0.059916571861964356	0.062002275312855515	0.04138225255972696
-30.3530216217041	-4.196056842803955	train	0.6515886783599854	0.5657628774642944	0.29418206214904785	0.06508319079875946	0.2597975730895996	0.005672607570886612	0.6065604854000758	0.28725824800910127	0.42263936291240045
-28.559457778930664	-2.5208590030670166	train	0.6150610446929932	0.5400901436805725	0.29078736901283264	0.06548984348773956	0.14783047139644623	0.008158758282661438	0.5159271899886234	0.3428138035646568	0.4138225255972696
39.324893951416016	-34.27888870239258	train	0.6630576252937317	0.9805566072463989	0.29359158873558044	0.5202754139900208	0.7879953384399414	0.32749876379966736	0.735874099355328	0.9144861585134624	0.8482650739476678
-48.47206497192383	-6.912046909332275	train	0.6655484437942505	0.8631624579429626	0.5308921933174133	0.235549658536911	0.26131466031074524	0.00871288776397705	0.6843003412969284	0.6010618126659083	0.6507394766780432
-33.42127227783203	-33.16627883911133	train	0.9517484903335571	0.6064919233322144	0.5344285368919373	0.0780055969953537	0.3834049701690674	0.006769154220819473	0.7633674630261661	0.3606370875995449	0.5793515358361775
25.793970108032227	53.42144012451172	train	-0.014635354280471802	0.5135304927825928	0.02883240580558777	0.09336204081773758	0.0702991783618927	0.0040609464049339294	0.17842244975350777	0.2303754266211604	0.18302047781569966
-35.78733825683594	-29.23541259765625	train	0.9343668222427368	0.5801218152046204	0.5780157446861267	0.06588171422481537	0.146293044090271	0.006899867206811905	0.6626848691695107	0.3373151308304892	0.4917519908987486
2.987879991531372	76.48272705078125	train	-0.012050539255142212	0.207261323928833	0.031228207051753998	0.034604787826538086	0.06619268655776978	0.0047280751168727875	0.1913158892681077	0.09726962457337884	0.12030716723549488
-36.12994384765625	-3.3114638328552246	train	0.6687030792236328	0.6774824857711792	0.24574264883995056	0.0893612951040268	0.47861039638519287	0.0064347125589847565	0.6774744027303754	0.3983693591202124	0.5419510807736063
-48.04100036621094	12.986936569213867	train	0.6074553728103638	0.6844034790992737	0.2118397355079651	0.23510943353176117	0.10790230333805084	0.005719728767871857	0.4510807736063709	0.4774364808494502	0.467292377701934
13.4064302444458	56.414485931396484	train	-0.016542255878448486	0.759954035282135	0.0247485488653183	0.26411619782447815	0.05196850001811981	0.004789639264345169	0.09613196814562003	0.4679560106181267	0.29052901023890787
-10.019670486450195	45.97025680541992	train	0.26205557584762573	0.30982184410095215	0.1063745990395546	0.045475155115127563	0.1048605814576149	0.005697119981050491	0.3473644292756921	0.19302237390974594	0.24800910125142206
15.25190544128418	69.81086730957031	train	-0.017743229866027832	0.3069867491722107	0.020401179790496826	0.0435347855091095	0.04249347001314163	0.003961428999900818	0.060485400075843763	0.0987864998103906	0.056882821387940846
-29.6701717376709	-3.624724864959717	train	0.6445764899253845	0.5477972626686096	0.41784489154815674	0.06411945074796677	0.3596063554286957	0.006146557629108429	0.6892301858172165	0.30053090633295415	0.4867747440273037
-28.652982711791992	45.00874328613281	train	0.3062421381473541	0.6439856290817261	0.05115322396159172	0.11754557490348816	0.06565012782812119	0.006378002464771271	0.3024270003792188	0.4328782707622298	0.3745733788395904
-27.949359893798828	-36.352394104003906	train	0.9397967457771301	0.6130396723747253	0.37183529138565063	0.05908748507499695	0.5303809642791748	0.004903983324766159	0.7675388699279485	0.2658323852863102	0.5204778156996587
-4.440079212188721	-67.84770965576172	train	0.9648597836494446	0.9718418121337891	0.74807208776474	0.431232213973999	0.43623852729797363	0.024493150413036346	0.878839590443686	0.7863102009859689	0.8560864618885097
13.552629470825195	57.724708557128906	train	-0.009708285331726074	0.6899377107620239	0.028973519802093506	0.2222134917974472	0.04859858751296997	0.004589330404996872	0.13784603716344332	0.4232081911262799	0.28711604095563137
23.93502426147461	67.77716827392578	train	-0.027841031551361084	0.4307975769042969	0.006945937871932983	0.06968626379966736	0.03578144311904907	0.0033291466534137726	0.013651877133105802	0.15870307167235495	0.06569965870307168
-23.338319778442383	51.8187141418457	train	0.09024012088775635	0.5733013153076172	0.037572380155324936	0.09297222644090652	0.06338270008563995	0.004328031092882156	0.2372013651877133	0.2660219946909367	0.23705915813424344
41.26960754394531	-35.64316177368164	train	0.5850241780281067	0.9916120767593384	0.49300360679626465	0.6364186406135559	0.8684692978858948	0.5162454843521118	0.7506636329161926	0.9641638225255972	0.8734357224118316
3.597393035888672	77.47041320800781	train	-0.012537211179733276	0.19100451469421387	0.031458720564842224	0.032543256878852844	0.06627888977527618	0.004322141408920288	0.1899886234357224	0.06370875995449375	0.10580204778156996
6.372955799102783	-32.28914260864258	train	0.8759731650352478	0.9484357833862305	0.4014532268047333	0.26288795471191406	0.4417528510093689	0.07739825546741486	0.7434584755403867	0.7034508911642018	0.7312286689419796
-48.08348083496094	-6.874777793884277	train	0.6741292476654053	0.8001933693885803	0.5101802349090576	0.17190292477607727	0.3043447434902191	0.00879097729921341	0.7013651877133106	0.5608646188850966	0.6449089874857793
6.768406867980957	84.96574401855469	train	-0.020578622817993164	0.14862996339797974	0.01601935178041458	0.026753723621368408	0.04824452102184296	0.0037357695400714874	0.050436101630640884	0.02559726962457338	0.026308304891922638
-49.93494415283203	17.670244216918945	train	0.6819057464599609	0.7190664410591125	0.2669371962547302	0.13790041208267212	0.07228560745716095	0.0050011128187179565	0.4886234357224118	0.41202123625331816	0.4473833902161547
-21.50395965576172	-41.65299987792969	train	0.9627218246459961	0.8459973931312561	0.5505546927452087	0.1795392483472824	0.6400029063224792	0.011445365846157074	0.8568448995070156	0.6033371255214259	0.765358361774744
11.880364418029785	86.93681335449219	train	-0.039025455713272095	0.12584024667739868	-0.0031887516379356384	0.02316202223300934	0.02316206693649292	0.0036582499742507935	0.0030337504740235114	0.018960940462646948	0.004835039817974972
-10.58720588684082	-61.62197494506836	train	0.9641075134277344	0.9640493988990784	0.692227840423584	0.26250773668289185	0.4436435103416443	0.07364488393068314	0.8640500568828214	0.7182404247250664	0.815415244596132
-28.82956886291504	-25.56727409362793	train	0.9626898765563965	0.8986228704452515	0.4710383117198944	0.21531958878040314	0.36601579189300537	0.00659937784075737	0.7677284793325748	0.565415244596132	0.6942548350398179
-4.222992420196533	-64.87159729003906	train	0.9656367301940918	0.9786957502365112	0.7342202067375183	0.5115718245506287	0.5815441012382507	0.02195495367050171	0.9201744406522563	0.8213879408418657	0.9023037542662116
-25.1337947845459	-44.93526077270508	train	0.9677944779396057	0.9093747138977051	0.809243381023407	0.20834583044052124	0.7047230005264282	0.009104736149311066	0.9575274933636709	0.6075085324232082	0.808589306029579
5.1443939208984375	-77.94892120361328	train	0.9705333113670349	0.992516040802002	0.9950968027114868	0.6264697313308716	0.6295451521873474	0.5998233556747437	0.9719378081152824	0.9679560106181267	0.9872013651877134
-34.30686569213867	-33.771751403808594	train	0.9579757452011108	0.5013036131858826	0.44067907333374023	0.05858510732650757	0.30391091108322144	0.006076477468013763	0.7100872203261281	0.27853621539628365	0.4872013651877133
23.466806411743164	62.84946060180664	train	-0.01848199963569641	0.5267856121063232	0.01982550323009491	0.0857003852725029	0.04866897314786911	0.003429017961025238	0.06503602578687903	0.1989002654531665	0.11291240045506257
-30.63654899597168	-1.020105242729187	train	0.5126726627349854	0.6136073470115662	0.28064367175102234	0.08913687616586685	0.28154057264328003	0.006243504583835602	0.5536594615092908	0.36727341676147135	0.4507963594994312
30.68739128112793	38.11111831665039	train	-0.004635214805603027	0.2979866564273834	0.03759325295686722	0.045034244656562805	0.0693667009472847	0.004338238388299942	0.2502844141069397	0.12116040955631398	0.16382252559726962
-10.218047142028809	-67.50265502929688	train	0.9673900604248047	0.9675196409225464	0.7790449857711792	0.2683677673339844	0.45267122983932495	0.018098611384630203	0.9108835798255593	0.6975729996207812	0.8265073947667805
-26.870887756347656	-36.843040466308594	train	0.9606770277023315	0.7410876750946045	0.4245027005672455	0.09812352806329727	0.6205201148986816	0.008584145456552505	0.8029958285930983	0.4778156996587031	0.6753412969283277
14.54983901977539	-75.51019287109375	train	0.9656045436859131	0.988159716129303	0.5205349326133728	0.7289935946464539	0.24235853552818298	0.579516589641571	0.7665908229048161	0.9683352294273796	0.886518771331058
-21.76198387145996	-35.937538146972656	train	0.6660109758377075	0.7917031049728394	0.3359329402446747	0.130974680185318	0.7731184363365173	0.010519281029701233	0.7590064467197574	0.5492984452028821	0.678896473265074
-35.56196594238281	-35.4486083984375	train	0.9615929126739502	0.35866692662239075	0.44292017817497253	0.04625174403190613	0.3317036032676697	0.007202032953500748	0.7330299582859311	0.2603337125521426	0.4940273037542662
-35.04132843017578	-35.77845001220703	train	0.9621326923370361	0.4051620662212372	0.5274099707603455	0.05089902877807617	0.3774183392524719	0.00800665095448494	0.779105043610163	0.29294653014789535	0.5447952218430034
2.218294620513916	-68.6548843383789	train	0.9661730527877808	0.9827057123184204	0.7825629115104675	0.5336987376213074	0.3407764434814453	0.12166589498519897	0.8617747440273037	0.8826317785362154	0.9116894197952219
12.591804504394531	86.76100158691406	train	-0.04399856925010681	0.18862783908843994	-0.015389218926429749	0.029334276914596558	0.009922362864017487	0.0027197711169719696	0.0011376564277588168	0.021236253318164578	0.005403868031854379
-43.73564147949219	2.3567252159118652	train	0.6194947957992554	0.6788797378540039	0.2889659106731415	0.11235837638378143	0.193813294172287	0.00686345249414444	0.542851725445582	0.4548729616989003	0.49715585893060293
-37.670997619628906	17.788875579833984	train	0.6732351779937744	0.6388880610466003	0.1710204780101776	0.09614787995815277	0.13106496632099152	0.005669936537742615	0.49715585893060293	0.36954872961698904	0.424061433447099
11.39002513885498	-37.96489715576172	train	0.9614657163619995	0.9546833038330078	0.31515058875083923	0.26246383786201477	0.31751716136932373	0.038988661020994186	0.6856276071293136	0.6905574516496018	0.6854379977246872
-48.300575256347656	-7.940436840057373	train	0.6954160928726196	0.7805373072624207	0.5903459191322327	0.1400901973247528	0.2464892715215683	0.009945627301931381	0.7011755783086842	0.5475919605612438	0.6366609783845278
-17.161823272705078	52.008358001708984	train	0.10266458988189697	0.3427363932132721	0.03191572427749634	0.05398157238960266	0.05405542999505997	0.00490574911236763	0.18998862343572243	0.18600682593856654	0.1629692832764505
-34.17700958251953	-31.72779655456543	train	0.963515043258667	0.6109267473220825	0.37040552496910095	0.07588658481836319	0.24543915688991547	0.010566938668489456	0.7059158134243458	0.4091770951839211	0.5705346985210467
33.2751579284668	48.126766204833984	train	-0.012927770614624023	0.321880966424942	0.02769952267408371	0.053940609097480774	0.06330189108848572	0.004027213901281357	0.16003033750474024	0.12893439514599925	0.11988054607508532
26.118013381958008	43.93468475341797	train	-0.00939476490020752	0.4090825319290161	0.03443988785147667	0.07668644934892654	0.06557386368513107	0.006085921078920364	0.2110352673492605	0.28555176336746296	0.2340728100113766
16.23194694519043	59.74042892456055	train	-0.013564825057983398	0.5991270542144775	0.02697213739156723	0.13012093305587769	0.04911667853593826	0.004733450710773468	0.11205915813424346	0.3458475540386803	0.22440273037542663
-47.96164321899414	-5.687605857849121	train	0.7023922801017761	0.8118176460266113	0.4709210991859436	0.184674471616745	0.31390485167503357	0.006459575146436691	0.7011755783086842	0.5303375047402351	0.629692832764505
-24.869049072265625	-43.78266525268555	train	0.9653586745262146	0.955600917339325	0.7760628461837769	0.2908128499984741	0.6967970728874207	0.012337818741798401	0.9343951459992416	0.677284793325749	0.8280716723549488
17.21446990966797	-79.64891815185547	train	0.9684306383132935	1.009556531906128	0.6720107197761536	0.9337471723556519	0.41366511583328247	0.8446832299232483	0.888130451270383	0.9960182025028441	0.968287827076223
-19.97194480895996	-49.12178039550781	train	0.9637367129325867	0.7754631042480469	0.6553279161453247	0.11015807092189789	0.3412201404571533	0.011358864605426788	0.8164580963215776	0.5379218809252939	0.7113196814562002
15.736690521240234	-76.3755111694336	train	0.9681146144866943	0.9891877174377441	0.6185311079025269	0.7963029146194458	0.25046709179878235	0.7204911708831787	0.8092529389457717	0.9795221843003413	0.9172354948805461
13.978119850158691	56.74542999267578	train	-0.012678563594818115	0.7141027450561523	0.02704683691263199	0.22325272858142853	0.05011593550443649	0.004858449101448059	0.11983314372392871	0.44387561623056504	0.2876848691695108
-19.81294059753418	-35.783447265625	train	0.6377954483032227	0.9526233673095703	0.4306824505329132	0.2912183403968811	0.7150660753250122	0.01318235881626606	0.7622298065984072	0.6770951839211224	0.7325085324232081
-41.13642120361328	-2.8154854774475098	train	0.6434768438339233	0.7302497029304504	0.2671579420566559	0.12110858410596848	0.382820725440979	0.0071890875697135925	0.6386044747819493	0.48141827834660605	0.5637087599544938
-15.690607070922852	56.03794860839844	train	0.22566694021224976	0.26126497983932495	0.037475064396858215	0.03610926866531372	0.05151168256998062	0.00553416833281517	0.2110352673492605	0.1497914296549109	0.15728100113765642
-12.6417875289917	-57.601200103759766	train	0.965248703956604	0.9500774145126343	0.60490882396698	0.36967313289642334	0.10185851156711578	0.015126129612326622	0.7045885475919604	0.7167235494880546	0.7108930602957907
-37.640769958496094	19.172653198242188	train	0.6240063905715942	0.6374977827072144	0.21700800955295563	0.09712489694356918	0.2091025710105896	0.00504259392619133	0.5237011755783086	0.3435722411831627	0.41865756541524457
-25.310771942138672	-41.158851623535156	train	0.9649469256401062	0.7370350360870361	0.6805382370948792	0.0940808653831482	0.8424370884895325	0.007343791425228119	0.925673113386424	0.4478574137277209	0.7224118316268487
16.415746688842773	-80.26651000976562	train	0.9732800722122192	1.0004544258117676	0.8495736122131348	0.9799458980560303	0.12430411577224731	0.8500455021858215	0.7863102009859689	0.9945013272658324	0.9069965870307167
-55.478939056396484	8.574457168579102	train	0.6096450686454773	0.7377073168754578	0.2786601483821869	0.19459755718708038	0.09115605056285858	0.005889013409614563	0.4658703071672355	0.4886234357224118	0.4778156996587031
-30.160411834716797	-4.133099555969238	train	0.6708199977874756	0.5864400863647461	0.3620590269565582	0.07438729703426361	0.2928737699985504	0.00591166689991951	0.6579446340538491	0.3210087220326128	0.4761092150170649
22.192502975463867	68.58982849121094	train	-0.0333409309387207	0.7014480829238892	-0.006017379462718964	0.3301294445991516	0.009173139929771423	0.004095226526260376	0.0028441410693970416	0.42984452028820624	0.22497155858930604
-15.89862060546875	56.280731201171875	train	0.2597285509109497	0.2453242838382721	0.035162005573511124	0.036661967635154724	0.0510672926902771	0.005272079259157181	0.20743268866135764	0.13443306788016685	0.14618885096700796
-43.61020278930664	2.315290927886963	train	0.6214603781700134	0.6574835777282715	0.3318730294704437	0.09650640934705734	0.19749993085861206	0.007725238800048828	0.5705346985210467	0.4357224118316268	0.4997155858930603
-42.804176330566406	-1.604155421257019	train	0.631508469581604	0.7721878290176392	0.2936556041240692	0.16738949716091156	0.35644641518592834	0.007249865680932999	0.6308304891922639	0.5246492226014411	0.5782138794084186
12.1589937210083	40.51454544067383	train	0.00482526421546936	0.6916003227233887	0.037778303027153015	0.1742335706949234	0.06610392034053802	0.004853770136833191	0.24232081911262796	0.4186575654152446	0.33703071672354945
22.300369262695312	66.08829498291016	train	-0.02413088083267212	0.648367702960968	0.012712500989437103	0.14575710892677307	0.03319676220417023	0.004065573215484619	0.025028441410693974	0.34205536594615094	0.17974971558589306
8.540946006774902	76.94730377197266	train	-0.020278453826904297	0.23457729816436768	0.022838599979877472	0.03768032789230347	0.050592511892318726	0.004502739757299423	0.07281001137656427	0.09651118695487297	0.06143344709897611
-40.635765075683594	-4.655045986175537	train	0.6463620662689209	0.7848799228668213	0.25434041023254395	0.13940343260765076	0.5551052689552307	0.0074814483523368835	0.686196435343193	0.5183921122487676	0.6126279863481229
-6.335525989532471	53.1865234375	train	0.2901071012020111	0.24052053689956665	0.1352103054523468	0.035970449447631836	0.10854402929544449	0.006426308304071426	0.3729616989002655	0.18050815320439895	0.25099544937428897
18.076169967651367	-78.76129150390625	train	0.9686802625656128	0.9975889325141907	0.7666137218475342	0.7699199318885803	0.3716834783554077	0.835367739200592	0.8866135760333713	0.9886234357224118	0.9635949943117179
15.494135856628418	-80.13990783691406	train	0.9756875038146973	1.0213541984558105	0.8897300362586975	1.0071649551391602	0.25030770897865295	0.825570285320282	0.8557072430792566	0.9960182025028441	0.9520762229806599
-52.394935607910156	15.949408531188965	train	0.6049430966377258	0.7298871278762817	0.18775978684425354	0.301857054233551	0.06794906407594681	0.008848432451486588	0.3938187334091771	0.580394387561623	0.49516496018202505
-29.989253997802734	44.30482482910156	train	0.27928611636161804	0.7096137404441833	0.04088404402136803	0.18897876143455505	0.0661771148443222	0.005368378013372421	0.27701934015927193	0.4524080394387561	0.3742889647326507
-30.835739135742188	-21.033992767333984	train	0.9293002486228943	0.7529406547546387	0.29857319593429565	0.19153933227062225	0.2117963582277298	0.0053931474685668945	0.6143344709897611	0.46833522942737965	0.5386803185437998
40.605865478515625	-34.55667495727539	train	0.5690476894378662	0.9719354510307312	0.5215514898300171	0.5215754508972168	0.7420933246612549	0.36593323945999146	0.748388320060675	0.8909745923397802	0.8435722411831628
25.60481834411621	57.32762145996094	train	-0.018403172492980957	0.5640750527381897	0.019887574017047882	0.09188578277826309	0.05474161356687546	0.003969199955463409	0.08153204398938187	0.23947667804323092	0.13964732650739475
21.631298065185547	-75.03765106201172	train	0.9743615388870239	0.988864004611969	0.8914932012557983	0.6219103336334229	0.1932317614555359	0.8777145743370056	0.8304891922639362	0.9744027303754267	0.9286120591581342
-42.40049362182617	-4.5759687423706055	train	0.6530904769897461	0.7794556021690369	0.2940834164619446	0.1698428839445114	0.4257233142852783	0.09063764661550522	0.6757679180887372	0.6245733788395904	0.6554323094425484
16.46442222595215	-66.11834716796875	train	0.9632423520088196	0.9855680465698242	0.4274546504020691	0.4951067566871643	0.603173017501831	0.5297553539276123	0.8310580204778156	0.9404626469472884	0.9189419795221843
-41.185707092285156	20.959375381469727	train	0.6068298816680908	0.6012755036354065	0.18154746294021606	0.08055494725704193	0.0908070057630539	0.005360245704650879	0.4226393629124005	0.30394387561623054	0.34698521046643915
5.956387996673584	-79.64285278320312	train	0.9704832434654236	1.0028679370880127	1.288650631904602	0.6189733147621155	0.5813269019126892	0.8434104323387146	0.9694728858551386	0.9816078877512324	0.9926052332195676
-39.06666564941406	0.435298889875412	train	0.6219282746315002	0.6730952858924866	0.26512888073921204	0.10020734369754791	0.3409573435783386	0.0069703832268714905	0.6016306408797877	0.4370496776640122	0.512514220705347
-9.189322471618652	51.41009521484375	train	0.24213846027851105	0.26192277669906616	0.07628648728132248	0.04003748297691345	0.09445855021476746	0.0051742009818553925	0.3278346605991657	0.1410693970420933	0.21245733788395904
15.69117546081543	-78.8544921875	train	0.9674890041351318	1.0203876495361328	0.5271662473678589	1.0588264465332031	0.397514283657074	0.7662021517753601	0.8486916951080774	0.9946909366704588	0.9458191126279863
-26.637603759765625	-44.260276794433594	train	0.967785120010376	0.8897355794906616	0.9651385545730591	0.2238130420446396	0.8928928971290588	0.008591406047344208	0.9778156996587031	0.6020098596890406	0.810580204778157
-35.49989700317383	-32.64518356323242	train	0.9661462306976318	0.6247926354408264	0.513948917388916	0.06941837072372437	0.2092626690864563	0.009833477437496185	0.754455821008722	0.40291998483124764	0.5969852104664392
-24.16844940185547	-35.45783615112305	train	0.6818108558654785	0.6266601085662842	0.5246401429176331	0.08122518658638	0.8229840993881226	0.0057512931525707245	0.8141827834660599	0.33978005309063325	0.5971274175199089
36.26591110229492	-41.22712707519531	train	0.6469815969467163	0.9620847702026367	0.1879020631313324	0.5000427961349487	0.16304117441177368	0.08806926012039185	0.5121350018960941	0.81095942358741	0.651023890784983
24.716806411743164	-26.833677291870117	train	0.6344507336616516	0.9595357179641724	0.31009700894355774	0.4309324622154236	0.4664028286933899	0.012315552681684494	0.6806977626090253	0.7468714448236632	0.7081911262798635
-43.07946014404297	-0.5009632706642151	train	0.6360747814178467	0.7299530506134033	0.312330961227417	0.13853098452091217	0.3003927767276764	0.007122199982404709	0.6185058778915434	0.49298445202882063	0.5543230944254836
36.78788757324219	-41.859745025634766	train	0.6115064024925232	0.9228661060333252	0.12003298103809357	0.5917450189590454	0.07540396600961685	0.007558606564998627	0.3813045127038301	0.7068638604474781	0.5386803185437997
-17.068513870239258	-33.65047836303711	train	0.6322576999664307	0.9490491151809692	0.6107514500617981	0.294646680355072	0.6254536509513855	0.038449447602033615	0.7910504361016306	0.69548729616989	0.7596700796359499
-55.64766311645508	8.019970893859863	train	0.6459589600563049	0.7435017228126526	0.3849606513977051	0.17944249510765076	0.12929344177246094	0.006219193339347839	0.5712931361395525	0.49791429654910885	0.5352673492605233
22.06814956665039	-20.988603591918945	train	0.6246209144592285	0.8835660815238953	0.3141409158706665	0.19982387125492096	0.33173468708992004	0.00949869304895401	0.6245733788395905	0.6040955631399317	0.6106370875995449
-29.928518295288086	48.37062072753906	train	0.28749510645866394	0.65875643491745	0.029186271131038666	0.15643669664859772	0.04044710844755173	0.0046800971031188965	0.1776640121350019	0.38832006067500946	0.2835608646188851
23.005447387695312	58.44150161743164	train	-0.01259082555770874	0.5355499386787415	0.0286165252327919	0.07639557868242264	0.057372771203517914	0.004159547388553619	0.14675767918088736	0.21406901782328402	0.15955631399317405
-23.72523307800293	-40.177120208740234	train	0.9578090906143188	0.8093398809432983	0.5284444093704224	0.13917477428913116	0.7945437431335449	0.00644446536898613	0.8371255214258627	0.5041714069017823	0.7066268486916951
16.840606689453125	59.75429153442383	train	-0.01021885871887207	0.5998314023017883	0.02910350263118744	0.10844190418720245	0.05372536927461624	0.004375748336315155	0.1501706484641638	0.31171786120591577	0.2170079635949943
-40.27202224731445	27.589275360107422	train	0.5753606557846069	0.30327367782592773	0.1809729039669037	0.0439627468585968	0.0757225900888443	0.005751747637987137	0.3955252180508153	0.19264315510049299	0.2706200227531286
-51.40800476074219	16.55891990661621	train	0.6040876507759094	0.7948169708251953	0.10912090539932251	0.24718841910362244	0.0672057718038559	0.0053769610822200775	0.35684489950701553	0.4988623435722412	0.4379977246871445
-30.555503845214844	-20.632911682128906	train	0.9122495651245117	0.696965217590332	0.2927241325378418	0.13128173351287842	0.23296169936656952	0.0062643252313137054	0.6171786120591581	0.45620022753128553	0.5344141069397043
-38.11887741088867	-7.657508373260498	train	0.583396852016449	0.7634028196334839	0.327073335647583	0.165048286318779	0.5378968119621277	0.007310118526220322	0.6769055745164959	0.5214258627227911	0.6092150170648465
-31.21760368347168	-26.045795440673828	train	0.962914228439331	0.8188916444778442	0.45189806818962097	0.1437976062297821	0.31890445947647095	0.008981872349977493	0.7500948047023132	0.5530906332954114	0.6733503981797497
-24.091384887695312	-39.8009147644043	train	0.9651771783828735	0.9322361946105957	0.42473986744880676	0.2334674447774887	0.7770731449127197	0.010727643966674805	0.8716344330678801	0.6365187713310579	0.7861205915813424
-29.894065856933594	48.45529556274414	train	0.2720460593700409	0.7060617804527283	0.027985021471977234	0.1717604398727417	0.03657019883394241	0.004530418664216995	0.16306408797876373	0.40367842244975344	0.285551763367463
18.5628662109375	65.67891693115234	train	-0.01598536968231201	0.4643436074256897	0.021283797919750214	0.05104139447212219	0.03786521404981613	0.004039928317070007	0.06693211983314372	0.1577550246492226	0.09072810011376564
-27.614070892333984	-21.924623489379883	train	0.9485344290733337	0.8770623803138733	0.40447932481765747	0.15928074717521667	0.28690481185913086	0.011701878160238266	0.6901782328403488	0.5999241562381495	0.6532992036405005
-40.72893524169922	26.173160552978516	train	0.6298742890357971	0.4226388931274414	0.11814068257808685	0.05419693887233734	0.08013187348842621	0.004552166908979416	0.40310959423587417	0.18866135760333713	0.27005119453924914
22.319643020629883	-21.19518280029297	train	0.6203736066818237	0.9092534780502319	0.30797621607780457	0.22508731484413147	0.34928473830223083	0.009345922619104385	0.6230565036025787	0.6154721274175199	0.6149032992036405
26.524539947509766	-25.665037155151367	train	0.5963817238807678	0.9734326601028442	0.33567482233047485	0.3717307448387146	0.37465864419937134	0.011993806809186935	0.632916192643155	0.7481987106560485	0.6761945392491467
-49.58570861816406	5.654791831970215	train	0.6306138038635254	0.7446954250335693	0.26600953936576843	0.19004860520362854	0.2419373244047165	0.0054914988577365875	0.5661736822146378	0.46890405764125903	0.5190557451649602
-36.5058708190918	-32.77541732788086	train	0.969687819480896	0.54720139503479	0.7233393788337708	0.05406162142753601	0.22070832550525665	0.012032143771648407	0.8172165339400834	0.36860068259385664	0.6200227531285551
5.038027286529541	-75.29923248291016	train	0.9801235198974609	1.0168302059173584	1.0930031538009644	0.774658739566803	0.5896841287612915	0.39637491106987	0.9755403868031854	0.9708001516875236	0.9886234357224118
14.951839447021484	81.06927490234375	train	-0.025955289602279663	0.19927334785461426	0.006318092346191406	0.032275959849357605	0.050870612263679504	0.0032477937638759613	0.0360257868790292	0.027493363670838072	0.020477815699658702
11.907035827636719	80.93595886230469	train	-0.021494805812835693	0.2104802131652832	0.021229125559329987	0.03640739619731903	0.05817258358001709	0.0039353929460048676	0.08608266970041713	0.05536594615092908	0.04920364050056883
-31.543842315673828	45.740386962890625	train	0.3100731372833252	0.7420122027397156	0.04035959020256996	0.26658686995506287	0.05341821908950806	0.06289365887641907	0.2569207432688661	0.6367083807356845	0.4502275312855518
21.566112518310547	76.13507080078125	train	-0.02742666006088257	0.34841206669807434	0.004005022346973419	0.06003063917160034	0.04521965980529785	0.0032793357968330383	0.02199469093667046	0.12627986348122866	0.05062571103526735
-52.052207946777344	17.858858108520508	train	0.881367027759552	0.7856876850128174	0.20541223883628845	0.2448538988828659	0.06241397559642792	0.0043603964149951935	0.4431171786120592	0.4463405384907091	0.4456769055745165
24.24687957763672	58.058509826660156	train	-0.018315762281417847	0.5221917033195496	0.02258048951625824	0.09281071275472641	0.05788668990135193	0.004203278571367264	0.09726962457337884	0.24118316268486917	0.1493174061433447
-29.70689582824707	-23.891389846801758	train	0.9610666036605835	0.8282825946807861	0.47828570008277893	0.2104838490486145	0.30275946855545044	0.007317900657653809	0.7239287068638603	0.5648464163822525	0.6622582480091013
-15.902283668518066	57.62295913696289	train	0.24987757205963135	0.17817586660385132	0.03029094636440277	0.02605542540550232	0.0518849641084671	0.005593951791524887	0.1907470610542283	0.1192643155100493	0.1296928327645051
-44.72336196899414	6.033716678619385	train	0.6087915301322937	0.7467328310012817	0.2496263086795807	0.13372215628623962	0.2336536943912506	0.007284589111804962	0.5373530527114144	0.49848312476298834	0.5150739476678043
-25.094751358032227	-38.25025939941406	train	0.920450747013092	0.6433945298194885	0.569828450679779	0.07956666499376297	0.7210768461227417	0.006933983415365219	0.8342813803564657	0.384907091391733	0.6379408418657566
18.847854614257812	-40.601463317871094	train	0.9619768261909485	0.9434081315994263	0.24081242084503174	0.34594881534576416	0.1368640661239624	0.07566797733306885	0.5690178232840348	0.7292377701934015	0.632679180887372
15.03802490234375	57.690711975097656	train	-0.00944298505783081	0.700371503829956	0.024790875613689423	0.1501125693321228	0.04584796726703644	0.004383016377687454	0.11907470610542283	0.3822525597269624	0.2502844141069397
-39.91535186767578	10.954012870788574	train	0.6381242275238037	0.8773905038833618	0.20068839192390442	0.2550933361053467	0.1938449889421463	0.09984332323074341	0.5240803943875617	0.6865756541524459	0.5887372013651877
15.67851448059082	-78.52266693115234	train	0.9658106565475464	1.0063414573669434	0.47228723764419556	0.9009984731674194	0.26582568883895874	0.7368541359901428	0.7671596511186954	0.9907091391733029	0.8947667804323094
-48.71732711791992	17.407455444335938	train	0.8201377391815186	0.8038300275802612	0.18676909804344177	0.18775300681591034	0.07139944285154343	0.007805433124303818	0.4613196814562002	0.556124383769435	0.5088168373151308
-3.362518548965454	-68.5342788696289	train	0.9654384851455688	0.9788439273834229	0.8351173400878906	0.434589147567749	0.29771655797958374	0.014270354062318802	0.8395904436860069	0.7982555934774366	0.8464163822525597
-39.31389236450195	0.9219271540641785	train	0.6457829475402832	0.6660647988319397	0.28880390524864197	0.09802015870809555	0.30443206429481506	0.006205759942531586	0.6167993932499053	0.40917709518392115	0.5073947667804324
-51.09101486206055	18.259794235229492	train	0.6260429620742798	0.7589495182037354	0.15735852718353271	0.17238126695156097	0.05866877734661102	0.0043235234916210175	0.36423966628744786	0.4072810011376564	0.3905005688282139
-57.20875930786133	10.004359245300293	train	0.5994454026222229	0.8031243085861206	0.2898953855037689	0.14662280678749084	0.08084231615066528	0.006690256297588348	0.453545695866515	0.5155479711793705	0.4854948805460751
-43.55381774902344	21.121536254882812	train	0.6134297847747803	0.6115791201591492	0.12732216715812683	0.08894915133714676	0.07797553390264511	0.004616092890501022	0.38983693591202123	0.2912400455062571	0.3282138794084186
-43.00260925292969	-0.42235881090164185	train	0.6305997371673584	0.7195980548858643	0.33042725920677185	0.12926620244979858	0.31433600187301636	0.007493775337934494	0.6319681456200227	0.4880546075085324	0.5624288964732651
26.73651695251465	56.2636833190918	train	-0.022514700889587402	0.561805009841919	0.020247310400009155	0.09717290103435516	0.059481702744960785	0.005718596279621124	0.08342813803564657	0.3422449753507774	0.20733788395904437
18.001676559448242	77.09679412841797	train	-0.022964656352996826	0.2725561559200287	0.013219229876995087	0.041742607951164246	0.04721176624298096	0.0042958855628967285	0.038869927948426246	0.10428517254455821	0.04991467576791809
-23.417606353759766	-37.60271072387695	train	0.6520187258720398	0.9350946545600891	0.31270766258239746	0.2611374258995056	1.0991897583007812	0.008521173149347305	0.745923397800531	0.6222980659840728	0.7033560864618885
0.3836192190647125	-68.28266906738281	train	0.9667539596557617	0.971515417098999	0.7477285861968994	0.6325509548187256	0.09732353687286377	0.10991540551185608	0.7356844899507017	0.8528631020098597	0.8156996587030717
11.755871772766113	-75.92878723144531	train	0.9666150808334351	1.0026788711547852	0.7631046772003174	0.9128782153129578	0.178621307015419	0.3144213855266571	0.7882062950322336	0.9643534319302237	0.8970420932878271
-49.131385803222656	7.755109786987305	train	0.6424345374107361	0.8202861547470093	0.20898865163326263	0.2702764570713043	0.25487032532691956	0.006111297756433487	0.5582100872203261	0.5502464922260143	0.5520477815699658
20.8149471282959	65.46102905273438	train	-0.01831585168838501	0.5970112085342407	0.01646340638399124	0.09902914613485336	0.03522896766662598	0.0035994425415992737	0.04512703830109974	0.2554038680318544	0.13381683731513083
23.640323638916016	68.78783416748047	train	-0.0246717631816864	0.475846529006958	0.005969233810901642	0.17729663848876953	0.026644572615623474	0.004337538033723831	0.015927189988623434	0.313803564656807	0.1555745164960182
-6.474186897277832	-55.54643249511719	train	0.9485567808151245	0.9760956764221191	0.5094189643859863	0.43794679641723633	0.26873570680618286	0.010686438530683517	0.7074326886613577	0.7739855896852483	0.7410409556313993
5.919099807739258	76.29846954345703	train	-0.016859978437423706	0.20331132411956787	0.027008280158042908	0.033467814326286316	0.056774839758872986	0.004674680531024933	0.11433447098976109	0.09044368600682594	0.07878270762229807
-0.520479679107666	-67.33631134033203	train	0.9671995043754578	0.9685954451560974	0.8640724420547485	0.5721109509468079	0.23274803161621094	0.015758348628878593	0.8276450511945392	0.795601061812666	0.8361774744027304
14.70977783203125	56.94995880126953	train	-0.011160701513290405	0.6825176477432251	0.02415405958890915	0.21553950011730194	0.04785822331905365	0.00443427637219429	0.11186954872961698	0.4074706105422829	0.26251422070534697
-14.808841705322266	-34.11954116821289	train	0.7241873741149902	0.9152027368545532	0.5779521465301514	0.2740849256515503	0.5055834054946899	0.007638011127710342	0.8012893439514599	0.6092150170648464	0.7363481228668942
-37.39044189453125	-4.5630364418029785	train	0.5991904735565186	0.6305087804794312	0.24858936667442322	0.08114596456289291	0.48160964250564575	0.005624875426292419	0.6287447857413727	0.3347554038680318	0.46501706484641636
-42.21937561035156	-23.96470832824707	train	0.9586848020553589	0.7393407821655273	0.2842658460140228	0.11369937658309937	0.08839312195777893	0.00714607909321785	0.5377322715206674	0.47876374668183547	0.5062571103526735
-24.067237854003906	-33.13282012939453	train	0.6175429224967957	0.6718228459358215	0.3309967517852783	0.09528645873069763	0.7170332670211792	0.005491763353347778	0.7148274554417898	0.3704967766401213	0.5531854379977247
-23.450347900390625	-45.98476791381836	train	0.9692234992980957	0.934868335723877	0.5222234129905701	0.233408585190773	0.7317030429840088	0.010714057832956314	0.9192263936291241	0.6370875995449374	0.8071672354948806
-47.497737884521484	-5.078981876373291	train	0.6728376746177673	0.8485848307609558	0.4040900468826294	0.20216703414916992	0.306904137134552	0.006863247603178024	0.6784224497535077	0.5583996966249526	0.6279863481228669
24.1931209564209	67.17057037353516	train	-0.026175081729888916	0.5005925297737122	0.007539145648479462	0.09862470626831055	0.03527531027793884	0.004271175712347031	0.01763367463026166	0.25199089874857794	0.12059158134243458
36.84487533569336	50.997581481933594	train	-0.01217794418334961	0.30286693572998047	0.037090692669153214	0.044158682227134705	0.08284354209899902	0.0066087134182453156	0.23985589685248387	0.22279105043610162	0.21359499431171786
-41.97342300415039	-2.9949536323547363	train	0.6291049122810364	0.7789454460144043	0.2663417160511017	0.1700584441423416	0.4293302297592163	0.007141858339309692	0.6425862722791051	0.5259764884338263	0.5878839590443686
20.465763092041016	-81.4381332397461	train	0.6519420146942139	1.0077776908874512	0.5842018127441406	0.8506830334663391	0.8434688448905945	0.8302446007728577	0.819871065604854	0.9929844520288206	0.9291808873720137
23.731809616088867	65.65570831298828	train	-0.02246597409248352	0.5781020522117615	0.012272439897060394	0.10138889402151108	0.039008140563964844	0.0034133270382881165	0.031854379977246876	0.2521805081532044	0.1258532423208191
0.8228875994682312	-66.92174530029297	train	0.9672737121582031	0.9805414080619812	0.7011248469352722	0.6767178773880005	0.2317666858434677	0.019572217017412186	0.8100113765642777	0.8460371634433068	0.8570819112627986
-11.694835662841797	45.73704528808594	train	0.23199814558029175	0.3484245538711548	0.06964239478111267	0.04743567109107971	0.074248306453228	0.005571391433477402	0.30109973454683353	0.2057262040197194	0.23464163822525597
11.370349884033203	51.99454879760742	train	-0.002599656581878662	0.7857180237770081	0.04243876785039902	0.3237924873828888	0.06409072130918503	0.009434457868337631	0.24744027303754265	0.6149032992036405	0.43742889647326505
-37.97734832763672	-22.909164428710938	train	0.964588463306427	0.8039221167564392	0.32539060711860657	0.10326346755027771	0.15840214490890503	0.011919736862182617	0.6611679939324991	0.5424725066363291	0.6072241183162685
22.493927001953125	57.85731506347656	train	-0.01596665382385254	0.539753258228302	0.028967157006263733	0.09037426114082336	0.06017962098121643	0.004516739398241043	0.13803564656806977	0.26014410314751607	0.1831626848691695
-38.60451126098633	22.13665199279785	train	0.5848670601844788	0.5839394927024841	0.2483445703983307	0.08757288753986359	0.12599977850914001	0.006815649569034576	0.4698521046643913	0.3661357603337126	0.4101251422070535
-23.19698715209961	34.1113166809082	train	0.31704139709472656	0.7329934239387512	0.1467067152261734	0.17415915429592133	0.11278343200683594	0.008131179958581924	0.40064467197572995	0.5316647705726204	0.47269624573378843
-38.081295013427734	12.551610946655273	train	0.6868743896484375	0.6983091831207275	0.1462966352701187	0.12641564011573792	0.2499188333749771	0.10355295240879059	0.5489192263936291	0.5773606370875995	0.5597269624573379
-30.601465225219727	-4.922999382019043	train	0.642228364944458	0.5721994638442993	0.31800583004951477	0.06917139142751694	0.36008989810943604	0.0059928856790065765	0.6541524459613197	0.31133864239666287	0.467292377701934
-55.31534957885742	8.28754997253418	train	0.6409124732017517	0.6614086627960205	0.300550252199173	0.1332991123199463	0.0952543318271637	0.005694929510354996	0.5094804702313235	0.4226393629124005	0.4604664391353811
-41.508094787597656	32.22846221923828	train	0.5716284513473511	0.20301276445388794	0.22772431373596191	0.028960853815078735	0.10763958841562271	0.006381120532751083	0.4453924914675768	0.15889268107698143	0.27275312855517636
30.357664108276367	41.91566848754883	train	-0.00939399003982544	0.351727694272995	0.03322143107652664	0.05028015375137329	0.06706742197275162	0.004181314259767532	0.2133105802047782	0.14182783466059914	0.1555745164960182
23.190824508666992	67.20157623291016	train	-0.027980685234069824	0.5213354229927063	0.009320877492427826	0.0984911397099495	0.029080674052238464	0.004712313413619995	0.013651877133105802	0.2846037163443307	0.13651877133105803
39.996726989746094	-36.77034378051758	train	0.6272354125976562	0.9839257597923279	0.519104540348053	0.6659858226776123	0.7259058356285095	0.21316643059253693	0.7743648084945013	0.9245354569586652	0.8779863481228669
-40.69731903076172	16.347898483276367	train	0.5807264447212219	0.6974334716796875	0.2234480381011963	0.11504387855529785	0.14662957191467285	0.006012856960296631	0.4728858551384148	0.4361016306408798	0.4506541524459613
41.35795593261719	-36.623573303222656	train	0.6002386212348938	0.9884621500968933	0.35646066069602966	0.6958901882171631	0.9818467497825623	0.22303356230258942	0.720894956389837	0.9362912400455062	0.8455631399317406
1.4705443382263184	66.47221374511719	train	-0.0027593374252319336	0.31001561880111694	0.03537379950284958	0.04510869085788727	0.06456269323825836	0.004538584500551224	0.22715206674251043	0.13898369359120213	0.16040955631399317
11.757469177246094	39.534786224365234	train	0.02922612428665161	0.6793192625045776	0.040158212184906006	0.15135818719863892	0.08075766265392303	0.009972851723432541	0.2787258248009101	0.5219946909366705	0.41069397042093286
15.780941009521484	45.01339340209961	train	-0.0040590763092041016	0.6041762828826904	0.037518925964832306	0.12179429829120636	0.08675311505794525	0.0045363157987594604	0.2726583238528631	0.33143723928706864	0.2957906712172924
23.204774856567383	-22.311677932739258	train	0.6438282132148743	0.9678424000740051	0.37111955881118774	0.30148401856422424	0.4014475345611572	0.010872222483158112	0.6915054986727341	0.6886613576033372	0.6888509670079637
15.979388236999512	45.447303771972656	train	-0.005051672458648682	0.6578586101531982	0.03829987719655037	0.16782839596271515	0.1232566237449646	0.004792861640453339	0.30147895335608643	0.3993174061433447	0.35381114903299204
-15.637864112854004	-66.49156188964844	train	0.9678583741188049	0.8961127996444702	0.8764995336532593	0.20796671509742737	0.16147471964359283	0.009762153029441833	0.7990140310959424	0.6095942358740994	0.7347838452787259
-42.53142166137695	15.35792350769043	train	0.6178285479545593	0.7400906682014465	0.155596062541008	0.13543564081192017	0.13042645156383514	0.005606245249509811	0.4484262419416003	0.4427379598028063	0.4448236632536974
-29.032835006713867	-25.616844177246094	train	0.9620476365089417	0.9129306077957153	0.4658062160015106	0.24673309922218323	0.3121612071990967	0.009259797632694244	0.7335987864998104	0.6213500189609404	0.6951080773606371
-37.878787994384766	17.426790237426758	train	0.6249220967292786	0.6392137408256531	0.1440383493900299	0.10403037816286087	0.11619223654270172	0.00536569207906723	0.4410314751611681	0.37258248009101247	0.4007394766780432
17.635995864868164	-76.49617004394531	train	0.9662954807281494	0.9861515760421753	0.6708204746246338	0.7230525612831116	0.745841920375824	0.5905406475067139	0.9332574895714827	0.9662495259764885	0.9779579067121729
-25.098426818847656	-40.5174560546875	train	0.9640320539474487	0.8000193238258362	0.5375622510910034	0.10196846723556519	0.8629315495491028	0.007728904485702515	0.8873720136518771	0.49544937428896474	0.729806598407281
23.053983688354492	65.90474700927734	train	-0.02182486653327942	0.5528584718704224	0.008772000670433044	0.09717141836881638	0.030461132526397705	0.0032444559037685394	0.026545316647705725	0.2322715206674251	0.11006825938566553
-30.909814834594727	-25.64560890197754	train	0.9627365469932556	0.7559677958488464	0.4556256830692291	0.10574353486299515	0.4327806234359741	0.006649143993854523	0.7908608266970042	0.46700796359499436	0.661547212741752
12.006027221679688	56.156131744384766	train	-0.018173158168792725	0.7957444190979004	0.020749442279338837	0.3788447976112366	0.043243393301963806	0.006186254322528839	0.061243837694349636	0.5927189988623436	0.33375995449374285
-53.541507720947266	11.440234184265137	train	0.6011644601821899	0.9003375172615051	0.29549336433410645	0.3526919186115265	0.08916652202606201	0.006810519844293594	0.46890405764125903	0.6224876753886992	0.5420932878270762
-41.4249153137207	37.639957427978516	train	0.41433143615722656	0.3418084681034088	0.39376649260520935	0.09488137066364288	0.09019847214221954	0.17392955720424652	0.49298445202882063	0.4508911642017444	0.4707053469852105
-42.493167877197266	-2.58355975151062	train	0.6268641352653503	0.7714020013809204	0.2651323974132538	0.1475696861743927	0.3553627133369446	0.008046139031648636	0.6109215017064846	0.5290102389078498	0.565415244596132
-50.7027587890625	16.576311111450195	train	0.628111720085144	0.7613351941108704	0.19277125597000122	0.20311608910560608	0.07055142521858215	0.004728648811578751	0.4230185817216534	0.44709897610921506	0.4379977246871445
-0.3269421458244324	-69.67808532714844	train	0.966994047164917	0.9712424874305725	0.7529318332672119	0.5247089266777039	0.17289242148399353	0.2049887329339981	0.7870686386044747	0.8693591202123625	0.8563708759954494
-18.929349899291992	49.91596221923828	train	0.31359434127807617	0.3720540404319763	0.050706200301647186	0.04799872636795044	0.07623119652271271	0.006430543959140778	0.33124762988244216	0.24933636708380735	0.27559726962457337
-25.948984146118164	-36.39553451538086	train	0.8484427332878113	0.7115522027015686	0.43887338042259216	0.09528900682926178	0.7073619961738586	0.018209906294941902	0.7967387182404247	0.5037921880925295	0.6823094425483505
-1.4750685691833496	-66.54354858398438	train	0.9680328965187073	0.9432508945465088	0.781445324420929	0.4611322283744812	0.14727383852005005	0.006781481206417084	0.7825180128934396	0.6818354190367842	0.7465870307167235
14.164507865905762	80.10282897949219	train	-0.02078947424888611	0.18756365776062012	0.014353342354297638	0.03239844739437103	0.052054814994335175	0.004214350134134293	0.058968524838832005	0.0559347743648085	0.03796928327645051
-0.5504876971244812	-50.31069564819336	train	0.9630581140518188	0.9785218834877014	0.4561271369457245	0.4555860161781311	0.4775661826133728	0.11048963665962219	0.81095942358741	0.8477436480849451	0.8612059158134244
-39.98912048339844	31.67234230041504	train	0.5226831436157227	0.2837172746658325	0.23282301425933838	0.041560277342796326	0.24802511930465698	0.005912106484174728	0.5195297686765264	0.18809252938945772	0.31712172923777016
18.91483497619629	75.83363342285156	train	-0.026239007711410522	0.3233056664466858	0.009662725031375885	0.04882150888442993	0.05087992548942566	0.0062623582780361176	0.03811149032992037	0.23075464543041332	0.11490329920364051
-18.253231048583984	-33.85445022583008	train	0.6914130449295044	0.8873075842857361	0.4799238443374634	0.2555273175239563	0.623868465423584	0.011090748012065887	0.7904816078877511	0.6350018960940463	0.7349260523321957
-10.591593742370605	-53.07650375366211	train	0.9628409147262573	0.9595551490783691	0.4160231053829193	0.47846704721450806	0.09490934014320374	0.1609967052936554	0.6213500189609404	0.8266970041714069	0.7167235494880546
1.0778194665908813	76.54232025146484	train	-0.013763427734375	0.24887165427207947	0.03129202872514725	0.03906868398189545	0.076067715883255	0.004492703825235367	0.20231323473644292	0.1031475161167994	0.12912400455062573
-46.32125473022461	2.7996983528137207	train	0.6260416507720947	0.7830085754394531	0.3172975778579712	0.17261670529842377	0.2731703519821167	0.007840178906917572	0.6012514220705346	0.5419036784224497	0.5656996587030716
9.53343391418457	81.26559448242188	train	-0.027529239654541016	0.19631850719451904	0.01380407065153122	0.029577091336250305	0.04786617308855057	0.004498135298490524	0.03375047402351156	0.07318923018581722	0.032423208191126277
-41.86545944213867	22.703754425048828	train	0.48271915316581726	0.6150833368301392	0.15839415788650513	0.1331786811351776	0.0712343081831932	0.046972811222076416	0.3750474023511566	0.5261660978384528	0.4579067121729238
23.774520874023438	-72.39726257324219	train	0.9676032066345215	0.9626645445823669	0.8844461441040039	0.7110877633094788	0.16781118512153625	0.6172108054161072	0.8014789533560865	0.9023511566173682	0.8868031854379977
-51.442928314208984	4.0444016456604	train	0.6523005962371826	0.7183817625045776	0.40388092398643494	0.22061285376548767	0.19955185055732727	0.006233576685190201	0.6222980659840728	0.5041714069017823	0.5607224118316269
-58.08888244628906	8.407377243041992	train	0.6714867353439331	0.8625229001045227	0.4212486445903778	0.20727330446243286	0.1763744354248047	0.13034088909626007	0.6224876753886993	0.6795601061812665	0.6355233219567691
11.112733840942383	61.66166687011719	train	0.00784081220626831	0.5853495001792908	0.03604913502931595	0.08581868559122086	0.05941997468471527	0.004147201776504517	0.21217292377701935	0.2453545695866515	0.2101820250284414
-34.959712982177734	-33.438419342041016	train	0.9633427262306213	0.5888743996620178	0.495130330324173	0.0658005028963089	0.3116787075996399	0.008427716791629791	0.7622298065984072	0.36386044747819496	0.5806313993174061
1.330290675163269	24.11530303955078	train	0.00860711932182312	0.8381326794624329	0.07336312532424927	0.19567695260047913	0.08736602216959	0.005560923367738724	0.3031854379977247	0.5049298445202882	0.4145335608646189
22.98763084411621	-77.9439697265625	train	0.9583229422569275	0.9716545939445496	0.49297088384628296	0.7992144227027893	0.2530345320701599	0.8418869376182556	0.6992794842624194	0.9349639742131209	0.8290671217292378
9.194664001464844	78.77352142333984	train	-0.024533838033676147	0.20769286155700684	0.016748197376728058	0.033800169825553894	0.0440574586391449	0.0039673782885074615	0.03716344330678802	0.05005688282138795	0.025881683731513082
14.050434112548828	45.817745208740234	train	-0.0008423924446105957	0.5056646466255188	0.03548377752304077	0.17360323667526245	0.07447782903909683	0.004310779273509979	0.25312855517633676	0.31702692453545694	0.27730375426621157
-39.05028533935547	23.88675308227539	train	0.6058095097541809	0.4772093594074249	0.20920124650001526	0.07045567780733109	0.11479227244853973	0.005540493875741959	0.4527872582480091	0.26488433826317787	0.3358930602957907
-8.01845645904541	-57.72178649902344	train	0.9643505215644836	0.9576623439788818	0.6473299860954285	0.3604484796524048	0.20730867981910706	0.014815464615821838	0.7607129313613955	0.717671596511187	0.7505688282138794
-1.3672947883605957	78.95364379882812	train	-0.006480485200881958	0.2650117874145508	0.028135716915130615	0.04025712609291077	0.06654347479343414	0.006348811089992523	0.19946909366704588	0.19491846795601064	0.1754835039817975
-9.996851921081543	-71.43797302246094	train	0.9683325886726379	0.9758737683296204	0.9321807622909546	0.4011678695678711	0.6638710498809814	0.01351836696267128	0.9666287447857415	0.7737959802806218	0.8799772468714449
23.717668533325195	57.30835723876953	train	-0.01712334156036377	0.5156912207603455	0.026368185877799988	0.08102356642484665	0.06375540047883987	0.004211977124214172	0.13329541145240806	0.2161547212741752	0.15529010238907848
-17.558483123779297	32.387779235839844	train	0.31649965047836304	0.604441225528717	0.23921319842338562	0.09367577731609344	0.15193502604961395	0.0069448985159397125	0.46662874478574135	0.39002654531664765	0.42093287827076226
-3.091961145401001	-52.2484130859375	train	0.9635055065155029	0.9613398909568787	0.5483522415161133	0.39160582423210144	0.3400069773197174	0.15410785377025604	0.7931361395525217	0.7974971558589306	0.8171217292377702
-40.06486892700195	0.6660983562469482	train	0.6334759593009949	0.6978498697280884	0.28878483176231384	0.11148284375667572	0.3114626407623291	0.007994458079338074	0.608266970041714	0.47952218430034127	0.5412400455062572
-20.104907989501953	26.225515365600586	train	0.2958032786846161	0.6589858531951904	0.13998696208000183	0.12005440145730972	0.3333258330821991	0.005786217749118805	0.49165718619643534	0.41676147136897984	0.44980091012514223
-24.8510684967041	43.24518585205078	train	0.28749534487724304	0.6164610981941223	0.059717532247304916	0.09488566219806671	0.08500897884368896	0.0051203519105911255	0.32574895714827456	0.329161926431551	0.31939704209328784
-2.2426939010620117	-78.44283294677734	train	0.9682294130325317	0.9844086170196533	1.0136921405792236	0.591759204864502	0.6326479911804199	0.18340851366519928	0.966059916571862	0.9114524080394387	0.9655858930602959
17.163787841796875	-59.13628387451172	train	0.9618218541145325	0.979587972164154	0.36868342757225037	0.6237714290618896	0.26030999422073364	0.3028244376182556	0.6841107318923019	0.9173302995828593	0.8128555176336747
-31.480487823486328	-26.382265090942383	train	0.9650152921676636	0.8841380476951599	0.5260689854621887	0.21942780911922455	0.31332218647003174	0.013078778982162476	0.791998483124763	0.6351915054986726	0.7366325369738339
-3.765010356903076	-79.91617584228516	train	0.9683973789215088	0.9871721863746643	0.8495489358901978	0.7263649702072144	0.8171162605285645	0.06146560609340668	0.9709897610921502	0.8879408418657565	0.9553469852104663
-41.14236068725586	31.614505767822266	train	0.5999755859375	0.21309179067611694	0.19983047246932983	0.03435567021369934	0.13265028595924377	0.005347270518541336	0.45866514979142964	0.12533181645809632	0.2603811149032992
-44.766822814941406	18.64392852783203	train	0.7538307905197144	0.7496978640556335	0.18410366773605347	0.14577622711658478	0.09678641706705093	0.007744509726762772	0.48634812286689416	0.5136518771331059	0.4974402730375426
12.867216110229492	-76.58961486816406	train	0.9635547995567322	0.9760594367980957	0.3627302348613739	0.7805300354957581	0.1273871213197708	0.3668660819530487	0.6442927569207432	0.9199848312476299	0.7866894197952219
-46.263187408447266	7.617730617523193	train	0.617347240447998	0.7803926467895508	0.27443331480026245	0.13649879395961761	0.1708998829126358	0.006215255707502365	0.5225635191505499	0.4855896852483883	0.5015642775881684
-12.649333953857422	-53.39105987548828	train	0.9580237865447998	0.8830139636993408	0.40887781977653503	0.4032079577445984	0.07674269378185272	0.006427031010389328	0.5735684489950702	0.6361395525218051	0.5964163822525598
-23.943204879760742	33.49454116821289	train	0.3004610240459442	0.6980236768722534	0.156401589512825	0.11695198714733124	0.10691248625516891	0.0077216289937496185	0.388130451270383	0.47838452787258245	0.44112627986348124
-25.68442726135254	-32.382991790771484	train	0.6137986779212952	0.4813016653060913	0.2151530683040619	0.06578823179006577	0.7117065787315369	0.005490034818649292	0.6562381494122108	0.2538869927948426	0.4367178612059158
11.936840057373047	85.15357971191406	train	-0.02692180871963501	0.16535723209381104	0.0037484541535377502	0.02826957404613495	0.03226788341999054	0.0030005648732185364	0.013272658323852863	0.019150549867273416	0.008248009101251421
-17.49777603149414	-1.7680416107177734	train	0.6301140785217285	0.7548661828041077	0.15892627835273743	0.21841081976890564	0.17781946063041687	0.04527921974658966	0.4912779673871824	0.617557830868411	0.5497724687144483
23.259002685546875	-21.739736557006836	train	0.6199976205825806	0.9540455341339111	0.3240002989768982	0.2901637852191925	0.32309943437576294	0.009142197668552399	0.6217292377701934	0.648653773227152	0.6222980659840729
23.933103561401367	-76.22010803222656	train	0.944415271282196	0.8857522010803223	0.44123974442481995	0.3492886424064636	0.44906628131866455	0.767704427242279	0.7635570724307925	0.79806598407281	0.7983503981797497
-13.090127944946289	53.59317398071289	train	0.16230231523513794	0.20871317386627197	0.03881347179412842	0.03233732283115387	0.059449829161167145	0.004425048828125	0.22866894197952217	0.07432688661357605	0.1312571103526735
-34.55218505859375	-27.985097885131836	train	0.9647983312606812	0.850894570350647	0.6142172813415527	0.17302727699279785	0.18124404549598694	0.006616450846195221	0.7493363670838074	0.5401971937808115	0.6675199089874858
-39.067901611328125	18.035503387451172	train	0.6384280920028687	0.6423614025115967	0.2037651538848877	0.10664418339729309	0.1263142228126526	0.004800591617822647	0.4867273416761471	0.3553280242700038	0.4094141069397042
-13.01179313659668	54.67706298828125	train	0.09260597825050354	0.284000039100647	0.03624412417411804	0.04288659989833832	0.055371567606925964	0.00455835834145546	0.20705346985210468	0.12836556693211984	0.14234926052332197
15.526034355163574	63.91585159301758	train	-0.00836855173110962	0.4587763547897339	0.03068246692419052	0.07975374907255173	0.055929750204086304	0.004109717905521393	0.17102768297307547	0.1979522184300341	0.1629692832764505
-40.716766357421875	4.796539306640625	train	0.7229260206222534	0.660293698310852	0.32085010409355164	0.10442674905061722	0.1581827700138092	0.006291508674621582	0.58968524838832	0.4243458475540387	0.501848691695108
-43.866363525390625	6.807594299316406	train	0.6123834252357483	0.7973781824111938	0.23149025440216064	0.15138442814350128	0.21824127435684204	0.00838465616106987	0.5235115661736822	0.5434205536594615	0.5288680318543799
16.573768615722656	64.0381851196289	train	-0.012769043445587158	0.424541175365448	0.026800081133842468	0.07180730998516083	0.054448723793029785	0.003839988261461258	0.13007205157375804	0.17045885475919606	0.12571103526734928
-43.497894287109375	-2.183929204940796	train	0.6474708318710327	0.799780011177063	0.2790766656398773	0.17887896299362183	0.31577080488204956	0.007576998323202133	0.6194539249146759	0.5479711793704968	0.5794937428896474
-55.88996887207031	9.473859786987305	train	0.6522380113601685	0.7813857197761536	0.31124410033226013	0.1863519251346588	0.09745895862579346	0.00504482164978981	0.5259764884338264	0.4607508532423208	0.4927474402730375
4.00419807434082	75.23207092285156	train	-0.011353731155395508	0.23720505833625793	0.029871806502342224	0.03839893639087677	0.06301294267177582	0.004202447831630707	0.17861205915813425	0.0788775123246113	0.10722411831626848
-36.467716217041016	-26.24183464050293	train	0.9624133110046387	0.7596032023429871	0.4175684452056885	0.1027660220861435	0.23642900586128235	0.007707212120294571	0.6952976867652635	0.48217671596511186	0.6022468714448237
39.46404266357422	-36.53878402709961	train	0.6472074389457703	0.9795810580253601	0.4834175705909729	0.6259599924087524	0.7014351487159729	0.1399165689945221	0.782328403488813	0.885665529010239	0.8626279863481228
21.468399047851562	66.89458465576172	train	-0.031829237937927246	0.6065383553504944	-0.0028832703828811646	0.1137373074889183	0.005813419818878174	0.00290028378367424	0.0039817974971558595	0.27739855896852483	0.1296928327645051
-7.604684352874756	-72.55497741699219	train	0.9696251749992371	0.983542799949646	0.9817936420440674	0.3869513273239136	0.4801211357116699	0.07859741151332855	0.9434963974213121	0.8312476298824422	0.9163822525597269
-6.325541019439697	24.94081687927246	train	0.30973005294799805	0.8391885161399841	0.055403582751750946	0.2613285183906555	0.09250672161579132	0.008593853563070297	0.3483124762988245	0.6014410314751611	0.48037542662116045
37.733036041259766	-35.83331298828125	train	0.6437639594078064	0.9749886989593506	0.3559255599975586	0.4937715530395508	0.6234695911407471	0.03550855815410614	0.7377701934015928	0.8160788775123246	0.7937997724687145
-40.19296646118164	19.627988815307617	train	0.6149041652679443	0.6233714818954468	0.17731595039367676	0.08871986716985703	0.12009461224079132	0.004976976662874222	0.4478574137277209	0.31418278346605993	0.3627701934015927
-8.704702377319336	17.00901985168457	train	0.4181731641292572	0.6799803972244263	0.17053720355033875	0.10147348791360855	0.2048828899860382	0.006883513182401657	0.47136897990140314	0.441031475161168	0.4542093287827076
15.355958938598633	51.14164352416992	train	-0.008352994918823242	0.6263787746429443	0.032997336238622665	0.10811342298984528	0.05772997438907623	0.004200492054224014	0.18392112248767536	0.31418278346605993	0.23762798634812288
-20.721206665039062	12.2221040725708	train	0.36598601937294006	0.43426626920700073	0.21012583374977112	0.06616028398275375	0.13533209264278412	0.0052513740956783295	0.4491846795601062	0.2364429275692074	0.3159840728100114
-8.257208824157715	16.442670822143555	train	0.36956343054771423	0.5769359469413757	0.17361009120941162	0.09144248813390732	0.16995082795619965	0.005622517317533493	0.45392491467576795	0.32764505119453924	0.3738623435722412
-57.35672378540039	8.780497550964355	train	0.6361246109008789	0.7985594272613525	0.34687352180480957	0.15657486021518707	0.14520546793937683	0.008885286748409271	0.5608646188850966	0.5532802427000378	0.5551763367463026
37.78934097290039	51.5411262512207	train	-0.014312416315078735	0.276619017124176	0.031450070440769196	0.04354925453662872	0.07253056764602661	0.0041697584092617035	0.19605612438376943	0.10333712552142586	0.12585324232081913
-40.179237365722656	30.860671997070312	train	0.5645332336425781	0.2899819612503052	0.24562838673591614	0.041724592447280884	0.1562596559524536	0.00537906214594841	0.4857792946530148	0.1621160409556314	0.2895335608646189
36.24617385864258	-41.07058334350586	train	0.6210107803344727	0.9540536403656006	0.21542224287986755	0.54327791929245	0.17330065369606018	0.10368692874908447	0.5037921880925293	0.8120970800151688	0.6483219567690558
20.980789184570312	-78.51624298095703	train	0.9681715965270996	0.9884275794029236	0.9006210565567017	0.7181230187416077	0.5332469344139099	0.8294488787651062	0.947478194918468	0.9785741372772089	0.9857792946530148
-24.36220359802246	-31.025787353515625	train	0.6671795845031738	0.6871830821037292	0.35940074920654297	0.10989449173212051	0.5927695631980896	0.07844490557909012	0.7491467576791809	0.5555555555555556	0.6744880546075085
-36.95185852050781	-32.163368225097656	train	0.9693455100059509	0.47509315609931946	0.6943570971488953	0.06956686079502106	0.11926942318677902	0.009776968508958817	0.7572999620781191	0.3509670079635949	0.5689704209328783
-23.87291145324707	-31.975732803344727	train	0.6432526111602783	0.6370433568954468	0.2874763309955597	0.08837254345417023	0.6079882383346558	0.0059009455144405365	0.7030716723549487	0.36291240045506257	0.5388225255972696
5.586248397827148	88.12329864501953	train	-0.02264431118965149	0.06386342644691467	0.016664311289787292	0.015818998217582703	0.053700610995292664	0.0038024187088012695	0.061243837694349636	0.014979142965491089	0.029436860068259386
24.81962013244629	60.21308135986328	train	-0.02180042862892151	0.5588431358337402	0.019174382090568542	0.12999844551086426	0.05178283154964447	0.00468377023935318	0.06408797876374668	0.32954114524080397	0.18998862343572243
-34.36026382446289	-5.100159645080566	train	0.674806535243988	0.6782525181770325	0.30703654885292053	0.10393545031547546	0.46526920795440674	0.0061178989708423615	0.7034508911642018	0.4215017064846416	0.5748009101251422
-21.13766860961914	-43.20146560668945	train	0.9631376266479492	0.7401622533798218	0.5883597731590271	0.09902872890233994	0.6685357689857483	0.011496409773826599	0.876753886992795	0.5068259385665529	0.7309442548350398
-25.124004364013672	-41.10030746459961	train	0.9653141498565674	0.7931097745895386	0.642207145690918	0.12540104985237122	0.8054340481758118	0.00647900253534317	0.9228289723170269	0.4895714827455442	0.744311717861206
-38.627811431884766	18.61202621459961	train	0.6345100402832031	0.6216124892234802	0.19225969910621643	0.08713895827531815	0.14912931621074677	0.004974398761987686	0.4943117178612059	0.30887372013651876	0.3796928327645051
15.396064758300781	57.71463394165039	train	-0.016466379165649414	0.634847104549408	0.01788446307182312	0.17343710362911224	0.038571327924728394	0.004106190055608749	0.05839969662495259	0.3547591960561243	0.20477815699658702
25.047298431396484	66.02239990234375	train	-0.021757841110229492	0.5081490278244019	0.01337740570306778	0.08422590047121048	0.0455608144402504	0.003652013838291168	0.04228289723170269	0.1945392491467577	0.09783845278725825
-8.122516632080078	-55.327457427978516	train	0.9621400237083435	0.9518101215362549	0.5848416090011597	0.43057411909103394	0.1582096815109253	0.010754678398370743	0.6966249525976488	0.7275312855517634	0.7086177474402731
13.928959846496582	56.42192459106445	train	-0.013506829738616943	0.7472375631332397	0.023791007697582245	0.27462026476860046	0.046792030334472656	0.004630271345376968	0.09726962457337884	0.45790671217292384	0.2874004550625711
-44.148345947265625	5.216220378875732	train	0.7717169523239136	0.8349504470825195	0.29248276352882385	0.14368462562561035	0.2687978148460388	0.011202923953533173	0.627227910504361	0.5771710276829731	0.6002559726962458
-50.233394622802734	17.206649780273438	train	0.6036852598190308	0.7651965618133545	0.18698710203170776	0.17263305187225342	0.07211913168430328	0.00482746958732605	0.40140310959423586	0.4397042093287827	0.42519908987485777
-20.615009307861328	-4.1029253005981445	train	0.6339370012283325	0.7833945751190186	0.15716812014579773	0.19589762389659882	0.21461443603038788	0.008098416030406952	0.5109973454683353	0.5582100872203261	0.5305745164960183
-14.3587007522583	-57.37364196777344	train	0.9643480777740479	0.9232832193374634	0.5674903392791748	0.3173213303089142	0.0743831917643547	0.0067254528403282166	0.6556693211983314	0.6084565794463406	0.6350967007963595
-19.828205108642578	-33.703208923339844	train	0.6464051008224487	0.8267308473587036	0.41446012258529663	0.16802281141281128	0.638474702835083	0.013285130262374878	0.7603337125521424	0.6001137656427759	0.7027872582480091
-7.228071689605713	-56.74972152709961	train	0.9617994427680969	0.9618693590164185	0.6120411157608032	0.3821103274822235	0.2649388015270233	0.008741527795791626	0.7444065225635192	0.6992794842624194	0.7306598407281002
-38.86153030395508	-23.943897247314453	train	0.9627786874771118	0.6890392899513245	0.35712993144989014	0.09108909219503403	0.15259988605976105	0.009206436574459076	0.6442927569207433	0.4527872582480091	0.5523321956769056
-14.51948070526123	50.640052795410156	train	0.24308624863624573	0.3376147150993347	0.041015978902578354	0.04700455069541931	0.06556643545627594	0.004345923662185669	0.26678043230944254	0.1403109594235874	0.18159840728100113
-22.79263687133789	-34.93238830566406	train	0.6540870070457458	0.7348323464393616	0.5136970281600952	0.1185399517416954	0.762704074382782	0.007495790719985962	0.7984452028820629	0.48615851346226774	0.6760523321956768
24.834993362426758	68.49361419677734	train	-0.027388662099838257	0.4275088608264923	0.005765542387962341	0.08416301757097244	0.03455142676830292	0.003351844847202301	0.013651877133105802	0.1746302616609784	0.07138794084186575
10.115913391113281	87.38225555419922	train	-0.031321585178375244	0.06629031896591187	0.004016615450382233	0.01678423583507538	0.0389459952712059	0.0034168437123298645	0.011755783086841108	0.007963594994311719	0.004266211604095563
-32.793949127197266	4.113656520843506	train	0.6187783479690552	0.6250467300415039	0.2197001874446869	0.09474233537912369	0.21460139751434326	0.008261539041996002	0.521805081532044	0.4258627227910505	0.46757679180887374
26.384368896484375	59.53532791137695	train	-0.01705831289291382	0.5169671177864075	0.022212527692317963	0.09147801995277405	0.05465196818113327	0.006397005170583725	0.09233978005309063	0.33902161547212745	0.20648464163822525
-33.61879348754883	-1.777336835861206	train	0.6548941135406494	0.6157805323600769	0.23108965158462524	0.09423893690109253	0.3601926565170288	0.005528390407562256	0.6238149412210846	0.3450891164201744	0.47155858930602956
24.19073486328125	-31.911027908325195	train	0.6764535903930664	0.9625721573829651	0.5203892588615417	0.4805721640586853	0.1739664226770401	0.02548797056078911	0.6473265073947667	0.7811907470610543	0.7029294653014789
-41.194400787353516	-26.051776885986328	train	0.8985228538513184	0.6639493107795715	0.3711271286010742	0.09742309153079987	0.08340713381767273	0.005619525909423828	0.5591581342434585	0.38092529389457713	0.46203071672354945
36.50665283203125	-38.01901626586914	train	0.6306751370429993	0.9791570901870728	0.24168738722801208	0.6146228313446045	0.3933102488517761	0.25409021973609924	0.621160409556314	0.9087978763746681	0.762514220705347
-25.027870178222656	48.1048583984375	train	0.30238109827041626	0.6045597791671753	0.04145071655511856	0.09698114544153214	0.06295008957386017	0.005089916288852692	0.2817595752749336	0.32764505119453924	0.2967861205915814
-36.139400482177734	-36.868072509765625	train	0.9466681480407715	0.29078954458236694	0.4517752230167389	0.043726056814193726	0.14102360606193542	0.005820371210575104	0.6315889268107698	0.19169510807736065	0.3815415244596132
-56.80113983154297	9.168852806091309	train	0.6585590839385986	0.8503826260566711	0.3522398769855499	0.19153174757957458	0.11330488324165344	0.0075078196823596954	0.5576412590064468	0.5656048540007584	0.5610068259385665
-25.827009201049805	49.43424606323242	train	0.28987568616867065	0.5838775038719177	0.03963075578212738	0.10441260039806366	0.05617024004459381	0.006512988358736038	0.24592339780053094	0.3949563898369359	0.32295221843003413
-21.339086532592773	11.719118118286133	train	0.47637730836868286	0.3997335433959961	0.2901034653186798	0.0645081177353859	0.14380255341529846	0.005839087069034576	0.4914675767918089	0.25729996207811906	0.34869169510807735
-26.82244873046875	-8.85990047454834	train	0.6692241430282593	0.527576208114624	0.536293089389801	0.08576054126024246	0.2912042737007141	0.006896216422319412	0.6998483124762989	0.3447098976109215	0.5236063708759955
9.523971557617188	79.74319458007812	train	-0.02024140954017639	0.21566826105117798	0.016551077365875244	0.03277185559272766	0.04954326152801514	0.0035466253757476807	0.05479711793704967	0.03754266211604095	0.031569965870307165
-34.474491119384766	-28.052600860595703	train	0.9652693867683411	0.8499825596809387	0.6485499143600464	0.16277147829532623	0.19264784455299377	0.0073575712740421295	0.7669700417140689	0.5479711793704968	0.6830204778156996
20.841617584228516	77.51172637939453	train	-0.03310123085975647	0.26987743377685547	-0.006129801273345947	0.04211072623729706	0.029048755764961243	0.004278257489204407	0.004361016306408797	0.1031475161167994	0.03512514220705347
23.10276222229004	71.544189453125	train	-0.017485886812210083	0.38550013303756714	0.013473019003868103	0.0771077573299408	0.04414048790931702	0.003886055201292038	0.0521425862722791	0.1689419795221843	0.08532423208191126
-44.675777435302734	-1.2555484771728516	train	0.6818456053733826	0.7523443698883057	0.3285202085971832	0.1655418574810028	0.30000048875808716	0.005734514445066452	0.6533940083428139	0.4706105422828973	0.5685437997724687
18.53810691833496	62.876792907714844	train	-0.015935778617858887	0.5557148456573486	0.023686595261096954	0.0916452631354332	0.04919993877410889	0.0038328394293785095	0.08816837315130831	0.23056503602578685	0.1362343572241183
-45.965274810791016	16.99299430847168	train	0.6468743085861206	0.7110114097595215	0.13988855481147766	0.14921702444553375	0.08862664550542831	0.009114250540733337	0.43894577171027677	0.5231323473644293	0.482650739476678
-50.09260177612305	15.079442024230957	train	0.6076170206069946	0.8036125898361206	0.1976434886455536	0.1986873298883438	0.09393951296806335	0.005058884620666504	0.4336367083807357	0.4747819491846796	0.45748009101251425
-1.3149147033691406	-71.63079071044922	train	0.9670268893241882	0.9861589670181274	0.7470471262931824	0.4432780146598816	0.38687264919281006	0.29871463775634766	0.8801668562760713	0.9124004550625711	0.9351535836177475
-28.401931762695312	-5.919342517852783	train	0.6295936107635498	0.5045729279518127	0.3968556821346283	0.06881855428218842	0.3214442729949951	0.006275031715631485	0.654721274175199	0.3005309063329541	0.4635949943117179
7.282700538635254	74.90608978271484	train	-0.012710541486740112	0.24470466375350952	0.029633447527885437	0.04197905957698822	0.04816080629825592	0.004420246928930283	0.12665908229048162	0.10257868790291998	0.09129692832764505
5.342463493347168	-68.99394989013672	train	0.9673574566841125	0.988439679145813	0.7062009572982788	0.594039797782898	0.268372118473053	0.3357199728488922	0.8270762229806597	0.9429275692074327	0.9169510807736063
-9.043344497680664	-71.67203521728516	train	0.968267560005188	0.9845209121704102	0.937112033367157	0.38100624084472656	0.603038489818573	0.07513125240802765	0.9592339780053091	0.828403488813045	0.9185153583617747
-15.770517349243164	-67.4648666381836	train	0.9712073802947998	0.9608607292175293	1.00102698802948	0.3671625554561615	0.1197996661067009	0.025069857016205788	0.78839590443686	0.7339780053090633	0.7738907849829352
14.854653358459473	50.69886016845703	train	-0.006615340709686279	0.6543068885803223	0.032206788659095764	0.1318207085132599	0.05644521117210388	0.004103414714336395	0.18221463784603717	0.33636708380735686	0.25199089874857794
-27.66588020324707	-22.38466453552246	train	0.9538135528564453	0.7544572353363037	0.3890749216079712	0.10641659796237946	0.27812665700912476	0.009090673178434372	0.6833522942737961	0.5054986727341676	0.60580204778157
-22.554960250854492	-34.10816192626953	train	0.637228786945343	0.6885107755661011	0.5541870594024658	0.10225091874599457	0.7160726189613342	0.007593899965286255	0.7923777019340159	0.4577171027682973	0.6578498293515358
19.873538970947266	64.84705352783203	train	-0.01756596565246582	0.5505861043930054	0.019593514502048492	0.08094745129346848	0.041133515536785126	0.0036220476031303406	0.058968524838832005	0.20269245354569587	0.11063708759954494
26.2591495513916	-27.073612213134766	train	0.6758036613464355	0.9749854803085327	0.392845094203949	0.39750656485557556	0.3962554931640625	0.014162596315145493	0.7119833143723929	0.7703830109973454	0.7411831626848692
10.485374450683594	32.195396423339844	test	0.2780689625161709	0.6812709862052804	0.092951865110657	0.12341880009020907	0.13843300366903294	0.012828544317053095	0.14980544747081714	0.3227410289667099	0.2269779507133593	Control
1.256282925605774	-15.610037803649902	test	0.6579538710636668	0.6728414279399532	0.2381773799067677	0.1288156425303752	0.3227700148478593	0.025137570686638355	0.6666666666666666	0.44768698659749245	0.5567444876783398	AD
8.747925758361816	-52.38853073120117	test	0.8126824772593999	0.8192020105843497	0.4111813556144733	0.21817602043842324	0.30996748539480834	0.19248777886133386	0.8335495028102032	0.8281452658884566	0.8612191958495461	AD
23.669004440307617	13.242966651916504	test	0.07453755695040863	0.3523721945757913	0.055032960554160695	0.05555786044880896	0.09651171854964576	0.012522365667368515	0.03999135322092521	0.05317769130998703	0.035505836575875485	Control
-7.587904453277588	-40.1468391418457	test	0.9306963947739932	0.9325140006471389	0.4583377602076766	0.3280918264743125	0.4274644134658398	0.13868090573071254	0.9492001729355813	0.9290964115866839	0.9570363164721141	AD
-14.464176177978516	23.223251342773438	test	0.4850458077865072	0.6048771420327743	0.14259916101351822	0.09582595896012712	0.16685378116251218	0.02079305027860521	0.30350194552529186	0.32382187635105925	0.30463683527885865	Control
-15.276987075805664	0.4938715696334839	test	0.4904483627564836	0.6876324934534507	0.1548665453965711	0.12880334114231687	0.25267207017629456	0.021054988385795958	0.41288370082144404	0.43428447903156076	0.4098573281452659	AD
-7.570176124572754	42.065086364746094	test	0.1704433257553247	0.3909433203758579	0.06795136571520627	0.057673678355346814	0.08667856628204336	0.012141434512663595	0.05879809770860354	0.054474708171206226	0.042477302204928666	Control
23.650930404663086	17.673702239990234	test	0.15630998303837115	0.4231767064273947	0.07928505030894044	0.07020953806615111	0.1668459320127374	0.014350723383007663	0.1372676178123649	0.1309987029831388	0.11348897535667964	Control
22.58728790283203	-40.941162109375	test	0.8173466973965711	0.8900907977972881	0.22479967913120105	0.2649624903898428	0.20760615406059985	0.1572940396052776	0.5836575875486382	0.8953739731949849	0.7444876783398184	AD
16.07795524597168	24.84258270263672	test	0.13426181991206534	0.4951708791869702	0.09824368903542507	0.07147850900298297	0.1054979743491305	0.0129418879894927	0.08798097708603546	0.13380890618244703	0.0943579766536965	Control
-37.09434127807617	-15.077290534973145	test	0.7427534977398297	0.4269508093890577	0.21087847502514867	0.07174900122503243	0.27726673268445645	0.029797673760221736	0.6268914829226113	0.2559446606139213	0.4383916990920882	AD
-31.128610610961914	4.91134786605835	test	0.5522516732758814	0.5345096095363693	0.20239629146486227	0.08012834799909356	0.2229972236817426	0.014276006083824847	0.45503674881106787	0.1910938175529615	0.30204280155642027	AD
11.133027076721191	-10.29324722290039	test	0.6278584966860196	0.7496843698001144	0.25912280904479545	0.1766380466299482	0.30162321001586345	0.03756369677104867	0.6491569390402075	0.6307825335062689	0.6433203631647211	AD
-30.67098617553711	7.038204193115234	test	0.5025560159494381	0.6233166586054434	0.1925104894850513	0.09781675368990048	0.25531897981568136	0.015142168158130482	0.4623865110246433	0.28577604842196286	0.3607328145265889	Control
7.675650596618652	-53.667205810546875	test	0.7342107473033491	0.911076038190634	0.3564658719714325	0.28500960383674884	0.35847456472935063	0.15097219096773332	0.8264159100734977	0.9105058365758755	0.8900778210116731	AD
6.273764133453369	-20.131193161010742	test	0.7193146277182173	0.7909035234168025	0.31618526046819023	0.2194262848484634	0.39079025889387226	0.08355066076031711	0.8127972330306962	0.775832252485949	0.8189040207522698	AD
-14.622876167297363	-0.9979803562164307	test	0.5271509260234266	0.6217621128157814	0.1975868774375113	0.13248359729157816	0.239740352450621	0.04887033365482446	0.458063121487246	0.49805447470817116	0.4691958495460441	Control
5.842934608459473	-54.95966339111328	test	0.9643469104672424	0.9446210861206056	0.5092382590369423	0.32252307273078673	0.3705731175913669	0.13735739984503476	0.9541720709035885	0.9314742758322524	0.962710765239948	AD
-6.042797565460205	36.851932525634766	test	0.2880170270062909	0.4634481081278018	0.15653885624343805	0.1128503917393708	0.1565692097243696	0.023671140811304645	0.2323821876351059	0.3054474708171206	0.25907911802853434	Control
2.1810691356658936	-13.227351188659668	test	0.6818242267806931	0.6244880630828367	0.2372368618403331	0.1159392381363576	0.2947333220503118	0.04587349599909665	0.6469952442715088	0.4680069174232598	0.5557717250324254	AD
8.448003768920898	-17.694570541381836	test	0.6581507620244923	0.7986660694131756	0.2958006543098109	0.20785680870608528	0.3157634042424731	0.0706971036454681	0.7131431041936879	0.7589710332900994	0.7470817120622568	AD
-23.729888916015625	-13.05556583404541	test	0.5188711766559299	0.6216797031978569	0.1674824091467527	0.11568778247968985	0.2318449302179979	0.0261601581155221	0.4143968871595331	0.3992650237786424	0.39250972762645914	AD
13.907400131225586	3.4931061267852783	test	0.41830106492679897	0.481756734670979	0.1489518071607788	0.0708733342661716	0.1669508120653653	0.014269505249391688	0.27972330306960663	0.1517509727626459	0.1961738002594034	AD
8.673721313476562	-2.6381471157073975	test	0.7018235675474205	0.7907828470267871	0.3470196045271241	0.2331545830953239	0.2945290040409211	0.13975380440380905	0.7503242542153048	0.811500216169477	0.7957198443579767	AD
36.932682037353516	-19.362268447875977	test	0.5154951976077391	0.820634676088201	0.1399451579419103	0.26568323277895994	0.13566312179116918	0.04476451536290126	0.28231733679204496	0.7764807609165585	0.5304798962386511	Control
3.4447877407073975	-42.40322494506836	test	0.8317515088780092	0.9254003444520552	0.4684405099637438	0.31587408320738536	0.3896704634079839	0.2499993713480411	0.9135322092520536	0.9424989191526155	0.9500648508430609	AD
8.802327156066895	21.62179183959961	test	0.23037779331207275	0.5482269858959878	0.11008662970201803	0.0929890267993554	0.13306800548983092	0.021813074698542604	0.14418504107220062	0.2961521833117164	0.20654993514915693	Control
19.959083557128906	-25.118345260620117	test	0.5447399014293557	0.7243576749126509	0.2067616952601636	0.15986854195742325	0.1766900681696906	0.01960754097614548	0.40791180285343703	0.49913532209252054	0.44341763942931256	AD
34.87128829956055	34.358482360839844	test	0.2345166533890337	0.4949181357232651	0.07980160654918983	0.06525186523057447	0.1250961003548438	0.01308498428304597	0.11262429744920018	0.1264591439688716	0.09954604409857329	Control
-1.351543664932251	30.855417251586914	test	0.1575162038207054	0.4426734589114048	0.07800068798484189	0.06247394749581224	0.0988793368312982	0.015018162714077694	0.0730652831820147	0.13294422827496757	0.08771076523994811	Control
16.21050453186035	-22.787647247314453	test	0.7848625342444618	0.7849898119964221	0.26122709437467084	0.18153604400334966	0.27343557199629226	0.0264978981622965	0.6878512753999134	0.6195417207090359	0.6614785992217899	AD
-27.93603515625	8.40420150756836	test	0.5668494754498548	0.7157468902002467	0.22090711909355504	0.13334804002453784	0.2407586076619601	0.018881656478463425	0.5004323389537397	0.4472546476437527	0.4696822308690013	AD
-6.325536251068115	-68.01093292236328	test	0.9732676006779812	0.9513435381473879	0.6070482450546605	0.3896332225292036	0.4904319828394616	0.2469596415758133	0.9900562040639862	0.96779074794639	0.9867055771725033	AD
22.05016326904297	13.500615119934082	test	0.2285237320431389	0.5445690574032245	0.16358459239253906	0.1206497482512847	0.22377847917009108	0.02741142706300068	0.29290964115866835	0.3722438391699092	0.32101167315175094	AD
-16.368680953979492	-20.034269332885742	test	0.7082580127338372	0.7585407070594259	0.30402162848132674	0.16005793081061676	0.2811757056134762	0.03213747067948674	0.704928664072633	0.5948984003458712	0.6566147859922179	Control
21.415090560913086	32.930484771728516	test	0.16350245973703886	0.4955145173733778	0.07698267513867653	0.0794928593948336	0.11747718882737772	0.014633995886560124	0.08754863813229573	0.18158236057068744	0.11738002594033722	AD
33.743804931640625	31.113542556762695	test	0.11755427659148035	0.5106356099690541	0.08204375819699597	0.0810432464695803	0.12291866441321846	0.014503598480605253	0.08862948551664505	0.18979680069174232	0.1246757457846952	Control
-4.762741565704346	20.803884506225586	test	0.4381083772324099	0.7795594517547305	0.186673676687302	0.18804123555079544	0.2085078351273395	0.022654520661228958	0.37570255079982706	0.5987894509295287	0.481355382619974	AD
-14.118083953857422	-46.40630340576172	test	0.86420075551118	0.6733196967899209	0.4262440324124723	0.12108144698904293	0.26955248902339746	0.05279645368936333	0.8050151318633808	0.5198875918720277	0.6786640726329443	AD
-35.113956451416016	10.34957504272461	test	0.7578817541056341	0.7704510222567191	0.3240541402656253	0.16543631720365864	0.22948247135275665	0.027563742610930208	0.6787721573713791	0.5925205361003026	0.6446173800259403	AD
4.421789169311523	-57.09575271606445	test	0.9818228099605824	0.9674832632045934	0.4740010013084601	0.3737990364874944	0.34999722714471343	0.19088770906523905	0.9396887159533075	0.9664937310851708	0.9703307392996109	AD
[truncated: 1,500 more rows]
