# Supplementary material for: Unified AI framework to uncover deep interrelationships between gene expression and Alzheimer’s disease neuropathologies
Source: Nat Commun. 2021 Sep 10;12:5369. doi: 10.1038/s41467-021-25680-7 (PMC8433314; doi:10.1038/s41467-021-25680-7)
Supplement: Supplementary file 11 — Source Data [file 41467_2021_25680_MOESM11_ESM.zip › sourcedata/3e_external_tsne_embeddings_mouse.csv]

E1	E2	dataset	CERAD_predicted	BRAAK_predicted	PLAQUES_predicted	TANGLES_predicted	ABETA_IHC_predicted	TAU_IHC_predicted	AB_RELATED_predicted	TAU_RELATED_predicted	AVG_predicted	test_label
33.3971061706543	26.098163604736328	train	0.9580527408	0.6532901012	0.4176399652000001	0.10141614359999998	0.5119559216999998	0.07224439567	0.8183541903678423	0.5498672734167614	0.7118885096700797
-39.76119613647461	17.591238021850586	train	0.31785598501	0.6146862581999999	0.05094278343999999	0.08273033080999999	0.04833638956999997	0.011982654991	0.23682214637846036	0.31437239287068636	0.27488623435722415
-25.453214645385742	-20.29379653930664	train	0.034231446465300006	0.8784990712999999	0.021786871108600014	0.28104669556999995	0.02942497351480002	0.013657656652999998	0.06162305650360258	0.5726204019719378	0.32195676905574516
-27.721891403198242	-19.519689559936523	train	0.041738559626	0.8731281464999996	0.039083202709999966	0.23495626976000006	0.054476933989999976	0.013616989092	0.19548729616989002	0.555745164960182	0.38993174061433444
-51.613346099853516	-45.29283142089844	train	0.04832349317569997	0.29367867	0.09647435012	0.14541569036000004	0.06751215744	0.5248661683	0.29313613955252177	0.5341296928327645	0.4276166097838453
-57.06902313232422	-33.76702117919922	train	0.02785531203648999	0.23667430074999998	0.033525614203	0.041481503989999995	0.061851586869999975	0.012220152438	0.15927189988623436	0.09537353052711416	0.11319681456200227
-56.99748992919922	-32.8878173828125	train	0.0341909625522	0.2558446204000002	0.03386306897399999	0.04267866053	0.06020019158	0.013719510601499998	0.18240424725066362	0.15756541524459614	0.152872582480091
-57.61294174194336	-34.263893127441406	train	0.07634764273999999	0.2609937668000001	0.11534673971399995	0.046655289549999986	0.31428974940000004	0.015710807978	0.4484262419416003	0.20572620401971933	0.3003412969283277
-3.5658833980560303	31.256107330322266	train	0.6336082728999998	0.2915638612	0.13218515598000005	0.05034746370000001	0.13536327123999994	0.01656080382299999	0.44520288206295033	0.24061433447098976	0.32081911262798635
-12.582079887390137	33.578392028808594	train	0.6229917398	0.29949411309999996	0.19801256594	0.06271371329999999	0.09595565545	0.11397717052999998	0.4453924914675768	0.37599544937428897	0.40557451649601817
-27.633649826049805	-19.69483184814453	train	0.04640447245199998	0.8988212672999997	0.0448853055	0.2808698984000001	0.06123355600499996	0.015562275238	0.23795980280621917	0.6039059537353052	0.4286120591581342
-15.277191162109375	11.417197227478027	train	0.3486395860600001	0.6151487420999999	0.22832734261	0.10538978569999996	0.35460567005999993	0.017364804106999986	0.5760333712552143	0.4508911642017444	0.5081058020477816
-14.55414867401123	11.736526489257812	train	0.36235781079999996	0.5866892637000001	0.2725788886	0.10058161198	0.4196732943000001	0.026015298412	0.6384148653773227	0.45164960182025027	0.5425199089874858
39.880577087402344	-26.308368682861328	train	0.9526182125999996	0.9315206398000002	0.4527054000999998	0.4201849495000001	0.13520880905000002	0.3964606862600001	0.6634433067880167	0.8526734926052333	0.7551194539249146
46.7860107421875	-15.992830276489258	train	0.9604761279	0.9649956442000002	0.5535926063000001	0.4992657997000001	0.6412760938000001	0.5230949415000002	0.866325369738339	0.9287068638604475	0.9323094425483505
48.29125213623047	-16.311887741088867	train	0.9671440342999996	0.9660150001000001	0.5538610091000001	0.5207560928000001	0.6165179209999997	0.5120938411000002	0.8809252938945771	0.9336367083807356	0.9416951080773606
45.3892707824707	10.159008979797363	train	0.9545427955999998	0.9331360993000001	0.3372599778	0.34479697359999995	0.09818929574999999	0.06298199972499999	0.6097838452787259	0.7411831626848692	0.6575654152445961
32.00716018676758	20.346506118774414	train	0.9488413982	0.9155112698999998	0.5450357477000002	0.2842256087000001	0.5443532927999999	0.049731113974000034	0.8371255214258628	0.6943496397421312	0.7792946530147895
40.16917037963867	-31.443222045898438	train	0.36476169825000027	0.6581565764999999	0.3594412258000002	0.35547926590000006	0.10071999975999996	0.6657010651999997	0.5170648464163822	0.7620401971937808	0.6245733788395904
-34.83855438232422	0.5509921908378601	train	0.03778389100566	0.6211304161999998	0.03555758340080001	0.11366750878	0.04456951902999996	0.031884916271999984	0.13879408418657566	0.5144103147516117	0.3361774744027304
-42.86358642578125	-10.551560401916504	train	0.040936676395	0.5587252848000004	0.029251544054999995	0.06589154246999998	0.04626939992999999	0.011442292361299998	0.11850587789154342	0.18638604474781947	0.1304038680318544
-44.296478271484375	-10.22237491607666	train	0.03202579718716001	0.6126093431	0.03053886514699998	0.08666506189999998	0.04430928635	0.011541653127899999	0.09575274933636709	0.2813803564656807	0.17889647326507394
45.731327056884766	13.832695960998535	train	0.9527487868000004	0.9486988562999998	0.28587094928999995	0.3642443070000001	0.06797362183999997	0.021962063742000004	0.555745164960182	0.7220326128175958	0.6242889647326507
-42.610748291015625	-10.35341739654541	train	0.026402393191699985	0.6113703867999996	0.02582431007199999	0.08187129868999997	0.04331293122	0.011481607259200001	0.05309063329541145	0.26678043230944254	0.14362912400455063
39.4389533996582	-25.9708194732666	train	0.9330950771999998	0.9233644238999998	0.5393053473999999	0.3886280764000001	0.20139243801	0.3724148353000001	0.6966249525976488	0.8388320060675009	0.7709044368600683
42.977012634277344	-30.339160919189453	train	0.3895985779999999	0.8900453751000006	0.3495802323599998	0.5129351545	0.12174326555999995	0.6791553716	0.5312855517633676	0.8687902919984832	0.6928327645051194
-29.97117042541504	-22.36632537841797	train	0.05051925044399997	0.8805923245999998	0.06797935512999999	0.33051435110000005	0.051472896950000006	0.20477534965400007	0.22942737959802806	0.7718998862343573	0.5
-37.351139068603516	10.61106014251709	train	0.3141738480999999	0.7180925617	0.05928641757000001	0.13301519584999996	0.061986963920000006	0.012190677988399998	0.29180887372013653	0.41145240803943867	0.3604948805460751
-4.572973251342773	47.982295989990234	train	0.6343703115999999	0.5748145607	0.11094177836000002	0.07299449259	0.07196908708999998	0.011821838142999998	0.3868031854379977	0.23682214637846036	0.294226393629124
-3.5918796062469482	51.229087829589844	train	0.6567921527999999	0.6242676694999998	0.16532199049999996	0.10324986573999996	0.08394041429999997	0.012056463488	0.45544178991277967	0.3627227910504361	0.4025881683731513
55.60973358154297	-3.925222635269165	train	0.9751385377000004	0.9584044648000001	0.5125020693000001	0.4006169013000001	0.5776382339000002	0.119662870818	0.8938187334091771	0.8331437239287068	0.8927758816837315
-24.899202346801758	26.952234268188477	train	0.3122814310500001	0.26670469950000003	0.14159928480000006	0.045487235325000014	0.08268470846000002	0.032921758684000005	0.3640500568828214	0.2698141827834661	0.3046075085324232
-3.3166451454162598	47.84764099121094	train	0.6527897125	0.6080406657000001	0.14050398593	0.07506519534	0.10429524020000004	0.012311005820000005	0.4493742889647327	0.3056503602578688	0.36405005688282144
-10.255887985229492	14.897979736328125	train	0.3387217620800002	0.7680951407	0.22112152668999996	0.21709637698	0.11489535771	0.11848392882600005	0.45506257110352677	0.6634433067880167	0.5474971558589307
44.77653884887695	-25.46630859375	train	0.9681619779	0.8928117278999999	0.4485075799999999	0.39877159059999984	0.11901403819000005	0.4609947033299998	0.6831626848691695	0.8371255214258627	0.7588168373151308
-39.09783935546875	13.383130073547363	train	0.3288652057	0.5917408620000001	0.04479683362000002	0.07685734657999999	0.047500759470000015	0.0114734980193	0.2366325369738339	0.23075464543041335	0.222127417519909
-3.2202773094177246	48.12872314453125	train	0.6483553677000004	0.6211503634999999	0.10179472795999996	0.09413942656999999	0.06785335815	0.011891400406000004	0.38869927948426247	0.3357982555934775	0.35651308304891927
-23.890438079833984	25.20211410522461	train	0.3074703292	0.2375211412400001	0.07203262908000004	0.040704068017000015	0.08274056143	0.012010390950719999	0.3282138794084187	0.08210087220326129	0.18785551763367464
-40.05887222290039	14.776782035827637	train	0.3184190491000001	0.6181503499000001	0.04828839672000002	0.08489547575000002	0.05394065264000002	0.0137438043035	0.257679180887372	0.3833902161547213	0.3253697383390216
-32.30278396606445	12.643668174743652	train	0.3311020693	0.6135667430999997	0.06390576209999999	0.08724717739000003	0.06667502065999999	0.012052706027100001	0.32536973833902155	0.32499051952976865	0.3263651877133106
47.63132858276367	7.950240612030029	train	0.9662732269000002	0.9604254828	0.3665765715000001	0.3130954346000001	0.2308317037000001	0.035847622115000005	0.704778156996587	0.7440273037542662	0.7232650739476678
30.23388671875	24.689558029174805	train	0.9735096014000004	0.7966920191999998	0.4373577405000001	0.13272299073000005	0.5111001572	0.019891097208	0.8642396662874479	0.5534698521046644	0.7440273037542662
52.8281135559082	4.457343578338623	train	0.9699184143999996	0.9593120333	0.4693432972999998	0.31206524710000005	0.44832009850000004	0.058288428265	0.8439514599924157	0.7567311338642396	0.8203924914675769
40.15035629272461	-34.42757797241211	train	0.052361489693200015	0.6428647912000001	0.118835784587	0.35456910020000004	0.06000882711000001	0.6626018562999998	0.2870686386044748	0.7567311338642396	0.5227531285551763
-52.49187088012695	-17.474672317504883	train	0.026706463815599997	0.3509191471000001	0.02648099323480001	0.05291708989999997	0.04529138855000001	0.011563417774400005	0.06105422828972318	0.13026166097838454	0.06854379977246872
-56.68821334838867	-13.032495498657227	train	0.021441384359999996	0.337134702	0.023441749657299997	0.04467710364000002	0.0471518889634	0.011477232846100005	0.043230944254835035	0.0930982176715965	0.044937428896473265
-23.305706024169922	24.503498077392578	train	0.30599244575999995	0.2325587383000001	0.09555915522	0.04074761105000002	0.06949581996000002	0.012245697379300004	0.3211983314372393	0.09290860826697005	0.19027303754266212
17.35454750061035	21.61017608642578	train	0.3851140708399999	0.7921878829000003	0.29295470919999994	0.1958842735	0.7361075443999999	0.01701222369900001	0.6920743268866136	0.5648464163822525	0.6368031854379977
41.335357666015625	-26.21883201599121	train	0.9644868806999999	0.8771950488999996	0.5525084609	0.4056335753000001	0.15985172415999993	0.5397623324000002	0.7189988623435722	0.8369359120212363	0.7862627986348123
-51.27788543701172	-45.88718032836914	train	0.04159969129110001	0.3683519482000001	0.10214180805000002	0.16001164332	0.058430349239999985	0.40497382119	0.26071293136139556	0.5563139931740615	0.42007963594994313
-4.260506629943848	42.16554260253906	train	0.6555298453999999	0.6100840745	0.16082907255	0.08742433912000001	0.08850232838000004	0.015468287542800004	0.45468335229427376	0.4012135001896094	0.4243458475540387
30.746667861938477	24.035430908203125	train	0.9764061998999998	0.8040923868000001	0.44411676399999983	0.14635842467000001	0.404229922	0.017254872287	0.8477436480849451	0.5449374288964732	0.7281001137656428
1.223175287246704	37.17138671875	train	0.6489946374000001	0.6267184539	0.2748315281000001	0.10257518074	0.3107737476999999	0.014459187961499996	0.6122487675388699	0.43136139552521807	0.5150739476678043
1.4256421327590942	36.888492584228516	train	0.6408788702	0.632519895	0.2382091616	0.10343597189999999	0.3493725481999999	0.0129514539044	0.6027682973075464	0.40519529768676527	0.4965870307167236
-36.42884063720703	-9.205663681030273	train	0.03881210238000001	0.6221671942	0.03481166535	0.10541914016000001	0.04876977760499999	0.0117669648433	0.15453166477057262	0.34110731892301854	0.24872013651877134
40.82133865356445	-26.584667205810547	train	0.9598147321000002	0.9461642850999996	0.48900688189999997	0.4851061981	0.13191184039999998	0.6064145224999999	0.680508153204399	0.8928706863860447	0.790386803185438
-36.2486686706543	10.112357139587402	train	0.32201157899999994	0.7663426170000001	0.08015994164000004	0.16824591667999994	0.07019920310000001	0.012493060011500006	0.3335229427379598	0.462457337883959	0.40884527872582477
-39.02317810058594	19.765827178955078	train	0.30989110629999994	0.2512396185400001	0.05305112618000002	0.041581620330000006	0.046521201468000005	0.011406286039000004	0.21956769055745165	0.04133485020857034	0.11988054607508532
18.447799682617188	21.293132781982422	train	0.36801603480000017	0.8234197885999996	0.30349005560000003	0.21772575865	0.8791547844000003	0.024050584866	0.7017444065225634	0.6166097838452788	0.6660978384527874
-51.099796295166016	-21.587385177612305	train	0.02490937258	0.3405113657	0.029576165964000003	0.051130121850000015	0.05571679220999999	0.013660088624099998	0.10826697004171408	0.21577550246492225	0.14405574516496017
-24.371658325195312	16.78362274169922	train	0.28710596231999996	0.5974169922999999	0.09670576128999993	0.11658542605999996	0.06404155275000001	0.07060122598400001	0.3048919226393629	0.5151687523701176	0.424061433447099
-0.3320101797580719	33.30015563964844	train	0.6724754273000001	0.6001244272999999	0.3257658136	0.08791286489000001	0.3436394862000001	0.012863243590000002	0.6850587789154342	0.3443306788016686	0.5122298065984072
48.50298309326172	14.207740783691406	train	0.9782993381	0.9495370022999998	0.4938737402000001	0.33219084429999995	0.06849353122999999	0.022712887314	0.6831626848691695	0.7078119074706105	0.6851535836177474
43.82209396362305	19.38204002380371	train	0.9362180469999996	0.6233537024999999	0.2698306001000001	0.07965537035999998	0.08022378699999998	0.013687368506	0.5485400075843762	0.37656427758816835	0.454778156996587
-29.685598373413086	-1.8214646577835083	train	0.3357296363000001	0.3617500557000001	0.15440673309	0.07233635577999999	0.07908051975	0.045649509488000006	0.39211224876753886	0.37087599544937433	0.3811149032992036
-0.30658581852912903	51.68959426879883	train	0.6355420939999998	0.8177937780000005	0.13845546219000004	0.21385254921000013	0.08313204821000003	0.022596184849	0.41240045506257106	0.6088357982555935	0.5079635949943118
-11.105026245117188	17.894235610961914	train	0.6545968763000001	0.6218609448999999	0.30100284399999994	0.10196381064000004	0.16153919646999998	0.030063649525999995	0.5705346985210465	0.5015168752370117	0.5342718998862344
-63.72983169555664	-35.52618408203125	train	0.02791228549699999	0.20291801206000007	0.03514606729699999	0.040068459269599996	0.06980229437999998	0.012145581036231002	0.18695487296169888	0.08172165339400835	0.11959613196814561
13.79533863067627	22.041057586669922	train	0.6463948605999996	0.64351453	0.4369409444999999	0.12756120815000002	0.6690049699999999	0.033627703485999985	0.7554038680318543	0.5411452408039439	0.670221843003413
53.45526123046875	12.484952926635742	train	0.9713593913	0.9513987717999997	0.4800066191999999	0.3770526664	0.07901369869000004	0.11741231850800005	0.6698900265453167	0.8090633295411452	0.7350682593856656
11.005278587341309	28.02098846435547	train	0.6430014290999999	0.6383573598000003	0.32461782110000004	0.09870448818000002	0.5313963723999999	0.013354803559999994	0.7083807356844899	0.41372772089495635	0.5701080773606371
-58.91558074951172	-32.974300384521484	train	0.0331517870445	0.2551602514	0.029887988637999987	0.042926302699999995	0.050205462659999985	0.011546688773100002	0.12097080015168753	0.06219188471748199	0.07366325369738339
-31.693870544433594	13.159445762634277	train	0.3133095954	0.6192050755999999	0.05624179641	0.08487883696000002	0.061253172670000015	0.011960252735800002	0.28479332574895716	0.32214637846037164	0.3023321956769056
-4.509581089019775	50.74137878417969	train	0.6524351597	0.6012960998000001	0.09564946528	0.09572009652999997	0.05806756627999999	0.011609307871599998	0.36518771331058025	0.29029199848312476	0.31797497155858934
50.10076904296875	12.797321319580078	train	0.9769863085999998	0.9587273729999995	0.6000815426999998	0.3498026832	0.11588759488999995	0.025452476843000005	0.7474402730375426	0.744785741372772	0.755688282138794
15.030972480773926	23.227218627929688	train	0.9544376430000008	0.8452862411000003	0.6041950445000001	0.22649674239000006	0.7614109856999999	0.02520572601000001	0.875237011755783	0.627607129313614	0.7798634812286689
-65.18743133544922	-36.720062255859375	train	0.04237707499100002	0.1992500138699999	0.061716495004000026	0.04053278598500002	0.058121535560000014	0.025794756803999987	0.23833902161547213	0.21255214258627228	0.2101820250284414
3.033653736114502	35.32870101928711	train	0.6468446747000002	0.6216142498	0.2686691333000001	0.09523921933000004	0.5078437907999999	0.013574327195000005	0.6846795601061814	0.40235115661736826	0.5463594994311718
-37.12673568725586	20.13069725036621	train	0.3156492258999999	0.41068794020000005	0.05368164362	0.05354682452000002	0.047778429790000014	0.011536484326	0.23284034888130453	0.15737580583996966	0.17548350398179752
-52.771400451660156	-36.80974197387695	train	0.027283812784600004	0.2440658983000001	0.03324373949599998	0.04135307117	0.06558872629000001	0.012078697876999998	0.16363291619264317	0.08949563898369357	0.11205915813424346
46.902442932128906	15.145740509033203	train	0.9708301741	0.9352603852000004	0.38527411990000004	0.2994071072999999	0.07170293060999999	0.023793844413999992	0.6382252559726962	0.6750094804702313	0.6427758816837315
-51.233646392822266	-36.92786407470703	train	0.054852161386	0.2877112609	0.07572593845200001	0.047611519930000006	0.20558215112999995	0.016105170731000006	0.37732271520667426	0.22734167614713688	0.28484072810011374
-33.497154235839844	19.489852905273438	train	0.30596377179999995	0.40914496170000014	0.055398796820000006	0.053002915020000006	0.06347170557	0.012773430208599995	0.2838452787258248	0.22828972317026922	0.24431171786120592
41.111270904541016	-30.726959228515625	train	0.6425239883000002	0.8548669594999997	0.4849492597999999	0.4612202719000002	0.10886464514000002	0.6862772525000004	0.574326886613576	0.8545695866514981	0.7073378839590443
-31.098936080932617	12.800601959228516	train	0.3184600596	0.5849777446	0.061654912910000005	0.08209398980999999	0.06452977313999995	0.0119048611034	0.3056503602578688	0.27436480849450134	0.28498293515358364
41.073890686035156	-26.896883010864258	train	0.9552684248000004	0.8823361838000006	0.5790171063999999	0.4140457181999999	0.18344268406	0.5621324700000003	0.7180508153204399	0.8418657565415244	0.787542662116041
-0.3254353702068329	50.14060592651367	train	0.6457953866000001	0.7881094238999996	0.13780448889999994	0.16898883676999993	0.07567065653000005	0.014512124866499991	0.4139173302995829	0.5229427379598027	0.4712741751990899
-55.99858474731445	-28.944339752197266	train	0.0290559394086	0.2745523514	0.0291915040154	0.044459267279999985	0.04648075341999997	0.0116314499594	0.08399696624952598	0.08816837315130831	0.06328213879408419
13.837289810180664	22.310930252075195	train	0.6466040372999999	0.6695022763999999	0.3793987815	0.14641568779999994	0.7045104067	0.0275401903	0.7440273037542662	0.5449374288964733	0.6660978384527872
-49.65610885620117	-33.57958221435547	train	0.040549846124000005	0.2750930011	0.04177751209000001	0.044160677805000007	0.08405818356999997	0.011900909106999995	0.25843761850587793	0.1080773606370876	0.16368031854379977
-47.19984817504883	-34.94870376586914	train	0.03998502215609402	0.25136807859999993	0.0336544436	0.04164559834000001	0.05376443887999998	0.011544280374860005	0.16970041714069017	0.05252180508153204	0.10025597269624573
-39.60433578491211	14.921566009521484	train	0.3259076925700001	0.6050954762999999	0.05190438562000002	0.09383198954999998	0.04393394629	0.011615145560999995	0.2296169890026545	0.2937049677664012	0.25696814562002274
37.471946716308594	26.634464263916016	train	0.9491035137000003	0.6618949833000001	0.4972547095	0.16849192194000004	0.17570406287	0.2677854572599999	0.6852483883200607	0.6592718998862344	0.6672354948805461
-28.214771270751953	17.079753875732422	train	0.3302471771000001	0.35452712659999996	0.05966541272999999	0.04817554905000001	0.06317672258999996	0.011719298557	0.31304512703830106	0.13177853621539629	0.2030716723549488
39.484283447265625	-27.814315795898438	train	0.6207118388999999	0.6609117628999998	0.4057724198000001	0.3174308344000001	0.16273829847	0.5646229299000002	0.5726204019719378	0.7339780053090633	0.6370875995449374
-64.97076416015625	-39.3707160949707	train	0.028784172296400005	0.18119110405000005	0.029158762215740007	0.037513442347000006	0.050973972409999985	0.02186702822699998	0.10257868790291998	0.19036784224497535	0.12514220705346984
2.1699819564819336	45.737552642822266	train	0.6465733045000001	0.7852442276999997	0.13291983732	0.1812802965100001	0.11961946367999995	0.019862035373879997	0.4478574137277209	0.5748957148274555	0.5120875995449374
33.45083236694336	26.24361801147461	train	0.9555078244	0.6024285604000001	0.4190868172	0.07209399704000004	0.564663347	0.024741161602	0.820250284414107	0.4095563139931741	0.6386518771331058
-48.85478210449219	-39.35673141479492	train	0.08735594575300003	0.4171120116000002	0.19049921702999997	0.07846823114	0.7259473206999999	0.027979738227	0.5830489192263936	0.3894577171027683	0.4772468714448237
2.004594087600708	1.05447518825531	train	0.62371265485	0.8831669882000002	0.25553727715	0.2661212003999999	0.08878556203999997	0.04472290742500002	0.4738339021615472	0.6731133864239668	0.560580204778157
-22.963991165161133	20.901206970214844	train	0.30731224449999994	0.36130357119999984	0.10841685372000004	0.05693174996	0.07246150674000003	0.06578944251500002	0.3340917709518392	0.3574137277208949	0.34982935153583616
46.9957275390625	-25.1137752532959	train	0.9798677306000008	0.9830334165999998	0.5121502244	0.5936513184000001	0.4064706079	0.6866523429000001	0.8739097459233977	0.9723170269245355	0.9507963594994312
-39.34376525878906	13.17028522491455	train	0.32439597959999994	0.4040520845999999	0.04750804899000002	0.051283620000000016	0.04683994186999999	0.011406190653000005	0.23132347364429276	0.1384148653773227	0.1645335608646189
41.93875503540039	-30.798398971557617	train	0.6387014094000001	0.8859013084999999	0.4235107709999998	0.5528993764999998	0.08629190873999999	0.6975691799999999	0.5411452408039439	0.8744785741372773	0.7022184300341296
43.29107666015625	-31.440715789794922	train	0.3254782653	0.8151794945000003	0.25589578313000005	0.4869667362999998	0.08674951218000004	0.7414208026000001	0.44482366325369743	0.8521046643913538	0.6436291240045506
46.878379821777344	-20.598888397216797	train	0.3600094667999999	0.923925686	0.42473616840000006	0.4765953827	0.8471360186999999	0.6157120010999998	0.7366325369738339	0.8718240424725066	0.8189704209328783
-34.20677185058594	8.133636474609375	train	0.3145228790299999	0.7583890849999999	0.058663380989999986	0.20554168291	0.06280157256999999	0.012989069640300005	0.2933257489571483	0.49355328024270007	0.4079920364050057
43.992374420166016	-25.786983489990234	train	0.9767808132999994	0.9538645070000004	0.5781909838	0.4847844816	0.19268783846	0.5765825731999998	0.7800530906332953	0.90386803185438	0.8670364050056882
-35.90049743652344	12.171954154968262	train	0.3147111328399998	0.7330510160999996	0.06874103407999999	0.16162072381999998	0.06755720448999998	0.015413007700099991	0.313803564656807	0.5018960940462647	0.4217861205915814
-38.1336784362793	-34.198326110839844	train	0.079041759236	0.3826458765	0.14809145657999995	0.08323350004999998	0.6556640463000001	0.0237095322	0.5544178991277967	0.3723928706863861	0.45620022753128553
0.6541077494621277	52.514644622802734	train	0.6268723738	0.7631021671000002	0.11656805861999997	0.18855983364000006	0.07445060387999998	0.013272488137563996	0.38718240424725064	0.49715585893060293	0.44795221843003413
10.388582229614258	7.174900054931641	train	0.6660305469000001	0.9374375238	0.27993345933	0.3493087939000003	0.12121790524	0.033981841539999995	0.5563139931740614	0.7277208949563899	0.626848691695108
-35.57963180541992	10.558058738708496	train	0.3247198846299999	0.7887552398000001	0.05570396487000001	0.2133529254000001	0.055922343920000006	0.015632824292999992	0.2789154342055366	0.5563139931740614	0.42633674630261664
18.883590698242188	-9.522870063781738	train	0.6772112915000001	0.9544662842	0.5369666281000001	0.4714518687000001	0.7582300218999998	0.32281515101	0.8232840348881304	0.8911642017444065	0.8829635949943118
-62.837684631347656	-40.17169952392578	train	0.027804335115	0.15092540256	0.029562611804000005	0.03669887743000002	0.053983010929999985	0.011633759864	0.11471368979901403	0.034129692832764506	0.060580204778156996
48.25436782836914	-27.17130470275879	train	0.9862967539000002	1.0046130869000005	0.5446033808999998	0.7416962868000002	0.4039592445	0.7892142222999999	0.8943875616230565	0.9890026545316647	0.9667235494880546
-50.35101318359375	-44.95781707763672	train	0.07365302304940002	0.3563933861999999	0.15899432192	0.17619589427000004	0.10802444435999999	0.5468110192000001	0.3744785741372772	0.5661736822146378	0.47667804323094426
48.117774963378906	12.737505912780762	train	0.9622148417	0.9609867011000002	0.38125389	0.4292458566	0.08421868125999997	0.13245129368000005	0.624762988244217	0.8524838832006068	0.7309442548350398
-33.53712463378906	15.553560256958008	train	0.3129580976600001	0.5746780047	0.07144939651	0.06915460424000001	0.07920873575	0.012207374999599995	0.3282138794084187	0.25312855517633676	0.2819965870307167
-38.90787124633789	14.133216857910156	train	0.32143202819999994	0.5887880669999996	0.050513186800000026	0.08138650059999998	0.04233684859	0.011699214142	0.21899886234357224	0.2582480091012514	0.22810011376564276
-62.26329040527344	-42.130489349365234	train	0.0230386126108	0.16320581995999994	0.02610511651500001	0.03731930658000001	0.05355905094	0.012376703904600005	0.08437618505877892	0.08266970041714068	0.06100682593856655
-43.68567657470703	-23.202871322631836	train	0.04986210431849997	0.3970177771	0.06660328405	0.06601966342000001	0.22229292354	0.012619271844599995	0.3710656048540008	0.24175199089874858	0.28967576791808874
-62.736846923828125	-39.34315490722656	train	0.033354040034000006	0.13389290139600002	0.027839772141999997	0.03460419306	0.05050677081000001	0.011403289761000001	0.11452408039438755	0.010049298445202881	0.05489192263936291
-3.002790689468384	5.91895055770874	train	0.32617193841000003	0.9121475373	0.15041704141000006	0.29624258029999995	0.10341109685000002	0.02363864842	0.40140310959423586	0.661547212741752	0.5236063708759955
4.799992084503174	7.722446918487549	train	0.6666567118000002	0.9289026947	0.2289877038500001	0.2669161076900001	0.2982118330000001	0.019907961916	0.6059916571861964	0.642965491088358	0.6102104664391355
-33.41502380371094	12.009042739868164	train	0.3008650113400001	0.3893084138	0.05810562897999996	0.052532542539999984	0.062106511469999987	0.011877897756700001	0.2800530906332954	0.17406143344709898	0.205773606370876
-1.8901646137237549	52.95288848876953	train	0.6497360220999999	0.8250704983000002	0.16671474701000005	0.2578297262	0.057563260219999975	0.0136323975857	0.3955252180508153	0.5529010238907851	0.4789533560864619
41.05873107910156	-28.981483459472656	train	0.6930449236000004	0.9450704142999996	0.5484295517000001	0.5372643536999999	0.18992594745999988	0.6879946071999998	0.6833522942737961	0.9012135001896094	0.7970705346985211
-32.691532135009766	15.580228805541992	train	0.30846299659000004	0.6012249521999999	0.05619889884000001	0.07977051236	0.054470435529999986	0.011750652557860002	0.25729996207811906	0.2720894956389837	0.2562571103526735
-34.38987350463867	17.939062118530273	train	0.31289684788999994	0.3705599123	0.04923678792	0.04892410574	0.052611339025000016	0.011495439138000002	0.24554417899127798	0.12229806598407282	0.16353811149032993
19.616344451904297	-10.320111274719238	train	0.38025193254	0.9468785947999996	0.34596786549999997	0.4780653890000001	0.7961192500000003	0.2147847467129999	0.7138794084186575	0.8615851346226773	0.8000568828213879
18.55020523071289	-9.184067726135254	train	0.6382687992999999	0.9529949528	0.3953167855000002	0.4520974239	0.7464246402000002	0.15652202155499995	0.7415623814941221	0.8494501327265832	0.8101535836177475
0.0004601157270371914	49.5804557800293	train	0.6279229418	0.7613824092999998	0.13901324294999995	0.18253801615	0.08620399515999999	0.013607126610000006	0.4112627986348123	0.5020857034508911	0.4601820250284414
13.82033920288086	-7.43517541885376	train	0.6575737493999999	0.9383768517999996	0.31895838150000005	0.32785215729999995	0.5541959935000003	0.041408780163000015	0.7299962078119074	0.7229806598407281	0.731655290102389
-39.634117126464844	8.10501480102539	train	0.040292054522	0.7744536302999999	0.029361512186999988	0.17241354244000004	0.03669128089000001	0.011850062884400001	0.10144103147516116	0.4336367083807357	0.2724687144482366
-33.122352600097656	17.5324764251709	train	0.31523191646000004	0.6044192232999998	0.10684115994	0.09518509420000004	0.12746222755999995	0.014594790041699994	0.3868031854379977	0.39893818733409175	0.3937713310580205
-34.91148376464844	21.499717712402344	train	0.31075694834999995	0.3776011939	0.05820284455	0.046176066280000004	0.06054479442000003	0.011750143896230004	0.2817595752749336	0.13803564656806977	0.1877133105802048
-10.399828910827637	34.816410064697266	train	0.6151818693000001	0.24735035359	0.14860841407	0.040731224220000015	0.11756441474999994	0.011665679498000004	0.4340159271899886	0.057072430792567304	0.22226962457337884
-9.190656661987305	32.40425491333008	train	0.6327097351999998	0.2786490581000001	0.28249505299999994	0.045559309349999966	0.32560982720000003	0.0125010896477	0.6075085324232082	0.14941221084565795	0.34399886234357224
18.729101181030273	-8.392053604125977	train	0.6753093338999999	0.9544612664000002	0.3794208487	0.3838476281	0.6829820350000001	0.044386490310000005	0.7804323094425484	0.7785362153962837	0.7956484641638225
-35.606327056884766	14.587899208068848	train	0.3221610181999999	0.42099676670000014	0.05524537644999998	0.054473833100000014	0.06390063169000001	0.0118394078805	0.3007205157375806	0.19017823284034888	0.22937997724687142
-27.60474395751953	14.26353645324707	train	0.3218620677000001	0.5979497651000003	0.07494613887999999	0.07975660669000001	0.07462007172999997	0.011831379945799999	0.3352294273795981	0.27360637087599543	0.2974971558589306
-35.61277770996094	14.747724533081055	train	0.30392752575	0.4278374123999999	0.05361094858	0.061545468309999976	0.06386161057999999	0.012362874329860002	0.2796738718240424	0.23378839590443687	0.2420364050056883
39.83631896972656	-33.65518569946289	train	0.05212150214610002	0.8166068063999999	0.1250969401	0.4247742916999999	0.05821246827000001	0.5621024426999999	0.2832764505119454	0.8308684110731891	0.5621444823663253
43.970741271972656	-30.060935974121094	train	0.6894310293000002	0.9621193613000004	0.5248720679	0.6243613083000003	0.16408510817999994	0.6819830975000001	0.664012135001896	0.9412210845657945	0.8007679180887373
-28.547292709350586	-18.911521911621094	train	0.04847320251629998	0.7582944610999998	0.039825583640000016	0.17791914130000006	0.049823347190000006	0.013916489660199996	0.18695487296169888	0.5037921880925293	0.36106370875995447
45.386531829833984	14.197575569152832	train	0.9682053122	0.6155598581000001	0.2818857844000001	0.09481001601999996	0.06498081620999999	0.014090737968399996	0.5796359499431172	0.40405764125900645	0.48478384527872576
-52.10668182373047	-12.303854942321777	train	0.022345551862000004	0.5954389376000001	0.024027236607699988	0.08200184842000002	0.05024046400000002	0.011940838752300002	0.0608646188850967	0.28668941979522183	0.16183162684869168
26.834035873413086	19.6325626373291	train	0.9516690408000004	0.6451593162000003	0.4757902654999997	0.0813291188	0.5849937790000002	0.024126533264	0.8293515358361775	0.46738718240424726	0.6761945392491467
45.16328811645508	-5.41921329498291	train	0.9529534439	0.9681797597	0.3137563446	0.4070291073	0.16560347592	0.10465086755000001	0.6384148653773227	0.8494501327265832	0.7372013651877134
-28.775705337524414	-19.254810333251953	train	0.035464739229	0.7674667554999999	0.039674516539999996	0.1910188301599999	0.05284227739	0.019951918114400002	0.17785362153962836	0.5701554797117937	0.38879408418657563
51.689395904541016	-24.997644424438477	train	0.9817023925	0.9937588227999998	0.5255347025	0.6749710581999999	0.6584122589000002	0.6797176963	0.9230185817216534	0.9814182783466059	0.9795221843003412
-23.296049118041992	23.925676345825195	train	0.30518669574	0.3655756496000001	0.15896394112000006	0.054756331889999975	0.0779027132	0.06468973552199997	0.3619643534319302	0.3543799772468714	0.3577929465301479
-11.284477233886719	32.484642028808594	train	0.6137224929	0.2585905732000001	0.3224453840000001	0.043118368690000006	0.14867670367000002	0.026332496173	0.5392491467576792	0.2428896473265074	0.3660409556313993
-23.195547103881836	20.094623565673828	train	0.30815293503	0.4212058140000001	0.13452545693999995	0.07180775594000002	0.06945346708999997	0.08522935237010001	0.34072810011376564	0.4182783466059916	0.3859499431171786
27.132829666137695	18.231874465942383	train	0.9581823394	0.6208983973	0.4530152811999997	0.08865915870000002	0.5843756577999999	0.08916043505999999	0.8342813803564657	0.5223739097459233	0.7076222980659841
-8.003423690795898	15.75793743133545	train	0.30603017645999997	0.6028773057000002	0.19125312309999998	0.15993961215000002	0.06899167494000003	0.1619290204260001	0.3687902919984831	0.5849450132726584	0.4832195676905574
-53.53062438964844	-11.152410507202148	train	0.02273385410329999	0.6039547149000001	0.025251193886000004	0.07947007231	0.05254105392999997	0.011597708360700005	0.07546454304133483	0.2614713689799014	0.15457906712172925
-9.265145301818848	32.66136169433594	train	0.6261604186999999	0.2638721360000001	0.28830101100000005	0.04265524283	0.3753293463000001	0.012480581072	0.6344330678801668	0.12552142586272277	0.347127417519909
40.8670768737793	-25.766408920288086	train	0.9583364844	0.6433630253999999	0.6273037759000001	0.21081241027	0.19325334294	0.48144556439999997	0.7370117557830868	0.6888509670079636	0.7171501706484642
-34.106510162353516	21.20250701904297	train	0.3231318685000001	0.3799287645999999	0.09178374515	0.049000127880000015	0.07125916949	0.011877803088500005	0.33978005309063325	0.1596511186954873	0.2303754266211604
44.00239562988281	-25.43227767944336	train	0.9705965917	0.9730019499999998	0.6395713819	0.5086336871	0.21728392195999996	0.4706825885400001	0.7781569965870307	0.9457717102768296	0.8845278725824801
-51.67728805541992	-12.18101978302002	train	0.027745908078400005	0.5933511142000001	0.0279875325306	0.08329214799	0.047911174139999985	0.02263597457399999	0.0813424345847554	0.41733029958285933	0.24957337883959047
-51.82971954345703	-8.252355575561523	train	0.023888439356	0.5892864255	0.02204672717	0.07976026362999998	0.03994782478	0.011578824673300004	0.0291998483124763	0.24440652256351916	0.1217292377701934
-49.46707534790039	-5.319972038269043	train	0.0300413441342	0.7466699118000001	0.0235342095326	0.16442937597	0.03475226743000001	0.0120764698878	0.05214258627227911	0.43098217671596517	0.24032992036405007
51.63347625732422	-26.660640716552734	train	0.9772516436	0.9807019838	0.6286341453999998	0.6960845634000001	0.6383874646500001	0.7907071092000004	0.934205536594615	0.9780053090633295	0.9810864618885097
-47.49919891357422	-15.259061813354492	train	0.040967436009899987	0.7845954589999998	0.04116174721500001	0.22599947816	0.19528874198	0.02146015834400001	0.3221463784603716	0.5951839211224876	0.46899886234357224
-26.789676666259766	28.162517547607422	train	0.29911659865	0.2690090536	0.045422532429999996	0.041411124249999993	0.05144143387	0.011462845256	0.22620401971937806	0.05384907091391733	0.12571103526734925
43.58882522583008	-32.4475212097168	train	0.33919167903999986	0.6519823365999998	0.5166191973700002	0.4760818171999999	0.43891896755000004	0.8517048477	0.7061054228289724	0.8031854379977247	0.7586746302616609
12.220612525939941	6.272462844848633	train	0.6748144448000001	0.9482146554000002	0.23248251049999996	0.29806511360000004	0.14794178620999995	0.019072464514	0.5523321956769056	0.6698900265453167	0.5985494880546075
-32.85997009277344	22.944631576538086	train	0.3026105807999999	0.3710467773	0.057365969530000026	0.047612637340000014	0.06862626584999999	0.012497221148400002	0.2935153583617747	0.18297307546454303	0.2235494880546075
-48.413551330566406	-15.476526260375977	train	0.051716289723500015	0.7707045031000003	0.0409674450237	0.20779375049000007	0.17588763842	0.016557785130400002	0.3265073947667804	0.5534698521046644	0.45207622298065986
46.0460090637207	-6.111495018005371	train	0.9738803248999994	0.9603723441999996	0.5319640725999998	0.4341491523999999	0.18574321592	0.14306063831000002	0.7550246492226015	0.8583617747440274	0.825938566552901
-8.375199317932129	16.483760833740234	train	0.3194330887100001	0.6290797350000001	0.22528281659	0.22070142329999998	0.08221595249000002	0.31685423829	0.41581342434584756	0.6755783086841108	0.5366894197952219
40.277618408203125	-28.295175552368164	train	0.6438002225000001	0.9417351968000004	0.45177213060000004	0.5077540030000001	0.12947757160999995	0.6409651516999999	0.5838073568448995	0.8894577171027683	0.7315130830489192
-14.93962574005127	12.577323913574219	train	0.35188562855000005	0.6084898203	0.19816975972	0.08397260970999998	0.41957304370000015	0.012820637428	0.5938566552901025	0.3464163822525597	0.45719567690557456
-24.039871215820312	10.766167640686035	train	0.33229195916000004	0.6063532144999999	0.09254225803000002	0.07786035615000003	0.10525358955	0.012216405858099995	0.3814941221084566	0.3054607508532423	0.33418657565415244
-46.47383117675781	-11.300543785095215	train	0.0227644638715	0.5974224107	0.024524779745515996	0.08174598514999998	0.04632435981999999	0.011486484149870002	0.045885475919605616	0.24933636708380735	0.13054607508532423
-38.072322845458984	19.047658920288086	train	0.2965744143599999	0.6020129730000001	0.05234224200000001	0.07687879362000001	0.059800695910000014	0.011885377798300005	0.2652635570724308	0.27720894956389835	0.2639362912400455
38.299869537353516	-31.863197326660156	train	0.32172787210000003	0.3915543596	0.29528210041999997	0.17543469978	0.09881019293	0.5686025045000003	0.46890405764125903	0.5838073568448995	0.5270193401592719
-9.92605209350586	14.68193244934082	train	0.369935594	0.6172459007999997	0.27179796898	0.18316075518	0.13639593379000006	0.2807318688500001	0.5079635949943118	0.645809632157755	0.5627133105802048
11.891976356506348	6.433628559112549	train	0.6557456889000001	0.9565780256	0.22501424869	0.32357848209999995	0.22235471475999996	0.023250271649000013	0.5538490709139173	0.7157755024649223	0.6197383390216156
-32.94029998779297	22.836402893066406	train	0.3142987464	0.38047122159999996	0.06374358317	0.04833428628999999	0.07356147890999999	0.012009350837880002	0.31835419036784224	0.167614713689799	0.22639362912400457
-36.50318908691406	19.526090621948242	train	0.3136467562999999	0.4046014922999999	0.04164473332999998	0.050077146720000014	0.047632262889999985	0.01144773478	0.21444823663253698	0.13803564656806977	0.15543230944254835
3.932318925857544	45.82457733154297	train	0.6487336424	0.7448794976999998	0.19839541239999997	0.15277266967999995	0.13614127669999995	0.012853144883660008	0.49450132726583246	0.45657944634053854	0.4724118316268487
-44.968666076660156	-11.316317558288574	train	0.0299732372014	0.5826181926	0.030162468855000013	0.07784149687999997	0.05346598123999997	0.012104391463644	0.12343572241183164	0.27417519908987487	0.18899317406143346
-7.382519245147705	15.854536056518555	train	0.3431801474000001	0.6133536524999998	0.20574474970000006	0.19937971958	0.07955409883999999	0.31306275921000004	0.4205536594615093	0.652635570724308	0.5263083048919226
39.76935958862305	-33.63580322265625	train	0.06194744969099999	0.8054000888999997	0.10833915813499996	0.37261762369999984	0.059244071879999985	0.4649053959900001	0.28612059158134245	0.8079256731133864	0.5494880546075085
-38.692962646484375	15.476245880126953	train	0.3267776314999999	0.6203329564000001	0.05735962297	0.08593398498999999	0.057628549299999984	0.011933018173300005	0.2880166856276071	0.3217671596511187	0.30531854379977247
-54.18637466430664	-12.930312156677246	train	0.03513928088499998	0.6093989016	0.033632132176	0.11006151346	0.04826364829000001	0.031037595026399988	0.13632916192643155	0.49582859309821764	0.32451649601820254
-25.503707885742188	25.177284240722656	train	0.30317463247000004	0.2685420899000001	0.08776652462000004	0.04410011481999999	0.07609251675999999	0.012382963399799999	0.32518012893439513	0.130451270383011	0.2081911262798635
-25.162139892578125	9.909083366394043	train	0.3283286380599999	0.5932576089999998	0.06518656784999999	0.08057040139999998	0.07176099465000002	0.013393486702	0.3333333333333333	0.33541903678422447	0.33361774744027306
7.11783504486084	8.549118995666504	train	0.6734585915999999	0.9332965798000004	0.16186416910999996	0.2936113555000001	0.07181817121999999	0.016681993163	0.4609404626469473	0.6350018960940463	0.53839590443686
-0.794938862323761	52.68021011352539	train	0.6580433889999998	0.7853000320000001	0.12548254658	0.1988187344300001	0.053048655649999985	0.0121056487027	0.37049677664012143	0.47098976109215024	0.4257679180887372
51.73090362548828	-27.782522201538086	train	0.9778773177	1.0029614454999995	0.6008068218999998	0.8216342276999997	0.8331342275999998	0.9117199854000001	0.9421691315889268	0.9935532802427001	0.9891922639362913
11.458963394165039	36.660797119140625	train	0.6613627392000001	0.7641865804000001	0.32286563620000003	0.15228932450000005	0.3645209856000002	0.014109126839000001	0.6824042472506636	0.4950701554797117	0.5945676905574516
-23.87761688232422	17.839929580688477	train	0.3111234403470001	0.5777146883000001	0.15436066357000006	0.11750068399000002	0.08619749227	0.08908924174100002	0.3742889647326508	0.5070155479711793	0.4476678043230944
-8.10804557800293	13.16569995880127	train	0.3351596169000001	0.5977206713000001	0.20590869059999992	0.16677129679000002	0.25277121946000003	0.22265911184	0.506067500948047	0.6001137656427759	0.5482081911262799
45.86132049560547	-29.630247116088867	train	0.9593190621	0.9651542867000004	0.6080970729000001	0.8237062107999996	0.19863843640999995	0.8942305254999999	0.7372013651877133	0.959992415623815	0.8622013651877134
36.515838623046875	-27.22035789489746	train	0.6515381354999998	0.7752971817999998	0.37514291035999997	0.2541282717500001	0.14267442699000005	0.2668819111399999	0.5807736063708759	0.7186196435343192	0.6325369738339022
-24.162872314453125	27.780277252197266	train	0.27991633874	0.2598030480000001	0.076454848946	0.042067146500000006	0.06318462861000003	0.030713690843999993	0.2906712172923777	0.24516496018202505	0.25881683731513083
-15.412935256958008	11.441548347473145	train	0.33464655889999995	0.5827358361000001	0.20963294899000004	0.08974750244000003	0.3883104509500001	0.013589219556000008	0.5764125900644671	0.351346226772848	0.45264505119453924
-26.18283462524414	24.73978042602539	train	0.30475524251	0.28697817279999993	0.08579504026999997	0.046780011789999985	0.08149484724999999	0.015646238926999997	0.3316268486916951	0.21918847174819875	0.2623720136518771
42.14470672607422	-32.200199127197266	train	0.34506223919999995	0.8482259523999995	0.32663829614999995	0.6609390492999998	0.11070697419000004	0.9214552481000002	0.5092908608266971	0.8788395904436861	0.6891353811149032
-38.509605407714844	19.648916244506836	train	0.28447789739	0.3674812689	0.031717669647000006	0.045622558559999984	0.034141044985999985	0.01109513083	0.1408797876374668	0.09385665529010238	0.09783845278725825
-51.327598571777344	-5.789416313171387	train	0.023388625191	0.6142454122000001	0.01964337167610001	0.08162730064	0.0348339168616	0.0114694156803	0.021236253318164578	0.26905574516496017	0.13339021615472127
13.151742935180664	6.234935760498047	train	0.6582621690000002	0.9334681316999998	0.24944840034000004	0.29791686139999995	0.207299188	0.023293563165	0.5705346985210467	0.6706484641638225	0.6066552901023892
24.538360595703125	22.097978591918945	train	0.9552138994999996	0.8319936994999998	0.5088796818000002	0.16353256518999998	0.7946149564000001	0.02316625508	0.8547591960561244	0.5915813424345847	0.7545506257110353
-43.70706558227539	-13.368022918701172	train	0.02053759984229999	0.37138819300000014	0.023285802452750002	0.054236962594000016	0.055144913284000015	0.014767607955689996	0.07508532423208192	0.2561623056503603	0.15073947667804322
53.89951705932617	-26.475324630737305	train	0.6639104631000003	0.9887726534000001	0.5490778409000001	0.8011332032999998	0.9666479377	0.7867522561999993	0.8196814562002275	0.9854000758437618	0.9206484641638225
-37.59517288208008	10.305781364440918	train	0.31210095959999984	0.7349793739	0.06891357896000005	0.14185179359999994	0.060807750439999995	0.013344076356600001	0.2946530147895336	0.46018202502844135	0.3910693970420933
14.637866973876953	5.579993724822998	train	0.6709777819000002	0.9638477218	0.3277459626000001	0.3463479734999997	0.30362121350000004	0.07161990176599999	0.664012135001896	0.7974971558589306	0.7225540386803185
46.12027359008789	-9.447430610656738	train	0.9662088606000004	0.9336056409999998	0.5280719964000002	0.348826764	0.12853334234000002	0.3137526839500001	0.7011755783086842	0.8219567690557451	0.7660693970420933
53.82200622558594	-26.40883445739746	train	0.6722607248	0.9867535984999996	0.5786798163	0.8547733459000003	0.9560811644	0.9011889443	0.8361774744027303	0.9890026545316649	0.9311717861205916
-46.913394927978516	-8.074070930480957	train	0.030929225676	0.5939735279000001	0.028565071695000006	0.07946450056999999	0.04458012278999999	0.0115298434556	0.08475540386803186	0.24175199089874858	0.14746871444823664
-6.92890739440918	32.461002349853516	train	0.6599048120000001	0.3991132082	0.3208897741	0.06629819045999998	0.3479430289500001	0.012797340969	0.6695108077360638	0.25047402351156617	0.44254835039817975
49.10435104370117	13.520980834960938	train	0.9480097831999998	0.807631285	0.44996507740000014	0.19362696419999992	0.10928997337000002	0.0164182754233	0.6399317406143344	0.5659840728100114	0.603811149032992
-53.836997985839844	-10.66934871673584	train	0.017314955618600004	0.6030572682000002	0.014675182479199998	0.07411913686	0.032424136303	0.011258564965427	0.004929844520288207	0.2262040197193781	0.10395335608646189
39.781524658203125	-26.82231330871582	train	0.9405629891999996	0.8635487582999999	0.46505783520000005	0.3251164735999999	0.1992448361	0.3824706600000001	0.6822146378460371	0.7889647326507395	0.7305176336746303
-10.965734481811523	33.48421096801758	train	0.6283135364999999	0.3533355592999999	0.2971770971	0.07083702965000001	0.15740802666999995	0.141230939145	0.5396283655669322	0.4122108456579446	0.4695676905574516
-39.545135498046875	8.263673782348633	train	0.30466507555	0.7438716736999998	0.061699286599999986	0.17020854713999994	0.058143299299999986	0.019427695507	0.2715206674251043	0.5426621160409556	0.4149601820250285
49.910335540771484	1.7688727378845215	train	0.9736489907000004	0.9598445727000002	0.5759078606000001	0.34322341729999994	0.5945539778000002	0.11037890986000004	0.9048160788775124	0.8054607508532423	0.8833902161547214
17.106266021728516	-9.162610054016113	train	0.6710606064	0.9569194934999998	0.3662679220999999	0.3588524577999999	0.6910999425	0.07375057911999998	0.7728479332574896	0.789154342055366	0.7983503981797497
8.079767227172852	8.02766227722168	train	0.6545805285000003	0.938512432	0.18920579363	0.3346289586500001	0.1198235546	0.020359865702299997	0.4891922639362913	0.6854379977246872	0.5702502844141069
42.23946762084961	-28.81496238708496	train	0.6541324710000004	0.9535301842	0.425151413	0.5449786712	0.11692859106	0.5304927056200002	0.5841865756541524	0.9072810011376564	0.7416097838452788
16.93157386779785	0.03260152414441109	train	0.6626785099000001	0.9479388374000002	0.26213794704	0.4308409093000001	0.16059159905999998	0.100016414659	0.5618126659082291	0.8113386423966628	0.6763367463026166
-43.150352478027344	-25.365201950073242	train	0.0288634409905	0.34825401129999994	0.033289292090000006	0.05000257834000001	0.05855446958999998	0.011600559657600002	0.15130830489192265	0.12438376943496399	0.11717861205915814
-23.90716552734375	26.43212890625	train	0.29947176675000003	0.3184170736999999	0.12794288239	0.05056442819	0.08138517325999996	0.032845534316	0.3466059916571862	0.30394387561623054	0.3203924914675768
44.561195373535156	-30.360389709472656	train	0.6943310183999999	0.9660956309999998	0.5263511721000002	0.7359167735000001	0.2483365766	0.8089741446999996	0.6996587030716723	0.9577171027682972	0.8341865756541524
40.871952056884766	-28.788494110107422	train	0.6370772467999999	0.9379130585999998	0.4281566935999999	0.4809591360999999	0.18324076159	0.5913234718	0.59613196814562	0.8809252938945772	0.7333617747440273
-50.08514404296875	-44.79290771484375	train	0.05264425100000001	0.3634264675999999	0.08222629401000002	0.09932061159000004	0.06585828479000004	0.21793445214	0.28725824800910127	0.49298445202882063	0.4021615472127417
16.122201919555664	-2.781456708908081	train	0.7049536504999998	0.9648670574000004	0.3933920697	0.43428770110000015	0.4814500342999999	0.32394677406000005	0.7756920743268866	0.9080394387561622	0.8674630261660978
-54.624961853027344	-12.371282577514648	train	0.023119784909329998	0.5785574930000001	0.017717212946	0.08105081698000002	0.032591156597999986	0.022706427976900003	0.016116799393249906	0.3979901403109594	0.21032423208191126
17.271371841430664	-9.172354698181152	train	0.6496004087000001	0.9423907329000001	0.3101129875000001	0.31323590079999986	0.7153533587000002	0.09235648493000002	0.7254455821008722	0.7445961319681457	0.737485779294653
31.504911422729492	-10.849294662475586	train	0.9640230365999998	0.9624521689	0.5269277329	0.3353462119000002	0.6177856250000001	0.10880070203999992	0.8642396662874479	0.8083048919226394	0.8627701934015928
24.379758834838867	22.042573928833008	train	0.960927048	0.8284610883999999	0.5352443001999999	0.15784765969000006	0.7929750444999998	0.020682973492	0.8710656048540009	0.5784982935153584	0.7605233219567691
-56.64960861206055	-10.122218132019043	train	0.021632309329	0.5991375121	0.0185382970308	0.08807704469999998	0.033550693353000004	0.012187147225700004	0.012703830109973455	0.3155100492984452	0.16069397042093286
-52.18307113647461	-17.297805786132812	train	0.029052463062399992	0.37764456910000016	0.02557195103859999	0.05396742959000002	0.041426071982999996	0.0113696660938	0.05953735305271141	0.1323473644292757	0.06868600682593856
40.42011260986328	-32.1668701171875	train	0.3347558083399999	0.8343834228999999	0.2522973875499999	0.4611141882999999	0.07348181065	0.6664163176999999	0.4364808494501327	0.8490709139173304	0.6377986348122867
9.215441703796387	6.717978477478027	train	0.6653987002000002	0.9564324961999996	0.19610110801000008	0.36832177520000026	0.14972970048	0.056249438585000026	0.5233219567690557	0.7844141069397041	0.6405005688282139
-5.288791656494141	50.214683532714844	train	0.6328551499000004	0.41339472219999984	0.12453432134000003	0.062273167939999985	0.07122081415	0.01178925391	0.3877512324611301	0.1981418278346606	0.2699089874857793
-36.64865493774414	9.642082214355469	train	0.33162065620000003	0.7871553044999999	0.09177606521000004	0.18216006061	0.051834264380000016	0.01428103582718	0.29237770193401597	0.5280621918847175	0.4243458475540387
-1.6350789070129395	39.190834045410156	train	0.6282966474799997	0.38449980990000004	0.19786184177000007	0.05443569392999999	0.17833477156000008	0.0122210612006	0.4946909366704588	0.19871065604854002	0.31569965870307165
46.493812561035156	13.878046989440918	train	0.9673447604000001	0.9463756214	0.3120393139600001	0.2996357926	0.12394493727	0.027936535092000003	0.6463784603716345	0.6994690936670459	0.659556313993174
-39.9887580871582	15.491366386413574	train	0.3089638601699999	0.4010613502000001	0.04167323126000001	0.054495775619999985	0.047141784940000014	0.011551112093000004	0.20781190747061054	0.15965111869548732	0.16638225255972694
-55.464820861816406	-34.69879913330078	train	0.038325378910999984	0.25952648170000003	0.04860073241000001	0.04919783959	0.05647795067000001	0.09229508864600004	0.2104664391353811	0.31702692453545694	0.2633674630261661
-25.564537048339844	24.253965377807617	train	0.28210512859000003	0.2860427315000001	0.06214066829000001	0.04645482781	0.0640042227	0.0118649351186	0.28270762229806595	0.12153962836556693	0.18102957906712175
-67.30284118652344	-41.00764083862305	train	0.022172044814999986	0.14368190176999993	0.03282488247699999	0.036502402714	0.056766681190000015	0.04515053710520002	0.11888509670079635	0.22525597269624573	0.15770762229806598
46.20756912231445	-29.571977615356445	train	0.9612303287999996	0.9862887323999998	0.6013576031000002	0.8393634489000001	0.2728726227000002	0.9664321032	0.7681076981418279	0.9893818733409178	0.895193401592719
14.380794525146484	21.106231689453125	train	0.3879417077999999	0.6250702374	0.35439236510000005	0.16623355379000004	0.7711806295	0.045968405379999994	0.7159651118695488	0.5618126659082291	0.6535836177474403
-27.677818298339844	-16.748315811157227	train	0.04214062203	0.7766653421000003	0.03744565312500002	0.18224635426	0.046230451900000004	0.011987075303011005	0.15737580583996966	0.45392491467576795	0.3179749715585893
-30.145118713378906	14.681661605834961	train	0.30916693071999984	0.5940179411999998	0.053886792880000034	0.07120594994	0.061834124849999984	0.0118889386303	0.2796738718240425	0.25597269624573377	0.2554038680318544
53.653987884521484	-13.749114036560059	train	0.9835065893000003	0.9710984650000004	0.6535825664999997	0.4647583388999997	0.15725311547999998	0.17760820217999998	0.7946530147895335	0.9004550625711035	0.8727246871444824
-27.81241226196289	16.403593063354492	train	0.3119922889	0.3908220209999999	0.06805642878999997	0.05161180239	0.06630173028000001	0.011823131975420004	0.3067880166856276	0.1672354948805461	0.22184300341296928
-28.366363525390625	-16.319576263427734	train	0.0315365848001	0.7641386561000002	0.03441484223699998	0.22276123529000005	0.04236431643000002	0.0374520378515	0.11016306408797877	0.6164201744406523	0.36618316268486917
-27.17717170715332	16.554718017578125	train	0.3102540614799999	0.3955848630999999	0.08386674877999999	0.05295516179000001	0.07392510380999999	0.011964088792499994	0.32764505119453924	0.18524838832006066	0.2383390216154721
-8.247552871704102	15.514055252075195	train	0.30708675206999986	0.5563808859000001	0.14836728078	0.10499082542000002	0.07553132957	0.14151091767600005	0.35551763367463024	0.5147895335608647	0.44397042093287825
36.62478256225586	-27.181169509887695	train	0.6532771638999999	0.6069164076000001	0.35538954829999986	0.19697843761	0.13844199350999994	0.28064264071999995	0.5762229806598408	0.6387940841865757	0.5935722411831628
50.88151550292969	12.621378898620605	train	0.9684036998000004	0.9456332001000004	0.416108656	0.3099949577999998	0.15401768676000002	0.023629982794	0.6964353431930222	0.6888509670079636	0.6874288964732651
23.868270874023438	22.76911163330078	train	0.9656564340000005	0.9386776231999998	0.42964929020000014	0.21644508484	0.8101146624000001	0.032428239077	0.8604474781949185	0.6693211983314372	0.7871160409556315
-63.733123779296875	-41.299320220947266	train	0.018613968463300004	0.14463877586400006	0.0184152480045	0.0348357654024	0.047952389144	0.011213604671300002	0.033940083428138035	0.0036025786879029203	0.012798634812286689
-28.744890213012695	-17.173240661621094	train	0.032384472121	0.7517781876	0.04608008344999999	0.18080527895999995	0.052139033692000014	0.0135506282761	0.17576791808873718	0.49525976488433826	0.35011376564277585
52.3509407043457	-26.535877227783203	train	0.9836357084999996	0.9998999908	0.6346441219999996	0.8217160679000004	0.8176134277999998	0.8911103301000003	0.9616989002654531	0.9920364050056882	0.9945961319681456
-40.28135681152344	13.127639770507812	train	0.3157570391199999	0.4168015038000001	0.04022998309700001	0.057252310439999975	0.03941977127	0.011426340503400002	0.19416003033750476	0.16116799393249906	0.16197383390216155
-65.79965209960938	-38.981143951416016	train	0.0293690599778	0.135329299734	0.02267235932	0.033900719481000006	0.04527160700999999	0.011205050907299998	0.06257110352673492	0.0024649222601441033	0.024459613196814563
-59.92311096191406	-31.829662322998047	train	0.026318564025900004	0.2477034806000001	0.028611021198999997	0.04147916140999999	0.051446105200000015	0.01180022961896	0.09233978005309063	0.07129313613955252	0.06072241183162685
13.028984069824219	23.827613830566406	train	0.6602520291999996	0.6177863190999998	0.3551731101999999	0.16096901780999992	0.6122776440999999	0.019571068280000003	0.7499051952976868	0.5001896094046264	0.6484641638225257
-4.511241436004639	11.69370174407959	train	0.3618922338	0.6612425925000001	0.3976010062000001	0.27924072776000003	0.8147332355999996	0.30460416465999995	0.7294273795980281	0.7036405005688282	0.7188566552901023
-67.14002227783203	-38.17334747314453	train	0.022050158498999998	0.198277619	0.019064998866	0.038144682150000005	0.039929541913	0.011128227098999998	0.018771331058020476	0.011376564277588166	0.00739476678043231
13.26134967803955	20.488582611083984	train	0.3427661436000001	0.3277923180999999	0.26397965586000005	0.07300093759000001	0.4856985032	0.025680800307	0.6448615851346228	0.3365566932119833	0.4809442548350398
52.24565887451172	-26.09090805053711	train	0.9773974513000002	0.9941030307	0.6163020724000002	0.7714977793000003	0.8720166245000006	0.8676646283000004	0.9446340538490708	0.9890026545316647	0.9877701934015928
-4.130913734436035	50.988319396972656	train	0.6339105905000002	0.6115100195999994	0.14989165931000006	0.11489402970999997	0.06525907704000003	0.012190416268	0.39192263936291233	0.36423966628744786	0.37656427758816835
12.895413398742676	23.769237518310547	train	0.6717468170000003	0.6364260530000001	0.3445895356999999	0.16913288569999996	0.6710685724999998	0.023722399058	0.7654531664770573	0.5373530527114144	0.6757679180887373
-27.972970962524414	12.68371295928955	train	0.319369343	0.6080050462000002	0.05456958453999999	0.07786659438999999	0.06214319189000001	0.0118537301089	0.2933257489571483	0.2844141069397042	0.28754266211604096
-35.05611801147461	15.944113731384277	train	0.3194100015	0.6016146657000001	0.09573232674000001	0.11241135771999998	0.12630744248	0.022379383027	0.3856655290102389	0.4651118695487296	0.4290386803185438
-34.12751007080078	13.874670028686523	train	0.3188585969619999	0.5976074197000001	0.04564799933999999	0.07483287031000002	0.05067642614000002	0.01175194138	0.24118316268486917	0.2578687902919985	0.24089874857792948
22.442289352416992	19.308427810668945	train	0.9686675395000004	0.9467303913999998	0.3883107284999999	0.23407602241	0.7354212238999999	0.033456194538000014	0.8551384148653773	0.6867652635570725	0.7892491467576792
-28.1103458404541	-16.996788024902344	train	0.0380361945502	0.7560292447999999	0.043177509629999986	0.1612452034	0.05354034762999999	0.012352507427299996	0.19340159271899884	0.4450132726583238	0.33063139931740615
-27.579538345336914	26.115497589111328	train	0.31426042324000003	0.3644875314999999	0.09782907801999996	0.05600792500999999	0.06577695937999999	0.05196730809000002	0.3236632536973834	0.350967007963595	0.3405858930602958
-37.09309387207031	18.886600494384766	train	0.29164696179	0.5619685719000002	0.046577234339999996	0.06168535647999996	0.054550441420000005	0.01168852117	0.23966628744785742	0.20269245354569587	0.20591581342434584
54.54383850097656	12.669610977172852	train	0.974835164	0.9442686181000004	0.5761520096000001	0.3284357008	0.10652455668000003	0.18792467844000005	0.7288585513841487	0.7967387182404247	0.7693401592718998
-51.92256546020508	-45.179588317871094	train	0.028036459379599987	0.24706966355	0.0350223087995	0.059089301717	0.051162192169999975	0.36944146657	0.13064087978763747	0.4004550625711036	0.2689135381114903
42.362247467041016	-30.594085693359375	train	0.6824095575999997	0.9452873403000001	0.4240915287	0.5443327534000001	0.10215068054	0.5947816793000001	0.6040955631399317	0.8974213120970801	0.7448805460750854
-2.5446484088897705	7.042499542236328	train	0.3519451040599999	0.9238974905	0.10623556769000006	0.3699601838000001	0.12989650703	0.10850445736000004	0.41505498672734165	0.7739855896852484	0.5867463026166098
-7.312294960021973	15.91763973236084	train	0.33372551565	0.6132784547000001	0.155452504515	0.15014545707000002	0.06152912275999998	0.15720231071500004	0.36120591581342437	0.5938566552901023	0.48321956769055746
45.90505599975586	13.29688835144043	train	0.9742603168000002	0.9908764952	0.3501327992000001	0.4988775127000001	0.09111956676999997	0.28658304371500004	0.6590822904816078	0.9469093667045886	0.8011945392491469
46.31285858154297	-28.321409225463867	train	0.9817935261000004	0.9760817969000002	0.6280623935999999	0.6542466808000004	0.28840973630000005	0.9063143954000004	0.8426241941600304	0.9755403868031854	0.9310295790671217
49.49509811401367	-22.56839370727539	train	0.9897340193999996	0.9991771108999996	0.7446550082999999	0.7050590970000001	0.7579092405000002	0.9225447331	0.9762988244216912	0.99032992036405	0.9960182025028441
24.138286590576172	23.600997924804688	train	0.9525751277999998	0.9495004439999996	0.4116310878999998	0.25892787489999997	0.9268186966999996	0.032614182821999994	0.8342813803564656	0.6952976867652635	0.7773037542662116
43.059207916259766	-25.6234073638916	train	0.9762875256	0.9646892839000002	0.6137320886	0.6548855237	0.12548652882000005	0.6722151915999998	0.7542662116040956	0.9472885855138414	0.869311717861206
14.24744987487793	13.225841522216797	train	0.6585388809000001	0.9371925228	0.2648257491	0.3232486961000001	0.5871022020000002	0.04833908053	0.7091391733029958	0.7227910504361018	0.7170079635949943
42.72918701171875	-29.195234298706055	train	0.35598722595	0.9305100859	0.28912368194999993	0.6143217137999998	0.18265256106000005	0.6599856620000001	0.5337504740235116	0.8890784982935154	0.7053469852104663
17.00662612915039	-0.2522598206996918	train	0.6851185305999998	0.9665385426	0.3255825582399999	0.4489387394999999	0.17306177834000003	0.28244553236999986	0.6177474402730375	0.9097459233978006	0.7596700796359499
14.24781608581543	13.287940979003906	train	0.6458437823000002	0.9317538932999996	0.2722774711999999	0.3227054591999999	0.6033146653000002	0.054525484096999983	0.695108077360637	0.7214637846037163	0.7042093287827076
-30.4470272064209	11.196656227111816	train	0.32435174551999996	0.6188166491	0.06826254967999999	0.10218596775000002	0.08513715473	0.014370862849299997	0.3458475540386803	0.4213120970800152	0.3895051194539249
48.6961555480957	12.071477890014648	train	0.9627333604	0.9395005681000002	0.3795526375000001	0.34459680089999994	0.12709610302000002	0.02591927222300001	0.6579446340538491	0.7119833143723929	0.6724971558589306
24.534700393676758	23.309844970703125	train	0.9715445034	0.9540647802	0.4966968499000001	0.29870275350000003	0.9053892596000002	0.05097283747	0.8962836556693211	0.736253318164581	0.8387372013651877
-2.5142619609832764	6.732095241546631	train	0.3100382828000001	0.9009630774999998	0.07838874242	0.3076322773	0.059062272249999985	0.024557724237	0.2923777019340159	0.664770572620402	0.4800910125142207
-25.857826232910156	24.640892028808594	train	0.2996031371599999	0.27100394915000003	0.05537603312999998	0.044426921140000006	0.06087585262999998	0.011827689548500001	0.27227910504361014	0.10163064087978764	0.1665244596131968
49.57038116455078	-22.270496368408203	train	0.9789106220000005	0.9823384389999998	0.6946576022	0.5959382738000002	0.7733163710999996	0.7729406680000004	0.9543041334850209	0.9730754645430414	0.984641638225256
41.46824645996094	21.001920700073242	train	0.9723187464999996	0.9640604393	0.39706984960000014	0.4079123467000001	0.33243528399999994	0.07101725081	0.7834660599165719	0.8244216913158894	0.8239476678043232
49.10618209838867	14.472284317016602	train	0.9703152252999996	0.9387591182	0.47985753808	0.334916	0.07171256955000001	0.027567723760999988	0.6575654152445961	0.7102768297307547	0.6709328782707622
47.77497863769531	-27.686132431030273	train	0.9624417730000002	0.9738746122999998	0.6350004868999999	0.5911905448	0.15271816383	0.6628353065000002	0.7265832385286309	0.9615092908608268	0.8543799772468714
49.6550178527832	-23.7088623046875	train	0.9826762424000004	0.9865383048999996	0.5676558926000002	0.6393437703000001	0.6236076694	0.7502086008999995	0.934205536594615	0.9778156996587031	0.98080204778157
47.65172576904297	8.494889259338379	train	0.9522298804	0.9617953955999998	0.3151499003999999	0.3581357415	0.24241945609999999	0.039064458289999986	0.666856276071293	0.7806219188471748	0.7158703071672354
44.79934310913086	-7.667301654815674	train	0.9737984111	0.9578758432000002	0.5099808229000002	0.3462462194000001	0.15933278662999995	0.20557132141000006	0.7368221463784604	0.8356086461888509	0.7976393629124005
47.732154846191406	-24.02984619140625	train	0.9848380402000002	0.9973274331	0.6122466970000003	0.6699338199000002	0.5309590907000001	0.7689042190000005	0.9383769434963974	0.984262419416003	0.9840728100113766
-15.795536041259766	11.458550453186035	train	0.3454591403000001	0.6244948965	0.14733454367000004	0.08669787897999999	0.33297702181	0.014302230953	0.521805081532044	0.40291998483124764	0.45534698521046646
38.21310806274414	-31.841588973999023	train	0.294089609075	0.2757806608000001	0.21801732631499995	0.13392820102000005	0.07923767832	0.4888576674799999	0.38832006067500946	0.5187713310580205	0.45961319681456203
10.517125129699707	22.752553939819336	train	0.6585971318499998	0.6000422178	0.2990624050000001	0.07387963764999997	0.5839258501000001	0.016598128923999998	0.7263936291240046	0.3710656048540007	0.5588737201365188
9.825141906738281	23.574451446533203	train	0.6658649634999998	0.6115015040999999	0.3193076518	0.07813376048999998	0.5684279923999999	0.015817979995	0.7419416003033751	0.3888888888888889	0.5800625711035268
48.36151885986328	-20.34848976135254	train	0.9676809109000004	0.9670796123	0.6114537834000001	0.5051695581999998	0.69517735	0.4795767510000001	0.9010238907849829	0.9332574895714828	0.9516496018202503
7.015993118286133	28.190948486328125	train	0.6356349928000001	0.6033497979999999	0.2823451047	0.07354402346	0.3058799943999999	0.0126424258505	0.6014410314751611	0.3094425483503982	0.43870875995449377
0.9649831652641296	38.48459243774414	train	0.6620787354000001	0.6318511783999999	0.26228913460000003	0.08337650416	0.15929004187999998	0.012187919808300005	0.5602957906712173	0.34186575654152446	0.43856655290102387
-61.6202507019043	-33.24261474609375	train	0.045286382152	0.26162522855000003	0.036470683857	0.042588627970000015	0.051272777469999996	0.027507987189	0.1820250284414107	0.24288964732650742	0.20335608646188852
5.845747470855713	23.37082862854004	train	0.6553196761	0.26776576900000004	0.3253000862000001	0.04368757159999999	0.4893622518000002	0.012788616288999998	0.720894956389837	0.14486158513462266	0.4183731513083049
37.611328125	-27.09539222717285	train	0.6881359362000004	0.6357540983	0.4332544848999999	0.23248583734999995	0.2367808764000001	0.4565554254	0.6721653394008342	0.6890405764125901	0.6706484641638225
-10.583684921264648	36.100181579589844	train	0.6409974079000003	0.2384970768600001	0.12125338189	0.03949366811100001	0.07375452809000001	0.011420232011658005	0.39799014031095936	0.02806219188471748	0.1965301478953356
52.43484115600586	6.758981227874756	train	0.9606199448000006	0.9619839141999996	0.46281395909999995	0.3469267490999999	0.4764886764999999	0.03410658829499999	0.8268866135760334	0.7690557451649602	0.8155574516496018
36.6392707824707	-27.17230987548828	train	0.6455381378999999	0.6015443728000001	0.3654438701000001	0.11271038313000002	0.1500170182599999	0.134732254031	0.5722411831626849	0.5479711793704968	0.5565984072810011
-0.96923828125	37.315650939941406	train	0.6500509049999998	0.6161738531000001	0.26360694020000003	0.08898034337999998	0.21022959745999992	0.012631891474400005	0.5638983693591202	0.3589306029579067	0.450938566552901
52.23057556152344	6.130245685577393	train	0.9731843218999996	0.9681199720999996	0.5548734736999998	0.3572740958999999	0.3638223723	0.026110603921999997	0.8401592718998862	0.7741751990898749	0.8267918088737202
-27.791492462158203	12.578768730163574	train	0.31917599745	0.5830225173	0.058011128089999975	0.07010835563000002	0.06290109787000002	0.011966306454200009	0.29882442169131584	0.2495259764884338	0.2667804323094426
-67.55960845947266	-37.96310806274414	train	0.015337604097260003	0.22926283625000005	0.0016812756172000002	0.035456849805	0.02765406732	0.0108684863075	0.0017064846416382253	0.01080773606370876	0.002559726962457338
-37.67704772949219	15.58810806274414	train	0.3430442707000001	0.5791905952999999	0.05516317290999999	0.07094137583999997	0.05274156412999995	0.011649096352	0.2781569965870307	0.22146378460371632	0.23407281001137656
-16.967666625976562	9.052929878234863	train	0.31387963113999995	0.5818898535000002	0.10236318544	0.07670012191999998	0.12333683594	0.012588885875000004	0.37959802806219184	0.2921880925293895	0.3256541524459613
53.64347839355469	-14.358208656311035	train	0.9693814805999998	0.9678287038000002	0.5729585796	0.471745591	0.19491191227999996	0.17999018829499994	0.7531285551763367	0.89419795221843	0.8449943117178612
52.05540084838867	-28.02277183532715	train	0.9964361167999995	1.0096326658999997	0.7926348191000001	0.8595898691999996	0.8279548392999999	0.8586752012999996	0.9852104664391353	0.9941221084565793	0.999004550625711
-9.399823188781738	31.30014419555664	train	0.6417218606	0.2486113213	0.3310022602	0.042884327479999984	0.4586629446999999	0.012236812129	0.6966249525976488	0.1080773606370876	0.38196814562002274
-11.060522079467773	32.66587829589844	train	0.6396930210999997	0.26509322437999994	0.31161586516	0.045667414110000006	0.1917232971	0.0338237381217	0.568259385665529	0.27189988623435724	0.3981797497155859
45.72723388671875	-26.31857681274414	train	0.9555640315999996	0.9520497816999998	0.5513371953999999	0.5147676715999999	0.2202801924	0.6017074265000002	0.7248767538869928	0.9050056882821389	0.8290671217292378
47.70687484741211	14.148873329162598	train	0.9696571301000001	0.9553381486	0.33671345705	0.3712770012000001	0.06776530411999998	0.02482528448900001	0.611869548729617	0.7480091012514221	0.6632536973833902
-63.72330856323242	-44.262481689453125	train	0.03040578836349998	0.24595367713	0.027824964682200002	0.03952017671100001	0.059571108460000015	0.011458309492799999	0.13822525597269622	0.0335608646188851	0.07252559726962458
-48.38048553466797	-35.64356994628906	train	0.032126528939499986	0.2446594046000001	0.04346418410900001	0.04146849239260002	0.08224822086	0.01464448424919999	0.2377701934015927	0.15927189988623436	0.17918088737201365
12.004469871520996	27.80234718322754	train	0.6332426746000003	0.6480893428000002	0.3264622535	0.08679637024999996	0.5017110144	0.013238850714299994	0.6970041714069017	0.39476678043230945	0.5514789533560864
-51.53291702270508	-32.40083312988281	train	0.04668361055469997	0.35535289879999993	0.036389894080000006	0.05315834420999997	0.05394279700000002	0.025743886740999998	0.1962457337883959	0.3064087978763747	0.25099544937428897
-55.55662155151367	-25.926881790161133	train	0.0381679912688	0.35297844339999984	0.030192952868000007	0.04715110084000003	0.05031748054	0.011421988974800002	0.1353811149032992	0.10106181266590823	0.09513651877133106
28.967453002929688	17.086162567138672	train	0.9231500371000004	0.6677723227000003	0.4322450176999997	0.13381122798999998	0.3538689787000001	0.056418866743999985	0.7392870686386045	0.5669321198331437	0.6734926052332195
-21.830791473388672	-10.330289840698242	train	0.08533553662500003	0.8760411458999997	0.06298573878999998	0.2624557884000001	0.09831008070999996	0.038098708708	0.3185437997724687	0.6642017444065226	0.49118316268486917
46.148929595947266	5.354811191558838	train	0.9737516574	0.9500994827999996	0.5215524483999999	0.3139929842999999	0.41203430119999984	0.106537509085	0.8564656806977626	0.764125900644672	0.8339021615472128
34.3658332824707	-14.288905143737793	train	0.9703280846	0.9550242573000001	0.5112530772999999	0.31048022889999993	0.4761255683000002	0.14310722737	0.8631020098596891	0.7889647326507395	0.8506825938566553
7.030024528503418	35.322208404541016	train	0.6719774682000004	0.7570884419999999	0.16483193434	0.16696035565999995	0.17790257284000002	0.01580722124459999	0.5297686765263557	0.5212362533181646	0.5223265073947667
35.4151611328125	-13.041901588439941	train	0.9757739480999996	0.94065322	0.4478197327	0.31419121470000005	0.36489841380000004	0.22125847283	0.8253697383390216	0.7908608266970041	0.8265073947667805
40.003360748291016	10.608572006225586	train	0.9662400565	0.7679235183000003	0.17545858613000004	0.14831364285999993	0.20549390101000006	0.04749362329899998	0.6114903299203641	0.5938566552901025	0.5969852104664392
39.30469512939453	10.681503295898438	train	0.9502504263	0.8248869454999992	0.14758074271	0.19652875897	0.20292020719000006	0.08027251980299997	0.5659840728100114	0.6609783845278726	0.5984072810011376
64.99491882324219	-12.695972442626953	train	0.9854381673999999	0.9668996885000004	0.9553743993999996	0.4069152334	0.4532272146999999	0.22002434864	0.9518392112248767	0.8875616230565035	0.9476678043230944
5.592149257659912	-2.3774709701538086	train	0.6786271921000001	0.8582776187999996	0.17878216125	0.2700457518000001	0.3268508975	0.04791980157299998	0.6080773606370876	0.6723549488054608	0.6248577929465302
43.35821533203125	2.9763102531433105	train	0.9727241951000001	0.9572206158999998	0.34895654630000017	0.31990488249999993	0.3653740815999999	0.18936946607999994	0.7878270762229805	0.8147516116799393	0.8209613196814562
48.675357818603516	-17.84097671508789	train	0.9807285495000002	0.9896856667999998	0.5515244749999999	0.4677411753999999	0.4884374027	0.2559418149800001	0.9112627986348123	0.9361016306408798	0.9579067121729238
62.507476806640625	-8.578129768371582	train	0.9849215985	0.9843355247000002	0.8389932013999999	0.5542718062000003	0.4752130718999999	0.28908574950000004	0.949943117178612	0.9505119453924914	0.9758248009101251
-44.00784683227539	-25.862985610961914	train	0.047131534435	0.3790100485999999	0.04366621666000002	0.06088670539999999	0.0782783828	0.015717395265	0.2673492605233219	0.2832764505119454	0.2693401592718999
-1.673783779144287	47.02671813964844	train	0.6436092180999999	0.6489587829999998	0.15078066097999998	0.09237096134999996	0.12074226633999995	0.012722690744299998	0.45525218050815325	0.39078498293515357	0.41823094425483504
-14.090940475463867	6.6506218910217285	train	0.34056389169999995	0.7935644746999995	0.2519522612000001	0.22708781314	0.3471641935000001	0.11271284297999998	0.5815320439893819	0.6763367463026166	0.6140500568828213
47.09225845336914	-0.9767839312553406	train	0.9759671268000001	0.9589972029000002	0.5114960756	0.33531518379999997	0.4101999124	0.1367061043	0.8619643534319302	0.8122866894197953	0.863481228668942
47.7192268371582	-0.5089494585990906	train	0.9735023818999996	0.9430889173	0.4584317364000002	0.2899563756	0.3611320030999998	0.1822604610100001	0.8168373151308305	0.7732271520667425	0.8120022753128555
41.63779830932617	-3.3526909351348877	train	0.9624176315999999	0.9533030959000002	0.24508302699999998	0.3114657299	0.3389830555999999	0.21879610083999995	0.6960561243837694	0.8056503602578688	0.7511376564277588
34.30800247192383	23.3821964263916	train	0.9638805901999998	0.6207167714999999	0.6036428802	0.14887300544000007	0.4013876229	0.057492354203	0.8418657565415245	0.5536594615092909	0.7289533560864618
64.49130249023438	-14.849489212036133	train	0.9869148283	0.9753126869	0.9209142135000004	0.4835414539000001	0.3544190009000001	0.2815677488	0.9095563139931739	0.9328782707622297	0.9559158134243458
35.03294372558594	-14.503829956054688	train	0.9522363919	0.9426783369	0.3778188637999998	0.3612794849000001	0.4721024706999998	0.27952195626	0.7912400455062572	0.8320060675009481	0.8326222980659841
-22.633474349975586	25.815046310424805	train	0.3571074161999999	0.2964800898	0.17823114134999998	0.04644191313999999	0.16821321746000004	0.019009875973	0.4702313234736443	0.24649222601441031	0.3358930602957907
-21.117517471313477	-1.7698020935058594	train	0.27458300365000005	0.4570230596999999	0.07443400163999997	0.06398175551	0.10294321621000002	0.014527547555999996	0.33238528631020103	0.2961698900265453	0.310580204778157
35.506195068359375	35.44327163696289	train	0.9626086203999996	0.2644784949600001	0.3572742403	0.04286353169999999	0.3070318146499999	0.05866417679200001	0.7307546454304134	0.27607129313613954	0.5039817974971559
-4.028607368469238	40.95153045654297	train	0.6282094843999999	0.415421123	0.14376944413999998	0.052263410419999996	0.16691139372000008	0.013456842715399995	0.462457337883959	0.24687144482366327	0.3324800910125142
35.42613220214844	32.876834869384766	train	0.9449723075000004	0.4331514028	0.4383406618	0.06133732468999999	0.38764648370000027	0.027025990044999997	0.7679180887372015	0.3581721653394008	0.5816268486916951
57.230560302734375	1.2717597484588623	train	0.9750153933	0.9565522065000001	0.6653691464000001	0.2950380049	0.4632843146	0.09362081683	0.9082290481607888	0.7627986348122867	0.8622013651877133
-19.028493881225586	24.1313533782959	train	0.31780414095000004	0.3135103905999999	0.12645214716999995	0.05183426479999999	0.13882792087999998	0.013678803797400005	0.40329920364050054	0.21520667425104287	0.28725824800910127
-38.536865234375	-30.94000816345215	train	0.038096284983300005	0.4082238346000001	0.039087544289999984	0.061006267809999966	0.06167144660000003	0.012445056116200002	0.21293136139552524	0.23284034888130453	0.21146188850967007
0.27464085817337036	30.49456214904785	train	0.6441221643	0.6126085224000001	0.11069463257	0.10980761480999998	0.17835713215	0.014424115828	0.4654910883579826	0.4211224876753887	0.439419795221843
34.603179931640625	24.351444244384766	train	0.9712686925	0.8872071954999999	0.5216820213000001	0.240424845	0.4047837964	0.14839684209999995	0.8462267728479332	0.720515737580584	0.8013367463026166
28.811750411987305	14.319287300109863	train	0.9614362037000004	0.9475430903	0.4121194926000002	0.32511414279999984	0.3627686310999998	0.117271634185	0.7722791050436101	0.7715206674251043	0.786547212741752
36.37529373168945	-9.886826515197754	train	0.9568307615000003	0.9657040502999996	0.3987166197000001	0.3820480071999999	0.4198999265999999	0.12674434183	0.7895335608646188	0.8464163822525596	0.8387372013651877
-19.603715896606445	1.6097697019577026	train	0.31776994439999984	0.5862388761	0.10116493590000003	0.11419091497999995	0.15473543991	0.029358474355799982	0.39836935912021243	0.47117937049677666	0.43856655290102387
34.199607849121094	31.981842041015625	train	0.9501817829999996	0.4445014327999999	0.336529067	0.05795729743000003	0.34780762220000017	0.033859625303000004	0.7243079256731133	0.36822146378460374	0.5547497155858931
62.461585998535156	-12.969405174255371	train	0.9853139627999996	0.9734348538	0.8227101071999998	0.45755972219999996	0.4544110355000002	0.31662724269000003	0.9436860068259385	0.9298445202882063	0.9658703071672354
36.36713409423828	-10.324316024780273	train	0.9641096228	0.9702884914	0.3202857983	0.4205861823999999	0.39517594700000025	0.25455441374000004	0.7681076981418279	0.9050056882821388	0.8613481228668942
61.968772888183594	-17.22247886657715	train	0.9893156307	0.9424190180000004	0.8821790919000001	0.4286678252999999	0.3938768868999999	0.47986357561000004	0.9277588168373151	0.869548729616989	0.9298919226393629
57.9241943359375	-10.944276809692383	train	0.9735921048000002	0.8807410006999998	0.6181566442000002	0.30575449219999995	0.3491299614	0.18198760833999994	0.8462267728479332	0.7508532423208191	0.8171217292377702
41.00421905517578	-10.232183456420898	train	0.9741216604999996	0.979027118	0.3992399855999999	0.5057773787000003	0.4236374952	0.40517667789999984	0.8367463026166098	0.9482366325369739	0.9168088737201365
-58.621429443359375	-43.62933349609375	train	0.026981058962899998	0.2573519783000001	0.030432955274300007	0.04222823063999998	0.06069146466999997	0.015972615974799997	0.1380356465680698	0.18562760712931362	0.1402161547212742
-34.50864028930664	-16.524599075317383	train	0.0233574566723	0.6052579698999999	0.02883421817899998	0.07938647215999999	0.05230303722599999	0.013010585057000002	0.08911642017444066	0.33674630261660976	0.20819112627986347
26.0997257232666	12.237014770507812	train	0.9489614141999998	0.7962740442000001	0.4016398513999999	0.19437941414000007	0.3838605431	0.08697701050300001	0.7609025407660219	0.6554797117937049	0.7184300341296928
33.747894287109375	27.542316436767578	train	0.9505192860999996	0.6341225624	0.3850414495	0.09491752338	0.2921615084399999	0.025475021623999998	0.7112248767538869	0.490709139173303	0.6157565415244596
35.19072341918945	25.530590057373047	train	0.9679762951999996	0.6332303696	0.5285117875	0.08719768417000003	0.3868419879000002	0.021742054648	0.8257489571482747	0.46435343193022377	0.6716439135381115
38.23509216308594	-9.685307502746582	train	0.973428282	0.9710517192	0.3008074528000001	0.4720295489	0.4537136443000001	0.21367410033999995	0.8096321577550247	0.9112627986348123	0.8859499431171787
38.08064651489258	-8.679034233093262	train	0.9728747087	0.9596650429999998	0.2819541459	0.3709911838	0.3872075279999999	0.13211470476	0.7732271520667425	0.8301099734546833	0.8219567690557452
63.76438522338867	-12.27285385131836	train	0.9851010146	0.9742046646000004	0.9169367985	0.4684556180999999	0.5063765560000001	0.29645440074	0.9603716344330678	0.9313613955252181	0.9717007963594995
-7.755754470825195	10.934486389160156	train	0.3847988151000001	0.7724614589000001	0.29545444790000003	0.236322549	0.4608398074	0.08864015832399998	0.6630640879787637	0.655858930602958	0.6484641638225257
58.119293212890625	-0.4478110074996948	train	0.9718975690000008	0.9581911923000002	0.7330192851999997	0.3753141795999999	0.39859969870000017	0.17192417004999996	0.8788395904436861	0.8439514599924157	0.8919226393629124
48.556175231933594	-25.697309494018555	train	0.9861893714000004	0.9871336794	0.6425341580000001	0.6239696733999999	0.32762737630000005	0.5834973322999999	0.8729616989002654	0.9713689799014031	0.9499431171786121
-57.15867614746094	-35.366722106933594	train	0.029370086786	0.26328169960000003	0.03122917417	0.042424562295	0.05703615423	0.011721271161700004	0.13708759954493743	0.07830868411073189	0.08717292377701934
16.566007614135742	5.019012928009033	train	0.6432472109999999	0.9436033034000002	0.28769108209999994	0.28822361399999985	0.32961574480000005	0.026898657741	0.6207811907470611	0.6882821387940842	0.6362343572241183
-40.35105514526367	-19.29300880432129	train	0.08782779097000001	0.5823611924999998	0.10648911551000001	0.10095041154	0.23166459967000005	0.030012836081000013	0.40671217292377704	0.45544178991277967	0.4328782707622298
-41.83342742919922	-16.25579071044922	train	0.07372062783150002	0.64094915	0.05527326377	0.11976897145000005	0.09862169427000003	0.04691019225999999	0.3088737201365188	0.5483503981797496	0.4411262798634812
-21.200138092041016	-12.199673652648926	train	0.06031897367199996	0.7614206339999997	0.04390761901000001	0.18338163761	0.08731340970000001	0.024383472631000002	0.2870686386044748	0.5796359499431172	0.44553469852104666
-39.58807373046875	-27.586851119995117	train	0.06775225159199999	0.400930105	0.06455223724000002	0.06913929813999997	0.10215922278999999	0.014988548795	0.32062950322335987	0.2974971558589306	0.3051763367463026
29.22858238220215	3.0929737091064453	train	0.9430007010999996	0.9500206871	0.3184805633	0.3208154864	0.34026945030000005	0.09596360728299999	0.705536594615093	0.7635570724307925	0.7372013651877133
41.47610092163086	8.974906921386719	train	0.9388709990999999	0.8817583972000003	0.22758304815	0.26923360459999995	0.3083871732400001	0.15217798551500006	0.6420174440652257	0.7279105043610162	0.6724971558589306
-27.708845138549805	6.094564437866211	train	0.3581181262	0.7668675943999997	0.20346822680000007	0.15522678387000005	0.2651513291999999	0.0143808029829	0.518202502844141	0.5015168752370117	0.5081058020477816
14.227240562438965	-2.1445705890655518	train	0.6536869672999999	0.9179988523999998	0.2619133412999999	0.31493254299999995	0.4717873941000002	0.11131145303099994	0.6833522942737961	0.7398558968524839	0.7040671217292378
61.92680740356445	-9.746318817138672	train	0.9798334522999996	0.9682257168000002	0.7388114048999996	0.4638154119	0.432100054	0.27245508265	0.9182783466059915	0.9142965491088358	0.9515073947667805
-19.10578727722168	16.135740280151367	train	0.311850855	0.38792650619999997	0.08457694006999998	0.054062728260000005	0.09247607296000003	0.019659705587999995	0.3469852104664391	0.3037542662116041	0.3199658703071672
42.04557418823242	-11.126954078674316	train	0.9825334129000001	0.9880980560000006	0.3503713543999998	0.5187103936000002	0.3832009513999999	0.3333861013000001	0.8284034888130453	0.952787258248009	0.9142491467576792
-2.9154465198516846	39.131649017333984	train	0.6297670373000002	0.5071165197999998	0.16816062730000006	0.08212651565999997	0.17486882227000006	0.021576460733	0.48084945013272656	0.3873720136518772	0.426905574516496
30.921253204345703	34.45941162109375	train	0.9225632078	0.4247131525	0.14873553479	0.0548493505	0.19194710215000005	0.01834296491650001	0.5462646947288585	0.31266590822904816	0.4129692832764505
-29.85028076171875	15.934006690979004	train	0.3280607059999998	0.5981223136000002	0.05770871566000003	0.09871562986	0.07758498708	0.014498200795	0.3316268486916951	0.3932499051952976	0.3688850967007964
31.242414474487305	30.337045669555664	train	0.9637812401000002	0.6059631438999997	0.2447682648	0.07536404032	0.41042441409999997	0.037767836854999993	0.7372013651877133	0.4453924914675768	0.6082195676905575
39.331302642822266	0.34574687480926514	train	0.9727661156999999	0.9565164518000001	0.21682522909999996	0.3244960294	0.2755598071000001	0.14055079009999996	0.6780432309442549	0.7992036405005688	0.7333617747440273
48.78241729736328	3.5518534183502197	train	0.9694556787	0.9421658969000004	0.5500280537000001	0.26875985489999993	0.4621137113999997	0.10783167061000004	0.8659461509290861	0.7328403488813046	0.8222411831626849
0.24378637969493866	27.033422470092773	train	0.6550384630999997	0.4733875265000002	0.2668024778	0.10573797089000003	0.3105858993	0.02228627972099999	0.6190747061054228	0.42491467576791814	0.5143629124004551
-61.18985366821289	-35.57255935668945	train	0.021003414885	0.20920638780000006	0.022181153861	0.039653264214	0.043002659553000006	0.011560833867500005	0.02616609783845279	0.03773227152066743	0.018202502844141072
55.022586822509766	-1.3784888982772827	train	0.9714098219	0.9467914862000001	0.5499320429	0.3469848884	0.4097879005999999	0.11573671285000002	0.8558968524838831	0.7846037163443307	0.8441410693970421
-40.82597732543945	-16.117839813232422	train	0.032559390776199994	0.5602061025999997	0.03828100354	0.10276152433999998	0.06007668859999999	0.026009208487400005	0.1918847174819871	0.4387561623056504	0.32707622298065986
41.3199462890625	-0.903287410736084	train	0.9666376877000004	0.9578986213999996	0.28111806530000005	0.3273795551000002	0.3668350333	0.13659407035400006	0.7445961319681457	0.8031854379977247	0.7864050056882821
8.583717346191406	0.8926176428794861	train	0.6670210617000002	0.9515755398000004	0.20573769260000002	0.31140373959999995	0.3408063461599999	0.08454820361	0.6139552521805082	0.7529389457717103	0.6685153583617747
8.98705005645752	33.12372970581055	train	0.6535268947999999	0.7860635522999998	0.2421966119	0.20781733786	0.3861294836499999	0.034268117483	0.6393629124004551	0.6217292377701934	0.6234357224118316
51.49369812011719	-9.486939430236816	train	0.9777967690999998	0.9697365962	0.5545030597	0.4122826254	0.4217790842000001	0.21043397320999996	0.8864239666287448	0.8924914675767918	0.9236348122866894
53.79841232299805	10.478323936462402	train	0.9751048297999996	0.9742264565	0.5541207625000001	0.42302091600000025	0.30785275310000004	0.18422165761000006	0.8196814562002276	0.8981797497155859	0.8855233219567691
50.39309310913086	-12.682743072509766	train	0.9780294883	0.9658686442999996	0.5809734483999999	0.4331242495	0.3499559468999999	0.29618580093	0.8572241183162684	0.9059537353052711	0.914391353811149
61.21025848388672	-12.25387954711914	train	0.9808139089	0.9793538671000004	0.6293842546000001	0.4398798155	0.4539847432000002	0.17608649028999998	0.9190367842244975	0.9034888130451271	0.9456769055745164
11.647573471069336	34.947017669677734	train	0.6914199045000002	0.7901344573000005	0.19309882434	0.16002078421000007	0.2982981716999999	0.024327245101	0.6059916571861964	0.5786879029199848	0.589448236632537
51.02826690673828	-1.600182056427002	train	0.9777182096000004	0.9595242938999994	0.6095385727999999	0.3223811191000001	0.4964830272000001	0.13348869470999994	0.9169510807736064	0.8007205157375806	0.8845278725824801
34.979793548583984	-15.424722671508789	train	0.9605807352	0.9609519796	0.3487384511000001	0.3803991639	0.47165192289999996	0.26563174500000003	0.7954114524080395	0.8737201365187713	0.8583617747440273
-44.13541030883789	-32.146934509277344	train	0.045832786903	0.34358725319999983	0.04414005053	0.059503603120000026	0.08296835470000001	0.013188968481999994	0.27171027682973076	0.2262040197193781	0.23620591581342437
-40.607608795166016	-17.422876358032227	train	0.03767000195099999	0.58387551	0.043850089830000015	0.10627661360000004	0.06541309936000002	0.013962290843999995	0.2311338642396663	0.38168373151308305	0.3115756541524459
-44.07118225097656	-27.570322036743164	train	0.03204422816499999	0.3783418083999999	0.037728468956	0.0539901504	0.07115966737999996	0.012808753135000009	0.2119833143723929	0.2193780811528252	0.20307167235494883
59.391910552978516	-8.296403884887695	train	0.9821662200000002	0.9829822562	0.8181866009000001	0.5352121569000002	0.5295373129	0.4700494536	0.9516496018202503	0.9575274933636709	0.9789533560864618
40.436920166015625	-1.0250909328460693	train	0.9768232774	0.9706427501999996	0.23644687274	0.3743716646	0.3198687149	0.17734596255000007	0.7277208949563899	0.8729616989002654	0.8138509670079636
32.27828598022461	12.217451095581055	train	0.9509632472999998	0.9342513595	0.35732292019999995	0.2669835155	0.3687176403000001	0.06177850142500003	0.745164960182025	0.7023132347364429	0.73080204778157
6.255993843078613	31.56294059753418	train	0.6762523004000001	0.6372238165000002	0.20710328883999995	0.07820359788	0.3548584879000001	0.013057484758	0.6332954114524081	0.36784224497535084	0.49061433447098973
53.888771057128906	-2.7321949005126953	train	0.9706490890999998	0.9545520364999996	0.5428468383	0.3412673654999999	0.3796317426	0.13528134965	0.8367463026166098	0.80451270383011	0.840443686006826
14.617398262023926	-7.572804927825928	train	0.6682204026000003	0.9273064408999996	0.24516182144	0.3225394689	0.3749487812	0.08083724109499996	0.6575654152445961	0.7332195676905574	0.6841581342434584
-20.975706100463867	21.355165481567383	train	0.33110851640000016	0.3938715138	0.23524576359	0.07027032122000001	0.28273874299999985	0.026599257642	0.5335608646188851	0.3576033371255214	0.4340159271899886
-49.80548858642578	-34.922271728515625	train	0.033049796584600014	0.2824785672999999	0.03595649983	0.0443078437	0.05846646339	0.0127260428826	0.18240424725066365	0.15263557072430792	0.14988623435722412
-51.748939514160156	-26.987089157104492	train	0.027629031369000003	0.32528487320000005	0.026448946477999998	0.04467515027000001	0.044736210350000014	0.011273284713400005	0.06313993174061433	0.07982555934774364	0.04778156996587031
40.56019592285156	-9.301983833312988	train	0.9732329686	0.9686288451000004	0.26640963440000004	0.4320418141999998	0.37238464505	0.21310384884999992	0.7595752749336366	0.8957148274554418	0.848122866894198
-19.388504028320312	8.610184669494629	train	0.34773022610000004	0.5786608003999999	0.1804548889600001	0.09517348165999996	0.2874435998	0.022237860118	0.5178232840348881	0.4235874099355328	0.4630261660978384
29.84552574157715	11.346256256103516	train	0.9369994566000002	0.8271281390000002	0.2474688543	0.1978118223	0.35843305619999993	0.065585165576	0.6786120591581343	0.6543420553659461	0.6585608646188852
9.980842590332031	5.244265079498291	train	0.6889841145000001	0.9536801437	0.13667052976000002	0.335588506	0.2145265799999999	0.033195187394	0.5384907091391733	0.7419416003033751	0.6232935153583619
7.801347255706787	30.084278106689453	train	0.6723019594999997	0.6008349353000001	0.24133384513999995	0.08490451257000002	0.2861899692500001	0.01747002976940001	0.6139552521805082	0.4025407660219947	0.5015642775881684
-25.606704711914062	16.7757625579834	train	0.33021445329999993	0.5964679094000002	0.1696618768	0.10867323771	0.13499588970999998	0.098156931875	0.43818733409177096	0.5219946909366705	0.48236632536973834
8.254655838012695	-5.604665756225586	train	0.3885596577000001	0.9269403034999998	0.2526774074	0.3331355475000001	0.3559124458000001	0.11160264602000003	0.597269624573379	0.7569207432688662	0.6641069397042093
-1.8366657495498657	4.8179473876953125	train	0.33756405590000005	0.8903978715000004	0.14378310388	0.2520150137000001	0.12550546943000002	0.019375556344	0.4233978005309063	0.621539628365567	0.518344709897611
-15.731201171875	5.24281120300293	train	0.34819817230000005	0.7583179562999995	0.12794596771999994	0.17267273836999994	0.15077843639999994	0.019253150622999995	0.4315510049298445	0.5498672734167614	0.4920364050056883
3.5755808353424072	31.587543487548828	train	0.6614573717000001	0.6265508354000001	0.15989404158999995	0.10717802399999997	0.26174017298	0.019760474701999996	0.546454304133485	0.4819871065604853	0.511518771331058
-0.07797859609127045	41.795692443847656	train	0.6567681927000001	0.6141754142000001	0.14677847537999994	0.09671227127	0.20027154316	0.016063421651999997	0.5102389078498294	0.43041334850208574	0.4643060295790671
-56.374813079833984	-20.852296829223633	train	0.026329887121	0.3453204904	0.027444666322	0.04741990450000002	0.04755900486	0.011802599145300002	0.0701554797117937	0.13196814562002276	0.0750853242320819
-18.534231185913086	20.442562103271484	train	0.3367304530000001	0.315604992	0.14463921058	0.04953340246	0.15372425475999998	0.012456363971	0.4370496776640121	0.1727341676147137	0.2764505119453925
-63.3747673034668	-37.840248107910156	train	0.030711174535500006	0.20262014831000005	0.027913625247999996	0.0386509882486	0.05109132422000001	0.011533244471099996	0.10656048540007584	0.030716723549488054	0.05474971558589306
-53.69390106201172	-8.168819427490234	train	0.023386847579	0.5916446218	0.025437995635	0.08149647872000003	0.04464408116	0.013921280843799995	0.04683352294273796	0.3473644292756921	0.19212172923777018
4.203046798706055	28.11054229736328	train	0.6385362475999999	0.6574113434000001	0.30652710880000017	0.13586906503	0.3510639072000001	0.052354940366999975	0.6357603337125521	0.5642775881683731	0.5979806598407281
64.19717407226562	-17.18882179260254	train	0.9913388318	0.9895549819	0.9568050145999999	0.5687931404999998	0.30355179670000004	0.3396704274000001	0.888130451270383	0.9598028062191885	0.9539249146757679
-58.247344970703125	-39.71757507324219	train	0.026829699011400008	0.2992611459	0.03256248212199999	0.04691722744999999	0.06598694948999996	0.016466099293	0.15927189988623433	0.2309442548350398	0.18657565415244595
-11.62923526763916	6.879251480102539	train	0.3249322067000001	0.7652653573000001	0.10267318850999996	0.18341250576	0.18509685779000004	0.02860846307700001	0.4205536594615093	0.59290860826697	0.5072525597269625
-53.08649826049805	-32.18113708496094	train	0.038765596381	0.3861160002999999	0.04240820438	0.05524188375999998	0.06932221995000001	0.0122882908242	0.23852863102009858	0.20458854759196057	0.205773606370876
10.748641014099121	-9.032159805297852	train	0.6799104434999996	0.9247552277	0.24592534815	0.282505785	0.3074824209	0.05170841503999999	0.6344330678801668	0.6994690936670459	0.6494596131968146
40.790157318115234	-10.905059814453125	train	0.9702115589	0.9706590256999996	0.2660950402000001	0.4213726045999999	0.396648281	0.2236057487500001	0.7631778536215396	0.9002654531664772	0.8536689419795223
-57.32719802856445	-35.30109786987305	train	0.030699925718999998	0.27171231040000005	0.03329868861	0.043882093930000005	0.057134571540000026	0.011614726976800004	0.1528251801289344	0.08248009101251423	0.0985494880546075
15.655660629272461	-3.3752424716949463	train	0.6573874992999997	0.9531912550999996	0.23388304440000002	0.4156382788999998	0.4183617825999999	0.18689648526	0.6585134622677286	0.8492605233219567	0.75
-64.705810546875	-41.12625503540039	train	0.0238351603542	0.149282020819	0.027429420149	0.035939949090000006	0.05935132252000001	0.012079511612	0.11054228289723171	0.06655290102389078	0.06939704209328783
-60.428199768066406	-41.64330291748047	train	0.020318024445399988	0.1987953536300001	0.020958759325299992	0.039217799986	0.047997095660000016	0.011499875810800005	0.04000758437618506	0.02901023890784983	0.019055745164960183
-57.413883209228516	-21.797353744506836	train	0.03119317733923	0.3685788238999999	0.030791269704	0.05127218238000002	0.05548559371999999	0.0126287331111	0.1389836935912021	0.1989002654531665	0.1496018202502844
-38.30131912231445	-5.757349014282227	train	0.04205125393380001	0.6173910825000001	0.03216197924000001	0.10332784456	0.050162570269999984	0.0118636417214	0.14998103905953736	0.34034888130451274	0.2445961319681456
-40.960086822509766	-32.88444137573242	train	0.04250453141899999	0.3874789586	0.04735950051999999	0.06318425722	0.11278835297999995	0.01865165815900001	0.29218809252938943	0.3124762988244217	0.3021899886234357
-7.6336212158203125	2.8559224605560303	train	0.3342194380000001	0.8992147445999997	0.10025364584999996	0.2813271969	0.22972924983999995	0.048836068082	0.4431171786120592	0.6879029199848312	0.5506257110352674
-27.80436897277832	-2.3766963481903076	train	0.06821756771700001	0.30542744239999997	0.04726777289000002	0.04795883272000001	0.07711439695000001	0.014423734029999996	0.28100113765642776	0.21331058020477814	0.2300910125142207
4.861217498779297	6.445584297180176	train	0.6576034391000002	0.9074829637999998	0.14408682760000008	0.2860648465999999	0.20708135476000009	0.05858801078399997	0.5123246113007206	0.6968145620022752	0.5858930602957907
31.52320671081543	-1.8932374715805054	train	0.9275212751000004	0.9620605358000002	0.2501630100000001	0.45012883290000016	0.3194894516999999	0.2465903261	0.6568069776260902	0.8940083428138036	0.775881683731513
6.547428607940674	47.46086883544922	train	0.6578406620999999	0.7817636778999999	0.1710733145	0.17475885287999998	0.15007458877000007	0.014930426204	0.5030337504740235	0.5284414106939704	0.5139362912400455
-26.744937896728516	23.60927963256836	train	0.3365806729000001	0.3515586828999999	0.07523612375	0.04775083243000002	0.11798404207000004	0.012047633925999996	0.38452787258248006	0.15301478953356087	0.24232081911262798
29.15384864807129	-0.1708294004201889	train	0.9228515804	0.9497719845999999	0.18934858415999994	0.32346488139999985	0.33397151149999976	0.13307446195999997	0.6308304891922639	0.7817595752749336	0.6928327645051194
-50.7053337097168	-24.029356002807617	train	0.02591949903900001	0.3951667567	0.025485177646000005	0.05260287176	0.042337129050000005	0.012348913144699998	0.04664391353811149	0.20212362533181646	0.10082480091012513
6.311318874359131	2.3338334560394287	train	0.6614141476000001	0.9176806772999996	0.17192163026000004	0.2785975571000001	0.24343639785999996	0.04635893656700001	0.5456958665149791	0.6884717481987107	0.5985494880546075
26.96288299560547	34.12882614135742	train	0.8707106383999998	0.6260914504999999	0.1851428027900001	0.08761220078999997	0.21827762246	0.018894627849999998	0.5731892301858171	0.4472885855138415	0.5056882821387941
-26.659143447875977	-9.874429702758789	train	0.2725022817200001	0.7449785974999998	0.07188655916999999	0.15693038675999993	0.12247316459	0.017829366520999996	0.3469852104664392	0.5240803943875617	0.44738339021615475
-49.695045471191406	-28.215377807617188	train	0.034527443413000014	0.3917593787	0.034367409109	0.05007853024000003	0.06261153294999998	0.011780751663	0.19340159271899884	0.16040955631399317	0.16055176336746302
4.543969631195068	4.774523735046387	train	0.6762091366999999	0.8037192104	0.14484780770000005	0.19618774364	0.2495860387	0.03760915512699999	0.5485400075843762	0.6296928327645052	0.5782138794084186
5.914113521575928	1.7736589908599854	train	0.6614394906000001	0.9217309189000004	0.2093226498	0.2711798849	0.3020206918000001	0.045883927168000015	0.5902540766021994	0.6880925293894578	0.6205915813424345
-32.208518981933594	17.325477600097656	train	0.3241092385000001	0.5914006596999998	0.06826554060000001	0.08705786167000001	0.08599180934	0.029216279630000012	0.3464163822525597	0.4393249905195298	0.4007394766780432
41.26798629760742	-11.01970386505127	train	0.9745451289	0.9717014289	0.3448416254000001	0.4773087023000001	0.3376600886	0.26752336284	0.7785362153962837	0.9245354569586652	0.8771331058020477
-2.552415609359741	33.03038787841797	train	0.6208323933999996	0.6272295982000001	0.13035162337	0.09981779069999996	0.18510862650999996	0.020274782016999997	0.45999241562381493	0.4764884338263178	0.4670079635949943
-54.05722427368164	-5.6353230476379395	train	0.030308197283800006	0.6218396326999998	0.029097832859000007	0.10254504774	0.04793059683999998	0.017407411142500002	0.09708001516875236	0.45582100872203263	0.28171217292377704
-60.98404312133789	-43.51712417602539	train	0.019301544006	0.2324960047	0.017901930476699995	0.03959424274600001	0.04314782912	0.013427053735999998	0.01915054986727342	0.12798634812286688	0.050341296928327645
32.32813262939453	4.004849433898926	train	0.9490995946999999	0.9297922175000002	0.22832843170000006	0.2875173140000001	0.2992232595000001	0.07448418386700001	0.645809632157755	0.7146378460371633	0.6669510807736063
-55.515045166015625	-22.839216232299805	train	0.021747990623958	0.33810655790000005	0.0200340505242	0.04569062535999999	0.041398296425000015	0.011469275647500004	0.021805081532043986	0.09726962457337884	0.037827076222980656
29.695436477661133	2.0065836906433105	train	0.9407604569999996	0.9459052903999996	0.22141974899999997	0.2913161988000001	0.30852536280000004	0.06393779324999999	0.639742131209708	0.7263936291240046	0.6695108077360636
-51.52821350097656	-35.70233917236328	train	0.0397834373117	0.3444021647000001	0.0417701247	0.051359165580000005	0.09734773122	0.013107483151999994	0.2656427758816838	0.20591581342434587	0.21871444823663255
-7.825387477874756	6.641653537750244	train	0.3063092613999999	0.7774050975000003	0.08034653819000001	0.3101154167000001	0.18623564222	0.15374807722199996	0.39306029579067125	0.7150170648464164	0.5455062571103527
-48.41021728515625	-34.71809387207031	train	0.028567960899399995	0.2649576327	0.031354175387	0.04300796187999999	0.052592600620000034	0.013207188183	0.11869548729616987	0.15320439893818735	0.11291240045506257
38.41493606567383	-4.6597089767456055	train	0.9718520878000002	0.9657755331	0.27936861119999995	0.35962361620000005	0.334057188	0.19469958786999988	0.7419416003033751	0.8608266970041715	0.8184015927189989
1.0102267265319824	45.10810470581055	train	0.6168557708	0.6498619479999997	0.11623712172	0.10566905743999998	0.13980246998	0.01521004447555	0.4340159271899886	0.45601061812665905	0.44624573378839594
34.86874008178711	-6.314603328704834	train	0.9654066456000002	0.9586591271	0.2596359032	0.36148457459999983	0.3926686333999999	0.14692388025999994	0.7398558968524839	0.8306788016685628	0.7994880546075085
-45.047569274902344	-27.44464874267578	train	0.053726436807	0.4142250426000001	0.043213598595999984	0.06502347505999999	0.06688492124999998	0.017743184154999994	0.2554038680318544	0.3208191126279864	0.2858361774744027
-33.47023010253906	14.860469818115234	train	0.3179324809	0.6242617416999999	0.05351360104	0.08951337809999999	0.062405032109999974	0.013301134218699991	0.29029199848312476	0.39040576412590067	0.34755403868031853
36.93349075317383	-0.26911237835884094	train	0.9683788949000004	0.9648182741999998	0.1794347712	0.3483306288000001	0.23088534646000006	0.14752588455000004	0.627607129313614	0.8382631778536215	0.7228384527872582
-6.949110984802246	0.9811424612998962	train	0.4004681258600001	0.8558394112000005	0.16401109041999998	0.28420015680000005	0.2905076606	0.11984312878000004	0.5178232840348881	0.7155858930602959	0.5991183162684869
4.7314605712890625	4.202768325805664	train	0.6721021521999998	0.9164285880999998	0.12450042427999998	0.27300043476	0.26001422954000003	0.06658471661500001	0.5383010997345469	0.6981418278346606	0.5991183162684869
-57.983638763427734	-20.151226043701172	train	0.019696466758999998	0.3681507563000001	0.018779321861299998	0.050900403050000015	0.041931745058999985	0.01432292971049999	0.017064846416382253	0.23682214637846036	0.11234357224118316
-25.79830551147461	28.479951858520508	train	0.29454924409999994	0.15453890166199996	0.04842686203399997	0.035437919087	0.052083799020000016	0.011759604123399995	0.23075464543041335	0.04361016306408797	0.12599544937428897
-43.569244384765625	-15.517644882202148	train	0.029833821919	0.5875444756999997	0.028280878833699993	0.09475026992999998	0.045319215419999975	0.011697373979485004	0.08153204398938187	0.2817595752749336	0.17036405005688282
4.69644832611084	34.56438446044922	train	0.6538996936000002	0.6363682400999998	0.10501399278999997	0.09545656647	0.18240371726	0.014754688277	0.47724687144482364	0.43249905195297683	0.45164960182025027
-23.393590927124023	9.940496444702148	train	0.32890242689999993	0.6185371753000003	0.09296270769	0.09516224586000001	0.08552185860999999	0.016222906798	0.363481228668942	0.43458475540386804	0.4035836177474403
39.97565841674805	1.9042564630508423	train	0.9721925557999996	0.9594510622	0.19659910695	0.32586135070000005	0.22336346509000005	0.130373047225	0.6441031475161169	0.8009101251422072	0.7135949943117179
-28.569307327270508	15.492076873779297	train	0.3475533915000001	0.6145384586999999	0.08643093530000001	0.10308270496	0.15398343529000008	0.023291288265999997	0.4156238149412211	0.47705726204019716	0.4478100113765643
3.2389867305755615	4.474522590637207	train	0.6514866745999995	0.7858940183999998	0.12741509888	0.17539018139000007	0.24046765591999997	0.023303519117	0.5039817974971559	0.5832385286310201	0.5416666666666667
-60.749534606933594	-46.10934829711914	train	0.02669686906659999	0.2503662851000001	0.024786195394000003	0.040824764002	0.046860372259999984	0.012124732505000005	0.0602957906712173	0.09347743648084945	0.05290102389078498
-49.05080032348633	-30.84528923034668	train	0.0280761008892	0.32600514490000004	0.035235958607000004	0.04840759756	0.059513432759999985	0.014373767995999997	0.1645809632157755	0.2180508153204399	0.18060295790671216
-23.041765213012695	27.213211059570312	train	0.30457375264000003	0.2705646281000001	0.09510613174000004	0.042799106280000006	0.12522714423	0.012709712795	0.3676526355707243	0.13860447478194918	0.2282423208191126
-20.127126693725586	12.592937469482422	train	0.3154062995	0.6025881085999998	0.06774674704999997	0.09424134549000003	0.09809298933	0.013672461367999995	0.344520288206295	0.37902919984831246	0.36632536973833907
-49.55244064331055	-28.430339813232422	train	0.034771632414000005	0.3806920736999998	0.034739851960000005	0.05122797535999997	0.05824624876	0.0120035792226	0.18240424725066362	0.17557830868411073	0.16368031854379977
-15.164170265197754	9.994625091552734	train	0.3576390946999999	0.5790169465999999	0.2389498655	0.08745384221999998	0.32612087310000004	0.017152245416999997	0.5688282138794084	0.3837694349639742	0.4678612059158134
41.99239730834961	6.021218299865723	train	0.9677845756999996	0.9544793926000004	0.3865253328	0.3152206174000001	0.3997187073	0.13085859816000006	0.8018581721653395	0.7844141069397041	0.8091581342434584
37.82332992553711	-4.041432857513428	train	0.9735227121000004	0.9619607808000002	0.26890395780000004	0.32737850360000004	0.2634380936	0.14489888598000006	0.7051573758058399	0.8183541903678423	0.7676336746302617
57.96247100830078	-6.998557090759277	train	0.9782803763	0.9709220677	0.8033749900000002	0.4511161784	0.34645661780000003	0.21214699000999998	0.8777019340159272	0.9063329541145241	0.9283276450511946
-47.82627487182617	-33.76058578491211	train	0.04024504144799999	0.30350185760000004	0.040494474969999986	0.04804471558000002	0.06967853053999999	0.012986485972	0.23852863102009858	0.18430034129692832	0.19354379977246872
-35.96770477294922	-14.558792114257812	train	0.028390391626	0.6189557681000001	0.03195952611500001	0.10579111908999994	0.06193186285999998	0.017966941978	0.15510049298445203	0.46094046264694727	0.31939704209328784
-56.772789001464844	-34.71638488769531	train	0.02765293238500001	0.23521608090000004	0.033881800709999986	0.042684762873000014	0.05904779038999997	0.020597748961199997	0.15320439893818735	0.20989761092150172	0.1641069397042093
-40.0247688293457	-7.824670314788818	train	0.04019490843230002	0.6040361221000005	0.034151466214999995	0.09882255044	0.05031548491999999	0.017458446639499997	0.1596511186954873	0.43079256731133864	0.3061717861205916
-21.079259872436523	23.956241607666016	train	0.3424939752	0.2825118848000001	0.2132745315699999	0.04555749819999999	0.15265103755999998	0.012395568856	0.47269624573378843	0.14429275692074325	0.2767349260523322
36.17548370361328	7.6419291496276855	train	0.9636764281000004	0.9596753525	0.19842142189999992	0.34718088849999984	0.22752832339	0.12140088327999995	0.6200227531285551	0.8126659082290483	0.7056313993174061
27.44132423400879	33.805198669433594	train	0.9448346241000004	0.5967715166000002	0.19005215759999994	0.07973925826	0.10691097003999997	0.018842421038999992	0.5345089116420175	0.39571482745544184	0.4569112627986348
-55.56266784667969	-27.297922134399414	train	0.030483759547200007	0.3584195652	0.02763459364700002	0.052327794110000006	0.04757587262	0.0212035638143	0.08968524838832008	0.29048160788775124	0.1808873720136519
-44.952266693115234	-17.90488052368164	train	0.031546535402199996	0.4055987931999999	0.034126054785000005	0.059520668689999987	0.055041911829999984	0.012353948985299998	0.15585893060295788	0.2246871444823663	0.17946530147895334
37.611114501953125	9.735257148742676	train	0.9662595922000002	0.908606105	0.2612767636000001	0.25166657620000005	0.23720503019	0.16884713156000009	0.6655290102389079	0.7328403488813046	0.6882821387940842
-59.96799087524414	-29.198915481567383	train	0.023439844417699997	0.2497465549000001	0.021346952655699983	0.0399835724198	0.04198936287999998	0.011336931654300005	0.030527114144861586	0.029579067121729242	0.017064846416382253
-48.13988494873047	-30.5053768157959	train	0.032335505188000005	0.3725535015	0.035489566638660014	0.054881707099999996	0.05785144865000001	0.01600900494609999	0.17425104285172544	0.27303754266211605	0.21871444823663252
-39.08591079711914	-15.304437637329102	train	0.034876763877	0.5734910795	0.0330812965094	0.07636179442999995	0.04656786781999999	0.011591268053978	0.12343572241183161	0.2243079256731134	0.15813424345847554
41.35032653808594	4.437114238739014	train	0.968454241	0.9447115263	0.4320957368000001	0.3309561481	0.3941881999999999	0.26583982134	0.8119074706105422	0.8151308304891923	0.8341865756541524
-37.06043243408203	-16.71243667602539	train	0.042803348802000006	0.5557072168000002	0.03936634926	0.12143388842000002	0.06270162959999998	0.05295308640499999	0.22658323852863102	0.48388320060675016	0.3658987485779295
-9.43014144897461	2.717740774154663	train	0.31331785513000004	0.7597753975	0.06791031044000001	0.1801106470100001	0.09445669997000002	0.03324523915299999	0.3395904436860068	0.5949943117178612	0.4766780432309442
-54.24767303466797	-34.707984924316406	train	0.036033787198	0.2832807184	0.03590822935	0.044087232119999986	0.05654100851	0.012443951325200002	0.1831626848691695	0.14182783466059917	0.1454778156996587
26.60559844970703	11.954719543457031	train	0.9497924732999999	0.9109511933000004	0.3706846054000002	0.274096315	0.4005150500000002	0.128283415607	0.7631778536215396	0.7262040197193781	0.7546928327645052
60.81736373901367	-12.513294219970703	train	0.9801028830999998	0.9756674261	0.7376799982000002	0.42066062229999984	0.4188208676	0.23461387341	0.9161926431551005	0.9095563139931739	0.9476678043230944
-17.814651489257812	24.048070907592773	train	0.29974320759999995	0.3247401694	0.15345900323999995	0.060309258739999975	0.23335485923	0.01993574692000001	0.4400834281380357	0.295221843003413	0.35366894197952214
-24.34467315673828	12.097249031066895	train	0.3439875126999999	0.6033131036999998	0.09302950424000002	0.09040275245	0.15279206264999998	0.032166792765999985	0.4156238149412211	0.46757679180887374	0.443259385665529
59.698360443115234	-9.241713523864746	train	0.9743707279999996	0.9566716618999996	0.7239619364999998	0.38432581810000005	0.4222505603999999	0.21428451551	0.8964732650739476	0.8545695866514981	0.9078498293515358
-40.127777099609375	-13.6090669631958	train	0.03196276854999998	0.584531157	0.03304094868	0.08040748986	0.05405559983999998	0.012035838121199998	0.14580963215775503	0.27796738718240427	0.20463594994311718
-56.51957321166992	-22.735782623291016	train	0.026969696362899986	0.28973126410000005	0.030554979228000014	0.04485546186	0.05663261267999999	0.011972426613000001	0.12400455062571103	0.12646947288585514	0.10352673492605233
-31.629182815551758	-18.5407657623291	train	0.03213631895800001	0.7184791740999996	0.0351226991475	0.16177581703000002	0.05386636150999996	0.026489635586999998	0.15889268107698143	0.5566932119833143	0.3728668941979522
-36.492435455322266	-15.703654289245605	train	0.027182349722999998	0.6016298021000004	0.029482171236	0.08109662262000003	0.05186787954999998	0.011827592437	0.1018202502844141	0.2804323094425483	0.18245164960182025
-32.32095718383789	-11.333488464355469	train	0.04732578394840003	0.6098159295000001	0.036825811676000006	0.09249370537	0.06299413895999997	0.018291878565000003	0.22866894197952217	0.4351535836177474	0.34001706484641636
31.995176315307617	-10.836111068725586	train	0.9545154414	0.9468673853	0.3554455940000002	0.33582188679999986	0.4399309581000001	0.17652613532999994	0.77872582480091	0.8028062191884718	0.8084470989761092
30.151517868041992	35.302616119384766	train	0.9457698191	0.40442334550000014	0.15654652121999998	0.059391197439999974	0.15956180465	0.019813459082999998	0.5470231323473644	0.32385286310200984	0.4216439135381115
-48.01371765136719	-5.626041889190674	train	0.0360351989121	0.58869817	0.028033710675	0.07416974596000002	0.04374342198999999	0.011664477312000002	0.09840728100113766	0.239097459233978	0.15358361774744028
-63.90517044067383	-40.75764083862305	train	0.02123599344260001	0.15734060761000002	0.02332565338999999	0.03709558353	0.057123750609999975	0.011688408120850004	0.08210087220326129	0.03943875616230565	0.04451080773606371
8.776819229125977	26.572795867919922	train	0.6738332223999997	0.5944732869999999	0.2315512735999999	0.07734533046000001	0.3698131272	0.013354630557999994	0.6541524459613197	0.329161926431551	0.48179749715585896
30.801305770874023	11.294815063476562	train	0.9374848559999996	0.8767724087999998	0.2692247649000001	0.24895721184	0.23149902684999998	0.042548007310000004	0.6277967387182405	0.664391353811149	0.6311149032992036
28.61675453186035	17.15233039855957	train	0.9410214422000002	0.6225326878999997	0.4095822304999999	0.09506289437	0.4390612929000001	0.038502013660999986	0.7779673871824042	0.5051194539249148	0.6695108077360636
-30.25792694091797	-21.489532470703125	train	0.05699549057700003	0.8808005626000001	0.05650300864000001	0.31377972809999993	0.11347320365999995	0.07419856748900001	0.3179749715585893	0.7091391733029958	0.5096700796359499
-42.4637451171875	-33.73273849487305	train	0.054956948937999996	0.3117948607	0.04250227724000002	0.047357825489999984	0.09999037364000003	0.014916628606500002	0.29029199848312476	0.21956769055745165	0.24416951080773608
46.5034065246582	1.1149983406066895	train	0.9704734313	0.9546714919	0.5216937078000001	0.3181980882000002	0.4552899240999998	0.10468911105599997	0.860637087599545	0.7737959802806219	0.841296928327645
49.98394012451172	-12.756163597106934	train	0.9623798593999999	0.8523119715999999	0.4809031829000001	0.31777525435000004	0.38874173799999995	0.2385994746600001	0.8022373909745922	0.7652635570724309	0.7999146757679181
62.74836349487305	-14.585351943969727	train	0.9836741237999996	0.9558153344999998	0.8423231443000004	0.3977608073000001	0.25550402334999994	0.25395653381999994	0.8475540386803185	0.8649981039059539	0.8849544937428897
45.40040969848633	4.914705753326416	train	0.9771410239	0.9605369196999995	0.4212615565000001	0.3718283483000001	0.2596592664000001	0.18757437355999998	0.7705726204019719	0.8540007584376185	0.8336177474402731
34.883426666259766	-14.051548957824707	train	0.9676243817	0.9588234614999994	0.5110591744000001	0.3288675227	0.4649464252999997	0.16911887495499994	0.8503981797497157	0.81740614334471	0.8592150170648465
50.15034484863281	-11.305868148803711	train	0.9829452871999994	0.9615705633	0.5228393557	0.3434137306000001	0.3870480854000001	0.28127996795999993	0.8714448236632538	0.8591202123625332	0.8977531285551763
38.951454162597656	10.149138450622559	train	0.9528326486000004	0.8113530878999997	0.161709222	0.1916235772600001	0.25403336509	0.078402547865	0.5944254835039818	0.6552901023890785	0.6085039817974971
64.99091339111328	-13.404752731323242	train	0.9860540131000001	0.9695151277000004	0.9619655902000004	0.44074724530000003	0.41441924560000004	0.26651747984	0.9419795221843003	0.9118316268486916	0.9573378839590443
10.479827880859375	34.83188247680664	train	0.6891999566000001	0.8461561753999999	0.17560743418999994	0.25757470790000003	0.3686621311000001	0.05126029867700002	0.6353811149032992	0.6689419795221844	0.6380830489192264
42.66242980957031	-3.0506229400634766	train	0.9836453279999998	0.9494579955	0.3224679701	0.2804114502100001	0.4629974263	0.20096012829	0.8536215396283655	0.7828972317026924	0.8398748577929465
-27.36187744140625	-9.390227317810059	train	0.044604765639	0.4707041614	0.040138195229999986	0.07632896045000001	0.06056955705	0.012789598319800005	0.22449753507773984	0.2836556693211983	0.24843572241183162
42.117942810058594	4.753386974334717	train	0.9675519439	0.9119558747999994	0.3689034861	0.2523051760100001	0.3351643516000001	0.09571615856499996	0.7601441031475161	0.7047781569965871	0.7400455062571103
-41.59953689575195	-30.12322235107422	train	0.044190888675000026	0.4717453414999999	0.04095098006000002	0.07248916794999999	0.10591796868000003	0.012773591031499998	0.2808115282518013	0.2749336367083807	0.26905574516496017
11.982671737670898	-3.72367525100708	train	0.6918935308000002	0.9562603856999999	0.2493837532000001	0.38048182480000015	0.3994851959000001	0.12947049283999992	0.6907470610542283	0.8240424725066363	0.7579635949943118
39.40963363647461	5.58372163772583	train	0.9575659814999998	0.9259188675000002	0.2957756458	0.2590621634	0.30470343980000003	0.09284280446000001	0.6985210466439136	0.7121729237770192	0.7012229806598407
60.86012649536133	-14.335844039916992	train	0.9854765746000004	0.9738070521000002	0.8259259582000003	0.5030694601999999	0.2579584976400002	0.2460825401	0.8515358361774744	0.9270003792188093	0.9199374288964732
63.195186614990234	-4.963973522186279	train	0.9835670794999994	0.9653794816	0.8617836885999998	0.3904394897	0.3658907584000001	0.17802220163500004	0.9057641259006446	0.8674630261660979	0.9203640500568828
35.556697845458984	-15.374228477478027	train	0.9768206453000002	0.8459063866999998	0.5738281780000001	0.21730216516	0.3610411133000001	0.17025816066999994	0.8562760712931361	0.7119833143723927	0.8026166097838453
-41.41687774658203	-26.28432846069336	train	0.046693948742	0.36443563660000017	0.03882684397999999	0.05128908137999996	0.06848673472	0.012527580725	0.24307925673113387	0.19302237390974594	0.20179180887372014
-0.8005419969558716	42.5242919921875	train	0.6551340787000001	0.6188687664000001	0.16430800582	0.08742491874000001	0.16599995845999996	0.012965513669400002	0.50322335987865	0.36954872961698904	0.42704778156996587
-8.835760116577148	12.236589431762695	train	0.33291000270000004	0.7908914046	0.21739051583	0.2558583171000001	0.35725191089999986	0.14289224420999996	0.5638983693591202	0.6973833902161547	0.6116325369738339
51.555137634277344	-8.941926002502441	train	0.9798612311	0.9765510903	0.5172139008999997	0.4641836009999999	0.4539901998000001	0.3120850309000001	0.8902161547212742	0.9340159271899887	0.9448236632536974
51.85032272338867	-7.375161170959473	train	0.9737717982	0.9790352997000002	0.4559277678	0.3970974559999999	0.4148377363999999	0.10321830679	0.8454683352294273	0.8613955252180509	0.880688282138794
42.081939697265625	-3.8889331817626953	train	0.9775541701000005	0.9731018238000004	0.3082328297000001	0.39081598840000004	0.39902852400000016	0.31520845496000005	0.8100113765642777	0.9114524080394387	0.8868031854379977
34.248924255371094	22.009471893310547	train	0.9616546915	0.6245759731000001	0.6210960061000003	0.14129607666	0.40492474339999984	0.039554919994999986	0.8418657565415244	0.5430413348502086	0.7218430034129693
65.90562438964844	-14.570910453796387	train	0.9856888845	0.9780133232000005	0.9507577587	0.4772113288000003	0.4587381741000001	0.24991894239	0.9541145240803944	0.928517254455821	0.9681456200227532
58.31924057006836	1.490539312362671	train	0.9592247121	0.8068480262000004	0.4984548023	0.21837840905	0.3941732648999999	0.08515705460000003	0.8024270003792188	0.6666666666666666	0.7494311717861206
63.176361083984375	-13.92609691619873	train	0.9854568652999997	0.9770198290000002	0.8842226072999998	0.5100164032	0.3997036888000002	0.3800331054000001	0.9287068638604475	0.9465301478953356	0.9675767918088738
-43.63707733154297	-9.790094375610352	train	0.039177659981919986	0.5934596822000002	0.03291729735000001	0.08469868633000001	0.05045903039000001	0.012288433960030005	0.14998103905953733	0.3069776260902541	0.2238339021615472
-32.80614471435547	-31.101022720336914	train	0.06990633490099997	0.3882923098000001	0.13034681695000006	0.06855745654999998	0.13062902314999994	0.01619590264499999	0.37390974592339776	0.30356465680697764	0.3282138794084187
-21.35422706604004	26.256717681884766	train	0.35381445520000004	0.28296824650000024	0.2400823922500001	0.04572776376000001	0.2010292583399999	0.034994885581999986	0.515358361774744	0.282328403488813	0.37997724687144485
-16.51763343811035	1.8165842294692993	train	0.2672045246800001	0.4211819689000001	0.06279318553999999	0.054718465889999984	0.07888145864999997	0.011961594808100004	0.3037542662116041	0.20155479711793708	0.23791240045506257
55.04182815551758	3.3339858055114746	train	0.97080888	0.9459636031999996	0.7120081791000002	0.3209795228000001	0.4501526447	0.06562833976999999	0.8921122487675389	0.7413727720894956	0.8380261660978384
35.735870361328125	36.041805267333984	train	0.9704695529	0.24943511156	0.36683384029999977	0.044770789255000006	0.3436137148999998	0.06753951047199998	0.7732271520667425	0.2821387940841866	0.5386803185437998
0.25953996181488037	34.017906188964844	train	0.6494854224000001	0.42231157309999984	0.15660410325000002	0.05216203597	0.15427779002999994	0.011937261154300004	0.4829351535836177	0.19131588926810772	0.30773606370875994
35.77334976196289	34.59925079345703	train	0.9668233600000004	0.40181019490000003	0.4441242130000001	0.058872702259999986	0.3963700180000001	0.038734868410000005	0.8107698141827835	0.3636708380735684	0.6069397042093287
37.119503021240234	-10.704643249511719	train	0.9721686307	0.9859335194	0.29813194029999995	0.4266420927000001	0.43224474770000015	0.22921237088	0.7984452028820629	0.9186575654152446	0.8842434584755404
-18.342819213867188	28.11171531677246	train	0.3076128598000001	0.25664989534000004	0.07534208718000003	0.04271999011299999	0.08960771733999999	0.011769830300999994	0.3369359120212363	0.08248009101251423	0.19183731513083047
-42.706031799316406	-29.32342529296875	train	0.045698472726	0.3820629129	0.037247593268	0.05539119351000001	0.05761659710999997	0.011694645233500002	0.20819112627986347	0.1651497914296549	0.1706484641638225
54.513954162597656	-10.085712432861328	train	0.9704203772000004	0.9540059330999998	0.6127751686999999	0.4383017149	0.2905361032000001	0.2842797581300001	0.8052711414486158	0.8782707622298065	0.8663253697383391
0.4204861521720886	32.0745849609375	train	0.6452910262999998	0.6066858584999998	0.11764175702999995	0.11572304994999995	0.19371818872	0.018079715985899997	0.4762988244216913	0.4548729616989003	0.4630261660978384
50.63408279418945	-4.426280975341797	train	0.9616974268000004	0.8388132681999997	0.5429542556000001	0.22699647354	0.2958093136	0.18631404903999996	0.7656427758816838	0.7180508153204399	0.7534129692832765
-20.062313079833984	2.538879871368408	train	0.3189126933999999	0.5614314350999999	0.09467076062000004	0.10701822757000001	0.10511873863	0.0278175259665	0.369169510807736	0.4482366325369738	0.4129692832764505
35.800018310546875	33.92203140258789	train	0.9493355429	0.4124960232	0.38032254200000004	0.05556624688999998	0.35631179769999993	0.037004601977	0.7411831626848692	0.3608266970041714	0.5637087599544937
36.56975555419922	-10.319767951965332	train	0.9744078801	0.9806660666000002	0.3069721006999999	0.3984731838999999	0.4742639281	0.14447727401999996	0.8236632536973834	0.8850967007963595	0.8801194539249146
62.13774871826172	-17.897186279296875	train	0.9938082787999996	0.8989852643000001	0.9544785695999999	0.36672101409999996	0.3213476543000001	0.40902529926	0.8974213120970799	0.8253697383390216	0.8914960182025029
59.79209899902344	-12.846434593200684	train	0.9798678771999996	0.9706880862999996	0.7226328231000001	0.4823673349	0.3935309766	0.25003741177	0.90064467197573	0.9199848312476299	0.9466723549488054
51.333744049072266	-3.712827682495117	train	0.973440459	0.8817739777000004	0.5869160765	0.2597789561	0.2995304965000001	0.16313423950999995	0.8132347364429275	0.7281001137656428	0.7852673492605233
-57.62566375732422	-42.687721252441406	train	0.025758123637699998	0.255338055	0.029642869068000007	0.042703889	0.06500967611000001	0.015386931971999997	0.139742131209708	0.180128934395146	0.13907849829351537
22.060592651367188	18.898805618286133	train	0.9670929040999999	0.7908656534999995	0.39998354	0.17523651389999995	0.4459423624	0.0640423582	0.8183541903678422	0.6302616609783845	0.7434584755403868
35.964786529541016	25.013771057128906	train	0.9728053169999996	0.5782943635999999	0.5449129673000003	0.07658182025000003	0.4018371652999999	0.019795520091	0.8549488054607508	0.37732271520667426	0.6437713310580204
63.524139404296875	-12.905900955200195	train	0.9858528790000001	0.9724990227	0.9120252793000002	0.45731497179999997	0.4401686708000001	0.2814658274200001	0.9459613196814561	0.9232081911262799	0.964448236632537
-8.787612915039062	12.125041961669922	train	0.39323770820000015	0.7974238528999998	0.30368304620000003	0.24973755784	0.3990872963000001	0.16991146076999994	0.6467576791808874	0.7068638604474783	0.6629692832764504
59.20627212524414	-1.079428791999817	train	0.9779311899	0.9607840133000004	0.7621435193999997	0.3936049140999999	0.2670345518000001	0.23584454242000005	0.8356086461888509	0.8718240424725066	0.8789817974971559
-62.79478073120117	-40.68910598754883	train	0.020241460141299995	0.2068278686	0.020707850652	0.038150872761	0.049509029279999985	0.011594244123780007	0.04417899127796739	0.03773227152066743	0.024601820250284415
16.566871643066406	5.437401294708252	train	0.6368787462	0.9496326598999998	0.30612572600000004	0.31328562990000003	0.4446066481	0.051142251470000025	0.6755783086841108	0.7351156617368222	0.6963879408418658
-20.321786880493164	-12.744050025939941	train	0.04460420129199999	0.7706927303000001	0.05052656928	0.21356289064000009	0.08845256079999997	0.08942881604999997	0.2821387940841866	0.6492226014410315	0.4633105802047781
-38.04751205444336	-31.981542587280273	train	0.056568269643	0.3880443873	0.048059875250000016	0.05781982900999999	0.09699370493999998	0.013431754056199991	0.29446340538490706	0.25066363291619265	0.26649601820250285
28.61610984802246	-5.2044453620910645	train	0.9681695694	0.9573975915	0.3114037944000001	0.3644337785	0.2615795783500001	0.23305193456	0.7066742510428518	0.8515358361774744	0.7872582480091013
15.965048789978027	-3.3177733421325684	train	0.6688512886000002	0.9420870609999998	0.31817263990000005	0.4211206334000001	0.3474745921999998	0.3233886793	0.6778536215396285	0.8594994311717862	0.7704778156996587
60.25851821899414	-7.907147407531738	train	0.9811865823	0.9773515631999996	0.7280862786999998	0.4834459302000001	0.3415095249	0.26298777739	0.8767538869927948	0.9311717861205916	0.9385665529010239
61.42400360107422	-9.414247512817383	train	0.9808566191	0.9628259032000004	0.7621751709999997	0.4133611783000001	0.33004094939999995	0.2496338347400001	0.8746681835419036	0.886992794842624	0.9146757679180888
-19.368576049804688	17.657474517822266	train	0.3261657114000001	0.3801119913	0.10603484399000003	0.05472615129	0.16525123702000005	0.01810518539	0.41581342434584756	0.291998483124763	0.34101251422070533
-21.693580627441406	11.259895324707031	train	0.3213413512000002	0.6190360246999999	0.05920549159	0.09915015395999996	0.07462364580999997	0.015874871653000003	0.322715206674251	0.43818733409177096	0.38964732650739475
31.505447387695312	30.148841857910156	train	0.9603039871	0.6293371539999998	0.24237386779999995	0.07215637168999997	0.32859974035999995	0.025892803694000002	0.6841107318923019	0.4444444444444445	0.5688282138794084
34.10185241699219	-2.1784744262695312	train	0.9582207484999998	0.9537163141000002	0.24935307469999995	0.3779324912	0.2302813045499999	0.21879588279999995	0.638983693591202	0.8467956010618126	0.7357792946530148
50.441802978515625	2.3199422359466553	train	0.9645082305	0.9551471625	0.5908209739999999	0.3520074745999999	0.4482200403000001	0.11952698500200006	0.8564656806977625	0.80451270383011	0.8553754266211604
-3.9151620864868164	35.17112350463867	train	0.6438708027000001	0.4603748833999999	0.3020645252000001	0.07188189221000002	0.2454087155999999	0.021889205036	0.5877891543420554	0.36253318164580967	0.4640216154721274
-63.44921875	-35.157020568847656	train	0.030993000331600008	0.21479413865	0.03463558026300001	0.040638656289999985	0.05409248394999997	0.011877511777900005	0.15377322715206676	0.06844899507015548	0.0935722411831627
48.600250244140625	-16.14173698425293	train	0.9823804129999998	0.9824981849	0.5593511035000001	0.5373438386000001	0.3653257096	0.33847039290000003	0.8714448236632536	0.9518392112248767	0.9419795221843004
-48.717674255371094	-38.22515869140625	train	0.0273044982885	0.2910762527000001	0.03144563558	0.04539416631	0.05870809246	0.011728301683099995	0.13689799014031098	0.1094046264694729	0.10054038680318544
8.70846939086914	1.8463205099105835	train	0.6612018833000002	0.9559853146999998	0.2050444431	0.3342010677	0.33850567019999994	0.07978772867600001	0.6052332195676905	0.7753128555176336	0.6766211604095562
13.65363883972168	14.873529434204102	train	0.6421450162000002	0.7936202650999999	0.2290796097	0.2124909981000001	0.384616464	0.042927402690000005	0.6166097838452788	0.6355707243079257	0.6131968145620023
46.80758285522461	4.019442558288574	train	0.9780074342	0.9585435123	0.5856672784	0.34578522660000016	0.4365399018999999	0.18140994731	0.8972317026924536	0.8304891922639364	0.8943401592718998
-1.5277223587036133	28.330888748168945	train	0.6378708221000003	0.405921323	0.2786013630999999	0.06329496079000002	0.3008319922100001	0.02463685365500001	0.5968904057641259	0.3475540386803185	0.4597554038680318
-42.6802864074707	-34.52822494506836	train	0.04205706472	0.29486211469999984	0.04157436462	0.0473925653	0.08148503686000001	0.012414033401000002	0.2578687902919985	0.158323852863102	0.18856655290102387
51.44337463378906	-15.84839153289795	train	0.9844991710999996	0.9800113028000002	0.5563308996999999	0.5454871067999999	0.2789067339	0.4385352826	0.8301099734546833	0.9556313993174061	0.9165244596131968
55.72865676879883	-5.209658622741699	train	0.9816566060999999	0.9808417488000006	0.6498836136999999	0.43739225029999984	0.4111973578000001	0.15215594028999996	0.9089874857792947	0.8981797497155859	0.9392775881683731
13.155146598815918	0.06677044928073883	train	0.6594822536999999	0.9380695624000004	0.21250560649999997	0.3365941596999999	0.3889018885	0.08912521088999999	0.6353811149032992	0.7565415244596131	0.6824516496018203
13.826924324035645	27.452768325805664	train	0.6593580924	0.7630425231999999	0.23028362335	0.14709725987000002	0.3055649899999999	0.016021186368000002	0.6021994690936671	0.5142207053469852	0.5554607508532423
55.315773010253906	-7.982091903686523	train	0.9768596721	0.9664061358000002	0.6187040547999999	0.3582279092	0.3766415988999999	0.14369541012000006	0.8744785741372771	0.8473644292756921	0.8910693970420933
37.550052642822266	-13.467071533203125	train	0.9743346164000002	0.9862323168000002	0.3936505278999999	0.5008903921000001	0.5676295315000001	0.2864373352399999	0.8631020098596891	0.9440652256351916	0.933589306029579
-42.6551628112793	-33.1397590637207	train	0.0349435871605	0.3238255850000001	0.034153600014	0.04810910528999999	0.059301907279999976	0.011631841243949998	0.18354190367842246	0.1173682214637846	0.13381683731513083
-36.32365036010742	-20.67523765563965	train	0.040195010955	0.4673305593000002	0.04430189652999997	0.07484489050000001	0.08222263461999997	0.012736390020599994	0.26109215017064846	0.2789154342055366	0.26422070534698516
-43.73837661743164	-26.39198875427246	train	0.031708987040000004	0.4183930062	0.032854115414000004	0.055822017079999994	0.05682306282000001	0.011935709547700004	0.15358361774744025	0.20212362533181646	0.16055176336746302
60.26042175292969	-8.809247016906738	train	0.978840242	0.9665155238999996	0.8071049844	0.4847708532999999	0.46316933600000004	0.40515185950000016	0.9321198331437239	0.9266211604095563	0.96160409556314
40.85478973388672	-2.5530335903167725	train	0.9759654505000004	0.9791915259999996	0.2429456682	0.3766153838999998	0.33548962460000004	0.11651926622000001	0.736253318164581	0.8619643534319302	0.8145620022753128
6.316229820251465	32.02014923095703	train	0.6669044393999998	0.6238060888999999	0.20948896522000005	0.10061604580999996	0.2882935037000001	0.029554997324999995	0.5898748577929466	0.5013272658323853	0.5432309442548351
50.280372619628906	-10.427079200744629	train	0.9673452874000004	0.9625644178999996	0.5794107682999999	0.3891395808	0.3134871768999999	0.18568560857	0.7997724687144482	0.8644292756920743	0.8552332195676906
-19.847301483154297	22.771074295043945	train	0.3218325616999999	0.3878858579	0.2435672852000001	0.06039026554999999	0.2742806239	0.019084784434000003	0.5248388320060675	0.3120970800151687	0.4011660978384528
-51.54350280761719	-36.84720230102539	train	0.02660072590259999	0.25954343380000017	0.031243854366999987	0.042411622150000015	0.06016315393000001	0.012904379279999998	0.13708759954493743	0.13651877133105803	0.11277019340159272
-44.951087951660156	-29.473731994628906	train	0.021565750756999992	0.3331706420000001	0.0202981506756	0.04456969247	0.04190246846999999	0.0112204880572	0.0223739097459234	0.0788775123246113	0.029863481228668942
40.00575256347656	-8.698016166687012	train	0.9771361438000004	0.9728712088000004	0.2884383121000001	0.4391919185000001	0.3297643757	0.21045127892999996	0.7635570724307925	0.9055745164960182	0.8575085324232081
-10.57889175415039	10.539276123046875	train	0.33912093435	0.5764834714	0.15134887533999994	0.08990453775999999	0.24010410571	0.0234686318836	0.4759196056124384	0.42017444065225634	0.44283276450511944
21.755157470703125	18.563039779663086	train	0.9563820049	0.8059341430000002	0.22793406430000004	0.17310921686000008	0.30035833929999994	0.07287708196000002	0.6562381494122108	0.6406901782328404	0.6396473265073948
10.378039360046387	2.6372647285461426	train	0.6775140813000001	0.9388615258000004	0.13650439879	0.3152092311000001	0.23363427181	0.05976722443499999	0.5388699279484263	0.7271520667425104	0.6167519908987485
13.417152404785156	6.920737266540527	train	0.3511643340999999	0.9067875432000004	0.15250127094000002	0.2554989694	0.15304118959000004	0.017139051389299994	0.4474781949184679	0.6107318923018582	0.5247440273037542
5.161865234375	31.124027252197266	train	0.6562181978000001	0.6060632149000001	0.14884665828999996	0.08313444654000003	0.2426141511000001	0.015245835027	0.5248388320060675	0.3862343572241183	0.44581911262798635
37.22465896606445	-4.721145153045654	train	0.9564514272999998	0.9629954517	0.27687676484	0.4217787045999999	0.2818384810999999	0.2586884145799999	0.6746302616609784	0.8913538111490329	0.785551763367463
1.2622531652450562	33.294071197509766	train	0.6785507996	0.6181511775999999	0.14437457345000002	0.10179457242999997	0.16488794066999998	0.014130359788299999	0.5178232840348881	0.41733029958285933	0.4597554038680319
-40.23445129394531	-22.300926208496094	train	0.048904162098253004	0.3669328326	0.03940528349	0.05131114946	0.05763378314999997	0.012397266565000004	0.217292377701934	0.18733409177095184	0.18302047781569966
7.629040241241455	4.907614707946777	train	0.6844853472999998	0.9252366600000004	0.15195957992999998	0.2962128318000001	0.26574789695	0.04519433582999998	0.5669321198331437	0.7000379218809254	0.6157565415244597
-49.35986328125	-9.591255187988281	train	0.026999599662000003	0.6129539642999999	0.03252730547699998	0.09797697223999996	0.05253826563999999	0.016668745678299998	0.11717861205915812	0.4347743648084945	0.2818543799772469
10.886870384216309	26.887598037719727	train	0.6438720593000002	0.6035468562999999	0.27640013609999997	0.07903706904999999	0.3695420716000001	0.014276961302	0.6389836935912021	0.360257868790292	0.49132536973833896
64.84265899658203	-16.455236434936523	train	0.9894984183999996	0.9843733817	0.9114371847000006	0.5335933335999999	0.31857183209999995	0.2647774253000001	0.8907849829351536	0.9421691315889268	0.9478100113765643
-65.4952163696289	-41.52222442626953	train	0.04159838281800002	0.19083106609	0.033806890057999986	0.037517214460000003	0.05349851180999998	0.012846298143399994	0.17292377701934017	0.10352673492605234	0.12258248009101252
-50.40481185913086	-38.558349609375	train	0.026250724751800004	0.2395744715	0.03035706183399998	0.04128803001000001	0.06638167807999999	0.012419866784299995	0.14846416382252559	0.10447478194918468	0.10637087599544937
-11.600441932678223	7.502187728881836	train	0.34735678750000004	0.7762430660999997	0.09848873415000002	0.18316177124000008	0.17972533666999999	0.018657829990000003	0.43174061433447103	0.5640879787637467	0.4995733788395904
-54.864013671875	-39.72510528564453	train	0.042124329159	0.32351937090000005	0.04316096098	0.056717291669999975	0.11837592400999995	0.015865974885999994	0.2893439514599924	0.260902540766022	0.2670648464163823
5.885053634643555	34.57255554199219	train	0.6501775822000002	0.6104201726	0.13518217326999998	0.08184318423999999	0.17728365292000006	0.012500306019100002	0.4833143723928706	0.3333333333333333	0.3956200227531286
11.212994575500488	7.049173831939697	train	0.6610997047000001	0.9196807472	0.21773575394000005	0.2938137742999999	0.2412592997000001	0.033530258903000015	0.5650360257868791	0.6850587789154342	0.6063708759954494
40.07337188720703	-9.968925476074219	train	0.9777186978999995	0.9781794254	0.27163899499999994	0.4789393286000002	0.3650968912999999	0.32034105839999993	0.7760712931361397	0.9398938187334092	0.8812571103526734
-54.01114273071289	-38.20008087158203	train	0.02810777661249801	0.2577594630000001	0.030210940435	0.04244224751000002	0.05313341449	0.0119115727252	0.11642017444065227	0.09139173302995829	0.08375995449374289
13.134757995605469	0.06876707077026367	train	0.6796370341000001	0.9521544532999996	0.2355601919000001	0.3731665194	0.4124701293	0.14096444124500002	0.6824042472506635	0.8206295032233598	0.7497155858930603
-64.99793243408203	-42.080726623535156	train	0.014162322285200006	0.14954466253999998	0.012468421590599993	0.034861441555	0.04248876580999998	0.011244847474200004	0.012703830109973453	0.005119453924914676	0.003981797497155859
32.1544075012207	-6.706887245178223	train	0.9417154134999997	0.9450029917999998	0.2072525334	0.3354309017	0.3314730773400001	0.09268036911999998	0.6441031475161169	0.7656427758816836	0.6956769055745164
10.779924392700195	13.730742454528809	train	0.6333687323000003	0.9054242311	0.13978137307000005	0.2849125304	0.2748831559600001	0.04401853788500002	0.5066363291619265	0.686196435343193	0.578782707622298
-56.747222900390625	-40.51449203491211	train	0.019246261366699997	0.206432234	0.0230324313915	0.039534493196	0.054268165520000015	0.011841690163200002	0.0701554797117937	0.05953735305271141	0.04408418657565415
-57.448123931884766	-21.45275115966797	train	0.025081610159	0.3548663857999999	0.02612711641200001	0.05225237448	0.05226173312000002	0.01893075671099999	0.08191126279863481	0.27588168373151306	0.16581342434584756
-49.71551513671875	-23.941564559936523	train	0.040106016460000005	0.3610447025999999	0.031508319779999995	0.052948178579999984	0.050160252039999985	0.014897780601999994	0.14315510049298444	0.24706105422828972	0.18216723549488056
-34.656612396240234	-27.09906768798828	train	0.057188018438400004	0.5529727918000004	0.04405499302999999	0.10547081422	0.08414038864999998	0.023186533572999997	0.28270762229806595	0.4296549108835798	0.36248577929465303
-65.63349151611328	-34.38500213623047	train	0.029178029334300006	0.19354770351000006	0.03822168674	0.03974372724	0.07991695744000002	0.011872343045	0.21255214258627228	0.062002275312855515	0.12229806598407282
-39.209171295166016	-24.917640686035156	train	0.032761027626799985	0.3404116457	0.0331152004	0.048336450430000004	0.05857329625000001	0.0140122698336	0.1664770572620402	0.2148274554417899	0.177901023890785
-8.210626602172852	3.3469631671905518	train	0.33170940434	0.9203784972999992	0.10588050360999998	0.3666296994	0.19049368911000006	0.1161424513	0.43174061433447103	0.7751232461130072	0.5954209328782708
-29.472990036010742	14.824373245239258	train	0.32296337765	0.6168822598	0.058895807269999975	0.10272283147000008	0.07140489987999996	0.014297546697999998	0.31949184679560105	0.4178991277967387	0.37627986348122866
31.274749755859375	-5.495746612548828	train	0.9629230194	0.9705499430999996	0.27015645530000004	0.4692627277999998	0.3479058242	0.26084294033999994	0.7174819871065604	0.9182783466059917	0.8321956769055745
4.300944805145264	44.90093994140625	train	0.6442073045000002	0.7578608947999999	0.18201688046	0.15842039736	0.17980138134999998	0.015209810960400003	0.502464922260144	0.5085324232081911	0.5035551763367463
-56.70747756958008	-23.9279727935791	train	0.0223854871977	0.3164357197000001	0.02259552694840001	0.04435588774	0.04590308494000003	0.011451057632039996	0.03962836556693212	0.0862722791050436	0.04010238907849829
39.078269958496094	-3.3000354766845703	train	0.9745378702999996	0.9630569774000002	0.24244924350000005	0.3753826607	0.28144304399999986	0.24366963381	0.7036405005688282	0.8740993553280242	0.7980659840728099
-57.8604850769043	-35.354835510253906	train	0.026970497450000002	0.39255288159999996	0.026527456889000003	0.05541981775000002	0.04514074258999999	0.0116073028172	0.06238149412210845	0.1632536973833902	0.0881683731513083
7.461848258972168	1.854478120803833	train	0.6811635498999999	0.9411399418	0.16266713145999998	0.326565832	0.31085326909999994	0.07669858200999996	0.5944254835039818	0.7447857413727722	0.6531569965870307
-5.745041370391846	2.829505681991577	train	0.3451440675000001	0.7826368192999997	0.17859546383999994	0.1780839273	0.3480414053999999	0.029570701329000002	0.5474023511566174	0.599734546833523	0.5682593856655289
-24.005760192871094	2.5128402709960938	train	0.040044172213699984	0.3905472050000001	0.037488667030000006	0.0533745812	0.06518843762	0.012441990117999995	0.22165339400834283	0.20800151687523702	0.19795221843003413
8.462309837341309	3.323730945587158	train	0.6390120723	0.9389697382000004	0.18655505139999995	0.33493228719999985	0.3000224499	0.07660633647000002	0.5492984452028821	0.7493363670838074	0.6345278725824801
-27.37150764465332	8.823007583618164	train	0.3046628965400001	0.5810153902999999	0.07721987592000003	0.08388427403999997	0.10466422254999998	0.030321126162999982	0.3458475540386803	0.42681076981418276	0.3919226393629124
39.51953887939453	-10.127507209777832	train	0.9767987775999994	0.9825615146000004	0.370837737	0.5468530045000001	0.35650586360000003	0.3125762059499999	0.804891922639363	0.9501327265832386	0.8987485779294653
-1.3387092351913452	42.106101989746094	train	0.6491053823000003	0.6034098025	0.12639699755000006	0.08276016596000002	0.12723984627000007	0.013276332797000004	0.4531664770572621	0.3505877891543421	0.39405574516496017
-38.701560974121094	-17.663406372070312	train	0.029490620065999992	0.5139140108000002	0.031463110591000015	0.07083527646000001	0.04989466205	0.011692557999499998	0.1111111111111111	0.21255214258627228	0.14391353811149032
-60.955684661865234	-43.84439468383789	train	0.019038593893400003	0.2449750028000001	0.0172029270795	0.04088160517	0.04245262134999999	0.012915942767699995	0.016116799393249906	0.12286689419795223	0.045648464163822525
-48.68193435668945	-22.39641761779785	train	0.02227838098430001	0.31043780800000004	0.024579506601000004	0.043819156529999986	0.04930748461	0.0114943534834	0.05669321198331437	0.08608266970041716	0.04621729237770193
33.558902740478516	4.532907009124756	train	0.9593028161	0.9544831751	0.2390495147999999	0.2930416705000001	0.3638766049	0.07111841559	0.7021236253318164	0.7449753507773985	0.7229806598407281
-39.412010192871094	-33.3151969909668	train	0.047118954178999986	0.39927845990000016	0.04545925633	0.06792645119	0.13050681790999993	0.014900257835999997	0.3107698141827835	0.29427379598028064	0.30019908987485777
-29.85953140258789	22.48082160949707	train	0.045432713840800006	0.2815804544000001	0.036523432549999985	0.04391653938	0.06198965957	0.012545009157099996	0.22203261281759576	0.14429275692074328	0.16353811149032993
-7.8415703773498535	6.8985209465026855	train	0.30790861327	0.7533740075	0.06364188503999997	0.24466553514999986	0.13379270058999995	0.03627148912999999	0.3594994311717861	0.6150929086082669	0.48862343572241185
-45.03913879394531	-34.272300720214844	train	0.031872104973600004	0.2650913232	0.031596698239999985	0.04256665433999998	0.054860557710000014	0.012271078264499998	0.1427758816837315	0.11528251801289345	0.10580204778156997
38.86897659301758	-6.846006393432617	train	0.9754470936999994	0.9707842543999999	0.2849317152	0.3834939010000001	0.3510918907000001	0.19302137026999994	0.7667804323094426	0.8826317785362153	0.848122866894198
37.66311264038086	-6.768276691436768	train	0.9747270438	0.9686040470000004	0.2558952910999999	0.4376454268999999	0.3472646355	0.2231462395800001	0.7453545695866515	0.9004550625711035	0.8437144482366326
-37.17668151855469	-32.843482971191406	train	0.04108991302400001	0.35336069130000003	0.04154461399000002	0.05367207982999997	0.08095602959999999	0.012923535574000002	0.2552142586272279	0.2091391733029958	0.21387940841865755
-32.436195373535156	13.990674018859863	train	0.3117552058999999	0.5909602383000002	0.049833815459999986	0.07265415046000004	0.05815974546999999	0.012055579898399995	0.2652635570724308	0.26678043230944254	0.2568259385665529
37.43644714355469	-0.018146347254514694	train	0.9696710857000004	0.970054387	0.16063298528999995	0.3526666265999999	0.2906736894400001	0.14106540529999992	0.6492226014410315	0.8507773985589685	0.7468714448236633
-5.63112735748291	2.0642786026000977	train	0.28649594859999994	0.7886357542999999	0.13131217378000007	0.23532711775999995	0.2926067266500001	0.09898446366700003	0.4510807736063709	0.6695108077360636	0.5499146757679181
28.504039764404297	-0.8066924810409546	train	0.6721669362000003	0.9476538229999996	0.12946594888000007	0.3483525705	0.28081758734999995	0.14762756813	0.5519529768676527	0.8028062191884718	0.6659556313993173
-55.12189865112305	-20.52962875366211	train	0.0240035652755	0.37506520979999997	0.026282475365999997	0.05255743269000002	0.050715199820000015	0.012061856844600002	0.07413727720894957	0.17974971558589306	0.10295790671217292
-34.93701171875	-18.450376510620117	train	0.040578709375	0.6158403200000003	0.039894496030000004	0.13765794467	0.07832397725000001	0.017992403903999997	0.24857792946530147	0.4761092150170649	0.3722980659840728
-57.203128814697266	-24.17974090576172	train	0.01596776881225001	0.25369632329999997	0.014033009583820005	0.040888146000000014	0.039719969713	0.011328257636370005	0.008722032612817595	0.03659461509290861	0.01080773606370876
-17.362958908081055	18.306074142456055	train	0.30704984170000005	0.4465559827	0.07647140263999998	0.06314085489	0.12161655607	0.013025942679	0.3598786499810391	0.26431551004929843	0.3000568828213879
11.119719505310059	16.01058578491211	train	0.6320665077000002	0.7441276218	0.11599184595999999	0.14092480552000006	0.24528429227999995	0.01679567265200001	0.4810390595373531	0.5085324232081911	0.4955915813424346
-58.08935546875	-27.72223472595215	train	0.022788437639500003	0.24536575010000006	0.0204895135599	0.040486037030000005	0.04127797006	0.011428696778230005	0.02559726962457338	0.034888130451270385	0.016069397042093286
-45.012142181396484	-25.980424880981445	train	0.026042155299499985	0.3347145285	0.02943675266400001	0.05044084958999999	0.05548328899	0.014378548583	0.1099734546833523	0.22449753507773987	0.15130830489192265
-22.8300724029541	26.385526657104492	train	0.32560116824	0.28016949080000003	0.13148742716999998	0.04372893318000001	0.19167646238	0.014575881322999994	0.437808115282518	0.18960940462646947	0.2861205915813424
-40.01872634887695	-28.02313804626465	train	0.0269468297659	0.3417923632999998	0.033346022173999984	0.04800417604999998	0.0681067622	0.012515926127	0.16799393249905195	0.17425104285172544	0.1552901023890785
-16.0153751373291	9.095623970031738	train	0.32109535495	0.5724975732999997	0.1976215543	0.07911656074999998	0.2979012229	0.013763055789	0.5098596890405763	0.32328403488813046	0.40287258248009106
41.75441360473633	6.958932876586914	train	0.9737805442000004	0.9602802724999994	0.3938228336999999	0.3441715824000001	0.3769806771000001	0.15589307757999998	0.8122866894197952	0.8261281759575275	0.840443686006826
36.82717514038086	-4.050452709197998	train	0.9742531768000008	0.9657847193	0.2652385587	0.35065977229999995	0.2707612139000001	0.19319108172999988	0.7108456579446342	0.8557072430792568	0.7940841865756542
60.1578254699707	-8.196215629577637	train	0.9785501261999996	0.9574787913000002	0.8089672741999996	0.3837150543000001	0.25018514500000005	0.24072742680000006	0.8320060675009481	0.8617747440273037	0.8728668941979523
-48.344703674316406	-33.355525970458984	train	0.0275075991107	0.2936647150000002	0.03117052676999998	0.04706051723999999	0.054216712369999975	0.012258570701000004	0.11983314372392871	0.14941221084565795	0.11220136518771331
-29.601102828979492	-13.306797981262207	train	0.0258444453352	0.6038071089999999	0.02808484268099999	0.11118106960000003	0.061262264059999974	0.028891017218000005	0.12419416003033751	0.4852104664391354	0.31413538111490324
-59.175323486328125	-34.37181091308594	train	0.02183545730320001	0.2262959503000002	0.024622815415	0.040384456919999985	0.04972046771999998	0.01783826729599999	0.05745164960182025	0.18069776260902545	0.09300341296928327
-36.737525939941406	-15.128105163574219	train	0.035466789673599994	0.5953771262999998	0.033652861704999995	0.08792853403999996	0.05334448566999999	0.015708473143000005	0.15870307167235495	0.38832006067500946	0.28156996587030714
-20.567110061645508	24.100688934326172	train	0.32464637167	0.2708711950000001	0.2106179494099999	0.04432246703	0.15273640530000002	0.0129095170053	0.4588547591960561	0.1533940083428138	0.2754550625711035
35.92312240600586	4.339489459991455	train	0.9599222608	0.9693112666000002	0.20159288656	0.3888088888999998	0.24187295515	0.08948687263999998	0.6194539249146758	0.8397800530906334	0.7195676905574516
28.16382598876953	33.72836685180664	train	0.9651989487000004	0.6341786680000002	0.21048912424	0.08885378996	0.11327214775000005	0.024779925995000004	0.5781190747061054	0.48009101251422076	0.526023890784983
-36.05899429321289	-28.5483455657959	train	0.03505711259369999	0.36539442310000003	0.03235107220699998	0.052792832250000005	0.05610313819000002	0.014737914949399997	0.1602199469093667	0.24706105422828972	0.19695676905574516
35.31405258178711	-1.9519857168197632	train	0.9684905477	0.9541210386000002	0.2691441618	0.32660555300000005	0.25581075839999995	0.2397873119499999	0.6852483883200607	0.8219567690557451	0.7539817974971559
-61.52275848388672	-36.164005279541016	train	0.02458648569780001	0.25193051469999994	0.025446932617599997	0.040791073473	0.04654457202999999	0.0114516828844	0.05384907091391733	0.04209328782707622	0.029152445961319683
-38.792572021484375	-31.611129760742188	train	0.02662998140500001	0.3507474930999999	0.030314903539	0.05267373352	0.05341656764999997	0.013143144553399998	0.10978384527872583	0.211224876753887	0.14050056882821388
-35.97874069213867	-17.172069549560547	train	0.0335330866786	0.6072065144000002	0.032555378326999986	0.09004242004	0.04987674215000002	0.011942174167979993	0.13064087978763747	0.3189230185817216	0.21999431171786119
35.33976364135742	-12.770848274230957	train	0.975141795	0.9669996594	0.479253749	0.4296259934999999	0.4029449349	0.2884720733999999	0.8507773985589685	0.9076602199469094	0.9104095563139931
-41.29802322387695	-14.788626670837402	train	0.025605356129999986	0.5828609336	0.028305497167999995	0.08823381386999994	0.04934191115	0.015832895013999995	0.07830868411073189	0.3794084186575654	0.22838452787258245
-9.751655578613281	4.039735794067383	train	0.3277308883999999	0.7758660008000003	0.07344367062000001	0.17086007050000002	0.12192820727999998	0.024950527317	0.38054607508532423	0.5817216533940083	0.487485779294653
-53.03458023071289	-35.156593322753906	train	0.032047732126900014	0.28651013740000003	0.033699862668999984	0.04497052564	0.05645729356999996	0.015572062693599991	0.15756541524459614	0.21160409556313994	0.17150170648464164
28.481956481933594	-5.326636791229248	train	0.9620724506999996	0.9650153223000002	0.3765590285	0.3971088544000002	0.4925009646999998	0.28617974794	0.8117178612059158	0.8926810769814183	0.8779863481228669
55.347923278808594	-2.42004656791687	train	0.9763705662000004	0.9645868827	0.6956868172000001	0.3510579019000001	0.4034329148	0.16082995075	0.8940083428138035	0.8433826317785362	0.8976109215017065
-19.225948333740234	25.178205490112305	train	0.29652513436000016	0.3007593944000001	0.14968572395999993	0.04754685987	0.1913750756599999	0.01486022081000001	0.422449753507774	0.21710276829730754	0.29820819112627983
-21.14302635192871	11.08413028717041	train	0.34063656699999995	0.6129801253999997	0.09591870761000004	0.10458520246999996	0.16594625057999998	0.03923662691400001	0.422449753507774	0.5062571103526735	0.46828782707622296
58.61809539794922	-5.476833820343018	train	0.9732367781	0.9681363356999998	0.6695362569000003	0.4243794411	0.4479088463000001	0.22754002984	0.8947667804323093	0.8960940462646948	0.9300341296928327
-43.83311080932617	-11.765571594238281	train	0.030061592771700008	0.5861915540000002	0.030193167120400002	0.08519517101000003	0.052965681729999985	0.014092052585099997	0.12229806598407282	0.3543799772468714	0.23890784982935154
-58.06889343261719	-23.802047729492188	train	0.0253561299225	0.28968225810000003	0.028475890492	0.04639016968000001	0.055718827349999986	0.015732189178999996	0.10523321956769056	0.2203261281759575	0.14562002275312855
-29.905115127563477	-20.573659896850586	train	0.028904722176200014	0.7781026736	0.03408724782984998	0.205230103	0.05874271397000003	0.029615824821999998	0.15813424345847554	0.6090254076602201	0.3933447098976109
-46.83076095581055	-14.23681354522705	train	0.024659155802400003	0.6096072239000001	0.027116504578499998	0.09006639704999995	0.049876804280000006	0.013027584503	0.07243079256731134	0.3680318543799772	0.21857224118316268
32.76390838623047	-10.641190528869629	train	0.9478549086	0.9571704306000001	0.35895724009999996	0.3659113103	0.3421562744000001	0.13720678667000002	0.7250663632916193	0.8255593477436479	0.7841296928327646
32.51323318481445	-7.028448104858398	train	0.9403802067	0.9363860677	0.2342277962399999	0.35484382329999997	0.3475965725	0.15185102259600006	0.6653394008342813	0.7946530147895335	0.722127417519909
-29.529619216918945	-11.236037254333496	train	0.029073742003000013	0.5902882092999999	0.031513957469999986	0.07398300614000003	0.06004412396	0.011659759903799999	0.149032992036405	0.23928706863860447	0.18174061433447097
30.011030197143555	34.997596740722656	train	0.9334024581000006	0.4045819008	0.14945124501999996	0.05635653268999999	0.14379219899	0.014747072414999996	0.5291998483124764	0.2781569965870307	0.38310580204778155
-64.93660736083984	-40.57483673095703	train	0.020892866428400002	0.15161057783899998	0.022775574105099998	0.03611275275	0.05668503856999998	0.013561020079299999	0.07925673113386424	0.11812665908229049	0.0733788395904437
10.061772346496582	25.19955062866211	train	0.6652619557	0.6235321484999998	0.2756965242	0.09691221996000003	0.39614891639999983	0.014524067249000001	0.6824042472506636	0.4230185817216534	0.5536120591581342
-30.187021255493164	-21.53662872314453	train	0.05151633845699997	0.8612278618999999	0.04669410062999997	0.28856532919999994	0.10380130316000002	0.07588148774900001	0.29560106181266593	0.6962457337883959	0.4943117178612059
46.83395004272461	1.279255747795105	train	0.9675973641000004	0.9563081220999998	0.5224015137999998	0.3380887227000001	0.4455441800999998	0.10167056356499997	0.8462267728479332	0.7899127796738719	0.8401592718998863
59.080780029296875	-9.923417091369629	train	0.9762041117	0.8719815169999999	0.7252778717999999	0.28301390660000003	0.4651779906	0.18781233325	0.916003033750474	0.7425104285172545	0.8513936291240045
45.621917724609375	7.084683895111084	train	0.9677987301999998	0.9625815917	0.5315747149000001	0.3509350546	0.3630840951	0.10056741929500004	0.8156996587030716	0.8136139552521805	0.8344709897610922
51.43059158325195	-10.723575592041016	train	0.9641881886	0.9227271788	0.4345038546000001	0.3329589788999999	0.2834989223	0.12527201781	0.7423208191126279	0.7599544937428897	0.7612343572241184
28.978363037109375	7.964677333831787	train	0.9672085752999992	0.9554824157000004	0.4974702016000001	0.30823873549999986	0.3945217718000001	0.11330012573699998	0.8208191126279862	0.7732271520667425	0.814419795221843
11.877738952636719	40.94093704223633	train	0.6622185192	0.7947772067000001	0.18259576460000002	0.20109429264000003	0.17182183723999994	0.01630478495822999	0.5250284414106939	0.5635191505498672	0.5406712172923777
44.76128387451172	9.06812858581543	train	0.9706871787000001	0.9071597675	0.4490630980999999	0.2256950089600001	0.2031584868900001	0.037333278386	0.7345468335229427	0.6613576033371255	0.7036405005688282
40.20370101928711	11.094696044921875	train	0.9664279049000004	0.7426223048999999	0.17255478465999993	0.1431940174	0.2239870709200001	0.057276244680999976	0.6158513462267728	0.5832385286310201	0.5968430034129693
39.05741882324219	-2.696662187576294	train	0.9657248674000002	0.9419303101000004	0.16531036032000002	0.28048577886	0.26568248208	0.13723026952	0.627607129313614	0.7523701175578309	0.6744880546075085
58.36077880859375	2.1770637035369873	train	0.9799488782999998	0.9101883686	0.8765500759999996	0.2693355324000001	0.386425662	0.09254656974999996	0.9076602199469094	0.708001516875237	0.8292093287827076
11.55210018157959	1.9800001382827759	train	0.6579946851000001	0.8716918221000002	0.17609668318000002	0.2472122542	0.2601145595000001	0.027812190049000013	0.5511945392491467	0.6429654910883579	0.5841865756541524
-38.51586151123047	-18.38827133178711	train	0.03157554832799999	0.4235603538999999	0.035702051566999994	0.06956154966000001	0.062026205009999974	0.012787488672440004	0.1875237011755783	0.2631778536215396	0.22098976109215018
42.674591064453125	4.324391841888428	train	0.9681665340999998	0.9141255564	0.3432243504999999	0.2589624939400001	0.2968617624	0.10218788444000004	0.7351156617368222	0.7100872203261281	0.7249715585893061
-51.40778732299805	-35.44218444824219	train	0.032540629671999985	0.344324726	0.03402854102000001	0.05055337401000001	0.06562872356999999	0.012115876465829995	0.19093667045885476	0.1634433067880167	0.16240045506257111
11.671504020690918	-1.1375285387039185	train	0.6942752477999998	0.9310933567000004	0.2663672194999999	0.3014900202	0.35568866740000005	0.059169899605999984	0.677284793325749	0.7129313613955253	0.6854379977246872
32.718509674072266	-15.955818176269531	train	0.9764619420999999	0.9592071427	0.5295197325	0.3276178880999999	0.5240000586000002	0.1727741821	0.8972317026924536	0.8185437997724687	0.8882252559726962
61.40183639526367	-14.525424003601074	train	0.9821481264999996	0.9711811804	0.8138068179999999	0.4585081066999999	0.3750189310999999	0.27938487889	0.9042472506636329	0.9211224876753886	0.9485210466439136
32.70355987548828	17.633777618408203	train	0.9733401659	0.8061228646999997	0.5370643387000001	0.16689247332000004	0.3682768303999999	0.06917411363000002	0.8376943496397421	0.6348122866894198	0.7559726962457338
-0.6729462742805481	42.32443618774414	train	0.6563380843999999	0.6177863062999998	0.15787064991	0.08384317706999997	0.16884384040999997	0.013314610442100002	0.5017064846416383	0.3706863860447478	0.42633674630261664
-7.258465766906738	10.949219703674316	train	0.37158548420000015	0.7942786318	0.2635642533	0.2478868555099999	0.4417666197	0.16146468726000002	0.6393629124004551	0.7013651877133106	0.6552901023890785
47.75965881347656	2.3932535648345947	train	0.9761203637000004	0.9696893802	0.5313712449000001	0.3811265299000002	0.3813318734999999	0.16834408019000005	0.8530527114144862	0.8712552142586273	0.8910693970420933
44.22940444946289	2.7049312591552734	train	0.9765332153	0.9570925938999996	0.4624715824000002	0.3141758764999999	0.3187263166000001	0.1621469168500001	0.8062191884717483	0.801668562760713	0.821103526734926
35.929039001464844	3.592353105545044	train	0.9580702821000002	0.9556808776	0.22167632790000005	0.32496923860000004	0.19965745837	0.06950863960999999	0.6133864239666288	0.7614713689799014	0.6732081911262799
41.12609100341797	-3.7433230876922607	train	0.9688684684000004	0.9699181992	0.2596416804	0.3662043949	0.28225910015000005	0.24058118649	0.6937808115282519	0.8832006067500947	0.7949374288964732
35.433746337890625	23.74138832092285	train	0.9700568151	0.5896202351999998	0.6204106954999999	0.12325089953	0.35699829819999995	0.039481157121000005	0.8403488813045127	0.49336367083807353	0.6965301478953356
66.21109008789062	-15.813192367553711	train	0.9963334037999999	0.9907653951	1.0217927597999996	0.5581969928999999	0.48430323670000003	0.4363901986	0.9679560106181267	0.9639742131209709	0.9857792946530148
62.877689361572266	-12.035578727722168	train	0.9880137921	0.978864552	0.9507193317	0.5067506396999999	0.3907540430000001	0.3381115341000001	0.9306029579067122	0.9450132726583238	0.9670079635949943
47.9852180480957	-11.306018829345703	train	0.9749461882	0.9640751225999996	0.4118938495	0.4043133274	0.5116676300000002	0.3337032890999999	0.8649981039059537	0.8987485779294654	0.9160978384527872
-40.945858001708984	-9.491933822631836	train	0.040532688709299984	0.5847369215000001	0.032420244890000005	0.07815838771999999	0.04690171508	0.01155924784436	0.13386423966628747	0.23549488054607506	0.16894197952218432
-33.071189880371094	-31.097637176513672	train	0.064303888328	0.4031965365	0.16901845509000002	0.07576283879000001	0.14102056932000007	0.03168183193399999	0.3995070155479712	0.384907091391733	0.3907849829351536
63.82925796508789	-13.533203125	train	0.9855172868	0.9729149627	0.9056806803999994	0.4490755757999999	0.4365710213000002	0.24604662467	0.9431171786120592	0.916003033750474	0.9601820250284414
-23.087121963500977	22.13900375366211	train	0.3410135829000001	0.2746107688000001	0.16187334239	0.04379346061	0.13578588192000007	0.015230797541599997	0.44160030337504735	0.19491846795601062	0.29138225255972694
34.84634017944336	16.986913681030273	train	0.9801002884000002	0.9527752637000008	0.7388200674000001	0.3016528695	0.4240141069	0.08203066220600003	0.9182783466059915	0.7508532423208192	0.8580773606370876
35.51222229003906	35.599308013916016	train	0.9711444574	0.26104389850000004	0.3498865394999999	0.044943426119999984	0.32918733934	0.057170429545	0.764125900644672	0.2844141069397042	0.5332764505119454
3.9293625354766846	30.836841583251953	train	0.6289950063000002	0.39639555350000016	0.18302135239999995	0.053045337000000005	0.27323725209999994	0.013072859972999996	0.5276829730754645	0.23284034888130453	0.3539533560864619
35.467994689941406	33.0510139465332	train	0.9589341340999998	0.43389672409999996	0.4495255333999998	0.062135093939999976	0.3972032278	0.031477301225000004	0.7950322335987865	0.36822146378460374	0.6013936291240045
56.82487106323242	1.6069459915161133	train	0.9701004635	0.9472435527999996	0.6428848350999999	0.2692750066	0.4847613424999999	0.06680857870799999	0.8928706863860448	0.720515737580584	0.8286405005688282
-18.35944938659668	28.170188903808594	train	0.3266310989999999	0.25555234140000005	0.08214571606000001	0.04326053188	0.08495456930000002	0.011789749674069998	0.35646568069776263	0.0857034508911642	0.20051194539249145
-40.77861022949219	-23.53597640991211	train	0.033897203330000014	0.4171329311000002	0.03276875298000002	0.05745162199999994	0.05191577898999999	0.011645373277500004	0.14277588168373154	0.18126659082290483	0.14078498293515357
-0.5304681658744812	31.529659271240234	train	0.6638695560999998	0.60623096	0.13351104794000002	0.10617333322999994	0.23194391588	0.018589110811599998	0.5227531285551764	0.4488054607508533	0.4806598407281001
57.53321838378906	0.8272574543952942	train	0.9660189173	0.9441155840999996	0.6496635155999999	0.2998775232999999	0.4254380606	0.13956617542000002	0.8634812286689421	0.7648843382631778	0.8381683731513083
32.06382751464844	17.348369598388672	train	0.9721057632000004	0.8420979698999997	0.5229418958000002	0.2045635127000001	0.3909849422000001	0.10520572120000002	0.8409177095183921	0.6799393249905196	0.7768771331058021
33.437618255615234	-2.6568219661712646	train	0.9700058014999996	0.9578787490999998	0.4011848927999999	0.3633172673000001	0.3949546183	0.18722673179	0.8103905953735305	0.8420553659461509	0.8458475540386803
34.93592071533203	10.299651145935059	train	0.9761968669999996	0.9554487697	0.4257974720000001	0.3257738414000001	0.2854534488900001	0.07706654445	0.7808115282518013	0.7664012135001895	0.7909556313993173
-19.55803871154785	3.5545597076416016	train	0.3178114226300001	0.5861354062999999	0.10598507277000004	0.11635320525999998	0.11428718789000003	0.032716336136999986	0.3784603716344331	0.478194918467956	0.43273606370875994
34.031612396240234	-4.759138584136963	train	0.9438211475	0.9449890150000004	0.22763992364000005	0.3622641733000001	0.3171607811	0.11021498702999998	0.6488433826317784	0.7882062950322336	0.7104664391353811
35.17975616455078	34.06974411010742	train	0.9640228718000003	0.4176110686	0.3378167402	0.05428820604999998	0.3588412775999999	0.02436327558899999	0.7554038680318543	0.33485020857034514	0.5561717861205916
62.80059814453125	-12.738950729370117	train	0.9857315381999999	0.9816289206999996	0.8812994414999998	0.4679581373000001	0.4860285572999999	0.2550885517400001	0.9560106181266592	0.9306029579067122	0.9698521046643913
33.562255859375	0.12659046053886414	train	0.9680804179000001	0.9727586228999996	0.2864457851000001	0.3663139636	0.3654397859999998	0.10704606976	0.7506636329161926	0.8456579446340537	0.8138509670079637
63.10536575317383	-15.486451148986816	train	0.986820312	0.8907912522999999	0.9193439527	0.2726410452999999	0.34608275419999984	0.17055658489999995	0.9032992036405005	0.7368221463784604	0.8435722411831628
42.45668411254883	-9.555593490600586	train	0.9783172093000001	0.9761708399999997	0.39679266450000017	0.3883864075999999	0.3533983652999999	0.19452949125	0.8168373151308305	0.8923018581721652	0.8804038680318544
-58.76346206665039	-44.23141860961914	train	0.021494625168	0.2502810670000001	0.024333498817000008	0.04236035333	0.05248103263999997	0.01995205502899999	0.06806977626090253	0.21027682973075465	0.11689419795221843
-34.868316650390625	-16.48232650756836	train	0.022291958223699997	0.5956255313000001	0.026744305116299997	0.07450938285	0.049402421838	0.0125578686085	0.06408797876374668	0.30053090633295415	0.17178612059158135
28.37767791748047	13.418007850646973	train	0.9571123606000002	0.7829898000000004	0.3951233134000002	0.17660976150999996	0.417395208	0.05917339093500003	0.7870686386044747	0.624383769434964	0.7244027303754266
33.97909927368164	27.966960906982422	train	0.9470202624999996	0.6293580861000001	0.40566792770000004	0.07960845561000003	0.2854232205600001	0.018736502063	0.7083807356844899	0.43211983314372393	0.5802047781569966
36.543006896972656	24.48301887512207	train	0.9732282688	0.6258830349000002	0.5595107178000001	0.09653600647000003	0.4040942584	0.02746174421000001	0.8625331816458096	0.4943117178612059	0.7131683731513083
33.665409088134766	8.736181259155273	train	0.9547692724000004	0.8658786675000001	0.2888942379	0.2249571237800001	0.3101401267	0.059925647362000026	0.6939704209328782	0.6674251042851725	0.6777588168373152
64.41931915283203	-11.92637825012207	train	0.9844928934000003	0.9686343545999999	0.9323902391	0.4083057578999999	0.4398647817000002	0.21621027655999991	0.9440652256351916	0.8911642017444065	0.9469567690557452
-7.9247517585754395	10.834609031677246	train	0.41120518229999997	0.8005426351999999	0.34270984809999994	0.2571718804999999	0.5012011431999999	0.13260315894500005	0.6905574516496018	0.6968145620022753	0.6854379977246872
59.5687255859375	-1.2795814275741577	train	0.9745171125999992	0.9508224045	0.7433151788000001	0.3525662308999999	0.29009332350000017	0.16044994552999994	0.832764505119454	0.813803564656807	0.8444254835039818
60.87794876098633	-16.841081619262695	train	0.9786032458999998	0.9715051406999996	0.6546487121999999	0.4936022404999999	0.33617017209999994	0.35283827311000004	0.8636708380735684	0.9362912400455063	0.931740614334471
-57.00600814819336	-36.12348175048828	train	0.027772199359	0.2516265421	0.030052391034999994	0.042016456820000006	0.058849063379999976	0.013372096150300005	0.13405384907091392	0.1435343193022374	0.11561433447098976
15.961607933044434	5.367368698120117	train	0.6717970468000002	0.9501645798999998	0.33063688550000003	0.3259940761	0.4250994735000001	0.04135054078999999	0.727341676147137	0.7375805839969664	0.7357792946530148
-2.26330304145813	30.40855598449707	train	0.6617733809999998	0.4607629547999998	0.16389682008000006	0.055000346010000006	0.25909189289999984	0.012484379046049996	0.5475919605612439	0.23435722411831628	0.3654721274175199
-40.17330551147461	-19.316749572753906	train	0.06708106356000001	0.6274425695000001	0.10353876429000003	0.0931525765	0.14169999330000002	0.01681344913424999	0.366325369738339	0.4461509290860827	0.4108361774744027
-39.69561004638672	-17.00446319580078	train	0.075278480899	0.6470356020999997	0.07667479932999999	0.10003692018999999	0.10671638454	0.015435910764299997	0.3346605991657186	0.4505119453924915	0.40244596131968147
-22.88865089416504	-10.956313133239746	train	0.0490187481256	0.7552850632000001	0.04219347435	0.16285539814000002	0.08023777042	0.020734378794	0.26905574516496017	0.5504361016306408	0.41894197952218426
55.39912796020508	-0.08598589152097702	train	0.9652759573999999	0.9500114471	0.605327453	0.3603016720000001	0.5212537184000001	0.19129410693000007	0.8763746681835419	0.826317785362154	0.8819681456200228
32.87408447265625	-1.2742187976837158	train	0.9690465104000002	0.9704972931	0.2803130418999999	0.4103141906	0.2931587746999999	0.18542672235	0.7121729237770195	0.8873720136518771	0.8128555176336747
-27.674280166625977	6.072751998901367	train	0.32658252539000004	0.7834028243000003	0.19262998364000009	0.16391198535000007	0.2404905223300001	0.01473767865750001	0.4880546075085324	0.5202882062950321	0.5031285551763367
10.000762939453125	2.1834394931793213	train	0.7139115113999998	0.9481449106	0.29149468409999985	0.3208095458999999	0.3756296902	0.06759601601499997	0.704778156996587	0.745544178991278	0.7246871444823664
58.04914855957031	-1.21388840675354	train	0.9767487212000004	0.9603889706000001	0.7376790076000002	0.4222930876	0.3312939091	0.1646262209599999	0.8604474781949185	0.8610163064087978	0.8914960182025029
61.07952117919922	-9.95731258392334	train	0.9808060302	0.9610289041000004	0.7964209416000003	0.3767352856	0.3752378570000001	0.18820623389000005	0.901023890784983	0.8579825559347743	0.9128270762229806
-19.31801986694336	17.53221893310547	train	0.3285874676	0.3931728603999999	0.10117447559	0.05540097817	0.16108768786	0.018390182049999995	0.41353811149033	0.30223739097459235	0.34385665529010234
-2.976480722427368	39.52955627441406	train	0.6637384274000003	0.4572867247000002	0.16610577690999995	0.06837726803000001	0.18693361499000005	0.016550380972199998	0.5254076602199469	0.32385286310200984	0.4108361774744027
31.17767906188965	34.67295455932617	train	0.9479831307000002	0.4122477542999999	0.13698626358999996	0.05544856114	0.18908043524999998	0.020691091917000002	0.5510049298445203	0.32442169131588927	0.4247724687144482
-35.30852127075195	16.03328514099121	train	0.3241795487999999	0.5959037240999999	0.06289249556000004	0.11521931158	0.08265810107999999	0.029835143245999993	0.3378839590443686	0.48179749715585896	0.42093287827076226
31.204570770263672	33.11888122558594	train	0.9693491194999996	0.6090527038000001	0.24831421010000004	0.06443244284	0.4106386689	0.02118233775199999	0.7555934774364809	0.39400834281380354	0.5935722411831627
49.102439880371094	-18.232505798339844	train	0.9755417651	0.9621795772	0.5083070344999999	0.4481997780000001	0.3734447845000004	0.3805906994400001	0.8409177095183921	0.9086082669700417	0.9037258248009101
38.497802734375	-0.24350114166736603	train	0.9716369574000006	0.9635291215	0.23683786520000005	0.3504536272000001	0.23711440655	0.17805095540999996	0.6697004171406902	0.8460371634433068	0.754835039817975
49.35729217529297	2.922438859939575	train	0.9753136161999998	0.9630583901	0.5601239342000002	0.30832976459999994	0.4501045170999999	0.12688766184	0.8873720136518771	0.7992036405005689	0.8691695108077361
-62.43514633178711	-35.55000686645508	train	0.0229888640979	0.19199303705	0.024114420747	0.038960050430000004	0.04469860072000001	0.0114849661292	0.04152445961319681	0.026166097838452782	0.01834470989761092
56.16766357421875	-4.616730690002441	train	0.9805356722999998	0.9708286895	0.5748503425000003	0.4181509810999999	0.3620767039999999	0.13391534233000002	0.8684110731892302	0.8729616989002654	0.9035836177474403
-37.63283157348633	-16.847793579101562	train	0.042044196533000025	0.6016046318000001	0.042816049059999986	0.12391443975999995	0.06736247582	0.024226186653999997	0.2408039438756162	0.48009101251422076	0.3724402730375427
-40.997467041015625	-30.826555252075195	train	0.027967183091099995	0.2891672085	0.031652472804999984	0.04555766900000003	0.05721443399999996	0.012093528231200001	0.13576033371255214	0.13594994311717862	0.11092150170648463
62.440582275390625	-15.812588691711426	train	0.9834210629000004	0.9564020036000004	0.8093324187000002	0.3645709971000001	0.4689827833999998	0.24544180855	0.9433067880166855	0.851346226772848	0.9234926052332195
37.885475158691406	6.152411460876465	train	0.9660007526999996	0.9563793887000004	0.27010427940000004	0.3023386648999998	0.2900814139000001	0.07469271449699999	0.6945392491467577	0.754835039817975	0.7221274175199089
8.463615417480469	0.5017600059509277	train	0.6903238307999999	0.9472897716999998	0.2243252254	0.3024394423999999	0.3616600486000001	0.08201696965699996	0.6547212741751992	0.7430792567311338	0.6874288964732651
11.52649211883545	34.21049499511719	train	0.6517759438999999	0.7915997113000001	0.2088061567	0.17731252355000002	0.26565308961999995	0.017055659579	0.5570724307925673	0.556124383769435	0.5551763367463026
51.192298889160156	-11.832376480102539	train	0.9787681481999996	0.9710412152000002	0.5958493689000001	0.43707061230000016	0.4514659332	0.28005116625999993	0.9074706105422828	0.9158134243458477	0.9476678043230944
-1.3404027223587036	28.413394927978516	train	0.6462776816	0.4383127332000001	0.27637869719999986	0.061593302370000005	0.3174448523	0.014287503341000003	0.6126279863481229	0.2870686386044748	0.43031854379977247
-32.31731414794922	11.333205223083496	train	0.31624754964	0.5919915714	0.056278125700000015	0.07375139568	0.061470348570000014	0.0119822517394	0.2897231702692454	0.2660219946909366	0.2710466439135381
-40.24399948120117	-31.33820915222168	train	0.049913486896	0.3380786665	0.05015347082000001	0.05376642819	0.10413773324999998	0.016732173732	0.2986348122866894	0.2620401971937808	0.27417519908987487
54.850215911865234	-10.34350872039795	train	0.9710517348000004	0.9587845449	0.5489735719999999	0.3972746296	0.3301783749999998	0.24411857154	0.8134243458475541	0.869548729616989	0.8658987485779295
14.141868591308594	1.268059253692627	train	0.6549129213000002	0.9501474621	0.18372606224	0.4546679552000004	0.4688040727	0.11756104240499995	0.6441031475161169	0.8301099734546833	0.7316552901023892
10.446860313415527	37.722503662109375	train	0.6437989125000001	0.7496660532999997	0.21018699819999995	0.15020444748	0.21642267486	0.017887833545000006	0.5271141448615851	0.5240803943875617	0.5233219567690558
50.16230392456055	4.492058277130127	train	0.9762013162	0.9641808944	0.5878327951	0.3318867542000002	0.4578749751000002	0.079141432849	0.8978005309063329	0.79484262419416	0.874004550625711
52.040016174316406	-15.744746208190918	train	0.9853541907	0.9877739880000004	0.617805893	0.6023046948999999	0.3432548368999999	0.4133931513	0.8750474023511566	0.9637846037163443	0.9499431171786121
-44.36799621582031	-24.624814987182617	train	0.026183957691399987	0.3869509567000001	0.034085981080000015	0.06036233919999999	0.07643446772999997	0.012338947297000002	0.18145620022753128	0.21539628365566932	0.18600682593856654
-42.880699157714844	-27.016054153442383	train	0.035189327075000006	0.4024535699999998	0.04109601237599998	0.06620451200999998	0.08616086170000001	0.01491586598999999	0.24838832006067502	0.2937049677664012	0.2666382252559727
57.14354705810547	-8.85688591003418	train	0.9739146548000001	0.9564830267000008	0.7685299217000005	0.39444028649999996	0.43280572939999995	0.2818492547400001	0.9019719378081152	0.869927948426242	0.9200796359499431
40.59471893310547	-0.4489118456840515	train	0.9700072401000001	0.966588677	0.21121821204999988	0.3359970248	0.3714159551000001	0.10892995325999998	0.7180508153204399	0.8185437997724687	0.777019340159272
33.9495964050293	10.802753448486328	train	0.9427204852999996	0.9391194233999997	0.3186259507999999	0.27296339759999994	0.3107644332	0.06314762230000003	0.6920743268866136	0.7098976109215017	0.6936860068259386
5.6046142578125	32.483741760253906	train	0.6858705936	0.6130986146999999	0.20020038859999992	0.07893373453000004	0.2616171111399998	0.013339658618999996	0.5879787637466819	0.3549488054607508	0.4610352673492605
47.540531158447266	5.989355087280273	train	0.9745856458999996	0.9489810761999994	0.5461129216000001	0.3489796329999998	0.2591600775	0.12474227454000003	0.788775123246113	0.7925673113386424	0.8081626848691694
14.811640739440918	3.5741753578186035	train	0.6648164657	0.9431993270999998	0.2299398054499999	0.3511848587000001	0.26929024475	0.060472185937	0.5908229048160788	0.7559726962457338	0.6588452787258248
-20.51053237915039	21.178146362304688	train	0.33798100699999994	0.4140037874999999	0.2571699032199999	0.06770542457999999	0.31739345917999995	0.022445221321	0.5680697762609026	0.3486916951080774	0.4459613196814562
-50.4918098449707	-34.363983154296875	train	0.031108438430999988	0.2829281061000002	0.03616180825000001	0.044272967880000014	0.06523142162000001	0.012064768753	0.19416003033750476	0.1241941600303375	0.1422070534698521
-48.137535095214844	-23.595211029052734	train	0.0321384417963	0.3963177471	0.027435363349000003	0.048554707100000025	0.04541188306999998	0.011381103830600005	0.08722032612817594	0.1260902540766022	0.08248009101251422
40.64890670776367	-8.367622375488281	train	0.9770396986000004	0.9760244240999996	0.2841101576	0.4000347915000002	0.3716783405	0.13755208511000008	0.7847933257489571	0.8780811528251801	0.85580204778157
-19.195951461791992	8.077162742614746	train	0.3719835701	0.5891017905	0.1705471022	0.08437690558000001	0.2561730487699999	0.016404223366999995	0.5026545316647706	0.38168373151308305	0.4333048919226393
15.04721450805664	3.708864450454712	train	0.6776099693000002	0.9478557276999996	0.2761184276000001	0.31943776739999996	0.3976458978500002	0.105803790075	0.6964353431930222	0.7627986348122867	0.7283845278725825
30.381637573242188	11.307769775390625	train	0.9449782218	0.8136490432000002	0.2254092584	0.15986378944	0.3523551064	0.030712876990000013	0.6678043230944256	0.6031475161167994	0.6345278725824801
9.527580261230469	4.862031936645508	train	0.6776879156000001	0.9547234431999998	0.13117618631000005	0.3377287413999999	0.2355265831899999	0.04022675732	0.5369738339021616	0.7538869927948427	0.6302616609783845
-11.949968338012695	16.437971115112305	train	0.35370653380000017	0.5914237780999999	0.18918207995000005	0.10259995347999999	0.17368824167999994	0.044367614242	0.4757299962078119	0.48141827834660594	0.4771046643913538
8.641082763671875	-6.094676971435547	train	0.34667819648000003	0.9093287543999996	0.2530380334000002	0.35095641969999997	0.26518122445000003	0.19743318207999996	0.5439893818733409	0.7921880925293895	0.6547212741751991
14.824458122253418	6.606980800628662	train	0.34334184149999986	0.9171537689	0.17366075781999998	0.2791134477	0.17641354419999994	0.024938817551	0.46757679180887374	0.6594615092908608	0.5511945392491467
-15.541303634643555	5.992569923400879	train	0.3366760634999999	0.7392142734000002	0.13601359973000002	0.14067270824	0.1371595532	0.0283908852266	0.42548350398179746	0.5536594615092909	0.4933162684869169
3.1455371379852295	31.765674591064453	train	0.6497336819000001	0.6225148878000002	0.14339291177999994	0.09774320528999994	0.25092868649999994	0.018135232884	0.5130830489192264	0.4562002275312856	0.48151308304891927
4.826627731323242	33.48245620727539	train	0.6521759992000001	0.6422114561999998	0.15891349941000002	0.11505708274999996	0.19417284520999992	0.015200479493600002	0.506067500948047	0.4607508532423208	0.4800910125142207
-18.281139373779297	20.091455459594727	train	0.2961267193000001	0.2949406347000001	0.09111814864999998	0.045902714680000005	0.12825312213999995	0.012291352993	0.3657565415244595	0.14865377322715206	0.23293515358361774
-63.70804214477539	-38.11552810668945	train	0.017306903299599996	0.17146685471000006	0.016528910566118705	0.035880032703	0.04139455689299999	0.011172697184900004	0.012135001896094046	0.006825938566552901	0.003981797497155859
36.62950134277344	-6.429190158843994	train	0.9705887531999996	0.9663436676999999	0.2926370581	0.4180051539999999	0.321655465	0.1811287362400001	0.7385286310200986	0.878460371634433	0.8253697383390216
-48.52791976928711	-7.402388095855713	train	0.03157436716700001	0.6041261881999997	0.035499107629999985	0.08441686700000002	0.054516926789999996	0.011967395876400002	0.1613576033371255	0.30394387561623054	0.2319397042093288
5.734278678894043	29.45020294189453	train	0.6634339656999999	0.6384500917	0.30937404240000005	0.09715451909999998	0.4398901312	0.02560569284800001	0.711224876753887	0.4979142965491088	0.6203071672354948
64.2388687133789	-16.55031394958496	train	0.9941041826	0.991591537	0.9684541975999998	0.5785657967999999	0.3198561321	0.3618126747	0.8976109215017064	0.9622677284793325	0.9613196814562002
-63.81734848022461	-44.12874221801758	train	0.03580305472600001	0.20144093614	0.029585448600299987	0.03918282176599999	0.05748550269999996	0.017765189470999997	0.1552901023890785	0.17330299582859307	0.14647326507394767
30.892667770385742	12.690074920654297	train	0.9481659752999998	0.807727822	0.31816444419999995	0.15136717068999994	0.2559334862100001	0.019709766507	0.6681835419036785	0.5667425104285172	0.6208759954493743
-59.3604621887207	-44.98118209838867	train	0.012587734877500008	0.2312216723000001	0.012104832289	0.04022237322	0.04805636174000001	0.01388455342704	0.030337504740235114	0.139742131209708	0.0611490329920364
-11.587350845336914	7.388429164886475	train	0.31692142599999984	0.7898441800000003	0.09449694707	0.2080952798000001	0.23239660846	0.035085507539999984	0.4245354569586652	0.6249525976488434	0.520193401592719
1.4325876235961914	32.31938171386719	train	0.5945111867999998	0.595056126	0.17215541442	0.08056676290999996	0.23585401751999996	0.013263059068999994	0.49791429654910885	0.33371255214258627	0.40017064846416384
11.06375789642334	6.862636089324951	train	0.6823296333000002	0.9403751644	0.2449898683	0.2998635260999999	0.24608073783999995	0.04169810920499999	0.6048540007584376	0.7102768297307547	0.6386518771331058
37.54819107055664	-8.492805480957031	train	0.9674100200999995	0.9682036922999998	0.23896027359999994	0.3717396352	0.3846610991000001	0.13705106346000004	0.7307546454304132	0.853811149032992	0.805745164960182
-56.43849563598633	-34.21564483642578	train	0.029964429269999995	0.2639219576000001	0.034028898119999984	0.043352134989999985	0.05686596297	0.0115975480259	0.15453166477057262	0.0745164960182025	0.09755403868031853
13.054241180419922	1.2341047525405884	train	0.6558020471	0.9480516175000002	0.23350889459999985	0.3530283276000001	0.41934934520000006	0.09158661965999998	0.6556693211983314	0.779484262419416	0.7084755403868032
-63.840057373046875	-42.037960052490234	train	0.0208797776058	0.15317891053999996	0.0224427417288	0.036063494265	0.051342718780000005	0.011904332999000004	0.057072430792567304	0.054986727341676145	0.03441410693970421
34.21894836425781	-5.489273548126221	train	0.9703259830999996	0.9563201279000002	0.2352139956000001	0.3429945603000001	0.3408366415999998	0.09159194240500003	0.7136897990140311	0.7870686386044747	0.7556882821387941
9.661362648010254	3.164259195327759	train	0.6637960030999998	0.9128038709999996	0.14994932916	0.2786779501	0.2376428979	0.042029297295	0.5345089116420175	0.6841107318923019	0.590301478953356
-60.11591339111328	-43.192344665527344	train	0.0198683254309	0.20757696280000004	0.021398520249230002	0.03914758093	0.051574764569999966	0.011517598290500006	0.05460750853242321	0.030716723549488054	0.02488623435722412
-46.167484283447266	-26.883636474609375	train	0.032798941501000003	0.3670835732000001	0.031134319842400008	0.04821879959	0.05826998796	0.0119071783995	0.15604854000758436	0.15320439893818733	0.1362343572241183
-53.75431823730469	-21.904558181762695	train	0.02527930967310002	0.3453529692000001	0.02649751465200001	0.047430142500000015	0.04745176412000001	0.011451959862100005	0.06276071293136139	0.10333712552142586	0.058304891922639365
-28.224727630615234	-12.147765159606934	train	0.037729679881000004	0.5820067999	0.03638216362	0.09025457033	0.06192912538999998	0.012290976617000007	0.2062950322335988	0.30887372013651876	0.2561149032992036
-63.830322265625	-39.57537078857422	train	0.021498982145540003	0.17648661516000008	0.027580646257800004	0.037064854106999987	0.06298488204999997	0.011549635667100006	0.11566173682214638	0.02768297307546454	0.05844709897610922
-7.051565170288086	2.812361478805542	train	0.3405643630999999	0.9097057265999996	0.10438216259	0.31253536559999995	0.26546395834000003	0.07782906786500003	0.46492226014410315	0.717671596511187	0.5775028441410693
-46.70209503173828	-33.287349700927734	train	0.03459170400900002	0.27763004029999994	0.03382304526499999	0.04398611838999999	0.05317850913000001	0.012180606456600004	0.15718619643534318	0.12514220705346984	0.12400455062571103
12.418283462524414	-2.6621265411376953	train	0.6722992320999999	0.9355594875000008	0.16622298656999998	0.32572551660000004	0.29620474074	0.049121272723	0.5811528251801289	0.7241183162684869	0.636518771331058
30.84490966796875	-4.581847190856934	train	0.9611348868999998	0.9740660699	0.2660559283000001	0.4615801765000002	0.3108742853	0.2335481163599999	0.6924535456958666	0.9180887372013652	0.8134243458475541
7.108214855194092	47.181705474853516	train	0.6478737413999999	0.7850805623999999	0.1789190504099999	0.17840065776999992	0.17134539431999993	0.013548171347000005	0.5013272658323853	0.5109973454683353	0.5034129692832764
-52.00051498413086	-21.31966209411621	train	0.03132044050679999	0.36070142809999983	0.029471539810000003	0.04800582358	0.04990990585000001	0.011542431347500002	0.10978384527872583	0.1167993932499052	0.08973265073947667
-16.874984741210938	18.508670806884766	train	0.33470572379999997	0.3979754814000003	0.07829457807	0.05379802516	0.09978665822000002	0.011916024489	0.37258248009101247	0.18695487296169888	0.25568828213879413
42.94581604003906	8.204166412353516	train	0.9634588831999998	0.9569697669000002	0.2217138834999999	0.2902712049000001	0.2556235496400001	0.10919611879999998	0.6431551004929844	0.7690557451649602	0.696103526734926
29.309194564819336	0.8477585911750793	train	0.9171055418999998	0.9523807605	0.18302890595000004	0.3157930317000001	0.3044263068	0.06690073819299999	0.6130072051573757	0.7497155858930603	0.665386803185438
-41.78677749633789	-24.16853141784668	train	0.03585140979499999	0.4205332592000001	0.03614575764	0.05988669522999999	0.05564010066	0.014909906376000003	0.1808873720136519	0.2912400455062571	0.23321956769055746
8.516088485717773	3.5047695636749268	train	0.6716965822000003	0.9377671059999999	0.15900655566	0.2997828301999999	0.25114183187	0.028972635028000005	0.552521805081532	0.6907470610542283	0.60580204778157
-13.10542106628418	5.410832405090332	train	0.3392094108000001	0.7943320059000001	0.15579615906999994	0.17981318614999994	0.20714502987999997	0.020125864614	0.4681456200227531	0.5802047781569966	0.5248862343572241
29.500957489013672	31.35274887084961	train	0.9420756991000002	0.6240760057000001	0.20185389610000004	0.07371055272	0.2865882570599999	0.017148043619	0.6175578308684111	0.40462646947288583	0.503839590443686
-18.86181640625	-7.632678508758545	train	0.3180962116600001	0.7473775234000001	0.08353482263000002	0.14998886335	0.14430599369999994	0.016623481097	0.38888888888888884	0.5138414865377323	0.45819112627986347
-50.2810173034668	-24.832172393798828	train	0.038179279692	0.37463291720000014	0.034812897358999985	0.04883024030000002	0.05920780695999998	0.011939924366399995	0.19416003033750476	0.16097838452787258	0.161547212741752
5.654411792755127	4.251273155212402	train	0.6678850853	0.7978745510999997	0.15323274764000006	0.17718242009999996	0.19236770211	0.018327766401	0.5252180508153205	0.5680697762609026	0.5446530147895335
7.301156044006348	5.156916618347168	train	0.6636672684	0.9287094848999999	0.15824902469000002	0.3304443056000001	0.2700623683099998	0.06630616146799999	0.5523321956769056	0.7318923018581721	0.6272753128555176
-32.6005859375	17.558879852294922	train	0.3026587207	0.5825989518999999	0.06403444250000001	0.08116722201	0.08818019472999998	0.022274430464	0.3242320819112628	0.4008342813803565	0.3705915813424346
37.53182601928711	-9.529998779296875	train	0.9756757230999996	0.9715135575999996	0.3531110208000001	0.4256540369	0.33287247364	0.14008668122000004	0.7828972317026924	0.8805460750853241	0.8566552901023892
-59.91538619995117	-43.532676696777344	train	0.01862588910850001	0.2409280953	0.018661043473	0.04128073432	0.04439825745999999	0.020808103799	0.02104664391353811	0.20515737580583995	0.09300341296928329
-32.17158508300781	-14.32607364654541	train	0.06269760631900001	0.6376582772999999	0.04370468595399999	0.11690504681	0.08305126009000001	0.013205013459700002	0.28251801289343953	0.42700037921880923	0.36063708759954494
-50.79224395751953	-24.82728385925293	train	0.0257520180833	0.3265446041	0.027461167414000003	0.04674635786000001	0.04930843227	0.0116380720162	0.0745164960182025	0.11338642396662875	0.06882821387940842
31.993967056274414	4.619936466217041	train	0.9573536988000004	0.9360171920999999	0.21990272406000005	0.2631810280999999	0.26744827060000004	0.057663788455999974	0.6378460371634432	0.7004171406901784	0.6530147895335608
-52.08079147338867	-26.59513282775879	train	0.02689488314239999	0.3652165497999999	0.028600547168000007	0.05173076157	0.05125725577999998	0.0116721333604	0.09404626469472886	0.1427758816837315	0.09456769055745165
34.997398376464844	1.722447156906128	train	0.9644490027	0.9625872564	0.2471431250000001	0.4249185468000001	0.3309914063500001	0.12655400842999998	0.69871065604854	0.8536215396283655	0.7818543799772468
-37.709861755371094	-28.942150115966797	train	0.030119833466100008	0.3865932581000001	0.03701250889	0.060077892680000015	0.08907359972999998	0.013203557713999996	0.22468714448236635	0.24630261660978384	0.2235494880546075
-7.74673318862915	6.439720153808594	train	0.3219958201999999	0.8073814429999999	0.10440563082	0.3149652923	0.28148177293000004	0.12212167698499996	0.45733788395904434	0.7188092529389457	0.5745164960182025
-55.95930480957031	-26.343103408813477	train	0.0233577968894	0.2732793358	0.02264750634290001	0.04271741170999999	0.044154764439999966	0.011399069760100002	0.03735305271141449	0.05821008722032613	0.027872582480091012
38.35603332519531	-5.310195446014404	train	0.9654089183000004	0.9604517954999996	0.2903774141999999	0.33059268540000003	0.36623639329999996	0.13212927357	0.745164960182025	0.8090633295411452	0.7906712172923778
0.753054141998291	45.403377532958984	train	0.6281231651000002	0.6154196972000001	0.11563073896000002	0.09866701705	0.10692186074000004	0.0125129204212	0.4169510807736064	0.36860068259385664	0.3890784982935154
35.16147994995117	-3.8489274978637695	train	0.9586365535999996	0.9519543548999996	0.2409439387	0.3465777847999999	0.3815039320000001	0.10652883000999996	0.7106560485400074	0.7866894197952218	0.7525597269624573
-32.50244140625	14.519140243530273	train	0.31754286214000005	0.6051204170000001	0.05402197859	0.07763401869000001	0.061338583900000014	0.012222188379500004	0.28725824800910127	0.3035646568069776	0.2912400455062571
34.21044921875	0.15567819774150848	train	0.9611840813	0.9616152825999998	0.17195008009999996	0.3399332813999997	0.2470522594600001	0.11434154912000001	0.6116799393249904	0.8119074706105422	0.6999431171786121
-5.343105316162109	1.6200779676437378	train	0.2785475701499999	0.8525704675000003	0.14231713295999998	0.2651926066	0.30780321380000003	0.07863437336000001	0.4624573378839591	0.6860068259385667	0.558589306029579
5.8029255867004395	5.520573616027832	train	0.6740411835000003	0.9325981473	0.12629180052999994	0.2793075947399999	0.2401446877600001	0.04839437618	0.5337504740235116	0.69871065604854	0.597127417519909
-16.759719848632812	-7.190844535827637	train	0.6548474462999999	0.6409018411999999	0.10414148641	0.10057126693	0.18636814680999997	0.013475881886999995	0.47952218430034127	0.41960561243837696	0.444254835039818
-33.63117599487305	13.646721839904785	train	0.3122722018899999	0.5733282618	0.04936747044000003	0.06610319287000001	0.05494951418999998	0.011739023464	0.25426621160409557	0.21710276829730754	0.22113196814562003
-23.312084197998047	9.6026611328125	train	0.32121445764999995	0.6225459109999999	0.07864508866	0.08436024875000002	0.08129697882999999	0.0122933061454	0.3441410693970421	0.34243458475540384	0.34328782707622296
38.74955749511719	2.842956781387329	train	0.9642751300000004	0.9538218167999998	0.20565916905	0.28169836200000004	0.2855902183599999	0.07785015147999999	0.6513083048919226	0.7428896473265074	0.6852957906712173
-31.97199249267578	16.016517639160156	train	0.3155211835999999	0.6038187068	0.06716849533000001	0.08825918606000001	0.07613691050000003	0.012693827014400002	0.32574895714827456	0.3439514599924156	0.3373151308304892
3.650448799133301	5.718997001647949	train	0.6732308328	0.7734112304000001	0.10943223566000003	0.15555298103	0.12821289256999996	0.016359523415	0.48103905953735304	0.5282518012893439	0.5044084186575655
-59.88780212402344	-38.15787887573242	train	0.03538469580259999	0.2611665036000001	0.034182435731999986	0.04202112094	0.056374415659999975	0.016034343051999994	0.1733029958285931	0.18790291998483125	0.16552901023890787
-49.277713775634766	-31.313758850097656	train	0.0299441729383	0.35588807129999994	0.032443844603000004	0.05021146717	0.05741235468999999	0.012200978662900005	0.14580963215775503	0.17064846416382254	0.1383674630261661
-53.430538177490234	-38.354129791259766	train	0.2955645578900001	0.2764498754000001	0.13824674913	0.04370224502499998	0.20320806109000009	0.014994058626999991	0.4213120970800151	0.19283276450511944	0.28100113765642776
-20.225027084350586	12.483114242553711	train	0.3225925697999999	0.6068001483000002	0.07588657814000001	0.09225950291	0.12698843842000004	0.014148851886999997	0.3794084186575654	0.39192263936291233	0.3853811149032992
-40.372318267822266	-25.994524002075195	train	0.02606114247229999	0.3751483501	0.028831095706999987	0.05146505590000002	0.049762019800000015	0.011592494941700004	0.08342813803564657	0.1408797876374668	0.08646188850967007
-15.132698059082031	9.723456382751465	train	0.3616960864500001	0.5731750436	0.22063607299000007	0.08601468894000003	0.24119332245000005	0.014507517682000001	0.518581721653394	0.3500189609404627	0.42292377701934014
42.1748161315918	5.613894462585449	train	0.9736535411999998	0.9570657581000002	0.3851967050999999	0.3201759732999999	0.3753456553999998	0.10237114224000003	0.8077360637087599	0.7792946530147895	0.8094425483503982
38.55585861206055	5.105793476104736	train	0.9747234421000008	0.9623383601000004	0.2713245718	0.3142929434000001	0.2619128342	0.13846541620000002	0.7114144861585134	0.8079256731133864	0.7660693970420933
57.691036224365234	-7.47823429107666	train	0.9784001006999996	0.9661428520000002	0.7684097864999999	0.39928707760000015	0.3556510953	0.17862251055999998	0.8822525597269625	0.873151308304892	0.9116894197952219
-44.29084777832031	-32.6519889831543	train	0.033716608953999985	0.2842382366	0.03896017570999999	0.04689882758	0.06889333216999999	0.015567820020999996	0.217292377701934	0.21577550246492225	0.20164960182025027
-33.86664581298828	-14.414551734924316	train	0.031829152196999985	0.6210990974000002	0.029059516749999997	0.09348096493	0.052099567919999985	0.012707877637399998	0.11907470610542281	0.3744785741372772	0.2494311717861206
-31.300188064575195	-9.184961318969727	train	0.041735227875	0.5787642138000001	0.036804640690000015	0.07772557293999999	0.05222111919999997	0.01190993727218	0.17974971558589306	0.25729996207811906	0.21103526734926054
-20.33502197265625	23.7702693939209	train	0.3356850915500001	0.2777341043000001	0.23365813755	0.04471334079000002	0.25119026784000004	0.014528788229400003	0.521046643913538	0.19302237390974594	0.3255119453924915
36.099693298339844	4.362610816955566	train	0.9729179233000004	0.9682916089000004	0.2287609912	0.3394414539	0.2689375077	0.099846441505	0.6831626848691695	0.8189230185817217	0.7505688282138794
29.17926788330078	33.66967010498047	train	0.9585077001999998	0.5934754819999997	0.21872737265000008	0.07508197453	0.14092469578000005	0.021372463356	0.5874099355328024	0.3964732650739477	0.4840728100113766
-52.332008361816406	-22.94867515563965	train	0.0306497823433	0.3639574093999999	0.031477753501499985	0.05387188377999999	0.05394227599	0.012537207000000005	0.13405384907091392	0.20136518771331058	0.1467576791808874
-40.40186309814453	-25.240819931030273	train	0.036786975632	0.3818452939	0.03784612793000002	0.052734947679999984	0.06599196546999997	0.011937822179360005	0.21899886234357224	0.17538869927948428	0.17818543799772468
39.105926513671875	1.4024089574813843	train	0.9716854219000004	0.9537897498000002	0.2381117557	0.3229295917	0.3230499713	0.22775274993	0.7123625331816458	0.8160788775123247	0.7730375426621161
-58.75749588012695	-30.50634002685547	train	0.022327818819599998	0.2473904459	0.0218218538563	0.040884721870000015	0.04311841947	0.011367269250000004	0.030527114144861586	0.034698521046643914	0.01877133105802048
-54.623130798339844	-12.912086486816406	train	0.029729855348799995	0.6383609791999998	0.0276641247	0.10385628711999996	0.041421766239999984	0.011570210487500005	0.06901782328403488	0.33409177095183923	0.19425483503981797
35.16880798339844	-8.466899871826172	train	0.9726503063999996	0.9632716211000004	0.4242479937000001	0.33818732729999995	0.41053817410000015	0.13185294927000002	0.8314372392870686	0.822715206674251	0.8486916951080774
-41.71201705932617	-14.906773567199707	train	0.029143731820999982	0.5932728988000001	0.03232432858199999	0.09483411045	0.05530628629999999	0.015136413545999997	0.13576033371255217	0.39078498293515357	0.2655005688282139
-9.6505708694458	2.574084520339966	train	0.31305077152999994	0.7555702898000001	0.06872638062000001	0.19907765210000009	0.07115455609999999	0.04973185482100001	0.3174061433447099	0.6160409556313993	0.47255403868031853
-52.89828109741211	-34.551353454589844	train	0.034234174231	0.2655780922	0.03605858734	0.04298572256	0.05535243418999999	0.011933468172199995	0.17500948047023132	0.10106181266590823	0.12144482366325368
33.096004486083984	-12.18408489227295	train	0.9530592395999999	0.9533608438000002	0.3588004242	0.3567981753	0.4996794705000001	0.22119860387000007	0.7933257489571482	0.835608646188851	0.8341865756541524
42.88810348510742	3.4602115154266357	train	0.9569297028000006	0.9456660390000002	0.2665459592	0.3108162085	0.3582299058	0.10461329547	0.7102768297307547	0.7531285551763367	0.733646188850967
56.42853927612305	-2.562411069869995	train	0.9801569445999998	0.9695144169000004	0.7365567198	0.3522168807	0.4362224715	0.13630805136	0.9205536594615094	0.8464163822525598	0.9138225255972696
-17.823551177978516	24.328115463256836	train	0.3038371797400001	0.28405853829999994	0.14562667014000005	0.05060677478	0.2636908783999998	0.017769546478999997	0.44918467956010616	0.2466818354190368	0.3265073947667804
-20.93030548095703	10.844717025756836	train	0.3259065916400001	0.6062935819999997	0.08795863770999998	0.09250786425000003	0.11088818225999997	0.0204557881903	0.37770193401592717	0.4436860068259385	0.4136803185437998
59.10816955566406	-5.857276916503906	train	0.9742323088000008	0.9521436678999996	0.6725727928	0.3315939285000001	0.3704409335000001	0.10896372532000002	0.8684110731892302	0.7808115282518013	0.8502559726962458
-34.177635192871094	-11.488548278808594	train	0.042504041670700016	0.6088151936999999	0.037416298739999986	0.09322699704000004	0.061941386640000026	0.012432799150299996	0.2191884717481987	0.3490709139173303	0.2859783845278726
-44.4893913269043	-33.69639205932617	train	0.028793382821399982	0.27662316000000003	0.033236113557	0.045621831550000005	0.06032077690000001	0.011997273736	0.15642775881683732	0.12362533181645809	0.1217292377701934
-29.95127296447754	-19.845609664916992	train	0.044618720014	0.7731871253	0.04376497311999999	0.17625389530000002	0.07166117894000001	0.01547337260399999	0.2555934774364808	0.5305271141448616	0.4037258248009101
-45.08134460449219	-15.161096572875977	train	0.031083486802999986	0.6113603172999998	0.034926685217000014	0.09351815965	0.06388024114	0.013086178509999996	0.18714448236632533	0.37580583996966244	0.2906712172923777
-36.9387321472168	-12.784276008605957	train	0.031435774544000004	0.5985464706000003	0.03149600200300001	0.08781263179999999	0.05797986648000001	0.0127863941677	0.15017064846416384	0.3399696624952598	0.24445392491467577
-34.51353073120117	-12.866537094116211	train	0.03261906075210001	0.603206272	0.033838596136000015	0.08392998168999995	0.05882875603000001	0.012072149658000004	0.1719757299962078	0.3069776260902541	0.23905005688282138
30.429079055786133	35.65966033935547	train	0.9650704016	0.37969713470000016	0.17584276044	0.055715497529999984	0.17667351639000003	0.019340884862999997	0.59613196814562	0.3022373909745923	0.42932309442548355
-48.158843994140625	-6.222452163696289	train	0.056933089957	0.5992879916999998	0.033850036211999994	0.08505399342999999	0.047653534670000004	0.01159201913918	0.16552901023890784	0.266970041714069	0.21103526734926054
-58.67047119140625	-30.72664451599121	train	0.0300538387985	0.2511648173000001	0.02516765543499999	0.041632142315	0.04637512806999999	0.011834957996100001	0.07394766780432309	0.07603337125521425	0.051905574516496016
-62.18904113769531	-40.45230484008789	train	0.021360420098000002	0.155077363215	0.024351066365	0.037285254594	0.06334705820000001	0.016168436640499998	0.1056124383769435	0.15547971179370498	0.10622866894197952
9.019074440002441	26.44182777404785	train	0.6501771642999998	0.6011404123000001	0.24360243649999996	0.07913969891	0.38832986119999996	0.013530446807	0.6376564277588167	0.3435722411831627	0.47881114903299204
51.60504150390625	-12.18543529510498	train	0.9824507109999999	0.9693153269	0.6689360802000001	0.4337827242000001	0.4175014926000001	0.2834518020399999	0.9148653773227152	0.9122108456579446	0.9488054607508531
58.915340423583984	-11.178081512451172	train	0.9786528454	0.933290918	0.7115691901999996	0.3125088138	0.44985844670000014	0.18647147377999998	0.918847174819871	0.7734167614713688	0.8720136518771331
27.794858932495117	17.413145065307617	train	0.9320778440000004	0.6617375530999999	0.4372298226	0.12384611194000007	0.4378178208000002	0.05325066463999999	0.7806219188471748	0.561433447098976	0.6985210466439136
46.83993148803711	1.4991852045059204	train	0.9699484309999998	0.9397831659999999	0.5306209595000002	0.2930169352	0.3949793464	0.07014760136000005	0.8386423966628745	0.7224118316268487	0.7974971558589306
-50.10603713989258	-36.32852554321289	train	0.03391224456600001	0.2984277337000001	0.036067863120000015	0.0445984235	0.06253727020000001	0.012900165301579995	0.1979522184300341	0.16704588547591961	0.1680887372013652
51.600830078125	-13.306354522705078	train	0.9860829865	0.9740165708	0.5359749483999998	0.4734112872	0.3169580685000001	0.4265921241999999	0.8454683352294273	0.9404626469472886	0.9196530147895335
8.860488891601562	44.8581657409668	train	0.6415127026999999	0.7992337809000003	0.20603114269999995	0.18453713989	0.2563472907000001	0.0254713078377	0.5377322715206675	0.6040955631399317	0.5637087599544938
48.44557571411133	0.11489798128604889	train	0.9753318416	0.9043237145000006	0.4825135069	0.2691237274999999	0.4103659159999998	0.18324577633000003	0.8549488054607508	0.7419416003033751	0.8179749715585893
39.623329162597656	11.278898239135742	train	0.9509520356000007	0.8241684133999999	0.16593823605000005	0.18211719954000005	0.22841417893000002	0.06190876452000001	0.5849450132726584	0.645809632157755	0.6008248009101251
62.79343795776367	-10.440667152404785	train	0.9825284773999999	0.9577224223999994	0.9168801455	0.3658748473999999	0.4124104976	0.19328099618000005	0.9307925673113386	0.8454683352294273	0.9151023890784983
8.702710151672363	34.66779327392578	train	0.6380825905000002	0.8326011973999996	0.17295539199999996	0.2523646968999999	0.30425102816000005	0.04642050084100001	0.5445582100872204	0.6609783845278726	0.5871729237770194
-37.11355209350586	-30.91971778869629	train	0.050819790508999985	0.4539835422000001	0.04996824360000002	0.08103692419000001	0.06586335676999998	0.0158993019246	0.2591960561243838	0.3464163822525597	0.30446530147895334
35.04775619506836	-11.81512451171875	train	0.9743468732000004	0.9574937645999998	0.38852394830000025	0.3310955144000001	0.4064506459999999	0.22874193553	0.8284034888130453	0.8320060675009481	0.8526734926052332
-37.75062561035156	-33.0644416809082	train	0.04610044274099998	0.4810743408000001	0.04593854131	0.09262444668999993	0.14127073863	0.013348416737499995	0.3147516116799393	0.3342813803564657	0.32480091012514223
34.97463607788086	-0.3921937942504883	train	0.9583790921	0.9319622793999994	0.25813030944000004	0.27911063109999995	0.2229835609	0.075329376423	0.6418278346605991	0.711224876753887	0.6621160409556315
50.72142028808594	-23.284103393554688	train	0.9859297453000002	1.0011094918000003	0.6134225902999999	0.6274894768999997	0.6071160254999999	0.5772865844999999	0.9480470231323475	0.9759196056124383	0.9837883959044369
61.58443069458008	-8.994942665100098	train	0.978890239	0.9602609641	0.8166676272000001	0.4412140662999999	0.3667998504	0.20609806373	0.8949563898369358	0.8771331058020477	0.9193686006825939
60.10126876831055	-5.780169486999512	train	0.9769413130999997	0.9689025991	0.7454736716999999	0.3950040326000001	0.3971547738999999	0.19548143816	0.8987485779294654	0.8832006067500949	0.9263367463026166
31.918642044067383	16.3997802734375	train	0.9624836139	0.8270531573000001	0.4886768951999999	0.20420002194	0.3532372136999999	0.07175958313000001	0.7849829351535836	0.6592718998862344	0.7370591581342435
-42.26850509643555	-25.913814544677734	train	0.04429537536499999	0.3957464993000001	0.047813186855	0.059725744009999984	0.08012386427	0.0156356501397	0.26962457337883955	0.28915434205536594	0.27275312855517636
3.8197696208953857	33.00391387939453	train	0.6521089145000002	0.6232697241000001	0.16377157160000005	0.08123544061000003	0.16346045433	0.0124520512833	0.49488054607508536	0.3435722411831627	0.4068543799772469
-14.067106246948242	6.650274753570557	train	0.3276643032999999	0.8061968915999996	0.22647769918000002	0.21524800910000005	0.33077468270000004	0.08472155032599997	0.5494880546075086	0.6649601820250285	0.5935722411831628
43.718040466308594	4.169291973114014	train	0.9618934792999996	0.934533478	0.4504700212000002	0.2755714425999999	0.3955231617000001	0.14201099358999994	0.7995828593098219	0.7463026166097838	0.7864050056882821
41.378501892089844	-1.1769777536392212	train	0.9749245024	0.9609978000000002	0.28000190329999985	0.32131146219999995	0.3296018406999999	0.1952769786600001	0.7506636329161926	0.8265073947667805	0.8050341296928327
32.9710693359375	21.009113311767578	train	0.9326729853	0.6119314789000003	0.5843647401000001	0.13054622236000005	0.4078511309	0.020733426539	0.8050815320439894	0.4844520288206295	0.6717861205915814
65.27159118652344	-14.612320899963379	train	0.9880774666	0.9693909163	0.9492349389999996	0.4525549964999998	0.4333532696	0.35150314829999996	0.9482366325369739	0.9245354569586651	0.9655858930602959
36.968284606933594	-14.853507995605469	train	0.960739253	0.9428546286	0.3576728004999999	0.3986928393999999	0.4828897226999997	0.3207353703	0.8020477815699659	0.8545695866514978	0.850113765642776
-40.98918914794922	-9.844644546508789	train	0.03717642262299999	0.6118610329999998	0.030530434632000007	0.09224515855	0.045810231160000006	0.011646639386199998	0.11642017444065227	0.3024270003792188	0.20150739476678042
-33.41357421875	-31.12210464477539	train	0.06198903649699997	0.383747623	0.13422679487	0.06652914550999997	0.16041490728000002	0.019080191524999998	0.388130451270383	0.3175957527493364	0.3464163822525597
64.28372955322266	-14.005945205688477	train	0.9899531263	0.9680813859	0.9584713623000002	0.4540449984000001	0.4460099824999999	0.3071929991000001	0.9548729616989001	0.9169510807736064	0.9647326507394767
-22.30694580078125	26.05815315246582	train	0.32451482815999994	0.2766280482000001	0.20652594912999991	0.044189850620000005	0.17098620152000002	0.019462922643	0.46492226014410315	0.23113386423966628	0.32579635949943114
-20.88698959350586	0.46310901641845703	train	0.2880434998600001	0.4621758508000003	0.06858370932000002	0.07027675671000004	0.07563521566999999	0.013097207880999995	0.31020098596890405	0.27910504361016303	0.29081342434584756
55.312564849853516	3.1413540840148926	train	0.9782302351000004	0.9530845391	0.7231576938	0.3271026481	0.4499007277999998	0.086512264915	0.9182783466059917	0.7669700417140689	0.8688850967007964
35.794437408447266	36.50739669799805	train	0.9667393814000002	0.25574196410000005	0.3595561932	0.0431065425	0.34547357300000003	0.032887292825000004	0.7603337125521424	0.2521805081532044	0.5086746302616609
43.15247344970703	8.5777006149292	train	0.9700478725000004	0.9360655179000004	0.3751666654	0.2770407179	0.2744123503999999	0.07118123899000002	0.7396662874478573	0.7119833143723929	0.7309442548350398
-2.3215949535369873	31.355831146240234	train	0.6388333344000002	0.4088560072999999	0.14121848824999994	0.05397884465	0.16621318089000006	0.012566676204	0.4681456200227531	0.22506636329161925	0.3235210466439135
34.82761764526367	32.742488861083984	train	0.9444225409999999	0.4191606441	0.4255985053	0.057258375489999985	0.3466581594000001	0.019062178524	0.7423208191126279	0.32062950322335987	0.5402445961319682
54.92012405395508	0.9904726147651672	train	0.9679204475000008	0.9497102736	0.6188903200000001	0.29499696350000004	0.4240731933000001	0.08867378671000002	0.8655669321198332	0.7464922260144103	0.8293515358361775
44.79142761230469	-7.4074811935424805	train	0.9496802384000004	0.9659843060000004	0.3154644551000002	0.3901438848999999	0.31538913509999994	0.16500999768000002	0.6985210466439136	0.8649981039059537	0.7888225255972696
-18.557619094848633	28.42025375366211	train	0.3125579136000001	0.2653470275	0.06017658832999999	0.04355595684899999	0.06921571510999999	0.011676718360300004	0.3064087978763747	0.08285930982176716	0.17960750853242322
-42.432559967041016	-29.517784118652344	train	0.03717106714099999	0.3854093779	0.033516564396999994	0.05509773553000001	0.05165840037000002	0.011654983863800001	0.1539628365566932	0.16287447857413728	0.1402161547212742
55.75461959838867	-8.861245155334473	train	0.9661188014000004	0.9673758098999998	0.5880922943	0.4365204782000002	0.4110435245999999	0.3342012872999999	0.8486916951080774	0.9146757679180887	0.9132536973833902
0.018837282434105873	31.625465393066406	train	0.6392284281	0.5826244998000001	0.118862388	0.08955868624000002	0.2193047891	0.014560408589999997	0.47800530906332955	0.3670838073568449	0.4141069397042093
57.3675537109375	-2.4106547832489014	train	0.9779164939	0.9606573702	0.6766499327999999	0.31919395649999993	0.4158797180000001	0.14967126433000005	0.9046264694728858	0.8100113765642777	0.8863765642775882
31.526613235473633	17.713930130004883	train	0.9672401722	0.8336213976999995	0.5398729138	0.20906988525999995	0.395997088	0.09348174261	0.8329541145240804	0.6751990898748579	0.7707622298065984
26.795507431030273	11.642102241516113	train	0.9552693555	0.9575577963000002	0.4192555601	0.33977784689999996	0.37015184090000014	0.13622413746200002	0.7682973075464544	0.8111490329920364	0.808589306029579
37.169960021972656	-12.675646781921387	train	0.9768923709999999	0.9749282696	0.47403985979999996	0.43273256130000015	0.4816729886999998	0.24201270061	0.8803564656806978	0.9133485020857034	0.9330204778156996
-21.951635360717773	-2.250750780105591	train	0.30470787458	0.5877608556000001	0.08225317956000001	0.11223916800999996	0.10591360366000008	0.024435934784000003	0.3503981797497156	0.45790671217292384	0.41325369738339024
33.700469970703125	2.3456029891967773	train	0.9562564242999996	0.9427876568999995	0.22170138990000005	0.3630198004000001	0.2992155222500001	0.10505162418500001	0.651497914296549	0.7821387940841866	0.7081911262798635
34.71968078613281	34.13593292236328	train	0.9452290193	0.4379779408	0.3481596189999999	0.05732302882000001	0.30638657639999994	0.023020762129000002	0.7015547971179371	0.3414865377322715	0.523037542662116
62.59710693359375	-10.172231674194336	train	0.9816942095	0.9632487833000004	0.8675945049999997	0.3772200400999999	0.43586376229999996	0.17141403768000008	0.931740614334471	0.8579825559347743	0.9247724687144483
32.06416320800781	-0.2047574818134308	train	0.9493284856000004	0.9612491306999996	0.31270424620000004	0.3288763807	0.4000627171000001	0.108615895055	0.7434584755403867	0.7992036405005688	0.7821387940841866
61.91859817504883	-16.99584197998047	train	0.9873052145000004	0.9247437100999996	0.9412582306999993	0.3712530449	0.34907200870000005	0.3053689665000001	0.9076602199469094	0.8285930982176716	0.8986063708759955
32.87396240234375	19.181297302246094	train	0.9615353574	0.8364021232000001	0.5480438905	0.20554905505999996	0.4121061776999999	0.056808155115000016	0.8278346605991658	0.655100492984452	0.7565415244596132
38.43367004394531	-11.61847972869873	train	0.9764025820999996	0.9678429312000001	0.3877105873000002	0.4196282041999999	0.42257976350000004	0.2507382288900001	0.8414865377322714	0.8985589685248389	0.8987485779294653
-57.73678207397461	-43.134708404541016	train	0.02675165184099999	0.2694476945	0.031173703616999997	0.04361134713000001	0.06420179078	0.01793771339099999	0.14865377322715206	0.2148274554417899	0.16510238907849828
-35.32193374633789	-16.20694923400879	train	0.02793583823922	0.5966559418999999	0.03023181350799999	0.07401059019999999	0.052088686619999984	0.011556217999000005	0.11016306408797877	0.2364429275692074	0.1585608646188851
27.973865509033203	8.12720775604248	train	0.9449110026999996	0.9062585501	0.4472984215	0.27923953129999995	0.4674116320999999	0.13329657336	0.7986348122866893	0.7286689419795221	0.7774459613196815
32.00920867919922	31.505170822143555	train	0.9488470035	0.6113586604000003	0.3340322124999999	0.07354091450000003	0.2790701638	0.017104382478000002	0.687334091770952	0.38794084186575656	0.5386803185437997
35.5365104675293	25.005247116088867	train	0.9729194249	0.6233891099000001	0.5762659668999998	0.09207484134999994	0.3713017684	0.028917315473000003	0.8475540386803185	0.4882442169131589	0.6995164960182025
38.29301071166992	-7.880315780639648	train	0.9692554287	0.9519914332999996	0.3172658098000001	0.4077991753999997	0.3469275166	0.17992675589999998	0.7535077739855897	0.8430034129692833	0.8138509670079636
35.83317184448242	-5.4730224609375	train	0.9740736254999998	0.9612961463	0.2638519696999999	0.3638045182999997	0.3493007632000001	0.1249756806	0.7481987106560485	0.8270762229806597	0.8046075085324231
62.14332580566406	-11.436675071716309	train	0.9831804307999992	0.9687789790000002	0.8588076635999998	0.4227022357	0.4738037751000001	0.2902286769099999	0.9465301478953356	0.909935532802427	0.9584755403868032
-8.36957836151123	11.157538414001465	train	0.36037840810000005	0.7689626613000001	0.3044344004	0.20956838542999998	0.5121825320000003	0.09388930948700004	0.6757679180887372	0.6503602578687903	0.6552901023890785
-51.715484619140625	-33.6026611328125	train	0.029642348059999987	0.31038758399999994	0.033475793014999984	0.04742331755000001	0.05959976974000001	0.012978062854699995	0.1596511186954873	0.18278346605991658	0.15628555176336745
57.86542510986328	-7.927456378936768	train	0.974767978	0.9619938311999998	0.7287179562999999	0.4449836047999998	0.5061593724	0.2180305234	0.919605612438377	0.8860447478194917	0.9368600682593857
49.12053680419922	-26.719127655029297	train	0.9946619901000004	1.0065410911	0.6300803733999999	0.7059966498000001	0.301244038	0.6644456952999999	0.8640500568828213	0.9844520288206295	0.9493742889647326
42.19247055053711	12.718647956848145	train	0.9648362929000001	0.9446728215000001	0.4436365478	0.28572448500000003	0.19787981993000006	0.12853151994000006	0.7106560485400076	0.7536973833902162	0.734641638225256
-58.178123474121094	-37.13718032836914	train	0.030249297290500007	0.25602421270000003	0.033865835554	0.042319461639999986	0.06616805795000001	0.011703828283950002	0.1831626848691695	0.07243079256731134	0.11376564277588169
17.061412811279297	4.6602606773376465	train	0.6589187105000001	0.9614762583999996	0.3104257259	0.32877123750000004	0.3948771045999999	0.034636824299999994	0.6886613576033372	0.7572999620781191	0.7204209328782707
-1.0883532762527466	31.271709442138672	train	0.6434350774	0.4625631093000001	0.17339263589999998	0.06317218074	0.27585184290000003	0.014219496621	0.5354569586651498	0.2914296549108836	0.3939135381114903
-40.067867279052734	-12.191940307617188	train	0.07121055064999998	0.5690812111000002	0.07685903095999999	0.10665171053000004	0.12804286198000006	0.021479843563999998	0.3486916951080774	0.43117178612059154	0.39675767918088733
-37.621944427490234	-19.783004760742188	train	0.046234600347000006	0.5830136025000001	0.056783464030000015	0.09615119248999998	0.08644580050999999	0.013667554667399995	0.2901023890784983	0.3627227910504361	0.33176905574516496
-21.50775718688965	-12.054248809814453	train	0.038602449199	0.7714611244000001	0.039691885	0.20983806165	0.06679450691000001	0.035065595049999995	0.22772089495638984	0.6158513462267728	0.42605233219567695
-23.24212646484375	-0.03110215812921524	train	0.08609911074299999	0.34941165029999977	0.05018420279	0.05595489070999994	0.07173652297000001	0.013153195559499998	0.28062191884717486	0.22203261281759576	0.2369169510807736
61.10727310180664	-6.704374313354492	train	0.9711258750999998	0.9596065495000002	0.5913942382	0.4012507795999998	0.5526524876000003	0.20376339494000004	0.8972317026924536	0.8644292756920744	0.914391353811149
32.50156784057617	-1.3420602083206177	train	0.9610521423	0.9745037002	0.3267590621999999	0.401564595	0.34880117650000003	0.13900604095000002	0.739097459233978	0.8778915434205538	0.8250853242320819
40.28971481323242	15.19251537322998	train	0.9295003109000004	0.8283727537000004	0.21701001768999995	0.20011379141	0.29672445684	0.084103422343	0.6253318164580963	0.6653394008342813	0.6308304891922639
-27.64869499206543	6.1144819259643555	train	0.331745279	0.7516990407999999	0.16281969533999996	0.14950565150999995	0.19780313001999988	0.0144865512543	0.46359499431171786	0.49146757679180886	0.4778156996587031
14.722197532653809	-2.4571292400360107	train	0.6616288361000001	0.9442764043999999	0.3172706578000001	0.34774014700000017	0.4692074597000003	0.12614727108999998	0.7214637846037163	0.78517254455821	0.7589590443686007
57.09239959716797	0.014427468180656433	train	0.9625482820999998	0.9439990492	0.6707744488000001	0.34851217830000003	0.42798852200000004	0.16949694125000006	0.8585513841486537	0.8022373909745925	0.8542377701934016
57.91405487060547	-2.2140092849731445	train	0.9794594790999998	0.9426735025	0.7848516214999997	0.31648203329999997	0.3178284357	0.13861427063999995	0.8661357603337124	0.7705726204019719	0.8438566552901023
-19.133201599121094	18.370426177978516	train	0.3278877434	0.4077765119000001	0.10491816796000003	0.05666044753000001	0.15679636810000006	0.014713582910699997	0.4124004550625711	0.27910504361016303	0.33120022753128553
39.99223327636719	-7.012918949127197	train	0.9758990038	0.9640953296999996	0.2967018330000001	0.3885410158999999	0.2639964721000001	0.15876416652999994	0.7286689419795223	0.8587409935532803	0.8068828213879409
31.268028259277344	34.784759521484375	train	0.9221104193999999	0.4068432226000001	0.14538330284999998	0.05370855167999999	0.14171711118999994	0.019779554714000003	0.5221843003412969	0.3124762988244217	0.40059726962457337
-33.183868408203125	16.52433204650879	train	0.325374532	0.5701932192	0.058798642120000015	0.08494901796000001	0.08858778385	0.012874252973	0.3418657565415244	0.3132347364429276	0.32522753128555176
31.747867584228516	31.640295028686523	train	0.9583316068000002	0.6100036817	0.25513761195999995	0.08588069225	0.3563588878000001	0.023930313886000004	0.704778156996587	0.4467197572999621	0.5861774744027304
36.04659652709961	-8.45206069946289	train	0.9752535252	0.9634367077	0.4944517353999999	0.3977846944	0.2900176063000001	0.21828531463000006	0.7938945771710276	0.8771331058020477	0.8587883959044369
39.015323638916016	0.7716844081878662	train	0.9731281801	0.9609972526999996	0.2432410072	0.3348672852	0.2876421067	0.140167561307	0.7004171406901781	0.8185437997724687	0.7636518771331058
48.85679244995117	3.262899398803711	train	0.9726112386000004	0.9464318191999996	0.5537943045999998	0.2818311879	0.38712665559999976	0.09322330571500008	0.8485020857034509	0.7396662874478573	0.8122866894197952
0.28323742747306824	26.9095401763916	train	0.6590108370000002	0.4441827619	0.26511128079999996	0.09576540738000004	0.35133591659999985	0.015642139963000002	0.6446719757299962	0.3704967766401213	0.5022753128555176
-61.727664947509766	-34.01780700683594	train	0.0239944321101	0.18503743171	0.025481576597	0.038081448015000005	0.04703887771999999	0.0117573631373	0.055176336746302616	0.04872961698900266	0.03213879408418658
45.72101974487305	-15.617716789245605	train	0.9680204912000002	0.9453507506000004	0.5730063677000001	0.3583168133000001	0.4919915273000001	0.16279307213	0.8746681835419037	0.8088737201365187	0.8697383390216155
-38.017906188964844	-17.496623992919922	train	0.043245275636	0.5434634609000001	0.043430337154999984	0.08360226196999998	0.06759707393000004	0.013306307643999996	0.24611300720515739	0.31645809632157756	0.28014789533560863
-48.09947967529297	-38.27315139770508	train	0.02922866262300001	0.29150001210000004	0.034443214775	0.04681540558000001	0.06402906739999999	0.012647510377599995	0.17823284034888132	0.1645809632157755	0.15642775881683732
37.20227813720703	5.416829586029053	train	0.9689975467	0.9622002534999998	0.2759128922999999	0.3546330256000001	0.3442664932000002	0.099780780501	0.7332195676905574	0.8143723928706863	0.7849829351535836
6.804859161376953	3.639288902282715	train	0.6800084073000001	0.9350321252	0.20353418480000002	0.2800564064	0.2886385392999999	0.043149847599	0.6001137656427759	0.6973833902161548	0.6299772468714449
10.964234352111816	-8.790916442871094	train	0.6563137472999999	0.7753609462999997	0.2373025217000001	0.18200419880999996	0.29966237614999996	0.020934536780000002	0.5982176715965112	0.5756541524459613	0.5840443686006827
49.17159652709961	-10.819860458374023	train	0.9717164889000002	0.9613326387000002	0.5585571916	0.4110321402	0.4616658836000001	0.27333570474	0.8773227152066743	0.8862343572241184	0.9166666666666667
-6.358922481536865	32.34013748168945	train	0.6410446917999999	0.3826401468	0.29553155873000003	0.05686542873999999	0.267569853	0.015743142852	0.5929086082669701	0.28005309063329537	0.41666666666666663
-31.16741371154785	15.432320594787598	train	0.2848470102000001	0.5635856530999999	0.050403571900000006	0.06580072454999998	0.061136657270000005	0.0118259015873	0.2627986348122867	0.2188092529389458	0.2272468714448237
52.74239730834961	9.429317474365234	train	0.9785837701	0.9719512168000004	0.5692455321000002	0.4027842432000001	0.3034032546	0.10711664148999997	0.8316268486916951	0.8583617747440272	0.8697383390216155
51.296844482421875	-12.522574424743652	train	0.9797037692999996	0.9706004848	0.5433747051999999	0.4476995671	0.3515436304000001	0.27011161202999995	0.8515358361774744	0.9150549867273416	0.9151023890784984
52.72013854980469	-2.2081570625305176	train	0.9780659101000004	0.9707929742999998	0.6504285266999997	0.3731592858000001	0.4768174094	0.12664323479000006	0.9215017064846416	0.8549488054607508	0.9215017064846416
11.601838111877441	-3.5316390991210938	train	0.6313328381999999	0.9337153018999996	0.2096575779	0.35983828189999995	0.45063996009999996	0.08456117796	0.624004550625711	0.7622298065984072	0.6791808873720137
49.2349853515625	-0.5213717818260193	train	0.9803987337999998	0.9581418283000004	0.5938672376000002	0.3236599548999999	0.49137021439999995	0.12099728444499999	0.9207432688661358	0.7933257489571482	0.8839590443686007
33.43090057373047	-14.007108688354492	train	0.9664534791999996	0.9552577074999996	0.3858581680000001	0.3309052746	0.4943732008	0.1431841264	0.8263177853621541	0.8037542662116041	0.8344709897610921
-40.12937545776367	-22.976537704467773	train	0.039928269281	0.3683319272000001	0.040376971969999995	0.057758216049999964	0.07748278750999997	0.014051611729699995	0.2468714448236633	0.25331816458096323	0.24118316268486917
-32.965457916259766	-18.75135612487793	train	0.042553450298000006	0.4925159620999999	0.049679430940000005	0.08967493316000003	0.09931254586000003	0.017206035730400002	0.2849829351535836	0.37864998103905956	0.33717292377701935
-43.64873504638672	-26.784259796142578	train	0.038564960591999986	0.375017825	0.040695302300000014	0.05605439012	0.07484216276999997	0.013713315404	0.2427000379218809	0.24725066363291623	0.2354948805460751
58.43954086303711	-9.141596794128418	train	0.9685023922999996	0.9571690707	0.8049690974999999	0.41626082730000014	0.42457759420000013	0.2936866390000001	0.8841486537732272	0.8807356844899507	0.9169510807736063
39.76042175292969	-2.393007755279541	train	0.9768309304999998	0.9728119411	0.24922666669999996	0.3642873074999999	0.32968129299999993	0.16852139900000007	0.7406143344709898	0.8689799014031095	0.8213879408418657
5.176881313323975	32.17255401611328	train	0.6940529294000001	0.6327141668000001	0.233134914	0.08730005480000003	0.3218096779	0.017238586121999994	0.6399317406143344	0.43989381873340916	0.5381114903299203
52.11673355102539	-11.023702621459961	train	0.9770240395000004	0.9604510830000004	0.5900795592999998	0.3648923103999998	0.3312138745999998	0.12485633929000002	0.8456579446340537	0.8253697383390216	0.8592150170648464
-20.277626037597656	21.007089614868164	train	0.33411925290000005	0.3680254287	0.24915266439999986	0.06922635585	0.32785890980000004	0.029622793606999986	0.5659840728100114	0.3488813045127039	0.44553469852104666
-53.53140640258789	-25.030311584472656	train	0.030281342859	0.2842169317000001	0.033800015350000004	0.045455808530000016	0.06317170696	0.0126814423283	0.17500948047023132	0.15813424345847552	0.14974402730375425
-48.42490005493164	-28.647781372070312	train	0.02263950522970001	0.3282107461000001	0.022438219034	0.04488077624	0.04262411091000001	0.011301189805470005	0.03128555176336746	0.08285930982176716	0.03654721274175199
40.21620559692383	-8.122517585754395	train	0.9778946334	0.9649423663	0.2763420145	0.3671662900000001	0.3412646784	0.14217496072999994	0.7645051194539249	0.8485020857034509	0.8250853242320819
-20.675601959228516	8.777377128601074	train	0.30577257106	0.5814066020000004	0.17049741839999993	0.10801069802000003	0.2525676510799999	0.052465486887	0.46018202502844135	0.48388320060675016	0.47255403868031853
14.823844909667969	7.799068927764893	train	0.7165219314000001	0.9396093673	0.2808213377000001	0.30919501920000003	0.27329489875	0.10903279044	0.646188850967008	0.7483883200606751	0.6860068259385665
29.00607681274414	12.840888023376465	train	0.9706318928000004	0.8123080196000001	0.2451019073	0.19378913523999994	0.3954526584000001	0.07141991986800003	0.7527493363670837	0.6520667425104284	0.71160409556314
9.780138969421387	4.985864162445068	train	0.6686040326999998	0.9601703387999998	0.14937893294	0.3778196149000001	0.30665959515999985	0.07245069055	0.5720515737580584	0.8054607508532423	0.6767633674630262
-39.898712158203125	-30.185728073120117	train	0.04296525126999999	0.3910591079000001	0.046452505790000015	0.062090869959999975	0.09720448570999997	0.013052471815999995	0.2802427000379219	0.24744027303754268	0.25170648464163825
12.490226745605469	-10.439910888671875	train	0.7202121996999999	0.9458421543000002	0.3819010774	0.3676126174	0.3597361706999999	0.14198013575699994	0.7275312855517634	0.8092529389457717	0.7770193401592719
-63.8885612487793	-38.99119567871094	train	0.0224742487883	0.19003461359	0.023369117444500005	0.037754114881	0.04997830786999998	0.011394898821600006	0.05877891543420553	0.01763367463026166	0.02389078498293515
8.280012130737305	30.3303279876709	train	0.6996998887	0.6022223140999999	0.2908940428999999	0.08960706344000001	0.32554992019999995	0.017755582168999997	0.6744406522563519	0.416382252559727	0.5449374288964732
-11.853215217590332	16.717172622680664	train	0.3613132544999999	0.5929162527000001	0.2047339413299999	0.10001751058999997	0.16967697555999997	0.0383687321	0.4825559347743648	0.474971558589306	0.4766780432309442
8.430398941040039	-5.834005832672119	train	0.3999650362999999	0.9213296116000006	0.289946572	0.32625818770000004	0.3803435073999999	0.13151326205999994	0.6310200985968905	0.7567311338642396	0.6810295790671217
-1.9538391828536987	5.205084800720215	train	0.368904186	0.9250003767	0.15024231205999994	0.2833547636	0.14678252100000005	0.02078583949699999	0.44690936670458853	0.6528251801289344	0.537542662116041
-16.273788452148438	5.632864475250244	train	0.3536238809300001	0.7857649063	0.10961212236	0.1740241774800001	0.11994400807999997	0.02238185026800001	0.40936670458854757	0.5788775123246114	0.4974402730375427
1.4197096824645996	32.467262268066406	train	0.6391851270999998	0.5888342569999999	0.12885670562999998	0.11122940529000004	0.15852857416000007	0.0189933947342	0.4584755403868031	0.4353431930223739	0.4448236632536974
6.535181999206543	0.11506316810846329	train	0.7106549837999998	0.9447300268000002	0.23682414680000005	0.3855514708000001	0.27332353378	0.14590755087000004	0.6204019719378082	0.8160788775123246	0.7081911262798635
3.130539894104004	-2.122480869293213	train	0.6493825575000001	0.6138006927	0.14817567994999994	0.11116482059999996	0.17398561379	0.014717588691200002	0.4859689040576412	0.42813803564656805	0.4522184300341297
-48.60344696044922	-24.446001052856445	train	0.044832523019699984	0.3499598183000001	0.03520209022999997	0.04818750807999999	0.0530753951	0.01170342946965	0.18600682593856654	0.1285551763367463	0.14050056882821388
-18.197399139404297	25.577415466308594	train	0.2941457077400001	0.3014423916	0.09636607863000002	0.04720958225999999	0.11446116262999995	0.012703127007799998	0.3572241183162685	0.17102768297307547	0.24232081911262798
-55.902244567871094	-39.22926330566406	train	0.022169601673699985	0.2111636646	0.024413111321	0.039237968284	0.05118767147000002	0.011422325956800001	0.06427758816837315	0.02540766021994691	0.030147895335608646
33.30507278442383	-5.027446746826172	train	0.9546249768999994	0.9509028034999999	0.3290432937000001	0.34941344829999993	0.4010278893999999	0.14150999769500008	0.7593856655290102	0.8062191884717483	0.7963594994311718
-48.1455078125	-7.68087911605835	train	0.03291200557640002	0.5568269630000001	0.03469482835499998	0.07735167239999997	0.052812237779999986	0.0119872466929	0.15623814941221084	0.25464543041334853	0.19766780432309444
5.718986511230469	29.39568519592285	train	0.6716233181999999	0.6422324417999999	0.32269035059999995	0.09850697072999999	0.37786535990000014	0.024671046719999992	0.7013651877133107	0.49810390595373527	0.6123435722411832
64.76214599609375	-17.123672485351562	train	0.9917414396999996	0.9858928968000004	0.9323031396000004	0.5429515238000001	0.3297769541000001	0.31914861199999994	0.9000758437618505	0.9522184300341298	0.9584755403868033
-57.02309036254883	-40.65677261352539	train	0.020355984535829992	0.25631676090000005	0.022727210458399996	0.041914740360000015	0.053386135300000005	0.011926346277399994	0.06674251042851727	0.0887372013651877	0.05489192263936291
-11.923310279846191	7.905179500579834	train	0.3240232497999999	0.7682550786	0.07730742413000001	0.20408659119000006	0.14296499495000006	0.019684447566000005	0.38983693591202123	0.5729996207811908	0.4880546075085324
-45.3561897277832	-25.30153465270996	train	0.035932620409000006	0.3972082409	0.04186082062000002	0.06382743012999999	0.09171197310999996	0.0125683494571	0.2559726962457338	0.23758058399696624	0.23464163822525597
-54.88245391845703	-37.450992584228516	train	0.035440511884999984	0.2587566721999999	0.04108617744999998	0.04326509517	0.06427927224999999	0.011760156972127	0.21899886234357224	0.08608266970041716	0.13438566552901024
18.634504318237305	-5.0155768394470215	train	0.6746427511	0.9665907576999996	0.213587324	0.4645721133	0.4476864556000001	0.16544157788000002	0.6765263557072432	0.8869927948426243	0.7844141069397043
-65.98328399658203	-40.46997833251953	train	0.02529440966041599	0.15998461876999998	0.027967215748	0.036456543126	0.05369251140999997	0.013477538714899992	0.09613196814562003	0.1173682214637846	0.08262229806598408
33.865848541259766	-6.392063617706299	train	0.9749414610000005	0.9599231871	0.2717703927000001	0.3727322142999999	0.3885711012000001	0.13028122487000002	0.7775881683731513	0.8304891922639364	0.8243742889647326
11.626781463623047	-0.5538477301597595	train	0.6814418095000001	0.9223409689000002	0.16167902654000002	0.2813718243000001	0.3224391106000001	0.03984667991500001	0.5987864998103906	0.6884717481987107	0.6258532423208191
-57.711299896240234	-40.84617233276367	train	0.021881689280039997	0.20801888120000006	0.025271794592000005	0.03972788013119999	0.052760932150000016	0.012282967209399998	0.07356844899507016	0.08722032612817597	0.05773606370875996
-57.308589935302734	-21.17967414855957	train	0.025382239932400002	0.3599734756000001	0.027267399668200017	0.04919126230000001	0.05186528141000001	0.011994886607800001	0.08399696624952598	0.1594615092908608	0.09684300341296928
-65.0033187866211	-35.122135162353516	train	0.030095722246850008	0.19863249050999998	0.035449536920000004	0.0397094207	0.06965379598000003	0.011858290123300004	0.1966249525976488	0.06029579067121729	0.11660978384527873
-37.92698287963867	-24.603435516357422	train	0.034180895868	0.3653266006000001	0.039107413850000015	0.05724599016999999	0.08464201206000002	0.01629698145599999	0.23890784982935154	0.276640121350019	0.2521331058020478
-4.90238094329834	1.2066528797149658	train	0.3344410304999999	0.8962412878000002	0.09004897980000001	0.2678622847	0.19795279298	0.034280170115000015	0.4300341296928328	0.6678043230944256	0.5392491467576792
-46.045188903808594	-33.06319808959961	train	0.047600388165999985	0.2864185826	0.04015764347999999	0.04529201638	0.06774144257999999	0.012465578292000002	0.24649222601441031	0.15111869548729617	0.17918088737201365
33.76529312133789	-0.9307068586349487	train	0.9698229505	0.9544314201999996	0.24654043250000005	0.3851741195	0.28391937049999993	0.21464729788999992	0.6903678422449754	0.8492605233219569	0.7713310580204777
6.295875072479248	47.59927749633789	train	0.6521803347999999	0.7637595250999997	0.17173234273999996	0.16668151691	0.13870565301	0.013100927866499995	0.4895714827455442	0.48065984072810003	0.4837883959044369
-52.22835159301758	-21.230249404907227	train	0.0293147845056	0.395034095	0.030440677267999983	0.05303878	0.05080486999000002	0.0118353868222	0.11092150170648464	0.17406143344709898	0.12130261660978384
-22.06049919128418	-0.6994903683662415	train	0.3116514252600002	0.3746735147000001	0.08191999150000001	0.05745202813999999	0.10438088011000003	0.013851153810899998	0.35343193022373914	0.25199089874857794	0.290386803185438
30.76095199584961	2.351213216781616	train	0.9534998337	0.9557291754999996	0.21717072009999988	0.3687590497	0.2904571644	0.15157589997	0.6405005688282138	0.8295411452408038	0.7289533560864618
37.79307174682617	1.7849801778793335	train	0.9663201039	0.9515975725	0.20395894375	0.2593165896000001	0.23152900685000016	0.07408519043000003	0.6310200985968905	0.7279105043610162	0.6639647326507395
29.672346115112305	-0.7020708918571472	train	0.9318045415	0.9568383095000004	0.16407872126000006	0.3346678015	0.2874199680000001	0.09617382885	0.5957527493363671	0.7868790291998483	0.6777588168373151
32.21259689331055	4.151447296142578	train	0.9255401647	0.9430205338999998	0.28197972254000003	0.2967955709	0.32068070149999983	0.08812849070000006	0.6742510428517253	0.7368221463784602	0.6959613196814562
-48.365665435791016	-24.20351791381836	train	0.030770256612499998	0.3588131024999999	0.029817464192999993	0.050720735699999984	0.04711523582000001	0.012714878612999992	0.09745923397800531	0.1945392491467577	0.12400455062571103
-16.714374542236328	11.676671028137207	train	0.3252807823599999	0.7332171540000003	0.12846404794000002	0.16429609406999998	0.3211370490400001	0.028362750629000007	0.49184679560106176	0.5652256351915055	0.527019340159272
29.30942153930664	31.122453689575195	train	0.9488350045	0.6327193546999998	0.18606459595	0.08826054727	0.29904711900000003	0.030139543354999992	0.6236253318164581	0.4905195297686766	0.5533276450511946
-27.291128158569336	-12.315438270568848	train	0.26521443971	0.7551071615999999	0.07009011048	0.17572140726000005	0.15288463590999998	0.018754678546	0.3600682593856655	0.5458854759196056	0.4604664391353811
4.939951419830322	4.795773983001709	train	0.6533149353999999	0.7757258211000003	0.13709278139999995	0.18021852507	0.2610918073000001	0.027117305907	0.5206674251042852	0.5932878270762231	0.5516211604095563
11.429854393005371	-1.2130447626113892	train	0.6647158160999999	0.9180037632000002	0.23699791980000004	0.2701326481000001	0.3240731845600001	0.032469410725000016	0.6213500189609404	0.6725445582100873	0.6323947667804324
-31.339685440063477	-10.609687805175781	train	0.07507929840299997	0.4193490753999999	0.043797944609999986	0.05412921210000001	0.061314501399999985	0.01186039798377	0.25028441410693975	0.19131588926810772	0.20264505119453924
-33.70942687988281	4.4199090003967285	train	0.2988254219000001	0.5511111038000001	0.05876440187000001	0.07097068823	0.08501197169000001	0.013515963515000002	0.3136139552521805	0.2933257489571483	0.2999146757679181
-1.062860369682312	49.00513458251953	train	0.6347009762999998	0.6129968712000001	0.11391775543999995	0.09053052132000003	0.10061390945999996	0.012455336196100005	0.4133485020857035	0.35305271141448613	0.3768486916951081
-59.42147445678711	-44.586997985839844	train	0.016333508486	0.23355626570000004	0.013012846202400005	0.039739307242000005	0.040304145729999984	0.011629432930599998	0.009480470231323474	0.04702313234736444	0.015073947667804323
-38.83283233642578	-26.915525436401367	train	0.035135375046000006	0.3632888326999999	0.035190129449999975	0.05354438946	0.07813114600999999	0.013027959188099998	0.22449753507773984	0.2161547212741752	0.20591581342434584
-32.26742172241211	-14.7266845703125	train	0.054551001829500005	0.6483289749000001	0.0399581118	0.13416498003999994	0.07155904131000003	0.014049164734394002	0.25711035267349264	0.4584755403868032	0.367320819112628
31.56770133972168	2.368821144104004	train	0.9507222131999998	0.9463139542999996	0.2039224775999999	0.32619821989999986	0.3039985732399999	0.08714668663999997	0.6372772089495639	0.7567311338642396	0.6841581342434584
-55.41065979003906	-22.028322219848633	train	0.030116379890400027	0.3327674962000001	0.027353959168000017	0.04811277976999999	0.05040976013999999	0.012177910312100002	0.09897610921501705	0.15661736822146377	0.10409556313993173
35.7510871887207	2.6929855346679688	train	0.9600119692	0.9669971556999998	0.2388787044	0.3355843708	0.3363221952000001	0.07604800632000001	0.6871444823663254	0.8024270003792188	0.7420364050056882
-45.77202606201172	-31.6507568359375	train	0.05096699193499999	0.37656559759999997	0.036264274520000014	0.052135132799999984	0.059490741560000025	0.011724634217440001	0.2193780811528252	0.1541524459613197	0.16666666666666669
-7.760109901428223	6.485201358795166	train	0.3200815576499999	0.8093248722999998	0.08019525444000003	0.32099306389999993	0.18467888889	0.1351451314	0.40652256351915056	0.7284793325748957	0.5577360637087599
-53.884281158447266	-24.650894165039062	train	0.028374313303999994	0.2854095901000001	0.028046582256369988	0.04365676528	0.04808753867	0.0115910005363	0.08684110731892301	0.08532423208191126	0.06370875995449374
34.23942947387695	3.282278299331665	train	0.9699730135000002	0.9663067259	0.2767874885000001	0.3348629079000001	0.3460722357000001	0.10696955922000008	0.7381494122108455	0.8139931740614333	0.7878270762229806
35.66208267211914	-5.008125305175781	train	0.9723584237999999	0.9650751536	0.2443112559000001	0.3663378806000001	0.3778471719	0.12446565361	0.7466818354190368	0.8378839590443685	0.8083048919226394
-45.33493423461914	-26.84710693359375	train	0.056198519665000016	0.3604169640000002	0.04834910115	0.05496059928999999	0.08580412472999999	0.01761669637599999	0.2880166856276071	0.2787258248009101	0.27886803185437997
-32.913639068603516	14.414360046386719	train	0.3288609352999999	0.6025994734999999	0.05568224023999997	0.07779088517	0.06131286724999999	0.012422010533399995	0.30166856276071297	0.3094425483503982	0.305745164960182
37.65364074707031	0.38785824179649353	train	0.9734628099000004	0.9628501851000002	0.18916795056	0.33154646889999995	0.32658885320000003	0.13473878901400008	0.6924535456958666	0.8183541903678423	0.7572525597269624
-20.77617073059082	-8.701719284057617	train	0.31794611120000016	0.8445743651000001	0.16084510282999998	0.2729616642000001	0.27139531362	0.10160246367500003	0.47705726204019716	0.6985210466439136	0.5713879408418657
5.53176736831665	5.891955852508545	train	0.6635136154000001	0.9243393251000004	0.13208878176000002	0.29195859769999993	0.27138925490000004	0.05931397816999999	0.5388699279484263	0.7059158134243458	0.6042377701934016
-45.38001251220703	-24.75465202331543	train	0.032265052840500005	0.4083220734	0.03369795686500001	0.05978624853999999	0.05815007628	0.017914887532	0.16552901023890784	0.313803564656807	0.24075654152445963
-25.70002555847168	27.704362869262695	train	0.28754539466999995	0.20081343175	0.05045052638999999	0.03796943761999999	0.054733173790000034	0.011503159494999995	0.24288964732650742	0.02768297307546454	0.12613765642775882
-27.317737579345703	-11.399659156799316	train	0.05445281302000003	0.6014036497999997	0.04215220529	0.11877902848000005	0.07069954998	0.0127923020237	0.260523321956769	0.3797876374668184	0.3253697383390216
-16.813749313354492	-6.695733070373535	train	0.6538934697000001	0.6405423510000001	0.12606911769	0.09187916032000004	0.2334858691	0.01568521413800001	0.5043610163064088	0.4406522563519151	0.46843003412969286
28.91636848449707	6.0400261878967285	train	0.9080454990000004	0.9583370391	0.2287451952	0.3325986997999999	0.3891437514	0.086821740327	0.6786120591581343	0.7838452787258249	0.725967007963595
-22.299835205078125	8.799832344055176	train	0.2947342075500001	0.5944117444999998	0.060094606729999986	0.07606216342000004	0.08184634842	0.012398816504230002	0.3107698141827835	0.29408418657565416	0.2999146757679181
-22.64725112915039	8.836258888244629	train	0.32740972179999994	0.6094118589999998	0.08911104030999999	0.08778027131	0.10156816681000004	0.0125067531125	0.3718240424725066	0.34376185058778913	0.35381114903299204
38.57500076293945	2.6133010387420654	train	0.9705785404999999	0.9589123066999994	0.20167541040000006	0.2923594871	0.2922949021599999	0.08475484090999999	0.6734926052332195	0.7624194160030338	0.7113196814562002
-59.53956604003906	-46.50761413574219	train	0.0140252469395	0.2412144491000001	0.007686319291399995	0.040115623539	0.03383853370060001	0.011169102319300005	0.0032233598786499808	0.02256351915054987	0.004266211604095563
-32.91373062133789	13.312300682067871	train	0.33083613140999985	0.6061084458000001	0.07183536218	0.08112823920000002	0.06603426286000001	0.012173529560700004	0.32897231702692453	0.3088737201365188	0.3171217292377702
10.9300537109375	15.94043254852295	train	0.6337128118999997	0.7681510292000001	0.11384482068000006	0.15469775612	0.24839075102	0.018591525902	0.48236632536973834	0.5409556313993175	0.5093856655290102
-56.949859619140625	-27.812334060668945	train	0.03662114117687999	0.2606470088500001	0.025320483954400005	0.040312330052000016	0.04320364454999998	0.011485436954	0.08930602957906712	0.04702313234736443	0.051763367463026164
-26.25415802001953	-9.515121459960938	train	0.05891555260900004	0.5686366334	0.037705324760000006	0.08413392446000001	0.05336980125	0.011858573307100004	0.20553659461509288	0.26204019719378085	0.22724687144482364
-49.00843811035156	-25.229047775268555	train	0.039329681955	0.3389384405	0.03565979139999999	0.05138744457999999	0.05544234706999998	0.013390941564399994	0.18543799772468716	0.21141448615851346	0.18543799772468714
-22.66937255859375	27.6817569732666	train	0.33091494323000004	0.2501394143000001	0.09626211679	0.040596612560000016	0.11414704273999997	0.014943673583530001	0.3875616230565036	0.16249525976488435	0.25085324232081907
33.72641372680664	3.060488700866699	train	0.9657368127000002	0.9445428316000002	0.25649417359999993	0.3394337933999999	0.356934267	0.11884185770999997	0.7214637846037163	0.7789154342055365	0.7544084186575655
-18.765867233276367	14.662487983703613	train	0.3088623865599999	0.5843993880000001	0.07467968369000001	0.08263298981000004	0.09790229756	0.012398884300000006	0.34205536594615094	0.3003412969283277	0.3156996587030717
-39.58241653442383	-26.737018585205078	train	0.029405366953300007	0.356949675	0.031903592877000016	0.05131618113000002	0.060168233230000014	0.011950019009999995	0.15358361774744028	0.16135760333712554	0.13879408418657566
-16.94363784790039	8.669848442077637	train	0.35107797414	0.6412006847999999	0.2119529525199999	0.09766798655999999	0.22787466739	0.015774087792000003	0.5054986727341676	0.45051194539249145	0.4732650739476678
44.726749420166016	6.18257999420166	train	0.9636196604	0.9505852911	0.3815577913	0.3410074242000002	0.35996997500000005	0.11736547866	0.7671596511186954	0.7885855138414866	0.7940841865756542
38.338985443115234	4.950689315795898	train	0.9693676331000004	0.9509328378000004	0.2641163866999999	0.2842388825999999	0.28130920314	0.11017356951000004	0.6964353431930225	0.7557830868411073	0.724118316268487
60.43965530395508	-6.911859035491943	train	0.9821176631999999	0.9729739017999998	0.8126068944000002	0.4355116544999999	0.3889248249000002	0.18123891358	0.9108835798255592	0.8976109215017066	0.9397042093287827
-47.967044830322266	-33.697025299072266	train	0.0418582278704	0.3053847756999999	0.04021914115999998	0.04789480562	0.06636207457999997	0.012024641431399998	0.2347364429275692	0.14448236632536973	0.17093287827076223
-37.42396545410156	-14.536652565002441	train	0.02810695751700001	0.6103559127	0.027798762037	0.09787528081	0.04823911772999999	0.013867207983	0.0845657944634054	0.3983693591202124	0.24374288964732652
-58.835670471191406	-37.03815841674805	train	0.02703774312000001	0.2199437513	0.032670641599999994	0.041353878765	0.06310328310999999	0.012675207794399998	0.15547971179370498	0.11167993932499054	0.11490329920364051
-32.717552185058594	-8.926648139953613	train	0.04473710971200001	0.5551275224999999	0.036967451859999986	0.07839166356000002	0.05526954095999998	0.012021005946200002	0.19908987485779295	0.25862722791050435	0.22255403868031853
-20.066436767578125	23.300216674804688	train	0.32515229584000005	0.2900364666	0.22536685146	0.047725983285000016	0.18726876563	0.013525160220999994	0.48331437239287073	0.19226393629124006	0.30887372013651876
28.337900161743164	33.897769927978516	train	0.9627361764000004	0.6067180279	0.20783923640000002	0.07426560719000003	0.10941761000999999	0.017818154889	0.5699658703071672	0.39040576412590067	0.4714163822525597
-52.56081008911133	-22.863574981689453	train	0.03936458265443	0.3749114006	0.035069103268000015	0.05938294130000001	0.05342224391999999	0.015086498330999988	0.17614713689799014	0.2713310580204778	0.2184300341296928
-41.3372917175293	-29.314668655395508	train	0.04761066795299999	0.3850039023999999	0.038653936539999996	0.05044493068000002	0.06317934940999997	0.011588061519999995	0.23397800530906332	0.13993174061433447	0.16751990898748578
37.267513275146484	-1.9157811403274536	train	0.9790432928999996	0.9588362163000004	0.2600863331	0.3352989162000001	0.2651874904500001	0.2471238078300001	0.7222222222222222	0.8424345847554039	0.7906712172923778
-59.99612808227539	-29.067358016967773	train	0.0186802831193	0.23902165033999995	0.013817995509199998	0.039172497412	0.03331718261	0.011082966788000002	0.005877891543420554	0.017823284034888132	0.004835039817974972
-38.2649040222168	-21.502206802368164	train	0.03450182073399999	0.3899873929000001	0.040162258376999986	0.057460147719999986	0.060741801929999985	0.012553946555000013	0.2043989381873341	0.22468714448236635	0.20449374288964733
-37.83626174926758	-15.496386528015137	train	0.05901074636700001	0.6111319855000005	0.04125745451000001	0.08756804437999999	0.05575684202	0.011900404803	0.22241183162684872	0.31152825180128935	0.2639362912400455
37.7681770324707	-6.713821887969971	train	0.9646053325	0.9641565179000001	0.30288236360000004	0.3972625564000002	0.3286490279000001	0.24569056020999994	0.7258248009101251	0.8837694349639742	0.8188282138794084
33.56673049926758	-13.96054458618164	train	0.9698682511	0.9486518476	0.4158863825	0.3277958049999999	0.5392257543999999	0.24365574894999995	0.8496397421312096	0.8141827834660599	0.8572241183162685
-40.08479690551758	-14.735472679138184	train	0.026764747429400004	0.6049486292999999	0.031362484394	0.08662576128000002	0.05288034728999999	0.015397981807999991	0.11205915813424346	0.39192263936291244	0.2554038680318544
-9.39442253112793	3.7703070640563965	train	0.3149044486999999	0.7717963087999999	0.07894851458000003	0.16344690495999994	0.11316699513999995	0.017918017544999998	0.36253318164580967	0.5434205536594615	0.45961319681456203
-54.37425231933594	-35.67765808105469	train	0.0362324176124	0.2548965064	0.034252972732999994	0.04199357577999999	0.05488609235999999	0.011721895345800004	0.1727341676147137	0.071482745544179	0.1075085324232082
33.355716705322266	-2.826815128326416	train	0.9673203353999998	0.9412345201000004	0.3560737037000001	0.31968030079999993	0.4911752457000002	0.18221900814999986	0.8187334091770951	0.7844141069397041	0.8196814562002275
38.83634567260742	5.939707279205322	train	0.9653494702000002	0.9348324763	0.22476899039999995	0.2721620261000001	0.31677896885	0.08643004428500001	0.6795601061812665	0.7171027682973076	0.6891353811149032
56.13629913330078	-2.56057071685791	train	0.9770849651	0.9603274889	0.7298584582	0.33479724559999985	0.3889640619	0.13082576967	0.8921122487675389	0.8098217671596512	0.8781285551763367
-18.20693588256836	24.344432830810547	train	0.2956661730599999	0.31602106409999986	0.13760607592	0.056462427159999974	0.22139699489999998	0.015062412537999998	0.424914675767918	0.2500948047023132	0.3198236632536974
-23.253219604492188	11.16161823272705	train	0.3323070692	0.6178659065	0.11015526148	0.09062956268999996	0.10691399763000002	0.015174172822999994	0.39211224876753886	0.4165718619643534	0.40571672354948807
56.664695739746094	-8.696605682373047	train	0.9783669442	0.9533061618999996	0.6623019216000001	0.3658071731000001	0.4264300005999999	0.23506954579999995	0.9084186575654153	0.8430034129692833	0.9060011376564278
62.70062255859375	-6.762607097625732	train	0.9730562302999995	0.9626639559000002	0.6570948381000001	0.3893074113000001	0.3798061831	0.22391915788999994	0.8651877133105802	0.8746681835419037	0.9032992036405005
-38.94297790527344	-13.99836540222168	train	0.044201372252000014	0.5806751370999996	0.036999003233	0.08175266107000001	0.05656796544000001	0.011871809844399998	0.20212362533181646	0.26488433826317787	0.22781569965870307
-50.695587158203125	-33.308589935302734	train	0.027824663541100005	0.283680682	0.03091815523	0.04576484761999999	0.05452230173000002	0.0121585199078	0.12248767538869927	0.13746681835419036	0.10637087599544938
-39.2261962890625	-23.31876564025879	train	0.032317664574100013	0.3741200259000001	0.031090889748	0.05474720697000001	0.050653492969999984	0.011534770526400005	0.12343572241183164	0.14334470989761092	0.1110637087599545
-32.58209228515625	-19.646133422851562	train	0.04214886848599999	0.7333232671999999	0.038741060444999996	0.17494387866	0.06790237940999998	0.015671113717999997	0.23492605233219566	0.5136518771331059	0.3859499431171786
-36.280235290527344	-18.03874397277832	train	0.030800012746999995	0.5741292323	0.034396056521500004	0.08150392782	0.05823545020000001	0.011810314419	0.16685627607129314	0.2554038680318544	0.20378270762229805
30.551923751831055	35.85006332397461	train	0.9654125649999996	0.3783206736000001	0.18698462629	0.052280056499999984	0.15411306414999998	0.016637007371	0.5923397800530906	0.2718998862343572	0.40955631399317405
32.49158477783203	-13.469334602355957	train	0.9424339107999996	0.9447286861999996	0.2380658774999998	0.4043539666	0.4155137639	0.21126761827	0.7051573758058399	0.8388320060675011	0.7782992036405005
-30.012380599975586	-11.45351791381836	train	0.046037240818	0.5985011647000001	0.03669267375999999	0.08273403812999998	0.06575477333999998	0.012654943561199998	0.23132347364429276	0.32499051952976865	0.2787258248009101
-50.62484359741211	-6.726683139801025	train	0.02691625850100001	0.5817699629000002	0.024625187309	0.07460829616999996	0.04131600479999999	0.011545974893599995	0.04683352294273796	0.22241183162684872	0.11561433447098976
-50.293643951416016	-31.559547424316406	train	0.027543609509000002	0.25711704360000004	0.033806668815	0.04462038935000002	0.058820004749999995	0.013130156541600001	0.15017064846416384	0.15566932119833143	0.13239476678043233
-65.36174774169922	-40.25865173339844	train	0.01834102072455001	0.133643852363	0.018865103496999998	0.035008321764000004	0.04583575011	0.011714748297200005	0.02559726962457338	0.036973833902161544	0.01706484641638225
-41.554351806640625	-32.351539611816406	train	0.03914260976709999	0.3944965511	0.04567871836	0.06429524224	0.11471902825999995	0.02686118829100001	0.2849829351535836	0.3492605233219568	0.3198236632536974
-46.16093826293945	-5.4642014503479	train	0.026593811660999996	0.402381851	0.022250297900599996	0.046365793050000007	0.04239965837	0.011275777945400002	0.040955631399317405	0.11585134622677284	0.052047781569965874
46.8846321105957	12.020238876342773	train	0.9465789396	0.9377415383999996	0.3675336488000001	0.3800221059000001	0.09479743177000001	0.081197589475	0.60580204778157	0.7736063708759954	0.6754835039817975
-55.84082794189453	-32.52761459350586	train	0.0323842680523	0.24424904949999995	0.032811889235999994	0.041647624639999985	0.05081299987000002	0.011807365997199998	0.13310580204778158	0.07148274554417898	0.0810580204778157
-55.88349151611328	-21.900659561157227	train	0.0253534964525	0.3629909214000001	0.026354227105400013	0.04963213437	0.047068372269999985	0.011914808023340004	0.06010618126659082	0.15547971179370498	0.08063139931740615
54.99562454223633	-21.992321014404297	train	0.9833781092	0.9985013579000004	0.5454161711	0.7838306555999999	0.3904089168000001	0.22881742667	0.8811149032992036	0.9537353052711416	0.9496587030716723
15.681102752685547	4.838459491729736	train	0.6683532166000002	0.9508067276000004	0.3541060729	0.3300928326000001	0.3662072746	0.02286047083900001	0.7009859689040576	0.7081911262798636	0.6998009101251422
-57.1108283996582	-18.970687866210938	train	0.022649753111999998	0.3799020236999999	0.019280387548699998	0.04528417811999999	0.044310772501	0.011326342985284002	0.029958285930982178	0.10238907849829353	0.043515358361774746
-47.4055290222168	-10.062982559204102	train	0.03603736058699999	0.6839891654000001	0.032556328427	0.11993133015999999	0.05084285843999999	0.012120204253500005	0.14448236632536973	0.3991277967387183	0.27659271899886234
-44.045711517333984	-3.625847339630127	train	0.034885707505299984	0.3518662798999999	0.022892342528	0.05178876406999998	0.03808999029539999	0.011371354033000006	0.07034508911642018	0.11376564277588168	0.0668373151308305
57.64176940917969	2.8849470615386963	train	0.9776352305	0.929011841	0.8567509990999999	0.2974937079	0.3331343956000001	0.07906324999	0.8727720894956391	0.720894956389837	0.8196814562002275
-4.667530059814453	46.626380920410156	train	0.5336592879	0.3320787493	0.11455028032000004	0.048345013089999986	0.07595219614	0.011867197542784995	0.382062950322336	0.13860447478194918	0.2347838452787258
-37.69955825805664	-7.874125957489014	train	0.03218380604	0.5559159193000001	0.03245591773800001	0.06376681785	0.05024952380000002	0.011614051849000004	0.12836556693211984	0.1979522184300341	0.1427758816837315
-65.70987701416016	-43.484527587890625	train	0.0231338782404	0.16314394655800002	0.018742615249000002	0.03525532440999999	0.05017937288799998	0.0130517030837	0.052901023890784986	0.10542282897231703	0.05204778156996587
8.599384307861328	33.693729400634766	train	0.6696586524000001	0.6309238113000002	0.19390832221000004	0.08397317448000002	0.26672171796000005	0.013945927038600002	0.5764125900644671	0.39742131209708004	0.4793799772468714
33.49470520019531	18.673215866088867	train	0.9539449040000004	0.8608262197999998	0.4860838677	0.2441147613	0.4918495622000001	0.037611571814	0.8236632536973834	0.6560485400075843	0.7555460750853242
-10.835848808288574	37.40721130371094	train	0.5753995911000002	0.3030539559000001	0.10530851537999997	0.042834100740000006	0.09196586048000002	0.011749245796199998	0.3928706863860448	0.10163064087978764	0.22312286689419797
-0.04689032956957817	36.480533599853516	train	0.6615263565999999	0.5506687598	0.2477792560000001	0.05512309097	0.278675385	0.012358018508699995	0.6008722032612818	0.23056503602578685	0.38936291240045506
13.464241981506348	24.007780075073242	train	0.6902795122999997	0.8774187119	0.321200416	0.2276555569300001	0.6893539055999999	0.039139091738	0.7720894956389838	0.6573758058399696	0.7279579067121729
14.355449676513672	24.362014770507812	train	0.7198909494999997	0.7724910274000001	0.4731978007	0.16897872188000004	0.5670831675999999	0.021881745858	0.8065984072810012	0.5671217292377703	0.7151592718998863
-20.056631088256836	-1.476259469985962	train	0.05913825095899997	0.3731411684999999	0.04320268455499999	0.05450056589999999	0.05825494387000001	0.011756988942499998	0.23587409935532802	0.16363291619264317	0.1823094425483504
-60.68692398071289	-31.429954528808594	train	0.03305251993304999	0.27297840030000003	0.030205251938000013	0.04224048494499997	0.04880666078999999	0.011393989367000005	0.11623056503602579	0.053469852104664393	0.06797497155858931
9.599225044250488	-0.8033264875411987	train	0.7009528075	0.9588249425	0.27845762710000005	0.4413775742000001	0.32737360819999983	0.13156597865000005	0.6689419795221844	0.8500189609404627	0.7572525597269624
-52.29576110839844	-15.834693908691406	train	0.042737886277299984	0.5730159404999999	0.031527077160000014	0.07214896812000003	0.048651740420000006	0.011572171743700002	0.14448236632536973	0.2133105802047782	0.16112059158134243
7.9350762367248535	24.776643753051758	train	0.6646309507000001	0.6061120021	0.17605310005	0.07602253096000003	0.4545625506999999	0.012668204161000002	0.6514979142965491	0.3193022373909746	0.47582480091012513
-38.20041275024414	-26.45254898071289	train	0.038431311195000005	0.3862870694	0.03348603319799999	0.04882588671000001	0.051160449749999976	0.011601207282200002	0.1541524459613197	0.13898369359120213	0.1268486916951081
32.94820785522461	22.501380920410156	train	0.9497733606000004	0.8096752631999999	0.7110169505999999	0.16684678913000006	0.4803508283	0.023350093273999985	0.8543799772468713	0.5891164201744407	0.7536973833902161
4.235894680023193	47.39986038208008	train	0.6699744376	0.7629047634999998	0.19080242390000002	0.14909696965000002	0.10455780214000003	0.012943052625100005	0.5005688282138794	0.4651118695487296	0.47767349260523323
-46.96343231201172	-32.130859375	train	0.053125510749	0.3727105071	0.038529239431999984	0.05120250577999999	0.05805330277000004	0.0120837391464	0.21956769055745165	0.17595752749336369	0.1804607508532423
-56.95721435546875	-32.67667007446289	train	0.065052113652	0.2989077245999999	0.039664016464	0.04460964173000001	0.05780888537999997	0.011525539800500004	0.22658323852863105	0.0889268107698142	0.14021615472127416
30.042490005493164	22.693531036376953	train	0.9573017112999996	0.7416897614000003	0.5311370973999999	0.09965199237	0.6271341361999999	0.016752460908	0.854190367842245	0.4797117937049678	0.699089874857793
-23.402585983276367	-3.8991034030914307	train	0.2739890943	0.5932225662	0.07155814197999999	0.08853555554000002	0.07413528466000001	0.014077610241439997	0.30602957906712175	0.366325369738339	0.3415813424345847
20.701622009277344	-6.623455047607422	train	0.6692584245000002	0.9750528048	0.3729798308000001	0.6477658739000002	0.8159610397999998	0.16841176430000002	0.7792946530147895	0.9199848312476299	0.8761376564277588
6.771629333496094	23.537418365478516	train	0.6464568524000001	0.42495672500000015	0.2769671698	0.051129324329999976	0.6261042281999998	0.013017404622	0.7011755783086842	0.23511566173682216	0.4564846416382253
-29.90704917907715	28.42488670349121	train	0.32418198158000006	0.3544444494999999	0.061720085719999984	0.04607530713000001	0.06098229682	0.011628685568	0.30166856276071297	0.11679939324990518	0.19155290102389078
-26.136886596679688	-16.972564697265625	train	0.035974636694400014	0.6432940828999999	0.03201320726199998	0.13315216155999998	0.047265741394	0.0117648978977	0.1260902540766022	0.3729616989002655	0.25199089874857794
-2.455164670944214	29.379112243652344	train	0.6701863234999997	0.4338318598999998	0.2506978317000001	0.06099378380999999	0.5115063494999997	0.019636113927	0.7083807356844899	0.332385286310201	0.521188850967008
8.497224807739258	43.070735931396484	train	0.6596218242999999	0.7624356862	0.21471326824999992	0.1412159513100001	0.16003968543	0.013687258588800004	0.5310959423587409	0.47952218430034127	0.5011376564277588
-28.663902282714844	18.35759925842285	train	0.23984962267	0.4052886913999999	0.050743942980000005	0.053886354209999966	0.060494164749999996	0.012132241802339998	0.25748957148274554	0.20401971937808117	0.21359499431171786
-25.72386360168457	18.761085510253906	train	0.3579363407	0.3931550855999999	0.16422861760999996	0.05328839271000002	0.09733863596999998	0.014024566365999998	0.4203640500568828	0.2521805081532044	0.31783276450511944
-62.5498161315918	-36.997772216796875	train	0.028180199377199986	0.20251510825000005	0.025166568802	0.037653130250000014	0.045856766180000015	0.011317242140300004	0.0657944634053849	0.016116799393249906	0.029294653014789535
-27.018590927124023	-17.32657241821289	train	0.0525850865812	0.7667817269000001	0.043964300620300004	0.2654193422	0.04635516654	0.018085778946799996	0.1844899507015548	0.5784982935153583	0.3956200227531285
-57.38064956665039	-12.728621482849121	train	0.030904554454000005	0.2853823507	0.033533134202000006	0.04330019702000002	0.05637387894	0.011441761047900005	0.15225635191505496	0.07167235494880546	0.09385665529010238
10.273420333862305	25.81659698486328	train	0.6932329589999999	0.6116575291999999	0.32175855299999995	0.06892198812999997	0.5532872601	0.013618046762999995	0.7614713689799014	0.3369359120212363	0.5615756541524459
-53.90294647216797	-10.047809600830078	train	0.0229001055807	0.6127474746000001	0.0198655708503	0.08780160387999998	0.035006940189999995	0.011382251183899999	0.019719378081152827	0.27284793325748957	0.1350967007963595
6.8630571365356445	44.99177169799805	train	0.6563618212	0.7469291167999998	0.222457625	0.11701909040999997	0.17197501481999994	0.012936976073599995	0.5360257868790291	0.44122108456579445	0.4835039817974972
-33.177085876464844	21.059438705444336	train	0.3159678493670001	0.5915466649000001	0.06861426279999998	0.07993580656000003	0.07215735678999997	0.012750496237200001	0.3236632536973834	0.31361395525218044	0.3174061433447099
-2.711775779724121	31.631986618041992	train	0.6228505894000002	0.3449358766999999	0.16598781738000004	0.04868957636	0.15544535983999996	0.012948738155699998	0.4685248388320061	0.19264315510049299	0.3017633674630262
64.50590515136719	-9.650283813476562	train	0.9791293971000004	0.9494013599	0.8660742927999999	0.3088322644	0.6559172916	0.09534582255000001	0.9592339780053091	0.754076602199469	0.8728668941979523
35.993690490722656	22.16811752319336	train	0.9434485557	0.6099987648999999	0.5726414511000002	0.08861782621	0.2525581632999999	0.020903259736000008	0.7271520667425104	0.4436860068259385	0.5994027303754266
-39.38697052001953	-7.8819661140441895	train	0.05611804894259999	0.5815896976	0.036890023779290015	0.07658817573	0.05228079660999999	0.011741408401000004	0.19719378081152827	0.2434584755403868	0.21274175199089873
-30.395999908447266	17.391807556152344	train	0.3328227529700001	0.6172431080999997	0.09619264843	0.06977611209	0.10106073029000004	0.0120051365974	0.37997724687144485	0.28896473265073946	0.32352104664391357
-6.057912349700928	47.902793884277344	train	0.3140357285600001	0.5920165694999998	0.06713031419000001	0.07474506168999998	0.07033568604000004	0.012397687952000002	0.3155100492984452	0.28896473265073946	0.29792377701934014
46.51604461669922	19.342077255249023	train	0.9435118572000002	0.7864858955000001	0.4549170256999997	0.13382357970999995	0.10404752828	0.014695007902000004	0.6321577550246492	0.5062571103526735	0.5684015927189989
-42.27011489868164	-7.665695667266846	train	0.030316209287500007	0.7344775899999999	0.03123155832299998	0.24283213100000006	0.043051730169999976	0.01253449581586	0.08987485779294653	0.47724687144482364	0.2901023890784983
5.2196245193481445	50.115394592285156	train	0.6220046794999999	0.8097361156000001	0.15681463218000002	0.21207605019999995	0.07482417633999999	0.012771530663499998	0.4059537353052711	0.5138414865377322	0.4633105802047781
35.23015594482422	21.06468963623047	train	0.7592125246999999	0.7930840444000001	0.5500391717999997	0.15837973237000005	0.2631105460900001	0.026069725719	0.7172923777019339	0.5858930602957906	0.6666666666666667
2.613466262817383	44.2977180480957	train	0.6291266556000001	0.6357412021000001	0.17240466760000006	0.08661593320000001	0.15298356774999994	0.012660575008999995	0.4732650739476678	0.36954872961698904	0.41339590443686003
13.463371276855469	26.243135452270508	train	0.676281248	0.7763873554	0.3869214923000001	0.13410948568999995	0.6316018174999997	0.019261901171000004	0.7804323094425484	0.5398179749715587	0.6861490329920364
-47.797977447509766	-13.327323913574219	train	0.02508185871955	0.6983322216000001	0.025361108014000003	0.11403088693000005	0.046671906350000014	0.011729114103700002	0.05536594615092908	0.36784224497535073	0.20705346985210465
29.596250534057617	22.002765655517578	train	0.9353312269	0.7857875414000002	0.5531414241	0.14099217044999998	0.5369947771999998	0.017779681742	0.8293515358361775	0.5369738339021616	0.7108930602957906
-34.59395217895508	-7.042356014251709	train	0.052058893017599986	0.6271684356999997	0.034187822367599985	0.09295732971	0.04799366723	0.012325787007799998	0.16685627607129314	0.36386044747819496	0.27175767918088733
37.75270080566406	24.242097854614258	train	0.9691050746999998	0.8700900014999995	0.7533151571000002	0.19859728090000006	0.2717391110399999	0.027334158249000002	0.8050815320439894	0.6291240045506257	0.734641638225256
-29.055593490600586	11.928574562072754	train	0.3333121574400002	0.6195178146	0.07218736181999999	0.08857143864	0.06990295789999998	0.014542787496999996	0.33921122487675387	0.40633295411452414	0.37912400455062567
-31.708892822265625	21.268396377563477	train	0.2885869651600001	0.4045969652	0.06009999995	0.05378417363	0.08003626654	0.012419128158000005	0.3069776260902541	0.21596511186954873	0.2502844141069397
-43.29198455810547	-3.4567809104919434	train	0.030084824107599988	0.4002008777	0.024819109770999992	0.04814827749999999	0.04244180398	0.011329863168700004	0.06370875995449375	0.12400455062571103	0.06783276450511946
-42.4906005859375	-14.638288497924805	train	0.047097795856	0.6225202764000002	0.04192114593000002	0.14334053683999995	0.09245425931000004	0.016620568162	0.27739855896852483	0.47667804323094426	0.38424345847554037
8.912242889404297	39.82200241088867	train	0.6442041125	0.7284402418999995	0.2574130392	0.10660260351	0.3467509498	0.013467714316599995	0.615092908608267	0.44008342813803564	0.5224687144482366
59.846168518066406	-10.703259468078613	train	0.9853286943999996	0.9616429340999996	0.9141652300000004	0.3680019893	0.6233751707	0.2041590373	0.972885855138415	0.8591202123625332	0.9364334470989761
43.544185638427734	18.685611724853516	train	0.9515889193000006	0.7513995329000001	0.6433350482000002	0.12437405610000002	0.22855979369999996	0.017181166922	0.7396662874478573	0.5077739855896852	0.6449089874857793
-57.763160705566406	-21.981691360473633	train	0.029106042886299997	0.3655169923	0.0331037566898	0.049139906599999984	0.06526601237	0.012504868735400005	0.16970041714069017	0.1875237011755783	0.16282707622298065
-38.72779846191406	-6.6917266845703125	train	0.25935007961	0.6963753022000002	0.062497873490000015	0.12114441529000004	0.06098560509000003	0.012020587344899998	0.27152066742510433	0.3955252180508153	0.3381683731513083
-25.03506851196289	16.367015838623047	train	0.24008328534000006	0.5808116329000002	0.07987821955000003	0.08074643055000003	0.08153054805	0.014649797580399991	0.3174061433447099	0.3458475540386803	0.33361774744027306
-46.5020751953125	-7.937737464904785	train	0.03765846098100002	0.5959922586999997	0.03239693707800001	0.0820432962	0.04884444076999998	0.011675161635729998	0.13689799014031098	0.26545316647705725	0.18956200227531284
-7.0635905265808105	35.624488830566406	train	0.6140681689	0.4335726981	0.32405029036	0.05885184034	0.19097257992	0.012472071331000005	0.5601061812665908	0.23720136518771331	0.3738623435722412
-46.0018196105957	-5.691274166107178	train	0.029310695265319986	0.5680540716	0.024535406651	0.06445822488	0.038811060547	0.011305125223930004	0.05309063329541145	0.1795601061812666	0.08916382252559726
53.601375579833984	11.455802917480469	train	0.9612822346	0.9349886043	0.4473746433	0.3284585125	0.26580574459999995	0.036401457044	0.729806598407281	0.7155858930602959	0.7259670079635949
-21.581857681274414	23.305618286132812	train	0.3495408021540001	0.28331326530000017	0.14304884742	0.04537890636000001	0.28287147267	0.012487421616999995	0.49507015547971184	0.1503602578687903	0.2895335608646189
31.919111251831055	22.276840209960938	train	0.9462432649999996	0.8358409375000001	0.6215896326000001	0.18011838075999995	0.6540899317000001	0.016660763578	0.8623435722411831	0.5699658703071672	0.7511376564277588
54.1416130065918	-23.211320877075195	train	0.9827034454000001	1.0015181833000002	0.4855147308000003	0.9003100648999995	0.45025733863999984	0.6843555528999999	0.8892681076981419	0.9890026545316647	0.9638794084186575
4.401637554168701	32.764102935791016	train	0.6663925852	0.7180370294	0.2475662274999999	0.11241594865	0.3932854988999999	0.013630346221999995	0.6655290102389079	0.4461509290860827	0.5563139931740614
-49.13571548461914	-13.364556312561035	train	0.033698951169	0.5939010514	0.03451765528799998	0.08807845487000003	0.050131897300000006	0.011740944270800002	0.1448615851346227	0.2802427000379219	0.20534698521046643
1.2151455879211426	41.70482635498047	train	0.6435512967999999	0.6175687564000001	0.23115253879999995	0.08098796084000001	0.12648129530000002	0.012775374626	0.5	0.3475540386803185	0.410551763367463
-36.15370559692383	-20.60074806213379	train	0.027882383143639996	0.7375240968999998	0.032060186389999995	0.16180821969	0.05606154452999998	0.012709320522	0.13272658323852862	0.45316647705726204	0.2984926052332196
40.658119201660156	21.560169219970703	train	0.9586193138999998	0.7986934997999999	0.5653417172999997	0.14410399316999994	0.2264429599600001	0.018267959594	0.7353052711414486	0.5489192263936292	0.659698521046644
-33.2132453918457	11.092803001403809	train	0.260088779602	0.5952711485999999	0.06715601307	0.07490867629000003	0.06853099797000001	0.012042427937999995	0.29313613955252177	0.276640121350019	0.28100113765642776
-50.82158279418945	-26.028291702270508	train	0.035619419933	0.3669341400000001	0.028589281271000005	0.04709611553	0.046697767049999984	0.011468676978	0.1075085324232082	0.11092150170648463	0.08532423208191126
-39.39790725708008	-6.880731105804443	train	0.054596471447999985	0.6531003601999998	0.03899556563	0.09840759558999997	0.053554307250000016	0.01214704986723	0.20743268866135764	0.37542662116040953	0.2977815699658703
41.466915130615234	22.4874210357666	train	0.9705340399	0.8900952379000004	0.5339813870000001	0.18287180459	0.4098434784999999	0.024600298087000004	0.8492605233219567	0.621539628365567	0.7606655290102389
13.03587532043457	-11.868027687072754	train	0.7168442275999998	0.9068873293	0.4996923606000001	0.24814677979000005	0.4757640687999999	0.030148426625999987	0.8001516875237011	0.6573758058399696	0.7430318543799772
-36.864376068115234	17.432601928710938	train	0.28181181475999983	0.6088159786999999	0.04951668982299998	0.07409219561000001	0.05712688375999999	0.011603808394200006	0.24630261660978384	0.2567311338642397	0.2420364050056883
5.4624924659729	44.04599380493164	train	0.6703684070000004	0.6208606908000001	0.18493371206000006	0.06709239564999997	0.15867947846000002	0.012332022815900005	0.5293894577171029	0.30394387561623054	0.39803754266211605
43.72655487060547	18.383543014526367	train	0.9326342536	0.7298820058	0.3044396262500001	0.10557492902000001	0.11327080185999998	0.013236948885	0.58968524838832	0.4334470989761092	0.5056882821387941
11.984674453735352	35.63691711425781	train	0.661591977	0.7655609154999996	0.20449973130000004	0.12936467221	0.4549689886000002	0.013790280654399995	0.6592718998862344	0.47857413727720893	0.571103526734926
-33.44589614868164	20.042932510375977	train	0.28228136345999993	0.4125220820999999	0.05265326278999999	0.048466962789999984	0.06267557957999999	0.015110444897999991	0.2692453545695867	0.2618505877891543	0.25511945392491464
-24.3271427154541	12.117233276367188	train	0.3295896847899998	0.6000235003999999	0.10930971451999998	0.07357405550999997	0.10017769254	0.013759507205959998	0.3828213879408418	0.3357982555934775	0.35310011376564276
-0.8349258303642273	43.33635711669922	train	0.6382282141999999	0.6447943730999997	0.15432545456999994	0.09036511102	0.11655937503000005	0.012884555672	0.4478574137277209	0.3928706863860447	0.4159556313993174
14.182247161865234	38.94816207885742	train	0.6354588185	0.7938214909000001	0.23158096640000006	0.17720396159999996	0.2663147114	0.014093575528399996	0.5523321956769055	0.5257868790291998	0.5381114903299203
-32.128421783447266	-19.864856719970703	train	0.07994420884400001	0.7395251681000002	0.06383420295	0.15719340844000002	0.19891996492999994	0.015382483882	0.3737201365187713	0.500379218809253	0.44340159271899887
-57.629783630371094	-10.601245880126953	train	0.006232641557400003	0.4115254396000001	-0.01659923407120001	0.045074953440000017	0.016675250599	0.013539529351099998	0.0005688282138794084	0.2248767538869928	0.1015358361774744
3.549346923828125	46.46205139160156	train	0.6583672385999999	0.736812514	0.11313029958999996	0.14525140741999998	0.09782171404999998	0.013207217422600002	0.44122108456579445	0.4584755403868032	0.4503697383390216
-47.371219635009766	-21.44332504272461	train	0.036512827168	0.3952370974000001	0.033867394924	0.053086944	0.051692810230000025	0.01184711987654	0.15680697762609025	0.17576791808873718	0.15102389078498293
50.529808044433594	-18.431528091430664	train	0.9801847865999996	0.9902876693	0.7185710111000004	0.6162694889000001	0.4313129941	0.5721966782999998	0.9173302995828593	0.9721274175199089	0.9724118316268486
-1.1860723495483398	47.016178131103516	train	0.3179929449599999	0.5816900650999998	0.07786403872999999	0.07445143431000002	0.07367180014000002	0.012000625977000001	0.332385286310201	0.2595752749336367	0.28668941979522183
-46.346458435058594	-34.41573715209961	train	0.03665957645299999	0.29162268500000005	0.03380229876	0.04456386235	0.05437654916	0.012346236774700006	0.16742510428517254	0.1427758816837315	0.13779863481228669
-30.829227447509766	-15.804754257202148	train	0.050580041098	0.7108569999999999	0.04628625142299998	0.15334971257999996	0.058099132629999994	0.012306239813500005	0.23265073947667803	0.4262419416003034	0.3358930602957907
-34.61787033081055	19.005447387695312	train	0.28716878421999986	0.5762284557999999	0.06483928192999999	0.06509550392000002	0.061410097449999985	0.01208226112034	0.2806219188471748	0.24307925673113387	0.24857792946530147
2.123208522796631	1.0848842859268188	train	0.6989544240000001	0.8852379741000004	0.42306737850000004	0.3110734250000001	0.21511186649	0.04575947052999998	0.6660978384527872	0.6930223739097459	0.6669510807736063
-38.43804931640625	-19.31401824951172	train	0.046523175879000025	0.6373313122000002	0.04604148767999997	0.09242543611000002	0.05914492805000001	0.011711034297000005	0.23321956769055743	0.3310580204778157	0.28171217292377704
-29.1207218170166	16.82051658630371	train	0.31380889379999993	0.4465415884000001	0.06016752005999997	0.053161031859999965	0.05958227705999999	0.011988416822300006	0.2851725445582101	0.20231323473644292	0.22781569965870307
48.60799789428711	7.201415538787842	train	0.9545770001	0.9693903725999996	0.5970292961999997	0.5541290444	0.2824024641499999	0.046989459890000015	0.761281759575275	0.8500189609404627	0.8235210466439136
45.79921340942383	-24.202556610107422	train	0.9291241793999996	0.9653879111	0.4705363489000001	0.5745087337	0.3872629662000001	0.8593919046900002	0.7654531664770573	0.9497535077739855	0.8777019340159272
-38.8730583190918	-13.765779495239258	train	0.033600457320699995	0.5946485273	0.029537554044	0.0773256589	0.047169547689999994	0.011527481503360002	0.10693970420932879	0.2379598028062192	0.15756541524459614
20.290538787841797	-7.013988494873047	train	0.6726487959000003	0.9761893936	0.3378507813	0.6326526815000001	0.8105249841999997	0.3728026938999999	0.7745544178991278	0.9556313993174061	0.8866609783845278
27.526586532592773	22.154510498046875	train	0.9540538730999998	0.8747224592000005	0.6082611004999999	0.21389088750000007	0.7060530835000001	0.03143589318000002	0.8727720894956389	0.6423966628744786	0.7821387940841866
11.008268356323242	25.28372573852539	train	0.6807280875999997	0.6598079243000001	0.4631742596	0.10585065158999994	0.6065381219999999	0.015834416331999997	0.7986348122866894	0.46643913538111487	0.6584186575654152
53.649845123291016	-24.365602493286133	train	0.9778810349	1.0164077957000002	0.5400687424000001	0.8944352932999996	0.8026374798999999	0.6496375662	0.9264315510049298	0.9882442169131589	0.9815130830489193
-34.409461975097656	-10.011834144592285	train	0.056910441842999995	0.5396058585999998	0.03820733042000001	0.066614542	0.05189474877000001	0.011582856807000002	0.19908987485779295	0.1962457337883959	0.18387372013651876
9.046584129333496	30.16567039489746	train	0.7141176041000001	0.5917751122999999	0.5210969875000001	0.08032718558000003	0.36642010630000016	0.013579994597999998	0.7614713689799014	0.3375047402351157	0.5624288964732651
48.83344268798828	-9.742321968078613	train	0.9655949356999995	0.9118308166999998	0.5681882618	0.2791686743000001	0.20754195655000007	0.1823664764400001	0.7461130072051573	0.7485779294653016	0.7572525597269625
-36.909576416015625	-7.03397274017334	train	0.05327133861500001	0.5442317182	0.03734614550999999	0.06691648977000003	0.05230766776	0.011671656392700002	0.19700417140690177	0.20477815699658705	0.1877133105802048
-29.420345306396484	8.637166023254395	train	0.28207784383999995	0.7287341033000003	0.059000433870000014	0.18226454883	0.07038917835	0.016814313257299998	0.29180887372013653	0.5288206295032233	0.42448805460750855
39.318992614746094	-28.727705001831055	train	0.7380517188	0.9078452481	0.4524141723000002	0.3419991855000001	0.13413207193	0.3661997658500001	0.642586272279105	0.8100113765642777	0.7194254835039818
14.213923454284668	37.708473205566406	train	0.6215793712500002	0.7948017194999999	0.20154536955000005	0.16100810694000006	0.2964758116	0.013476606246	0.5420932878270762	0.5039817974971559	0.5214732650739478
-27.991069793701172	-21.554691314697266	train	0.049191330049000004	0.8593563370000001	0.043808879628000036	0.3567362472000001	0.06962159615999998	0.040954806885999985	0.25862722791050435	0.7133105802047782	0.482650739476678
17.83934211730957	22.34994125366211	train	0.6698791618000002	0.7690812331999998	0.40949871180000025	0.14660862241000006	0.7908528392000003	0.019605228586999996	0.7882062950322336	0.543230944254835	0.6918373151308306
41.49388885498047	22.992835998535156	train	0.9617651601	0.7902585083999998	0.5944602936999999	0.16100592717000012	0.17716176113999993	0.026721425868	0.7294273795980281	0.587220326128176	0.6756257110352674
-52.13636016845703	-16.587444305419922	train	0.027741520624999988	0.3885748804999999	0.029539041920000012	0.05344335213000001	0.04909690179000002	0.011689254169700005	0.09196056124383771	0.16173682214637844	0.10494880546075085
-53.25957489013672	-27.95123291015625	train	0.02335423298420001	0.2926179409000001	0.0275693468213	0.043107380829999986	0.04703031788999997	0.011466893445800002	0.05953735305271141	0.07603337125521425	0.04294653014789533
-44.858333587646484	-29.43315887451172	train	0.025882663505999992	0.2780953658	0.029278557459499997	0.04269392282999997	0.053088923029999985	0.011538789469200004	0.10011376564277587	0.07072430792567312	0.06313993174061433
-3.6047189235687256	40.01638412475586	train	0.6477070463999999	0.5976404305999999	0.21884329630000005	0.06902597467000003	0.1656306002	0.013785052236000002	0.5174440652256352	0.3234736442927569	0.4055745164960182
-54.98836135864258	-40.810916900634766	train	0.04546042546	0.3006137775	0.034784467764999986	0.04528578756999999	0.05348910336000002	0.015600908252099997	0.18676526355707243	0.21691315889268106	0.19169510807736065
33.848854064941406	20.983394622802734	train	0.9604970890000001	0.7815971842999997	0.6073428047	0.16410650782000002	0.4073299172000001	0.04285710249000002	0.8369359120212363	0.60580204778157	0.7468714448236633
51.035240173339844	-17.735130310058594	train	0.9766520661	0.9885031197	0.7329946108000002	0.6089995762000001	0.3948988115	0.5442535397	0.8928706863860447	0.968904057641259	0.9587599544937428
13.520645141601562	35.41697311401367	train	0.4765279378999998	0.8033044778999998	0.1766540541	0.14784054944000002	0.6595202634999999	0.019109772602999998	0.6293136139552522	0.5578308684110732	0.5915813424345848
40.0562858581543	15.56848430633545	train	0.9440647483	0.8206118243000003	0.32265138790000003	0.14732226279000005	0.2693766518999999	0.030597805045	0.6748198710656048	0.5982176715965112	0.6387940841865757
-39.242305755615234	-13.498638153076172	train	0.04370255798719999	0.6236536633999998	0.03478250037999999	0.09871922809000004	0.05817543333	0.011806873897600005	0.20079635949943117	0.33807356844899505	0.27303754266211605
41.49675750732422	15.293100357055664	train	0.96991092	0.7745916388999998	0.4371249798999998	0.11802955273	0.1880163173	0.022081599348000004	0.7208949563898369	0.5428517254455821	0.6456200227531286
-34.30756378173828	-11.823914527893066	train	0.043945367309000005	0.5572333663999999	0.038202085726	0.06492280515	0.05650777344000001	0.0117448122817	0.2036405005688282	0.211224876753887	0.19325938566552903
15.087565422058105	38.81951141357422	train	0.6521586322999999	0.8856674755000001	0.2600326665600001	0.22421442304000005	0.2889891995000001	0.0198246528578	0.5980280621918846	0.6162305650360258	0.598122866894198
55.243446350097656	4.445674896240234	train	0.9662461420999996	0.949488769	0.7700633160000003	0.33595844159999977	0.4239137588	0.02552989135500001	0.8740993553280242	0.7199469093667047	0.8193970420932879
12.89233684539795	-8.073746681213379	train	0.7068566918999999	0.8409353778	0.3973569357	0.24811360419999995	0.38943433969999997	0.018583253453000003	0.745923397800531	0.6044747819491847	0.6939704209328783
11.419229507446289	33.03426742553711	train	0.6395832332000002	0.7429509069000001	0.28283232550000004	0.12843862354000005	0.4321782899999999	0.013696465774200004	0.6662874478574138	0.4651118695487296	0.5675483503981797
9.278216361999512	40.49357604980469	train	0.6348750806999998	0.7635688281999999	0.2866644235	0.1160620788	0.5158914129	0.015624693490999996	0.6835419036784224	0.4943117178612059	0.5959897610921502
-30.41522979736328	12.398687362670898	train	0.3066946022999998	0.6064290985999999	0.06083809242999999	0.07971529190000001	0.07156885960999998	0.012095300994200002	0.30527114144861583	0.30394387561623054	0.3024744027303754
-25.62201690673828	-13.932271957397461	train	0.05402882482299999	0.7284142965999998	0.03974106077199999	0.16014204436000007	0.05933600357999998	0.012199723832000004	0.2290481607887751	0.42681076981418276	0.3340443686006826
56.47789001464844	0.2598079442977905	train	0.9706638807000002	0.9157219766	0.7067995255000002	0.2536639503	0.38700178210000014	0.08338101056200001	0.8651877133105801	0.6994690936670459	0.802901023890785
-26.6838321685791	-18.227842330932617	train	0.034783257629	0.6989697484	0.033203409520999996	0.12851203685999996	0.048292528070000014	0.012286786251300004	0.13272658323852862	0.4112627986348123	0.2746018202502844
-34.40391159057617	11.25571346282959	train	0.28873428281200003	0.5662253198999998	0.05300634773999999	0.07478960293999999	0.05812787570000001	0.011959903527999995	0.2565415244596132	0.24895714827455442	0.24146757679180886
6.408227920532227	42.81345748901367	train	0.6604339754000002	0.7350337254999997	0.22185529530000006	0.11121914238	0.16548558290999998	0.013315812317399991	0.5383010997345469	0.44216913158892684	0.4847838452787258
0.9174312949180603	46.51629638671875	train	0.6229806843599999	0.7506171876000001	0.14030007884	0.15382976429999995	0.09392286367999997	0.012905808662200004	0.41486537732271517	0.4607508532423208	0.43899317406143346
-4.806979179382324	48.64225387573242	train	0.6036997289999999	0.6016296239000001	0.11224791317999996	0.07638648764999999	0.08482415544999998	0.0121164957012	0.3911642017444065	0.29086082669700414	0.33048919226393625
-3.203508138656616	46.319515228271484	train	0.9295188676000004	0.6044694673	0.24113870004000001	0.06792796868999998	0.12015158737	0.016286410431499997	0.561433447098976	0.36253318164580967	0.4515073947667805
17.727235794067383	22.743818283081055	train	0.6691474719	0.7925696874000002	0.27565554426000005	0.13059525891999996	0.8421731005000003	0.019417501743	0.7434584755403867	0.547212741751991	0.6659556313993173
21.91411590576172	20.41541862487793	train	0.9359003931000004	0.6283848539999999	0.3911073104000001	0.07672133944000001	0.5219999441000001	0.020638851414	0.7901023890784983	0.43686006825938567	0.6386518771331058
-39.19446563720703	-16.279613494873047	train	0.035252322274099995	0.6398582840999999	0.035736344218	0.09212385656000002	0.050134663104999984	0.011678163914500002	0.15491088357982555	0.32878270762229805	0.24146757679180889
7.141108989715576	44.330360412597656	train	0.6755735365000003	0.7478695533000003	0.21189445699	0.11983082874999995	0.12186328261999994	0.012599340447400005	0.5290102389078498	0.43211983314372393	0.47369169510807735
-45.256439208984375	-7.24513053894043	train	0.024508708974000003	0.5833703085999999	0.026620819910499995	0.06946579118999999	0.04525574007199999	0.011567641623300002	0.05384907091391733	0.21558589306029577	0.1122013651877133
1.4097522497177124	42.26395034790039	train	0.6364824936000002	0.6503057492000001	0.16522255352999998	0.09044198566999996	0.11192415304000004	0.012409612332500007	0.4493742889647326	0.37751232461130074	0.408703071672355
46.69511413574219	-5.289144515991211	train	0.9664313814	0.9836629009000004	0.5514317853	0.6172673402000001	0.17568994704999993	0.11393521300500002	0.7303754266211605	0.9046264694728858	0.8339021615472128
-47.97528839111328	-24.758026123046875	train	0.04064829599199998	0.3852866097	0.035158441105000014	0.05347569375000001	0.059482012830000014	0.013142954172999998	0.20136518771331058	0.2296169890026545	0.20648464163822525
-18.482969284057617	20.63343048095703	train	0.3310845005429999	0.38742827239999983	0.17290240980000002	0.05363316633999998	0.14965587471000005	0.012893226412999998	0.4463405384907091	0.22373909745923395	0.31143344709897613
18.31062126159668	-3.848910331726074	train	0.6789355146999999	0.9750998650999998	0.3296266576000001	0.5356489827000002	0.5094439989	0.18119274184	0.7542662116040956	0.9167614713689799	0.857650739476678
26.338720321655273	33.46272277832031	train	0.9258066504000004	0.7817462276000003	0.26807569259999986	0.15229237889000005	0.28357379255000004	0.036285892717000015	0.6478953356086462	0.5936670458854759	0.6208759954493743
10.152602195739746	31.241905212402344	train	0.6697501706000001	0.6608302140999999	0.346889804	0.09438393384000003	0.2553046295	0.013274448087300005	0.6414486158513463	0.4124004550625711	0.5238907849829352
-45.4255256652832	-9.539816856384277	train	0.02695092615436001	0.5846801315	0.029039072969700007	0.07604560363	0.04743413288499999	0.011625690749400005	0.07906712172923776	0.23682214637846036	0.14050056882821388
12.92585277557373	39.91334533691406	train	0.6629906338400001	0.8288447034999997	0.35652306964999986	0.2571069480000001	0.29961674056000004	0.015498933305000004	0.6602199469093667	0.5798255593477437	0.6234357224118316
46.35666275024414	17.215986251831055	train	0.9578107930000012	0.8985298589999999	0.5627174574000001	0.2762902416000001	0.09752104616	0.02055359762900001	0.6698900265453166	0.6374668183541904	0.6473265073947667
11.108424186706543	42.8847770690918	train	0.6611037082999998	0.7374221220000002	0.2895527123	0.13076736879999998	0.2600877665500001	0.03318025855099998	0.6130072051573757	0.5565036025786879	0.5823378839590443
2.610316038131714	50.9901008605957	train	0.9404755173	0.8258392000999996	0.4632078770000001	0.17239365189	0.08958784111999997	0.0133942890408	0.6219188471748199	0.5183921122487676	0.5676905574516495
-43.668548583984375	-29.4490909576416	train	0.03836521833140001	0.35630785229999984	0.033219102681999985	0.05079096984000001	0.06005551031000001	0.011480764545260005	0.186196435343193	0.11888509670079635	0.1362343572241183
-41.03321075439453	-27.238718032836914	train	0.0275654525895	0.25481603323	0.023356189282439998	0.041719356907	0.049565772699999996	0.012202760313599998	0.07243079256731134	0.10295790671217292	0.06356655290102389
30.869674682617188	22.939891815185547	train	0.9571136927999996	0.7552568849000002	0.5283643793000002	0.11405737004	0.4559973195	0.021702677086	0.8291619264315511	0.5269245354569586	0.7070534698521047
34.82442855834961	23.004438400268555	train	0.9694106827000007	0.7057436614000002	0.7681242461	0.13283807487000004	0.3747290304	0.020838522425	0.8594994311717862	0.5216154721274174	0.7249715585893061
66.04852294921875	-4.0172200202941895	train	0.9807042303999998	0.9394466242	0.8682093362000001	0.29224766300000005	0.6569678743999999	0.09509060499300004	0.9630261660978384	0.7351156617368222	0.8631968145620024
-39.753787994384766	-9.479463577270508	train	0.040739959869999995	0.6789884368000001	0.029963736334999987	0.09619296182	0.047170817199999986	0.011538778004000005	0.12627986348122866	0.33010997345468335	0.22497155858930604
8.723886489868164	27.87765884399414	train	0.6657556519000001	0.5998295993999999	0.3287735991	0.07424629987999999	0.5276802470999997	0.013751816979000001	0.7425104285172545	0.3373151308304892	0.5500568828213879
56.39155578613281	-14.879439353942871	train	0.9798822815	0.9799901312000004	0.7419966963999997	0.5701125789000002	0.281860691	0.09314562523999996	0.8458475540386803	0.8896473265073946	0.8970420932878271
45.83361053466797	-9.598053932189941	train	0.9637311315000004	0.9708190952	0.5009926012999998	0.5503743909999997	0.2340228271100001	0.6804005608	0.7322715206674251	0.9554417899127797	0.8563708759954494
-31.98473358154297	20.812650680541992	train	0.29200210728000003	0.362382022	0.07339037336000001	0.049098493839999986	0.07515765701999999	0.012303647366000005	0.3130451270383011	0.17500948047023132	0.22696245733788395
-55.32338333129883	-40.697147369384766	train	0.021449805528999995	0.2282816603399999	0.024527792013	0.040226424289999986	0.048568257689999984	0.012716083330299995	0.052711414486158514	0.10921501706484643	0.052616609783845275
62.90375518798828	-3.744840383529663	train	0.9737645522000004	0.9500668893	0.6941499587000002	0.3541281651000001	0.6959623705000001	0.036542677321999985	0.9307925673113386	0.7508532423208192	0.8623435722411832
9.8074312210083	29.324764251708984	train	0.6289223706000002	0.39969514090000025	0.3626826350000001	0.05550587153999997	0.4449250169	0.012848672844000002	0.6909366704588548	0.23644292756920746	0.44880546075085326
-3.5522186756134033	47.63223648071289	train	0.6376007458999999	0.5818571061000002	0.18171985715000014	0.06483667095000001	0.11250355357999996	0.012073863770700001	0.4588547591960561	0.24554417899127792	0.33006257110352677
-26.470701217651367	-18.75032615661621	train	0.033268319901514014	0.821662454	0.03827038698249999	0.31424926316	0.05782860928999999	0.024759268447	0.1850587789154342	0.6526355707243079	0.41979522184300344
12.488702774047852	16.041799545288086	train	0.6942035907000004	0.9148558553999994	0.3006756565	0.27287075976	0.4617312625500001	0.030224137444000005	0.7389078498293515	0.6687523701175578	0.7110352673492606
-3.602638006210327	49.40492248535156	train	0.6321624071999999	0.627499982	0.13786232749000008	0.07701887891	0.12050063961000004	0.011940288273999995	0.4374288964732651	0.31285551763367464	0.3637656427758817
7.891856670379639	43.671669006347656	train	0.6440318326999999	0.7661388249999997	0.2085759373100001	0.17000126224999998	0.12941104256000002	0.012764464837899999	0.49032992036405004	0.4728858551384149	0.4795221843003413
10.373740196228027	14.468719482421875	train	0.6664950503	0.9492620725999994	0.2964068249	0.4502407589000002	0.6807526172999998	0.03882537381999998	0.7434584755403869	0.7834660599165719	0.7743174061433447
6.223620891571045	41.82405090332031	train	0.6492000957999999	0.5989236997999999	0.22919816855000005	0.07111758031999997	0.19644557841000004	0.014469924411299996	0.5386803185437998	0.3401592718998862	0.4257679180887372
12.2824125289917	26.847196578979492	train	0.6768892221000002	0.7395755194000002	0.34821819200000004	0.11833550299000002	0.6171535335999998	0.014024998784	0.7669700417140691	0.4651118695487296	0.6409271899886234
-37.52693176269531	-12.716024398803711	train	0.02994659017554	0.6151029929999999	0.029729406291	0.09503309009	0.04849438435999999	0.014500610377278	0.10106181266590823	0.4095563139931741	0.25739476678043227
59.541805267333984	2.187148332595825	train	0.9687346229000001	0.4540771576999998	0.6648447257000001	0.07459377984000003	0.5241935479000001	0.023459554656999983	0.8966628744785741	0.37390974592339776	0.6658134243458476
-50.11387252807617	-22.561016082763672	train	0.03387494340769999	0.3741917425999999	0.033398759700000016	0.04972003786	0.05351089221	0.011854404023100002	0.1533940083428138	0.15566932119833146	0.1342434584755404
13.728131294250488	31.475927352905273	train	0.6499418732000002	0.8902659740000002	0.32078088245999997	0.30143789745999994	0.5401751348999998	0.019186670836000005	0.7169131588926811	0.6391733029958286	0.6823094425483505
-46.010581970214844	-12.398406028747559	train	0.02624046035640001	0.6221236552	0.02600336562699999	0.09116966804	0.049008308460000025	0.011549646201383004	0.07110352673492605	0.3045127038301099	0.17861205915813425
50.248191833496094	-28.955045700073242	train	0.9842590434	1.0018757186000002	0.5899650756000002	0.9378082582	0.3164649044999999	0.917162927	0.8543799772468715	0.9963974213120971	0.9479522184300342
50.11640930175781	-29.811710357666016	train	0.9895796687	0.9996599293	0.5994995090999999	0.9282300646	0.2027819362	0.8163173634999993	0.8147516116799393	0.9924156238149412	0.9209328782707622
-25.372095108032227	-10.219883918762207	train	0.048926562557000015	0.7192944727000001	0.03409032982799999	0.16097535691000006	0.04964656926999999	0.012701021500999998	0.1689419795221843	0.44690936670458853	0.31968145620022753
7.089167594909668	27.029966354370117	train	0.6502968575	0.6077015574000001	0.2799172816	0.0691936884	0.32733763880000005	0.015450411979000003	0.6257110352673493	0.3587409935532802	0.48208191126279865
47.569271087646484	-25.671897888183594	train	0.9823543322999996	0.9707117628999998	0.4667158879000001	0.5696842811000002	0.3043080771	0.573232364	0.8166477057262039	0.9518392112248768	0.9069965870307167
-35.5111083984375	-6.848047733306885	train	0.036658923333	0.5504070118	0.028372028861600018	0.058639824710000024	0.046580317960000006	0.011411172605400002	0.10883579825559347	0.17197572999620783	0.11803185437997725
-58.49168014526367	-28.36639404296875	train	0.02258889518395	0.2854809789000002	0.02255238769799999	0.043117197800000014	0.04104176751000002	0.011437729810299996	0.02806219188471748	0.07091391733029959	0.027872582480091012
-39.87814712524414	17.479677200317383	train	0.3182240029999999	0.6798275811000002	0.08009218424000003	0.1018226212	0.058428200230000026	0.012380853329000005	0.30109973454683353	0.3932499051952976	0.3559442548350398
39.471885681152344	7.33750581741333	train	0.9443618432	0.8866192664999996	0.3132032376999999	0.29700387005999995	0.19972116377	0.02604823831300002	0.6437239287068639	0.6630640879787637	0.6419226393629124
4.837695121765137	46.06757354736328	train	0.6562998999999999	0.7725946504000002	0.18060714878000006	0.16935127760999993	0.14232748500999998	0.014340602854000004	0.502844141069397	0.5127038301099734	0.5051194539249146
49.855186462402344	-18.8568115234375	train	0.9637203434999998	0.9676484504999999	0.5863204813	0.5772899784999999	0.3080811814999999	0.5475392836999998	0.788775123246113	0.943875616230565	0.8889362912400455
51.36375045776367	-22.30745506286621	train	0.9894114781000004	0.9929243707	0.8873366079999997	0.6705034307	0.6143367101000001	0.6801382826000002	0.9742131209708002	0.9812286689419795	0.9917519908987487
-21.969257354736328	13.556966781616211	train	0.31671321476	0.5884202059	0.08616391092000003	0.06985320579999997	0.12524198319999993	0.012058423187099996	0.37732271520667426	0.2590064467197573	0.30275881683731515
-47.8218994140625	-10.979867935180664	train	0.032576930417	0.5761284645	0.027851912848200003	0.0717043967	0.047323507829999986	0.011428120064100005	0.09802806219188472	0.20155479711793708	0.12869738339021616
47.158931732177734	21.574586868286133	train	0.9541436511	0.7862670144000004	0.6642534542	0.13834938064000002	0.11989214678999995	0.018940102656	0.6977626090254075	0.5437997724687144	0.6308304891922639
-32.43321228027344	-8.310623168945312	train	0.30573369630999997	0.7321200204	0.08354635571000005	0.15085716712000005	0.11551407556	0.015181075263999998	0.3579825559347743	0.49393249905195297	0.4340159271899886
-54.01014709472656	-24.261417388916016	train	0.0274659071554	0.2856696857	0.030209968347999987	0.04483131266	0.05125188622499999	0.0119069574644	0.10352673492605231	0.11945392491467577	0.0881683731513083
-1.0343166589736938	40.587890625	train	0.6621290041000002	0.6146197915	0.25693106194000004	0.08593845138	0.164880109	0.013775601868599998	0.5601061812665908	0.3814941221084565	0.46203071672354945
-7.717772483825684	35.4503059387207	train	0.6430216874	0.3958971124000001	0.22561342028000014	0.05125264462	0.12329517477000003	0.015842480591999997	0.4941221084565794	0.27171027682973076	0.36063708759954494
21.193340301513672	-8.762755393981934	train	0.6856964259000002	0.9687806675999998	0.2866843813	0.5071778983999998	0.8465150176999998	0.28347898995000004	0.764125900644672	0.925293894577171	0.8678896473265074
16.142667770385742	6.992271423339844	train	0.670125207	0.9476043332999996	0.37027049869999995	0.4072192324999999	0.3308398132	0.050529864230000006	0.6880925293894578	0.7796738718240425	0.7303754266211604
35.09223556518555	31.905244827270508	train	0.9605127356999996	0.5831295958000002	0.5303071762999999	0.08147966371999996	0.3445081943000001	0.017076838689	0.7846037163443307	0.37561623056503607	0.6009670079635949
-45.609310150146484	-13.251524925231934	train	0.025465753532999992	0.5682231489000001	0.029612024113000013	0.06942332537000001	0.05112650078999998	0.011540319084699996	0.09196056124383768	0.20136518771331058	0.1252844141069397
46.529884338378906	22.163949966430664	train	0.9582159055	0.6380316876999997	0.5875178677000001	0.06778370521000003	0.13077611339000006	0.016587983102000003	0.7011755783086842	0.3968524838832006	0.5560295790671217
-58.51473617553711	-36.09844207763672	train	0.031132515421300026	0.2796085177000001	0.033353002011000006	0.043994539769999993	0.05734886468999997	0.011805694254699996	0.15566932119833143	0.10200985968904057	0.11149032992036406
10.279461860656738	35.77942657470703	train	0.6989885562999997	0.7315663058000001	0.25894142379999985	0.09907682978	0.4614560021999998	0.016754528132000002	0.7180508153204399	0.4755403868031855	0.6106370875995449
1.5336229801177979	52.995826721191406	train	0.6210465495	0.7227237331000002	0.11449114038	0.24802949	0.07698560151999999	0.0186822907643	0.38661357603337126	0.5583996966249526	0.4778156996587031
-42.78939437866211	-7.777275085449219	train	0.034720039898599994	0.7399345674000004	0.03464833527199999	0.17254674921000002	0.04989793886000002	0.01284669116047	0.14789533560864618	0.46568069776260906	0.31541524459613196
-25.575565338134766	26.221403121948242	train	0.2570488888099999	0.2904588094000001	0.06262599800999999	0.04433453343000001	0.06773446137	0.01190237474219	0.28725824800910127	0.11774744027303753	0.1840159271899886
-58.86411666870117	-26.60761260986328	train	0.03287776362549999	0.2835245353000001	0.026462496284000003	0.04253864478	0.045499584560000014	0.0120097328773	0.08740993553280242	0.11262798634812288	0.07565415244596133
6.536285400390625	27.07829475402832	train	0.6854276003000002	0.5854885456000002	0.3828283542000001	0.06283550100999999	0.3408750294599999	0.013939748368000006	0.7083807356844899	0.3064087978763747	0.5059726962457338
18.124624252319336	36.094383239746094	train	0.6672981312999999	0.7890372156999998	0.417059393	0.16802360741000005	0.3538903581999999	0.014056127765000004	0.7102768297307547	0.5164960182025028	0.6278441410693971
37.91614532470703	-16.275127410888672	train	0.9486783533000004	0.7688858019999999	0.3756700152000001	0.12591180227999998	0.6914320833000002	0.24540937159499998	0.8092529389457717	0.6588926810769814	0.7480091012514221
56.038169860839844	-5.01464319229126	train	0.9806146222999996	0.9690523019000002	0.7690557131000003	0.4477921542	0.4720847252000003	0.11177575887	0.9361016306408798	0.866325369738339	0.9317406143344711
-49.859195709228516	-11.782939910888672	train	0.03835033809100001	0.7385410505000002	0.031408522628600014	0.17771520967	0.04080647843999999	0.012076987952759998	0.11016306408797875	0.43591202123625333	0.2790102389078498
-53.513004302978516	-6.2989501953125	train	0.022199718779000004	0.5874831665	0.01997784246230001	0.06962361024000002	0.0363588522855	0.011683499570000002	0.01763367463026166	0.2292377701934016	0.1083617747440273
-29.8928165435791	13.909379005432129	train	0.26361331093999985	0.5624786741000002	0.05079781929000005	0.06187790693000001	0.06281788513000001	0.011738064715499999	0.26621160409556316	0.20705346985210463	0.21928327645051196
21.705625534057617	-8.896387100219727	train	0.6755808326000001	0.9773236788000002	0.30693350939999986	0.6157774116000003	0.6180374579	0.4581452363999998	0.7525597269624574	0.9582859309821767	0.8722980659840728
-56.15300750732422	-28.54059410095215	train	0.02630592179730001	0.2731217857599999	0.03151660638749998	0.043928764160000015	0.05051780409000002	0.011979581431800002	0.10125142207053468	0.11224876753886992	0.08276450511945392
11.864870071411133	39.54179000854492	train	0.6825648769	0.8738766419999996	0.27954636950000017	0.2151987644	0.2783695994500001	0.02584093805	0.6393629124004551	0.6312097080015168	0.6264220705346986
10.57184886932373	39.94368362426758	train	0.6946461831999997	0.7990083021	0.3049943196	0.16606807003000004	0.19536333128000005	0.014039216949100005	0.6240045506257109	0.5199089874857793	0.5688282138794084
-61.4588737487793	-30.634029388427734	train	0.0282363779165	0.252661096063	0.022653810053000004	0.041730705668	0.04516221214219998	0.011336612512140005	0.05821008722032613	0.03962836556693212	0.031001137656427757
-1.3669136762619019	52.606483459472656	train	0.6566497161999999	0.7507787965	0.16955805460999998	0.14347216012999991	0.07017839086000001	0.01236031909114	0.4410314751611679	0.4330678801668563	0.43543799772468716
14.128877639770508	26.27291488647461	train	0.9536668361	0.8774513712	0.5788103089000001	0.22922187618	0.6888740903999999	0.027477731718	0.8648084945013271	0.6412590064467197	0.7775881683731514
-57.28044128417969	-38.23760986328125	train	0.027309853261	0.25329412934	0.02775412358102001	0.04102028432000001	0.047261160460000014	0.011518268228700002	0.07527493363670838	0.04835039817974971	0.04493742889647326
34.508663177490234	20.450838088989258	train	0.9633343864000004	0.9253828997	0.5806336022000002	0.24895213529999996	0.3753946071	0.08330829654000001	0.8223359878649981	0.7026924535456959	0.775881683731513
38.901859283447266	13.880702018737793	train	0.9618361878000006	0.8252543765000004	0.40949132750000017	0.16104365860000006	0.3532850468000001	0.018468034773	0.7654531664770573	0.5671217292377703	0.69240614334471
54.92993927001953	-5.562760829925537	train	0.9676414592000004	0.9736325161999996	0.6277443332000003	0.5111239224999999	0.5852092953000001	0.11786287013000005	0.894577171027683	0.8890784982935154	0.9254835039817975
27.564388275146484	22.127521514892578	train	0.9619184829	0.9534329458	0.6883977016999999	0.3521869588000001	0.6426346919000002	0.06387739573399999	0.8907849829351536	0.7728479332574896	0.8556598407281002
50.9995231628418	-23.081504821777344	train	0.9882053702999996	1.003570759999999	0.8863511134000001	0.7131783295000004	0.7696285707000005	0.71347135668	0.98388320060675	0.9863481228668941	0.9945961319681456
-7.86702299118042	33.745479583740234	train	0.927371603	0.5789639400999999	0.3966327768000001	0.06166017808999999	0.2715354702000001	0.015622289448000003	0.6896094046264695	0.31911262798634815	0.4991467576791809
-53.6786003112793	-8.055578231811523	train	0.029764824174399993	0.5667151641999999	0.024458596358999985	0.06474158717999998	0.04067103155399998	0.0114592476076	0.05726204019719378	0.18809252938945772	0.09726962457337884
-21.90952491760254	13.539280891418457	train	0.35750056054	0.5886936782999999	0.12265119535999998	0.07203209721999998	0.13629119709999996	0.0130911051124	0.4260523321956769	0.30489192263936293	0.35409556313993173
-58.92277145385742	-32.6716194152832	train	0.03284692487633	0.2959964049	0.032753344226000014	0.04438336175	0.054306053780000016	0.013226974310599998	0.14998103905953733	0.17538869927948428	0.14306029579067123
51.488319396972656	4.923227310180664	train	0.9502451249	0.9614304318	0.580790454	0.3289366758999999	0.4694739401999998	0.04482447670199999	0.8373151308304893	0.7667804323094426	0.821103526734926
10.742486953735352	22.166770935058594	train	0.9423517793	0.6620160634999999	0.35759455186000016	0.07295144383999999	0.6199232301	0.016901083458	0.7940841865756542	0.4186575654152446	0.628839590443686
45.06655502319336	-4.636210918426514	train	0.9741630896	0.9797991837000006	0.5086970982	0.6282898996	0.2570308221	0.5138973786549998	0.7755024649222602	0.9635949943117179	0.8896473265073948
16.198244094848633	24.064878463745117	train	0.6601203535000002	0.7968995943000003	0.24955403819999986	0.13896086017000006	0.6758528463999999	0.017650065105999996	0.7110352673492605	0.5407660219946909	0.6390784982935154
32.84170150756836	31.36451530456543	train	0.9557389283	0.4529357525	0.4217357245999999	0.04792461456	0.3641894415000001	0.015602733239999996	0.7660219946909367	0.27057262040197194	0.5246018202502845
36.5225830078125	35.14146041870117	train	0.95642498	0.4302151105	0.4410990631000002	0.054100195430000005	0.35259833860000017	0.016108402856999996	0.763746681835419	0.295221843003413	0.5388225255972696
30.861968994140625	22.521087646484375	train	0.9671013054000004	0.8208197768999999	0.6333757702999999	0.17722185441999996	0.4913433396	0.019368802799000003	0.8822525597269625	0.5815320439893819	0.7694823663253698
-53.994232177734375	-17.93992042541504	train	0.029448791347600013	0.3719448288999998	0.025864370675	0.048836675710000006	0.04480353612999998	0.011662293387600008	0.0701554797117937	0.13727720894956388	0.07679180887372014
10.732512474060059	41.827457427978516	train	0.6504017619999998	0.6320931701999999	0.2369479801	0.09865932533999996	0.13893364392000004	0.012969940582299996	0.5206674251042852	0.3985589685248388	0.45207622298065986
-0.38808077573776245	43.98544692993164	train	0.6434852443999998	0.6273605036	0.16881865241999994	0.08983217044	0.15495554914999998	0.012603195156860007	0.4829351535836177	0.3725824800910125	0.4213594994311718
31.93890380859375	10.653034210205078	train	0.9538774711000002	0.9097851829999998	0.31059273589999997	0.21665703349999996	0.29517147275000005	0.028347504919999995	0.6920743268866136	0.6477057262040198	0.6660978384527874
11.902355194091797	46.0998649597168	train	0.6869889495999999	0.7305539858	0.4786358707999998	0.11461471952000002	0.1882448894200001	0.016325857949	0.664770572620402	0.4859689040576412	0.5782138794084186
-30.251136779785156	12.777816772460938	train	0.2867235815600001	0.5523987554000002	0.06079410686000001	0.06362395963999999	0.06341540113	0.011843366684500005	0.2817595752749336	0.21463784603716343	0.23137087599544937
34.12525177001953	30.6934871673584	train	0.9458311825	0.6341267537999997	0.3484659215000002	0.07509696963000001	0.2375367838000001	0.018115930701	0.6691315889268107	0.4222601441031475	0.5446530147895335
7.866703987121582	23.04636001586914	train	0.060290808731000005	0.4292449500000001	0.055397534362000005	0.05585546898	0.13821626591000002	0.0120574704256	0.3335229427379598	0.21255214258627228	0.25782138794084186
-31.926179885864258	-9.008549690246582	train	0.056864291363	0.5675792373999999	0.042175141789999995	0.07762333304999999	0.05662785668999998	0.013370280250499996	0.22582480091012513	0.3092529389457717	0.2639362912400455
-37.95905685424805	-5.221209526062012	train	0.032401050737999995	0.6207715730000001	0.030602152675999993	0.11520801654000001	0.04494972774999999	0.01383246951239999	0.10106181266590823	0.42718998862343566	0.2669226393629124
7.600564956665039	41.23452377319336	train	0.6837125749999999	0.7519103802999997	0.39467026539999983	0.12587626256999998	0.3583330025999999	0.013083023158	0.7220326128175957	0.453545695866515	0.6018202502844141
55.507747650146484	3.0159425735473633	train	0.9704138525999996	0.9361145407000004	0.6653616587999999	0.28129643564	0.5473819986999999	0.07571492682000003	0.9048160788775124	0.7174819871065604	0.8340443686006827
50.107322692871094	-28.746522903442383	train	0.9845571243	1.0062592946000002	0.5142121724000003	0.9119474716000002	0.4376708484000001	0.8455209977000002	0.894577171027683	0.9941221084565793	0.9704209328782707
38.45088577270508	23.26508903503418	train	0.9557835943999996	0.7400496463999999	0.5537866067000004	0.12099685980000005	0.3622019917000001	0.02040823452700001	0.7957906712172923	0.5212362533181646	0.685580204778157
49.2383918762207	-28.698162078857422	train	0.9884385303000001	1.0037981878999995	0.5525081151999999	0.9347140976	0.35858366750000004	0.8783721697	0.875616230565036	0.9954493742889646	0.962457337883959
-28.645893096923828	-18.752500534057617	train	0.03605980623619999	0.7526602654000001	0.0338545192	0.1903908098	0.04452751168799998	0.012235630193000002	0.1274175199089875	0.45601061812665905	0.29906143344709896
16.019620895385742	22.907564163208008	train	0.6560071564999999	0.8274104898000002	0.3764764673999999	0.22525706200999998	0.6982173656999999	0.020634816555000005	0.756920743268866	0.6075085324232082	0.7013651877133106
7.985099792480469	27.482194900512695	train	0.6637387074000002	0.6192332469999999	0.29419959309999993	0.07837824169	0.3603868536	0.013014580560530004	0.6714069017823284	0.3532423208191126	0.5083902161547214
-26.439350128173828	27.01595115661621	train	0.2722212136700001	0.24784556780000006	0.06313920023999997	0.04056849924199999	0.05601885211999999	0.011888081336499998	0.2561623056503603	0.0745164960182025	0.1468998862343572
45.271995544433594	17.841983795166016	train	0.9465922645	0.8947519219	0.42717508406000027	0.24978260089999996	0.09196908965	0.026205112414999992	0.6213500189609404	0.6477057262040197	0.619311717861206
-1.9142953157424927	43.93925094604492	train	0.6108809920000001	0.6257181157999999	0.12521203092	0.08905418127000002	0.09704849798999997	0.012188320419800005	0.40462646947288583	0.3505877891543421	0.37272468714448237
23.41571807861328	21.668128967285156	train	0.9757427769000004	0.7646500351000002	0.5137064983999999	0.10968601544999997	0.7198513339999999	0.021947229859	0.9069017823284035	0.5290102389078498	0.7559726962457338
59.120330810546875	-18.582796096801758	train	0.9905560797	1.0071122549000004	0.8970743769999997	0.8713802855	0.1873302488	0.7212439693899997	0.8346605991657187	0.9912779673871824	0.9317406143344711
5.808868408203125	48.017940521240234	train	0.6476684484	0.7856405741	0.2539353851499999	0.16155825690999998	0.11446681896999998	0.0130735182131	0.5094804702313235	0.48900265453166475	0.4965870307167236
-0.9992259740829468	37.244972229003906	train	0.6670617456000001	0.582271633	0.34448729560000024	0.07052184399	0.23227837342	0.014109536064999997	0.6291240045506258	0.3172165339400834	0.45819112627986347
-49.21436309814453	-13.09317398071289	train	0.031020202966999998	0.7588858220000002	0.025538389921199996	0.22751168255	0.03957402698799997	0.012950570631999999	0.06465680697762609	0.49924156238149414	0.2886803185437998
-25.526756286621094	29.43815040588379	train	0.30534586836999994	0.25588882208	0.05527335752000002	0.040123245129999985	0.054290602329999986	0.011515901529	0.2521805081532044	0.04531664770572621	0.13651877133105803
2.7157998085021973	40.56270217895508	train	0.6550795079000001	0.6498300389	0.3456062216999999	0.08816828440999999	0.15266254100000004	0.018073499935	0.5813424345847554	0.45582100872203263	0.5143629124004551
10.783166885375977	40.69502258300781	train	0.6545359903999999	0.7280859078	0.27821123569999995	0.12322771132000004	0.2884884894	0.0146163737183	0.6116799393249905	0.4715585893060296	0.5372582480091013
-33.53703308105469	-8.696730613708496	train	0.044539125615	0.6866974723	0.037450570083	0.11385683562999993	0.05232337743000001	0.0124769505963	0.18847174819871068	0.4110731892301858	0.3102957906712173
-48.99880599975586	-10.19017219543457	train	0.037114047632100015	0.6799558721999999	0.026622767402999997	0.11041374951999998	0.040045926869999984	0.011857123506	0.0875995449374289	0.3722032612817596	0.23051763367463027
-54.56659698486328	-33.6920280456543	train	0.0271489713662	0.2780374721000001	0.027408135130999992	0.04319669116999998	0.04969672016999997	0.011709341466599998	0.08210087220326129	0.08987485779294653	0.06328213879408419
15.815760612487793	23.98513412475586	train	0.6803682222999998	0.7470138859999998	0.26483176420000004	0.10805674090000006	0.7532633171999997	0.016846811377999996	0.7445961319681457	0.4920364050056883	0.6400739476678043
-5.662107944488525	35.13911437988281	train	0.3287383647000002	0.23683002786	0.11987336707000006	0.040249471475	0.12224899369999995	0.013667157359299995	0.40310959423587406	0.13670838073568448	0.24146757679180889
49.67020034790039	-26.665281295776367	train	0.983889051	1.0061520925000007	0.7145535816000003	0.7911003475	0.3949164074	0.8961889670000001	0.9105043610163065	0.9929844520288206	0.9789533560864618
51.77315902709961	-29.015233993530273	train	1.0022067194000004	1.0308283362999997	0.9406240202	0.9535718166999996	0.4709506115999999	0.9235941566999998	0.9630261660978384	0.9998103905953736	0.9972980659840729
1.0028868913650513	53.32847595214844	train	0.6467845177999998	0.8332570769000001	0.11893399644999998	0.2909170048	0.07170554372	0.013940047963399996	0.4017823284034889	0.5745164960182025	0.4923208191126279
-29.616662979125977	8.647086143493652	train	0.31472982944999983	0.6496663764999998	0.05659872761	0.09574225267	0.060776328620000014	0.012129814321999995	0.28612059158134245	0.37087599544937433	0.33361774744027306
32.23648452758789	6.919693946838379	train	0.9374694830999996	0.8518237231999999	0.2451121422	0.18536957393999995	0.32894915979999995	0.03160813540999999	0.6607887751232461	0.630451270383011	0.6396473265073948
20.37619400024414	-10.337153434753418	train	0.6895929337000001	0.9774301687999996	0.44966232809999984	0.6510159263000002	0.9372768910999996	0.5639741714400004	0.8172165339400834	0.9647326507394767	0.9129692832764504
-48.233463287353516	-12.65356159210205	train	0.022339007338	0.5686730313999999	0.021706936288	0.06953270092999995	0.043979495890000005	0.01159226253213	0.03147516116799393	0.20724307925673113	0.10011376564277588
43.0546875	-24.64803695678711	train	0.9942445508000002	0.9605033006	0.9518294976	0.5668628992999998	0.22337300165000007	0.8633885431999999	0.851725445582101	0.9376185058778915	0.9243458475540387
11.637022018432617	38.12177658081055	train	0.6417882030000002	0.7801385548000002	0.2910724156	0.17742505991000004	0.3939996189000001	0.016188194254	0.6560485400075844	0.543610163064088	0.6012514220705347
33.969852447509766	-15.581314086914062	train	0.9671821673999996	0.9606672439	0.38859688649999996	0.3620734146	0.6180183082999999	0.4060623389899999	0.8426241941600304	0.8775123246113007	0.8880830489192264
2.8616456985473633	49.98462677001953	train	0.6480679270000002	0.6125878203999999	0.17561443104999994	0.08907003103	0.08700501235000001	0.012480360239500004	0.4508911642017444	0.3490709139173303	0.3920648464163823
48.22649383544922	-23.956504821777344	train	0.9848232013000005	0.9542106103000004	0.9186741049999996	0.5483810144999999	0.5087829234000001	0.8751924678	0.9603716344330678	0.9215017064846416	0.968287827076223
6.379387855529785	37.79399490356445	train	0.6594928780000001	0.7105405263999997	0.19321773852000002	0.11330918020999994	0.23893936467	0.015874982096999998	0.5510049298445203	0.47876374668183547	0.5123720136518771
-21.50300407409668	24.811565399169922	train	0.2937209196000001	0.2800698672	0.06259803175000002	0.04240007756	0.07314813027	0.011631164953	0.3024270003792188	0.07849829351535836	0.17548350398179752
54.224082946777344	-23.04511260986328	train	0.9737639207000004	1.0188780424	0.4742069124999999	0.915634396	0.570423737	0.6621402588500003	0.8795980280621919	0.9897610921501707	0.9618885096700796
66.11524200439453	-3.885331630706787	train	0.9760175063000008	0.8519086067	0.8723631273999998	0.20811801804000002	0.8578664256999996	0.04046901204599998	0.9596131968145619	0.6480849450132727	0.8199658703071673
36.222618103027344	30.845579147338867	train	0.9648263109000002	0.5983997468999999	0.4881237547	0.07279861110000001	0.24221323100000006	0.020500605683	0.7353052711414486	0.39230185817216534	0.57693401592719
11.233839988708496	22.823246002197266	train	0.6563225776	0.6399118459999998	0.3773921641	0.08665039882999999	0.7740488815999998	0.016957556736000003	0.7620401971937808	0.4404626469472886	0.6228668941979523
15.16916275024414	39.490264892578125	train	0.6400689441300002	0.8785866983999999	0.16008512456	0.39319926555	0.15680865826999998	0.023150258333999998	0.4755403868031854	0.7002275312855518	0.5713879408418657
17.83921241760254	4.084271430969238	train	0.6564309889000001	0.9318015911999996	0.2775281398	0.4047934710999999	0.5398422146999997	0.028171414596000005	0.7089495638983694	0.7372013651877133	0.7235494880546075
-3.2294728755950928	36.25675582885742	train	0.6926059259999999	0.6048529807	0.3933679874	0.07139900824999999	0.2053061638	0.01480403882789999	0.6539628365566932	0.35343193022373914	0.4974402730375427
1.506288766860962	54.177955627441406	train	0.6540542561000001	0.8838918922999999	0.10441254975000007	0.4706647428000002	0.06891933828000002	0.0247851276471	0.40102389078498285	0.7286689419795221	0.5561717861205916
30.540010452270508	20.844715118408203	train	0.7165724356000002	0.8404167512999997	0.6174543187	0.22786758620000006	0.6383307821000003	0.028762922305000008	0.8456579446340537	0.636897990140311	0.7620875995449374
5.520291328430176	50.48503494262695	train	0.6652183007999999	0.7673125309000001	0.28120828889999994	0.14870898252999998	0.10458555518000004	0.013900126274999995	0.5441789912779673	0.4908987485779295	0.5142207053469852
14.722332954406738	39.81061935424805	train	0.6448368741999998	0.8953764539999995	0.2642760798000001	0.2349588895799999	0.3773077387	0.01822227611200001	0.6374668183541904	0.6116799393249905	0.6180318543799772
-32.352699279785156	-11.520936012268066	train	0.31672068764	0.5699521573000002	0.06791615995000001	0.07326496112000001	0.07353986749	0.012001564143960005	0.32385286310200984	0.2500948047023132	0.27773037542662116
-42.97566223144531	-10.168725967407227	train	0.032444054942000006	0.5729182232000002	0.03160784946299998	0.06707794643999998	0.05289359390000002	0.011786479427399995	0.13841486537732273	0.2216533940083428	0.1648179749715586
23.065567016601562	22.826051712036133	train	0.9461980374000004	0.7999621197000001	0.4917003814999999	0.14701062537999998	0.7996531958000002	0.023912265577	0.8407281001137656	0.5756541524459614	0.7383390216154722
-39.304317474365234	-10.985575675964355	train	0.02904127768628	0.5953927609	0.027215145825999997	0.08246673326999998	0.04462623918699998	0.011610323785700004	0.06996587030716724	0.2601441031475161	0.1493174061433447
-10.58777904510498	36.40846252441406	train	0.6155131679	0.2696753800000001	0.15180725557	0.041641131795999986	0.08810884013	0.0117152122505	0.41581342434584756	0.07755024649222601	0.22098976109215018
4.284794330596924	46.590660095214844	train	0.6156531255000002	0.7571711485999998	0.10544803040000003	0.1853261213999999	0.07728122387999999	0.012943861882000005	0.38187334091770947	0.4852104664391354	0.43956200227531284
34.67211151123047	29.921722412109375	train	0.9322921076999996	0.6684764427000002	0.3165346281	0.10175368143999997	0.2421412997999999	0.0208621327268	0.6516875237011756	0.4960182025028441	0.5773606370875995
-10.407203674316406	8.840838432312012	train	0.418228749034	0.8058580577000002	0.24823924812	0.19816571846000006	0.5975162759999999	0.016731427802000005	0.6588926810769814	0.5697762609025407	0.6174630261660978
13.640721321105957	33.68101119995117	train	0.9545535331000004	0.7821343820000002	0.4575742106999998	0.11775618838000004	0.41655162189999984	0.018464897882000002	0.79806598407281	0.5282518012893439	0.6898464163822526
20.960681915283203	21.379070281982422	train	0.9387456789000004	0.9184150397	0.3086509853000001	0.2074582616	0.8498589015999998	0.035011411769999994	0.7882062950322336	0.6585134622677283	0.7376279863481229
-38.229705810546875	9.937882423400879	train	0.31240495306999994	0.7393205918999999	0.050653737810000016	0.13183251056	0.04845759492999999	0.0118679178	0.22999620781190747	0.3959044368600682	0.3193970420932878
-57.101139068603516	-11.076233863830566	train	0.017915034200900005	0.3965777026999999	0.009373747320362	0.047040422589999985	0.028084087389999984	0.011303975852000004	0.003223359878649981	0.11642017444065227	0.03981797497155859
9.92074966430664	42.94401168823242	train	0.6811219213000002	0.7817280575999997	0.27867636079999997	0.14773802092999996	0.23278336656999996	0.013946107417999992	0.6175578308684111	0.4988623435722412	0.5556029579067121
-9.801667213439941	37.498069763183594	train	0.6122811392999998	0.37698319880000003	0.10729303802999997	0.04807402706	0.07303958612999999	0.01163520347	0.37694349639742136	0.13500189609404625	0.22866894197952217
13.750733375549316	38.754520416259766	train	0.6387465698200001	0.8546931134000004	0.29528806238	0.19282499369000006	0.3789345199999999	0.014900788924	0.6471368979901403	0.5604854000758438	0.60580204778157
16.187429428100586	3.3642842769622803	train	0.6933018932000001	0.9737910625	0.4203816067999999	0.5004420334999998	0.5744639045000001	0.18702003652	0.791998483124763	0.9133485020857034	0.8786973833902162
13.894326210021973	39.00931167602539	train	0.6502018772	0.7758059467999999	0.21742101460000007	0.15812208428999994	0.2398477912700001	0.013275317035300004	0.5481607887751233	0.4867273416761471	0.515358361774744
37.118492126464844	33.34658432006836	train	0.9454830091999998	0.4173801094	0.5984276673999998	0.05697958085999999	0.21966754165	0.017531527240999996	0.7227910504361016	0.30982176715965115	0.5190557451649602
64.25531768798828	-6.972445011138916	train	0.986673875	1.012580863	0.7541379938000001	0.6672999775000003	0.8755049121999997	0.3119561391550001	0.9795221843003413	0.9673871824042473	0.9876279863481229
-58.78045654296875	-46.49818801879883	train	0.02703323389269999	0.25292481388	0.021306987969699983	0.04080160801500001	0.04782261266	0.012078376733000004	0.058968524838832005	0.0925293894577171	0.05091012514220705
-60.740623474121094	-34.445735931396484	train	0.02122878090629	0.24475833195	0.0193787217634	0.040096202896000015	0.0429757301646	0.011350497951900004	0.02199469093667046	0.028820629503223356	0.012229806598407281
-38.629676818847656	16.920976638793945	train	0.33273721280999985	0.6827356739	0.06696786252999999	0.17776328409999995	0.0573516222	0.019534980235299995	0.30091012514220705	0.5379218809252939	0.43202502844141066
-50.95096206665039	-14.97762680053711	train	0.018560544157	0.3959717359	0.01729080451300001	0.049201248359999984	0.04309988294399997	0.0112542631965	0.01706484641638225	0.12362533181645811	0.04664391353811149
44.76458740234375	15.109940528869629	train	0.9422009469	0.8349363648999997	0.320530649	0.1940300716000002	0.08930313334	0.020265793078490003	0.5841865756541524	0.5987864998103906	0.5863196814562002
-49.86933135986328	-28.3220272064209	train	0.023384028325600003	0.3973310329000001	0.02277654237325001	0.049078370710000006	0.045057050135000005	0.011292958181000002	0.04152445961319681	0.12495259764884338	0.057593856655290106
32.23642349243164	23.765037536621094	train	0.9382975277	0.7768925740000003	0.4952897244000002	0.13897387988999996	0.5392581958	0.019665781687	0.8160788775123247	0.5447478194918468	0.7076222980659841
-24.765361785888672	24.09136962890625	train	0.28105730714000005	0.26814282650000004	0.051494312729999984	0.04235605568	0.06627570525999997	0.011771092472	0.27607129313613954	0.08437618505877892	0.16040955631399317
7.810284614562988	41.18207931518555	train	0.6659816644000003	0.7461575745000003	0.21139924935	0.12343663302000002	0.18129951647	0.013172240839	0.546454304133485	0.4514599924156239	0.49445392491467577
33.08203125	24.79899024963379	train	0.9500982756999998	0.6279364076000001	0.5059337906	0.07058355307999999	0.5216501134000002	0.017145386752999998	0.8261281759575275	0.40064467197572995	0.6376564277588168
11.499320030212402	38.802734375	train	0.9503601360000004	0.83301571	0.41145759590000003	0.18057758634000007	0.3017259270000002	0.02437553240799999	0.7226014410314751	0.6071293136139552	0.6766211604095563
-49.37131118774414	-6.0012736320495605	train	0.033844180819	0.6848568606000002	0.02183313777599999	0.10642312548999994	0.03794825199799999	0.011617989720499995	0.06370875995449375	0.3519150549867273	0.20492036405005687
-1.6200742721557617	49.4821891784668	train	0.6442728644	0.6501340796999999	0.15916477501999998	0.10436578453999998	0.15257593899	0.012794324438800004	0.47667804323094426	0.40974592339780047	0.4379977246871445
46.62312316894531	-26.826889038085938	train	0.9596790019999992	0.9888589171	0.4716241973000002	0.7639346306999999	0.2761419318	0.6239414007299999	0.7368221463784604	0.9791429654910884	0.8676052332195676
39.0518684387207	13.730374336242676	train	0.9535974875	0.8367687322	0.3222000091	0.1806894436	0.14581959712	0.027150957175000004	0.633674630261661	0.6171786120591581	0.6177474402730376
67.20586395263672	-10.696927070617676	train	0.9785613962000004	0.9734396636999998	0.8912532278000002	0.4503564707000002	0.32097527674000004	0.07557927649000003	0.8720136518771331	0.857413727720895	0.896188850967008
-24.43304443359375	-7.944258213043213	train	0.6558757198000003	0.6364298373999999	0.21861246841000004	0.08309940968	0.26516570424	0.015613826234600003	0.5686386044747819	0.4190367842244975	0.4869169510807736
7.622847557067871	46.10329818725586	train	0.6238325678000002	0.7562670846999998	0.14227874901000004	0.12971620106000006	0.07500067223999997	0.012232421353999998	0.39893818733409175	0.42491467576791814	0.4119738339021616
4.3050537109375	51.291229248046875	train	0.6501093983999998	0.7473999279999998	0.2832998082000001	0.12065639408	0.08106774787999996	0.0124624001758	0.5036025786879029	0.4273795980280622	0.4593287827076223
-1.509645938873291	44.71034622192383	train	0.6371262299600001	0.5998677646999999	0.14574061254	0.07227841720000001	0.09206904630000004	0.013194560654999994	0.4243458475540387	0.31949184679560105	0.36319681456200226
13.691461563110352	40.869529724121094	train	0.6777597853	0.7740220594	0.3543581713	0.16903946448999993	0.24701827499999995	0.016493526544600002	0.6497914296549109	0.5371634433067881	0.5947098976109215
-57.168975830078125	-12.378384590148926	train	0.033349576888000006	0.6176893587000002	0.028184195324199995	0.08928178812000002	0.043486330620999984	0.011539095673799998	0.09025407660219946	0.2933257489571483	0.18330489192263938
-59.69916534423828	-36.208213806152344	train	0.02423707573679999	0.2510842787000001	0.02270144231091	0.040731920415	0.043103751530000005	0.011340872996070006	0.03773227152066743	0.03431930223739097	0.020193401592719
17.905290603637695	22.179569244384766	train	0.6549309311000002	0.8152816782999994	0.2852417006999999	0.14979656834000002	0.9241469808999996	0.019337410198000008	0.7330299582859309	0.5642775881683731	0.6665244596131968
61.13518524169922	-1.5447720289230347	train	0.9897173503999994	0.9856776699999998	0.8932459263000001	0.6854507794999999	0.13626280768999996	0.22275108124000007	0.811338642396663	0.9452028820629503	0.901023890784983
55.34459686279297	-21.5245418548584	train	0.9896469523000002	1.0113770685999994	0.7837848901000001	0.8968540425000003	0.3040865992999999	0.4264938520600001	0.8769434963974213	0.9799014031095942	0.9567690557451649
11.267206192016602	35.57954788208008	train	0.6505754428999999	0.8197697211	0.18417279939	0.22749049849999994	0.24259831879000002	0.014822308392999996	0.5356465680697763	0.5625711035267349	0.5455062571103526
-53.09518814086914	-13.764995574951172	train	0.0205166315877	0.5803447759	0.014020811528799993	0.06433461399999997	0.032192583323	0.01115942641300001	0.007205157375805839	0.18202502844141066	0.07536973833902161
-50.28914260864258	-7.31663179397583	train	0.02471341983	0.6066007277000001	0.02178454094740001	0.11167884618999996	0.034829298597	0.011423997186000002	0.02616609783845279	0.29787637466818356	0.15401023890784984
47.1062126159668	8.071903228759766	train	0.9735585261000004	0.9682470264	0.4117110406999999	0.4221481939	0.27837189760000003	0.04827964359000001	0.7633674630261661	0.8255593477436481	0.8120022753128555
-43.77758026123047	-30.968021392822266	train	0.04180860428800002	0.27958082860000005	0.039290576811	0.043484245339999984	0.06750887567999997	0.011608760523100005	0.23321956769055743	0.08304891922639362	0.14149601820250285
56.51103973388672	-15.001301765441895	train	0.9830433411	0.9719777552	0.8383043388999993	0.5348703967	0.26101407000000004	0.099059806714	0.8483124762988243	0.8794084186575654	0.8939135381114903
-30.218061447143555	-19.09539794921875	train	0.03071103402204	0.7135786267	0.03384393055799999	0.13627701128000008	0.04442035134000002	0.011749858191399998	0.10788775123246112	0.3832006067500948	0.24658703071672355
13.722421646118164	-9.418416023254395	train	0.7446169445000002	0.9212010687000001	0.6194491369	0.31487301859999994	0.5762650566000003	0.04940707945699998	0.8418657565415245	0.7097080015168752	0.7908134243458476
8.935729026794434	24.974349975585938	train	0.6637265918999999	0.6250843054000002	0.2271469864000001	0.06765784438000001	0.4953175035000003	0.012619826058000008	0.6839211224876754	0.323094425483504	0.49829351535836175
41.197425842285156	14.262555122375488	train	0.9433510439	0.7564972432000004	0.2577459046600001	0.11565543959	0.12229335244000003	0.015627740817000003	0.5796359499431172	0.4905195297686766	0.5315699658703071
12.812119483947754	25.578842163085938	train	0.6452220016000001	0.6164893265	0.2590645146	0.07144717050999999	0.6692621553000001	0.013502403567	0.6924535456958666	0.3458475540386803	0.518344709897611
29.159547805786133	24.876737594604492	train	0.9812034612	0.9088489723999994	0.3726318384000001	0.19407328296000004	0.6515541025999998	0.023395903646999998	0.8858551384148653	0.6259006446719758	0.7838452787258248
10.257521629333496	41.711578369140625	train	0.6620058994999998	0.7590947171000003	0.35010514750000005	0.14155082023999996	0.24394849686	0.013304667515299995	0.6310200985968905	0.47004171406901785	0.5476393629124005
-50.99435806274414	-7.2298479080200195	train	0.026080445846599992	0.5556213098999997	0.021716834876200002	0.07113637695	0.036162821970999987	0.01132478563706	0.030527114144861586	0.18790291998483122	0.0875995449374289
-52.79930114746094	-31.772903442382812	train	0.035416275605	0.3594850855000001	0.03685450922500001	0.05060457187000003	0.055045453889999985	0.011778666595099995	0.17993932499051954	0.14524080394387562	0.14647326507394767
14.651196479797363	11.07396125793457	train	0.6631132973999998	0.7970826520999996	0.2492762245	0.18430840188	0.4054453134000001	0.015659028226000002	0.670458854759196	0.5530906332954114	0.6154721274175199
53.1162223815918	-25.474483489990234	train	0.6937766807999999	0.9884495738000004	0.4112254711	0.7216745111000001	0.7502265377000005	0.6415502966000001	0.8022373909745922	0.978194918467956	0.9082764505119454
-51.86890411376953	-10.247373580932617	train	0.042890670524400015	0.6369568661000001	0.023087300314599997	0.10292175367	0.036968809525	0.011346580024870006	0.0875995449374289	0.31569965870307165	0.19638794084186575
53.12709426879883	8.664885520935059	train	0.9800056823000001	0.9660457822999998	0.6643695207	0.5522304077000001	0.3192469751	0.048425225534999984	0.8585513841486537	0.8431930223739098	0.8778441410693971
-36.49623489379883	19.30384063720703	train	0.3124848538229999	0.44180863260000025	0.06429904868000003	0.05828191445000003	0.060122959230000016	0.011987240831799998	0.28915434205536594	0.21425862722791048	0.237485779294653
-51.31169509887695	-8.58488655090332	train	0.047116227865000006	0.6740799389	0.03717884562	0.15349301644000005	0.047310823839999995	0.013805322242499987	0.16989002654531662	0.46928327645051193	0.33233788395904434
41.00865936279297	14.268411636352539	train	0.9420918461	0.7391341360999998	0.30267142744999986	0.12197706664	0.13139805544000002	0.017871173215	0.6067500948047023	0.5053090633295412	0.5540386803185438
-45.064937591552734	-7.529094219207764	train	0.0342632966423	0.5691953474999999	0.029891899262199987	0.07108991534999998	0.04973917892	0.011750205863300002	0.12191884717481986	0.22525597269624575	0.15927189988623436
-0.3875732123851776	38.6383056640625	train	0.6238714432	0.5763897180999998	0.22828392073999995	0.07236510014	0.1200305669	0.012245893188000005	0.48047023132347366	0.26393629124004553	0.3515358361774744
-17.0268611907959	5.618485450744629	train	0.32907393896699993	0.7255692094	0.08234663968	0.14727070111999996	0.07509369609	0.013015402324	0.3490709139173303	0.4508911642017444	0.4085608646188851
-0.7969508171081543	46.26405715942383	train	0.6408515688500002	0.6446935507	0.12707227909999996	0.09612188626999997	0.09844088648999996	0.0170835843019	0.422449753507774	0.4609404626469473	0.4439704209328783
1.4084193706512451	36.1304817199707	train	0.6435218246999999	0.6326650505999999	0.23276470079999995	0.07424010358000002	0.3164245996	0.013496022085600004	0.5834281380356465	0.36689419795221845	0.4641638225255973
2.8771257400512695	48.666099548339844	train	0.6480288974999999	0.6366011496000001	0.27512501054999994	0.08571358209999999	0.09927677154	0.012367505773999995	0.5096700796359499	0.35646568069776263	0.42320819112627983
-10.649615287780762	35.34855270385742	train	0.6212115695000001	0.3008916647500001	0.2135095242500001	0.04358132940000001	0.10740041539	0.012121409221000001	0.4634053849070914	0.13158892681076984	0.2659271899886234
-56.32604217529297	-19.85611915588379	train	0.027916472024700014	0.3935892988	0.027308626881395	0.05091527670999998	0.04945700597	0.011563864335800004	0.0843761850587789	0.1446719757299962	0.09044368600682594
-52.396240234375	-6.450625896453857	train	0.045343732327000015	0.5709317108000002	0.026978823382000004	0.06546136712999999	0.038984471702999984	0.0115240214993	0.1018202502844141	0.19491846795601062	0.1277019340159272
19.729543685913086	-6.121690273284912	train	0.6533805946000002	0.9818765700999998	0.4658112374999998	0.6634594390999997	0.6692650592999999	0.30089932161999977	0.7724687144482366	0.9560106181266591	0.8859499431171787
2.1966657638549805	49.85569763183594	train	0.6572879080000003	0.6357715929000001	0.22223424670999992	0.08903098504000001	0.10591302480999996	0.013797865255999998	0.5011376564277588	0.4078498293515358	0.44624573378839594
20.512073516845703	-5.998554706573486	train	0.6575931328	0.9720537618	0.3180388975	0.5294888789999997	0.8170991826999999	0.05022699735499998	0.7476298824421691	0.8545695866514981	0.8202502844141069
-33.49209213256836	20.963790893554688	train	0.27786421064	0.383989682	0.05553401508000001	0.04879749464999998	0.06440839102000001	0.011953012098300004	0.27569207432688664	0.1662874478574137	0.20051194539249145
-40.17897415161133	-6.446944236755371	train	0.03331528237	0.6146784033	0.0293649342594	0.08936093335000002	0.04484934016999998	0.0116474199382	0.09783845278725824	0.3018581721653394	0.1899886234357224
-55.279937744140625	-13.298429489135742	train	0.0291073427317	0.5900210011999999	0.028309203039999994	0.08376654726	0.046706288842	0.011848564296	0.08285930982176716	0.27550246492226016	0.16638225255972697
13.82548999786377	16.711872100830078	train	0.6538224012999998	0.8835742851999997	0.2989629389500001	0.2304996125	0.44891626085000014	0.017847206029999996	0.6962457337883959	0.6050436101630641	0.6561433447098977
-44.95076370239258	-10.125499725341797	train	0.03395192811510002	0.5855103361999999	0.035497584494	0.08842472161999998	0.05450303438999998	0.012409256840980005	0.16989002654531662	0.31437239287068636	0.24402730375426623
47.29206085205078	21.203781127929688	train	0.9777008845000006	0.8316841860999997	0.7761836698000002	0.16254877646000002	0.12094972801999995	0.024132660262	0.7722791050436101	0.5944254835039818	0.7080489192263937
7.463838577270508	37.35148620605469	train	0.6380808540400001	0.7309132401	0.16657779521000002	0.11276400109000001	0.2146908906200001	0.01281498084752	0.5009480470231323	0.42851725445582106	0.45705346985210465
46.42668914794922	7.691722393035889	train	0.9381593998	0.9211039916	0.3797083211999998	0.3024836752	0.25856927975	0.034803477555	0.6806977626090255	0.6915054986727341	0.6763367463026166
-2.556504011154175	48.456382751464844	train	0.6189750488999998	0.6086580367000001	0.12478362717999998	0.07951536415999998	0.11948655681999998	0.012183771041999998	0.4235874099355328	0.30887372013651876	0.3550910125142207
52.67621994018555	-24.349641799926758	train	0.9696505944000002	0.9887563466999992	0.6466921585000001	0.7194083057000005	0.7697745304999999	0.4942495694399999	0.916003033750474	0.9732650739476677	0.9722696245733788
22.75337791442871	23.662513732910156	train	0.9566212278	0.8192449305000001	0.5295132198000002	0.15091214725000004	0.8766023952999998	0.019229533665	0.8659461509290861	0.5650360257868791	0.7521331058020477
-50.81709671020508	-5.529892444610596	train	0.0264541281178	0.5718418517	0.018721619546500003	0.06718886011	0.033360558884999995	0.011157063949800004	0.026545316647705725	0.18145620022753128	0.08219567690557451
21.412883758544922	20.722585678100586	train	0.9026738651000004	0.6927262791	0.4737643801000001	0.08943475832999999	0.6114892489000001	0.018817340154	0.8120970800151687	0.47004171406901785	0.6679465301478953
-27.746252059936523	-21.876312255859375	train	0.029397242102599995	0.8003792517000001	0.026624752391	0.3015638444999999	0.039720018229999966	0.020921061459999998	0.06181266590822906	0.6291240045506258	0.341296928327645
8.478421211242676	10.034735679626465	train	0.6717493245999999	0.8965936395000003	0.21013245579999992	0.3655684211000001	0.10454691797999993	0.03503403827	0.5108077360637088	0.7207053469852105	0.6003981797497155
-8.460728645324707	37.619144439697266	train	0.6693413932000003	0.4367655489	0.3375872709000001	0.05514415486	0.13035763224000002	0.014299483895699997	0.5893060295790672	0.27720894956389835	0.41254266211604096
13.178110122680664	37.74853515625	train	0.6278777049000002	0.8024701195000001	0.2356265761000001	0.17728767160000006	0.3395999268	0.0141885603205	0.5851346226772848	0.5305271141448616	0.5561717861205915
5.032903671264648	9.039529800415039	train	0.6465212333000001	0.8753144338000003	0.13219301814000006	0.2445670867500001	0.08539054852999999	0.014886487325600002	0.4226393629124005	0.5777398558968525	0.5031285551763367
48.770721435546875	9.118156433105469	train	0.9678818373	0.9341009820000002	0.5071099370000001	0.3957188285000001	0.13483727974000004	0.04113398073200001	0.704398938187334	0.7529389457717102	0.7283845278725825
-21.702205657958984	14.94730281829834	train	0.3194022411259999	0.366266986	0.08299919254900004	0.045890326960000005	0.07748851927999999	0.011871660300300005	0.3418657565415244	0.14144861585134624	0.22113196814562003
24.122201919555664	20.729915618896484	train	0.9333915663999997	0.7667182939000001	0.42478509080000015	0.12759694881999994	0.6000341310000001	0.025603654146999992	0.8056503602578688	0.5540386803185439	0.7076222980659841
48.19240951538086	21.32547378540039	train	0.9763150148	0.9398050719000004	0.7421946506999999	0.3601570855600001	0.11575318617	0.15616057672500008	0.7599544937428897	0.8014789533560865	0.7930887372013652
-60.03739929199219	-46.56914520263672	train	0.028364415739467005	0.2615837107	0.02892263654020001	0.04250130668999999	0.04715357125999998	0.011608322916699998	0.08437618505877892	0.06863860447478194	0.05446530147895336
54.43693161010742	-4.88493013381958	train	0.9572880746999995	0.9615704501000004	0.4105082506	0.35085176700000004	0.5121618766	0.05980449002	0.8151308304891923	0.7901023890784984	0.8208191126279863
-9.325075149536133	33.51641082763672	train	0.608452029	0.2764164209000002	0.18987225301	0.04291593494000002	0.18132665996000005	0.01191731805	0.4869169510807736	0.10409556313993173	0.26507394766780434
-59.8614616394043	-47.515682220458984	train	0.0263650924225	0.3760362525	0.027363355392	0.0486056326	0.047859168603999996	0.011722175813699996	0.07129313613955253	0.14410314751611678	0.08276450511945393
12.582372665405273	33.760047912597656	train	0.6703731073000001	0.8917662055	0.2365336048400001	0.3132495870999999	0.4688374403000003	0.025723864918999997	0.6911262798634813	0.6695108077360636	0.6770477815699658
46.890140533447266	20.29442596435547	train	0.9579796999999995	0.9448049266000004	0.5508189927999997	0.3327224411000001	0.10383475496000008	0.114285085755	0.6714069017823284	0.773037542662116	0.7151592718998863
-60.215431213378906	-39.3881950378418	train	0.025049950047199995	0.27445809995000003	0.028502301463999995	0.042761222810000006	0.05225145319999997	0.011565132578930005	0.09044368600682595	0.07243079256731134	0.06100682593856655
9.742234230041504	43.62504577636719	train	0.6473706521000002	0.7922810293999997	0.28966687090999993	0.18058598712	0.1869692956	0.015994532044999992	0.565415244596132	0.5511945392491467	0.5551763367463026
-52.8669548034668	-29.50360679626465	train	0.021381391732	0.26308177179999986	0.02049828608940001	0.040905141260000014	0.04258161491499998	0.011284230178200006	0.02389078498293516	0.04000758437618506	0.017918088737201365
-28.679285049438477	13.274402618408203	train	0.28680006214000003	0.6031328836000003	0.059343399790000015	0.10200336935	0.06517720337999999	0.0151304102004	0.2832764505119454	0.4114524080394388	0.3542377701934016
63.85341262817383	-18.244842529296875	train	0.9842130717000002	0.9692876387999996	0.9208270803	0.5243930745000001	0.21195609225	0.4416629621000002	0.838073568448995	0.9385665529010239	0.9149601820250284
11.910609245300293	46.13315200805664	train	0.6883068791999999	0.7923338907999999	0.3867878725000001	0.17938035285	0.17280845767000005	0.013945261355	0.636518771331058	0.5240803943875617	0.5793515358361775
4.094795227050781	43.70732879638672	train	0.6532276434000001	0.7502409725999998	0.29825285964000003	0.14056731199000005	0.12522269902999994	0.04496947218099998	0.5485400075843762	0.5773606370875995	0.560580204778157
-47.71464538574219	-8.68787956237793	train	0.025989346092599997	0.5826470903000001	0.025910888618500005	0.06425917802999999	0.038813014943	0.011239127753500005	0.04266211604095563	0.18638604474781947	0.08973265073947667
33.60332489013672	29.798200607299805	train	0.9529455667000004	0.6179143077999999	0.5009417522000001	0.08117517193	0.3036458588000001	0.014854129899000004	0.7461130072051573	0.39211224876753886	0.58660409556314
-52.547264099121094	-10.324332237243652	train	0.037791662009200006	0.7194561409000002	0.024080466336600003	0.14004550480000005	0.03938755730699999	0.011784108038	0.07963594994311718	0.388130451270383	0.23321956769055743
47.58291244506836	-28.715356826782227	train	0.9628980835999998	0.975433818	0.46260612630000003	0.8016508600000001	0.1922327613600001	0.8142748193999998	0.7087599544937428	0.9766780432309442	0.8475540386803185
-53.37486267089844	-33.70524978637695	train	0.031191722704500005	0.23092441718000006	0.024728083631000004	0.04064823691500002	0.04791488905000001	0.0114931706104	0.08513462267728479	0.036973833902161544	0.04650170648464164
-30.337182998657227	8.066353797912598	train	0.32402654323	0.7837305014	0.09226771773000003	0.25691111050000004	0.12752425655000002	0.014425362819000009	0.3883200606750095	0.5498672734167614	0.4746871444823663
0.7055083513259888	47.89867401123047	train	0.6143300314000001	0.6220258565000001	0.21654233902	0.08603211780000003	0.09779631454	0.012497700817	0.45259764884338266	0.3543799772468714	0.39647326507394764
49.69325637817383	8.958297729492188	train	0.9670894822999996	0.9488632662000002	0.6404189700000003	0.3633288058000002	0.18504849678	0.040680926853	0.7529389457717103	0.756920743268866	0.767349260523322
-53.95233917236328	-28.863466262817383	train	0.032825586218299986	0.28322493669999993	0.027590558006	0.04379124815	0.04511327753000001	0.013126295602400005	0.08968524838832005	0.16382252559726962	0.10494880546075086
64.77182006835938	-7.305940628051758	train	0.9870902194	0.9828649131000008	0.9091706729999998	0.4860777947000002	0.7502475184	0.13750719274999998	0.9835039817974972	0.9040576412590063	0.96160409556314
-36.69934844970703	-13.62008285522461	train	0.033485305913999994	0.5971060044999998	0.028796341847	0.08935604694	0.04807925835999998	0.011713648647400005	0.108646188850967	0.2846037163443307	0.1885665529010239
-12.298419952392578	17.338186264038086	train	0.334483026852	0.587501877	0.15983585402000006	0.08514605883000005	0.11164304347999998	0.012782035744899995	0.4197952218430034	0.32328403488813046	0.3622013651877133
28.297164916992188	-5.557269096374512	train	0.9652492591999996	0.9405566967	0.4922258513999999	0.31335141016000023	0.3035889678999999	0.06342066260200002	0.7660219946909367	0.7286689419795223	0.7609499431171787
7.749562740325928	44.7657585144043	train	0.6499889552	0.7067317363000001	0.2648531980000001	0.12364444119999995	0.20718524704000008	0.014771828924000004	0.5646568069776261	0.4725066363291619	0.5147895335608647
-17.843290328979492	13.1389741897583	train	0.31803395578000004	0.6184589604	0.09555104794	0.07650239232000001	0.2558402880400001	0.012693280303959996	0.4364808494501327	0.33636708380735686	0.3761376564277588
-34.261741638183594	12.821781158447266	train	0.30827268329999996	0.6519663253999998	0.0595030608	0.09575187147000004	0.057712378330000015	0.011888562706800004	0.2711414486158514	0.35608646188850973	0.31513083048919227
51.59601593017578	-22.966808319091797	train	0.9833264696999996	0.9795698376000008	0.7940430007999999	0.5259823669999999	0.607586171	0.2515496541399999	0.9594235874099356	0.9366704588547591	0.972980659840728
49.995243072509766	-29.68819808959961	train	0.9704843546999998	0.9947861797999998	0.38143420229999997	0.8524814380999999	0.30985654606999985	0.6527981341999998	0.7622298065984072	0.98388320060675	0.8868031854379976
39.07992935180664	22.778961181640625	train	0.9809107947	0.8522749143999998	0.5104256339	0.17176915547000007	0.3738706682	0.026160104137	0.8589306029579067	0.6109215017064846	0.764505119453925
65.55834197998047	-7.25227689743042	train	0.9695084504000002	0.9866595307	0.7701900248999998	0.6510917820000001	0.6699157159000002	0.11840895621	0.9211224876753888	0.9105043610163065	0.9516496018202503
-11.435307502746582	34.75141143798828	train	0.6160706719	0.19034810656500006	0.14912998030000005	0.03695227326400001	0.10620755195	0.011934779873999995	0.42813803564656805	0.060485400075843763	0.22127417519908987
-3.820411205291748	45.43659973144531	train	0.6498893139199999	0.5832763454999997	0.13198313152000002	0.07540987992000002	0.09387006440999997	0.012369772443600002	0.43249905195297683	0.2821387940841866	0.3435722411831627
46.49601745605469	-4.784154891967773	train	0.950872434	0.9828778948000004	0.3232430873	0.8069017543000001	0.10693114280999996	0.40306273006	0.6095942358740993	0.9673871824042473	0.7774459613196815
3.5697813034057617	50.002227783203125	train	0.6537830897000001	0.7490292323999997	0.1877193974	0.11859949653999992	0.11876809470000001	0.012607905695600002	0.4863481228668942	0.43230944254835046	0.45563139931740615
46.32853698730469	17.166778564453125	train	0.9631677771999998	0.9254502673000004	0.4155522879999997	0.3961758675000001	0.08769472602999995	0.039879307539	0.6399317406143344	0.7478194918467956	0.6811717861205916
-31.776763916015625	10.739543914794922	train	0.34342984876000004	0.7011022406999997	0.11813106625999995	0.11254879874000004	0.08086087985000004	0.012606253104	0.37883959044368604	0.41619264315510046	0.3978953356086462
9.797750473022461	21.963281631469727	train	0.6810270718000001	0.5981922162000002	0.19454991176	0.06927742472000002	0.6785309869999999	0.014970618041999997	0.7030716723549487	0.3428138035646568	0.5250284414106939
-56.2227668762207	-31.507965087890625	train	0.04314909870470001	0.2804525219999999	0.031989299496	0.04259636476	0.048259779809999966	0.011305525310600006	0.14562002275312858	0.05688282138794084	0.08532423208191126
6.374077320098877	6.852604866027832	train	0.6526113923	0.8315297173999997	0.12052572173000001	0.2854300387	0.12471227702	0.031366866589000016	0.4548729616989003	0.6571861964353433	0.5435153583617747
15.632125854492188	5.073601722717285	train	0.6570350401999997	0.9658787645	0.31807163819999995	0.3662306783999999	0.3636686725	0.030474603465999988	0.67292377701934	0.7834660599165719	0.7217007963594995
46.077449798583984	-23.37504768371582	train	0.9744321061999994	0.7832560221999998	0.4118962313000001	0.26414844671000004	0.38210826490000016	0.7597946861000002	0.8217671596511186	0.7514220705346984	0.8023321956769056
-28.183799743652344	28.669658660888672	train	0.3291153010150001	0.2816358298	0.04731938072999999	0.040112991750000014	0.050200456954999965	0.011223842895000002	0.2514220705346985	0.043041334850208564	0.1356655290102389
43.3369255065918	22.638200759887695	train	0.9437773608000002	0.7768720121000001	0.4976127784000002	0.11283062158	0.1974489749999999	0.013923717966999998	0.6901782328403488	0.478194918467956	0.5905858930602959
-1.0425550937652588	43.93708801269531	train	0.6229893831000002	0.6265739082999999	0.12165012359000005	0.08321227319000002	0.09760369226000007	0.0121538663857	0.4082290481607888	0.3375047402351157	0.3651877133105802
-29.808101654052734	28.422224044799805	train	0.28970307356	0.303815461	0.06378445883999999	0.044647858840000006	0.06221300728999999	0.011594871650300004	0.2830868411073189	0.09859689040576414	0.17178612059158135
-35.95112609863281	-7.041632175445557	train	0.061363398038000026	0.5219875100000001	0.04010313174	0.06281618269000001	0.058133541079999976	0.011575703796000002	0.22866894197952217	0.19017823284034888	0.1905574516496018
-1.462797999382019	44.933658599853516	train	0.6056532255000001	0.5756169931999999	0.16536328832	0.08999676541000001	0.10346500896999997	0.01240220191459	0.43249905195297683	0.3084945013272658	0.35821956769055746
5.366622447967529	49.380096435546875	train	0.6036028856000001	0.7555173906999998	0.17347194407000002	0.14875108867999998	0.12051893461000003	0.013828827042499995	0.4501327265832385	0.4833143723928706	0.4675767918088737
-37.62417221069336	-6.3890838623046875	train	0.06174222753099999	0.5965324150999998	0.036095269489999984	0.08061052468000003	0.050191530189999986	0.011673159252999998	0.1882821387940842	0.2614713689799014	0.21970989761092152
12.572413444519043	39.633514404296875	train	0.6515013482999998	0.7920156895000002	0.2524645043	0.17145912491999993	0.3576668374999999	0.015725935092	0.6295032233598787	0.5417140690178234	0.5819112627986349
4.702065467834473	51.0059814453125	train	0.6785307435	0.7844629506999999	0.3274864114	0.14747681073999994	0.10510282067	0.01276590562795	0.5784982935153584	0.4698521046643913	0.520193401592719
-26.215747833251953	-2.1546924114227295	train	0.040115644838200015	0.26376628601	0.0343687739985	0.04267994477000001	0.052786686069999984	0.0115351497904	0.17159651118695485	0.06276071293136139	0.10466439135381116
-8.524075508117676	33.71638107299805	train	0.9542202956999994	0.6129208018	0.32692020580000003	0.07836121502000001	0.17645348912999995	0.015386672710999997	0.6513083048919226	0.3847174819871066	0.5137940841865756
20.680980682373047	-6.345908164978027	train	0.6723832909999999	0.9678481948	0.3589267993	0.6607195995	0.7358314573000001	0.12835278441999998	0.7760712931361397	0.8924914675767918	0.8594994311717861
-47.993247985839844	-11.14427375793457	train	0.032127637585499996	0.6177724112999999	0.0211619440295	0.08048996977000003	0.036737617809999984	0.01134772551147	0.055365946150929095	0.26147136897990136	0.141353811149033
60.73176193237305	-15.54542064666748	train	0.9844775107000002	0.968419022	0.9068517794000002	0.3799608482999999	0.4177723464000001	0.20616355199999994	0.9353431930223738	0.8790291998483125	0.9388509670079636
-25.841751098632812	-17.163835525512695	train	0.2607956291199999	0.7568726406	0.054478597829999975	0.23083929169999995	0.06742443172	0.014655441330140004	0.27777777777777773	0.5333712552142585	0.4141069397042093
19.116384506225586	-5.790604591369629	train	0.6497305729999999	0.9613586961	0.22306067570000007	0.5184557836	0.5928000352	0.08192963698000001	0.6708380735684489	0.8458475540386803	0.755688282138794
0.3319172263145447	42.66990661621094	train	0.6514287329000001	0.5931005799	0.15219221138	0.06562674600000003	0.11604364133999998	0.0121986345112	0.4626469472885855	0.26298824421691314	0.34328782707622296
8.803912162780762	41.57973861694336	train	0.6602925084000001	0.7409555841999999	0.19107621845000006	0.12350718609000005	0.22680531446	0.013299220504700004	0.5458854759196056	0.45297686765263556	0.4943117178612059
-38.6627197265625	-7.881678581237793	train	0.06867941651500002	0.6641187163999999	0.04188410161	0.11589140724000002	0.05276362598999999	0.012403785615900005	0.21520667425104287	0.4069017823284035	0.31769055745164965
-2.8780672550201416	43.12842559814453	train	0.6689387606	0.5926842976999999	0.2623386131599999	0.06983518565	0.18038483107000008	0.012383652643999998	0.5773606370875995	0.27701934015927193	0.40656996587030714
8.418578147888184	40.58956527709961	train	0.6780546031	0.7009693671000001	0.2110936284	0.09052464285000003	0.26529206814999995	0.013780658409	0.5917709518392112	0.4249146757679181	0.5002844141069397
6.62848424911499	44.499961853027344	train	0.6352578232999998	0.7444330274999998	0.25341706737	0.12039179609000004	0.12076353677	0.013191439658600002	0.5015168752370117	0.4497535077739856	0.47013651877133106
-65.91400146484375	-34.02498245239258	train	0.055726082445800004	0.2800841944000001	0.07921465360000003	0.044785215949000014	0.10217231077999996	0.013075209453	0.32612817595752747	0.16628744785741373	0.2295221843003413
-8.608647346496582	35.840049743652344	train	0.6147854396	0.2744884315	0.18615500493999995	0.042246995400000015	0.13115508007	0.011842173178982002	0.4645430413348502	0.09101251422070535	0.24943117178612062
8.630229949951172	10.288897514343262	train	0.6862466748	0.9391458606999996	0.1762300669	0.5523123241000001	0.10441573782000002	0.05517584440399999	0.5070155479711794	0.7971179370496776	0.6396473265073948
48.884700775146484	-23.861684799194336	train	0.9827936175999996	0.9814748857	0.7699558116000002	0.6496622917999999	0.4476635676000002	0.7943482204999992	0.9324990519529769	0.9761092150170648	0.979806598407281
6.346867561340332	23.572933197021484	train	0.6733582982999998	0.6323485993999999	0.31097862480000005	0.10639951119999999	0.5559645971999999	0.019756115900999998	0.7464922260144103	0.48369359120212363	0.6379408418657565
43.62035369873047	23.028993606567383	train	0.9496658752999998	0.6260280902	0.5349892781000001	0.07381389326	0.18794020435000008	0.020968450469	0.7009859689040576	0.43041334850208574	0.5725255972696246
0.8304744362831116	36.64811706542969	train	0.653974641	0.6088558788	0.21493310969999996	0.07230701508	0.5378240425000002	0.013420595254	0.6685627607129314	0.3375047402351157	0.49544937428896474
-65.8906478881836	-42.454010009765625	train	0.02639806768180001	0.14208442992399994	0.025038081584000005	0.03496897835	0.04766516741999997	0.011353192618296004	0.0638983693591202	0.009101251422070534	0.0270193401592719
-16.033157348632812	12.194186210632324	train	0.32099449957000004	0.5842209051000002	0.07901221590999996	0.07086542504	0.09482689135	0.012404663338	0.3557072430792567	0.2737959802806219	0.30432309442548355
0.09321453422307968	36.777034759521484	train	0.6652162478999999	0.6172293084999999	0.21862514993999996	0.07270797349999998	0.35597212946	0.012582519389000004	0.6285551763367463	0.32233598786499806	0.46075085324232085
30.989852905273438	27.62986183166504	train	0.9158200844999996	0.6581200563999999	0.4618389561000001	0.07757238921999997	0.5535817136999999	0.01841477228	0.8050815320439894	0.43686006825938567	0.6454778156996587
22.95914077758789	21.177959442138672	train	0.9528107921999998	0.7747708027999998	0.4523182678000001	0.10668689378000004	0.7534557250000001	0.017334736207000004	0.8378839590443685	0.509290860826697	0.704778156996587
-2.319071054458618	42.14705276489258	train	0.6393987304999996	0.6004464820000001	0.12868109350999998	0.07133054022	0.10405948205	0.011935088169	0.4266211604095563	0.2664012135001896	0.33048919226393625
-49.49492263793945	-10.774109840393066	train	0.04590195244799999	0.6985334899000002	0.034344512842300015	0.1251111217	0.043099448349999986	0.011560402851400005	0.1448615851346227	0.360257868790292	0.25412400455062567
-51.1889533996582	-14.522273063659668	train	0.0280885179947	0.5548199940999999	0.0326222983282	0.07172875485000002	0.05161063954	0.011678474036600002	0.11888509670079635	0.2161547212741752	0.15130830489192265
49.18525695800781	12.414634704589844	train	0.9661049715000001	0.9323476796	0.5114138826999999	0.3470761657	0.13249651228999995	0.029913460667999995	0.6990898748577931	0.7152066742510428	0.7033560864618885
-50.187034606933594	-11.973710060119629	train	0.04649385098458	0.7679415905	0.04242678069000001	0.22760930375	0.0504843134	0.013412801389399992	0.1945392491467577	0.5168752370117558	0.3708759954493743
42.85224151611328	17.681358337402344	train	0.9649223459000004	0.8602305133999998	0.3788869329000001	0.1702475082399999	0.18191759735	0.019255158653	0.6869548729616989	0.5853242320819113	0.643344709897611
1.1633493900299072	50.21803283691406	train	0.6353071771	0.7961703679000003	0.13611734450999996	0.19425278156	0.08579359631999996	0.013537965318399995	0.41277967387182407	0.5238907849829352	0.4709897610921502
-2.105699300765991	40.75972366333008	train	0.6577081215999998	0.7654475973999998	0.17299525313000008	0.19471944731000004	0.16662581790999995	0.017322473249000003	0.5132726583238528	0.5523321956769055	0.5298634812286689
51.43778610229492	12.635848045349121	train	0.9772017425	0.9244623679	0.5283351708000004	0.2627202523	0.11475619682000004	0.018683914996	0.7299962078119074	0.6312097080015168	0.6899886234357224
13.136982917785645	29.343486785888672	train	0.6766382822000001	0.7670674160999996	0.2691366810000001	0.13619448145	0.5535355127	0.017682165261	0.7290481607887752	0.5237011755783086	0.6439135381114903
52.712623596191406	9.426976203918457	train	0.9626265945	0.9338090674999998	0.5577963647999999	0.3469018147	0.2912049058	0.031557431515000005	0.7724687144482365	0.7189988623435722	0.7585324232081911
24.433210372924805	36.85161209106445	train	0.9393583806	0.6091721333000002	0.22390333354000005	0.06709818074000001	0.11806302745000002	0.019127214866	0.5530906332954114	0.38699279484262417	0.46274175199089873
-28.4931640625	29.19426155090332	train	0.2856610406399999	0.2826368939000001	0.0680683384	0.042956150580000005	0.06775042062000002	0.011557019165700002	0.29654910883579827	0.07736063708759955	0.17235494880546076
12.444099426269531	26.116159439086914	train	0.6530326389	0.7526028831999999	0.3875974715999999	0.11782990048	0.7885113892000001	0.022645631539	0.7599544937428897	0.5322335987864998	0.6690841865756542
-28.749597549438477	-8.54520320892334	train	0.035818656459300005	0.5650253519999996	0.034242659864000005	0.07228208968	0.04797918434999998	0.011348708855600005	0.1422070534698521	0.19472885855138414	0.1481797497155859
-61.701026916503906	-36.354122161865234	train	0.03411727012339999	0.19553484505000007	0.031158880609999988	0.038422713455999985	0.05020052792	0.0114480492656	0.12817595752749336	0.02332195676905575	0.06399317406143344
1.388409972190857	41.022518157958984	train	0.6670349163999997	0.6406305375000001	0.19001188495000002	0.10015380229999993	0.17028620047000004	0.01301908460745	0.5331816458096322	0.40803943875616233	0.46217292377701935
-55.01877975463867	-17.196443557739258	train	0.02494816381580001	0.3427227582	0.02003437692270001	0.043730010409999985	0.040571328933999985	0.012621102305400004	0.028631020098596888	0.16116799393249906	0.07238339021615472
-0.2217707335948944	37.97581481933594	train	0.6678767368000001	0.5834591842000001	0.2502619093	0.07103617684999998	0.3184570353000001	0.013710082415000002	0.6302616609783845	0.31361395525218044	0.4566268486916951
16.924509048461914	7.740817070007324	train	0.7329212792999997	0.9668548471999998	0.472527874	0.5385817951999997	0.20071933860000005	0.08956305795999997	0.6759575274933637	0.8653773227152066	0.7727531285551763
-40.46122741699219	-5.650512218475342	train	0.25043314529999994	0.6053515745999998	0.06513758817000001	0.07660662748	0.05175660905499999	0.011704514194	0.2398558968524839	0.266970041714069	0.2470136518771331
18.4503231048584	-3.4994685649871826	train	0.7035393098999999	0.9637798981000004	0.26409858499999994	0.6018101708000002	0.3798999128999999	0.19048067733	0.6899886234357225	0.90386803185438	0.801905574516496
-37.27519607543945	17.702377319335938	train	0.31723216719999997	0.6073391747000002	0.05390419822000001	0.08623225605000001	0.05807029974999998	0.012975389985299995	0.27474402730375425	0.35381114903299204	0.31513083048919227
36.59168243408203	36.73505401611328	train	0.9207473156000002	0.3092771948	0.4188830956	0.04710871177000001	0.11664730582999998	0.015237610592	0.624383769434964	0.2216533940083428	0.3963310580204778
2.6561901569366455	50.26582336425781	train	0.6524191142	0.7306858887000001	0.21826957303000005	0.11200446636	0.09374073348	0.0124378983373	0.48028062191884713	0.4122108456579447	0.4411262798634812
-35.10125732421875	13.309054374694824	train	0.3084906951299999	0.6178845203000002	0.05565894020000002	0.08890510111000002	0.05583326987	0.011964477422300002	0.26128175957527494	0.3297307546454304	0.29493742889647323
-7.462985992431641	35.9740104675293	train	0.6708272263999998	0.35048126690000003	0.29734952299999995	0.04890996329999999	0.13291125130999998	0.012406328198599999	0.5773606370875995	0.1746302616609784	0.3434300341296928
3.2452597618103027	27.217477798461914	train	0.7112902484999998	0.6592418748	0.4785596412000002	0.11190583508999996	0.29657454635	0.020909669363	0.7148274554417898	0.5039817974971559	0.6258532423208192
-60.9849853515625	-43.084266662597656	train	0.021117432352	0.2689124885	0.0204102514353	0.04247809143	0.04316371574299998	0.011223612135300008	0.024649222601441034	0.04740235115661737	0.020477815699658702
42.88218307495117	22.177600860595703	train	0.9620005186	0.8034108218999997	0.5215550806999998	0.13822671531	0.2133653636	0.02265831935400001	0.7252559726962456	0.568259385665529	0.6638225255972696
-37.33097457885742	-8.105522155761719	train	0.04256364508599998	0.5645370710000001	0.034426597295	0.06229368274000002	0.05237093148999999	0.011626959818760002	0.17595752749336369	0.19908987485779295	0.17349260523321958
-25.39876365661621	15.10543441772461	train	0.04670496323141	0.5807648813	0.031452817463	0.08152191143000004	0.047663210844999984	0.0142100657714	0.1448615851346227	0.3418657565415244	0.2420364050056883
15.01780891418457	8.021566390991211	train	0.6746235038999999	0.9198261209999998	0.2491850123	0.4507502708	0.3416207972000001	0.033185732075	0.6480849450132727	0.7519908987485779	0.6897042093287826
-46.81132125854492	-6.311025142669678	train	0.043135712763	0.5768137836000001	0.031838380038000005	0.06718779026999999	0.04831426829	0.011445068502000002	0.14543041334850207	0.19529768676526352	0.15187713310580203
-3.4418222904205322	49.11948013305664	train	0.6520683142999998	0.7545197258999998	0.11078578448999997	0.18880783022	0.08448020271000001	0.022922629066	0.41960561243837696	0.5720515737580584	0.49829351535836175
6.015621662139893	9.09903621673584	train	0.6480075244999998	0.8970258440999999	0.20334067945	0.23393031274999998	0.10632907043999999	0.014540919399999996	0.4757299962078119	0.5781190747061055	0.5254550625711035
41.0050048828125	21.6239013671875	train	0.9653219388999996	0.9177403576000002	0.5681912561000001	0.2289945592499999	0.27584888369999994	0.03685519649399999	0.7718998862343572	0.6668562760712932	0.7329351535836177
-6.361081600189209	34.908241271972656	train	0.64397416	0.3853632725999999	0.29020277400000005	0.05100203219000001	0.27816348760000004	0.012760411640999999	0.5982176715965112	0.2093287827076223	0.37329351535836175
-63.286964416503906	-34.24998092651367	train	0.039818642921699995	0.2505748974400001	0.03378897432309999	0.04184003381999998	0.04771093874	0.0112795784	0.1435343193022374	0.036215396283655665	0.07679180887372014
60.7846565246582	-11.43053913116455	train	0.9735050268000002	0.9622963356000004	0.7219131182000001	0.44248699663999996	0.291890587	0.173257239027	0.8257489571482747	0.8754266211604097	0.8758532423208192
63.780399322509766	-9.864846229553223	train	0.9835969026000002	0.9566330963999998	0.9050006892	0.350250539	0.5800618163	0.09835066251	0.9641638225255974	0.7963594994311718	0.8973265073947667
60.888065338134766	-1.4931771755218506	train	0.9824932185999998	0.9530489978999996	0.8343740177	0.3568259354	0.12137158451999995	0.1138924968	0.7878270762229805	0.7990140310959424	0.8093003412969283
-38.48332595825195	-10.531465530395508	train	0.03395839223559999	0.6790069473	0.029676661539999982	0.10195458409	0.04011990548399999	0.011437331481299998	0.09233978005309063	0.32897231702692453	0.2063424345847554
36.233863830566406	30.26932144165039	train	0.9247600042	0.6857253882	0.3699863895000001	0.08763500817	0.23602929434999997	0.01947158569399999	0.6642017444065226	0.4694728858551384	0.5679749715585893
12.133874893188477	27.026552200317383	train	0.7051833153999997	0.7621225194999998	0.4744509026000001	0.12962659404999996	0.6133014972999999	0.015584725647000006	0.8100113765642775	0.49943117178612056	0.6823094425483504
-47.91181945800781	-4.464974880218506	train	0.042759166121	0.5798332318999997	0.028299150602999982	0.07080140829000002	0.04039969599200001	0.011399364414200001	0.10599165718619645	0.19946909366704588	0.13168373151308305
15.722731590270996	6.2419514656066895	train	0.6786829206999999	0.9559787070999995	0.3362386536000001	0.3746335413	0.3922932271999999	0.026843289183	0.7189988623435722	0.7559726962457338	0.7414675767918089
6.843956470489502	-17.783700942993164	test	0.6440028975968919	0.7526249052463028	0.2936633606756501	0.2011906278762602	0.3345968697455323	0.059634409412527824	0.8020833333333334	0.6398809523809524	0.7287946428571428	other_8+mo
10.29867935180664	-9.242924690246582	test	0.5234516092437118	0.7699616969382325	0.1735819378619432	0.20746365072738887	0.20474867789274595	0.03387728398819243	0.40029761904761907	0.5848214285714285	0.4799107142857143	other_8+mo
-0.12422189116477966	-15.223133087158203	test	0.5566726594410295	0.7193168933882034	0.26713974492074666	0.19138660937832025	0.3296285631942771	0.0704537252820261	0.6889880952380952	0.599702380952381	0.6473214285714286	other_8+mo
-0.9622612595558167	-1.7546230554580688	test	0.5218725008739185	0.7878058650136446	0.2153457390614545	0.24504916001780186	0.3389259061186001	0.03971788987548994	0.6220238095238094	0.7008928571428572	0.6506696428571428	other_8+mo
-6.0405426025390625	-11.279075622558594	test	0.402659911133976	0.6479428852184493	0.17848776543001127	0.14034380092942084	0.22795732405890465	0.0301029539506606	0.3824404761904762	0.27678571428571436	0.31473214285714285	other_<=4mo
-18.104278564453125	6.4366044998168945	test	0.1876720324467165	0.4530573940724166	0.05642313137562236	0.06400802282042263	0.07404792845869597	0.012245798082717951	0.040178571428571425	0.01785714285714286	0.022321428571428572	other_<=4mo
5.63912296295166	-13.453126907348633	test	0.6576864829463045	0.7662026196598023	0.3005945431690681	0.2000649490533619	0.31888639812528835	0.04575684311156654	0.8020833333333334	0.6026785714285714	0.7154017857142857	other_<=4mo
-17.295896530151367	-4.295713901519775	test	0.12103525828722815	0.4671270486850419	0.04851051757040553	0.06459559227333063	0.0712194204504479	0.01216972878045748	0.013392857142857142	0.020833333333333332	0.015625	other_<=4mo
-3.3626458644866943	-14.315104484558105	test	0.5124588098010667	0.7234254512797896	0.24258137085586398	0.1805044561756665	0.3032126676278099	0.048797874532417636	0.5773809523809524	0.5133928571428572	0.5345982142857143	WILD_<=4mo
8.475536346435547	-3.237373113632202	test	0.573964847512801	0.8059911191786607	0.1977361621341664	0.2476560223421269	0.3110895187413789	0.06854261346976864	0.5833333333333334	0.8169642857142856	0.7120535714285714	WILD_8+mo
-3.8168411254882812	-13.687323570251465	test	0.4400389483236763	0.6638356161667494	0.2097320561244408	0.15916755227695714	0.2783006214374111	0.04130140780321062	0.48660714285714285	0.36309523809523814	0.4051339285714286	WILD_<=4mo
-0.30804795026779175	-17.95965003967285	test	0.5641965745213637	0.8075783329398714	0.23639398724274616	0.23331928386387346	0.3103665073573437	0.062037315231117614	0.6220238095238094	0.7827380952380952	0.6886160714285714	WILD_8+mo
-9.961180686950684	-8.288736343383789	test	0.4616834193237902	0.7218271161088334	0.20800481425589806	0.17220614415368365	0.2688742663608985	0.039166706558696654	0.4776785714285714	0.44940476190476186	0.43080357142857145	other_<=4mo
-17.197338104248047	-2.38285756111145	test	0.158934822336577	0.5923535018476622	0.0793530537453299	0.10748663956383486	0.13446241466551626	0.023153647809929425	0.09375	0.15178571428571427	0.1171875	other_<=4mo
-0.36843982338905334	-16.040603637695312	test	0.5854973514298218	0.7447594230599945	0.2640367997567383	0.1972162259000093	0.3073975646687264	0.057297045356715835	0.668154761904762	0.613095238095238	0.6428571428571429	other_<=4mo
-11.086406707763672	-4.0108642578125	test	0.3604604384198528	0.6206239430384055	0.11518591288038575	0.12195361068283456	0.17444291598665698	0.016833436384116728	0.23363095238095236	0.16220238095238096	0.1919642857142857	other_<=4mo
-5.370280742645264	-9.606539726257324	test	0.4735872602404978	0.6717125178862564	0.2085622741196972	0.1526847838119201	0.2743595541565372	0.033865810530987965	0.48660714285714285	0.33928571428571425	0.39285714285714285	other_<=4mo
-18.918842315673828	-0.8027586936950684	test	0.17632659093846725	0.4667528230001435	0.06768430331921657	0.07118042033821903	0.12154903822363401	0.013075341145101857	0.07886904761904763	0.03125	0.05357142857142857	other_<=4mo
-4.899397850036621	-12.182726860046387	test	0.4228244815294023	0.6732253281604753	0.20538954717841576	0.16383868228957016	0.2641345078444899	0.040618772259929686	0.45535714285714285	0.3839285714285714	0.40848214285714285	WILD_<=4mo
-0.4531064033508301	-4.750601768493652	test	0.4095775474352733	0.6324401571976471	0.1075180441655815	0.1510737542403745	0.16957827072722928	0.046634989224179316	0.24553571428571427	0.3526785714285714	0.29129464285714285	WILD_8+mo
3.317603349685669	-15.640836715698242	test	0.6025471671369933	0.7009935294652833	0.25327206743440817	0.16038897824139794	0.2924784686794353	0.039406238898142126	0.6398809523809523	0.3988095238095238	0.5133928571428571	WILD_8+mo
4.634060382843018	-7.170660972595215	test	0.7598059804952263	0.8557679477196214	0.3956465369837991	0.31042236702335585	0.17944750193428874	0.17503892285735162	0.7232142857142857	0.9747023809523809	0.8537946428571428	WILD_8+mo
-2.662708044052124	-12.712738037109375	test	0.5682393219318468	0.71220517758114	0.2552918856883097	0.1753463280500205	0.3194562930570027	0.04966618315797169	0.6547619047619048	0.4866071428571428	0.5636160714285714	WILD_8+mo
-3.5688982009887695	-7.862727642059326	test	0.5224001935877625	0.73658017038625	0.1607556090562704	0.2185640907230716	0.2458147412549797	0.05746506258607863	0.43154761904761907	0.6517857142857143	0.5223214285714286	WILD_8+mo
-9.055480003356934	-9.993149757385254	test	0.3893466531982343	0.6354388207980302	0.1701848684432452	0.1255131444610062	0.22468831752604024	0.0237358936628808	0.3541666666666667	0.21726190476190477	0.27566964285714285	WILD_8+mo
8.923572540283203	-14.656943321228027	test	0.5143021306793151	0.7277927581529648	0.21260517297334566	0.20839961844418686	0.3103070859591011	0.08785411197404945	0.5639880952380952	0.7157738095238096	0.6227678571428572	WILD_8+mo
4.442235946655273	-16.145898818969727	test	0.6246286614794969	0.7776213075287383	0.2972686115668564	0.21919947272675866	0.3714978587480126	0.08663782380947017	0.8407738095238096	0.7961309523809524	0.8549107142857142	other_8+mo
-5.507612705230713	-9.307878494262695	test	0.4542332258057366	0.6981715854024567	0.2069905758057746	0.16737435170317652	0.2760758526093475	0.041852767602144784	0.4761904761904761	0.41964285714285715	0.4229910714285714	other_8+mo
2.9020802974700928	-16.47177505493164	test	0.5603516909708259	0.6959129864333208	0.27858065045426633	0.1889280352187899	0.3427121318253357	0.0639980532385773	0.7261904761904763	0.5416666666666666	0.6417410714285714	WILD_<=4mo
-10.564964294433594	-7.338929176330566	test	0.4342404629657004	0.6985261189106534	0.14144408338618264	0.17649318041479234	0.22331749930584446	0.04520661692842008	0.3363095238095238	0.4538690476190476	0.3772321428571429	other_8+mo
-2.7115445137023926	-13.932640075683594	test	0.4679138418669899	0.6650870691888185	0.2307208314162573	0.16768919351748846	0.3015046706119321	0.0516199799577654	0.543154761904762	0.4270833333333333	0.45982142857142855	WILD_<=4mo
-1.3216400146484375	-18.81641960144043	test	0.2487330483498729	0.5572720582573685	0.09759852585009787	0.1191716294294348	0.13074426183548365	0.028593083828253887	0.13541666666666666	0.18452380952380953	0.14955357142857142	WILD_<=4mo
4.584344387054443	-12.982905387878418	test	0.7383511922103021	0.8055112935962556	0.3562074406278034	0.2242526041647228	0.3705569039832446	0.08337873580665836	0.9404761904761904	0.8244047619047619	0.9319196428571428	WILD_<=4mo
-5.954610824584961	-11.787725448608398	test	0.40122268922040816	0.6918427950004213	0.17322055190451452	0.13671040098629672	0.24681961439311256	0.026102225816740817	0.39136904761904767	0.28571428571428575	0.3236607142857143	WILD_<=4mo
-10.070871353149414	-6.91741943359375	test	0.2420725717408463	0.6264593557010453	0.08503738566031398	0.12436859913972255	0.1216666036595198	0.025340726648668942	0.10863095238095237	0.2113095238095238	0.15401785714285715	WILD_<=4mo
-9.737874031066895	-7.60428524017334	test	0.15023385248397628	0.4878054435643295	0.06206317867182109	0.08009565325161197	0.0953601854745547	0.014736720405448338	0.047619047619047616	0.05803571428571428	0.049107142857142856	WILD_<=4mo
1.5639967918395996	-15.189753532409668	test	0.5891018107833335	0.7548111230693132	0.2724462169398933	0.20771155860356946	0.3302331501228579	0.06986350465447327	0.7232142857142856	0.6800595238095237	0.6964285714285714	WILD_<=4mo
-6.22249698638916	-8.80262565612793	test	0.42990888657796256	0.6431476971826675	0.18426316081025346	0.1400260174880772	0.2797962396414018	0.02784152119394485	0.45089285714285715	0.25297619047619047	0.32589285714285715	WILD_<=4mo
1.056094765663147	-15.673359870910645	test	0.5576925764839263	0.7221366748410154	0.2540515180407645	0.18639469378422732	0.3096920415826053	0.05531182297980655	0.6369047619047619	0.5491071428571428	0.5915178571428572	other_<=4mo
0.5321633815765381	-7.567557334899902	test	0.35301599754419244	0.6571678416957291	0.1109353484819281	0.14051006736887364	0.16989125030433122	0.02495869879894	0.21726190476190477	0.2544642857142857	0.22767857142857142	other_<=4mo
2.8357670307159424	-16.913728713989258	test	0.5507984610666493	0.7219327824187073	0.2484510588961481	0.1783765819759152	0.2987347545509457	0.05276014809724277	0.6071428571428571	0.5163690476190476	0.5502232142857142	WILD_<=4mo
-7.323857307434082	-2.966381072998047	test	0.2906564849773987	0.6850705930932479	0.09459471789016784	0.16023755918693275	0.14772648065742353	0.025626169660987744	0.15922619047619047	0.31845238095238093	0.23214285714285715	WILD_<=4mo
6.273040771484375	-17.343992233276367	test	0.6535776849478401	0.7453358299877852	0.3059764232584816	0.19748306408148866	0.3187822892968684	0.06420657151129737	0.8035714285714285	0.6354166666666666	0.7299107142857143	other_<=4mo
-13.43951416015625	-5.890435218811035	test	0.4102949099171711	0.7200355412380844	0.11945928002150327	0.1882360967015818	0.1767204889822733	0.04524897872479414	0.26785714285714285	0.5104166666666666	0.3794642857142857	other_<=4mo
-3.118523120880127	-7.943296909332275	test	0.3583098027196347	0.6296180041480767	0.14694467868839606	0.11986539965341456	0.1941160666727896	0.028145614956222458	0.2767857142857143	0.2276785714285714	0.2433035714285714	other_<=4mo
-14.008665084838867	0.7859856486320496	test	0.38166048042605655	0.6182933827675737	0.09425210193754996	0.15734405365512996	0.10850412220501326	0.05623636562627672	0.16220238095238096	0.3764880952380952	0.2745535714285714	other_<=4mo
-3.4265589714050293	-14.413005828857422	test	0.4838263662323304	0.7056258728433608	0.2242182931585887	0.1728165707911069	0.27793168891970976	0.0443557203495665	0.5148809523809524	0.4523809523809524	0.453125	WILD_<=4mo
-19.16050910949707	-4.052805423736572	test	0.17641511759878786	0.5890457010872109	0.057757068204351975	0.10992597544554272	0.08044405820987974	0.020036363921167002	0.0431547619047619	0.13988095238095238	0.08705357142857142	WILD_<=4mo
3.224614143371582	-11.674872398376465	test	0.6219750084668991	0.7379555748484146	0.2887808131721767	0.1845144233214486	0.3069146453006261	0.04744132800749863	0.7276785714285715	0.5342261904761905	0.6383928571428572	other_<=4mo
-16.617843627929688	-5.276176452636719	test	0.1907941349265748	0.4818215593864876	0.06124759854632805	0.0692073868266621	0.09894161854895273	0.013241188521583194	0.06398809523809523	0.03571428571428572	0.04910714285714286	other_<=4mo
-0.9507094025611877	-12.909493446350098	test	0.5002213749659034	0.6648946685288145	0.2371293432661423	0.14650955752344394	0.25941262538181403	0.04008834618347557	0.519345238095238	0.33928571428571425	0.40848214285714285	WILD_<=4mo
-5.062939643859863	-2.6565446853637695	test	0.6181802639481507	0.8359333122373171	0.16676962884129226	0.2653114390155347	0.2253221010565181	0.0927190427929478	0.4836309523809524	0.9122023809523809	0.6964285714285714	other_8+mo
-3.3169422149658203	-8.795096397399902	test	0.5487159476916358	0.675910594238272	0.21697599263685208	0.1420513652200083	0.24483953732590355	0.02344392468693277	0.5104166666666666	0.2693452380952381	0.3660714285714286	other_<=4mo
-4.168613433837891	-7.37723970413208	test	0.3389226027645149	0.6206412014730263	0.12093791203737618	0.13297443579044446	0.19662171029415146	0.030661324214811863	0.24702380952380953	0.24851190476190474	0.2388392857142857	other_<=4mo
1.0633074045181274	-16.306602478027344	test	0.5777821687611688	0.7401811866680067	0.2639449051484779	0.19094868982498397	0.30085561957528345	0.05247310840058828	0.6443452380952381	0.5744047619047619	0.6116071428571428	WILD_<=4mo
-4.583369255065918	-1.4274438619613647	test	0.5535059678549231	0.8672931774545151	0.18026213255887527	0.25197266153644643	0.2451620581131384	0.04494209218051694	0.4761904761904761	0.7842261904761904	0.6082589285714286	WILD_8+mo
-1.312103271484375	-10.65066909790039	test	0.5846865570937088	0.693746650185881	0.2456020410820529	0.16500443278932778	0.2948014035435303	0.0402818855653648	0.6235119047619048	0.4077380952380953	0.5066964285714286	other_<=4mo
-18.330812454223633	0.4069998562335968	test	0.38632614237026863	0.6804302574656441	0.1187305507596552	0.18607108582651052	0.17659860298710112	0.05473211714277862	0.24553571428571427	0.49553571428571425	0.36160714285714285	other_<=4mo
-6.582491397857666	-8.89964485168457	test	0.5056082271591965	0.5819051636329163	0.2053714212157257	0.10499263012983187	0.22604222511092895	0.01852785841276837	0.4538690476190476	0.11755952380952382	0.26785714285714285	other_8+mo
-18.27760124206543	1.8147335052490234	test	0.3549531934826771	0.6222431512052178	0.13548792471533033	0.12985653423488355	0.1971987144030293	0.0253129393643181	0.2693452380952381	0.21428571428571427	0.234375	other_8+mo
1.2776007652282715	-12.653193473815918	test	0.6610409475516451	0.7477349687677873	0.3090454198510777	0.2063148099378685	0.3367081669573148	0.08427035931350199	0.8586309523809524	0.7098214285714285	0.8091517857142857	other_8+mo
-17.58456802368164	-1.7655563354492188	test	0.11793025531270646	0.4462879706400688	0.054340700127011775	0.07177913236247778	0.09060002304599923	0.013939565942987824	0.02827380952380952	0.03571428571428571	0.029017857142857144	other_8+mo
-11.020683288574219	-10.508546829223633	test	0.3435016796338054	0.6554497848727285	0.1574000966167563	0.16001705099739286	0.21244371504519688	0.035148381733998486	0.29315476190476186	0.34077380952380953	0.3080357142857143	WILD_8+mo
-11.71258544921875	-5.698293209075928	test	0.4078204533750118	0.6250908657351043	0.1739105638497892	0.1459531707501812	0.2612598822064922	0.02885883710428202	0.4136904761904762	0.2619047619047619	0.3191964285714286	WILD_8+mo
6.861956596374512	-12.4842529296875	test	0.7559577845499877	0.8253740734140412	0.3223645786018253	0.2297427919246605	0.36232966126080135	0.0686948546162021	0.9330357142857143	0.8035714285714285	0.9040178571428572	WILD_8+mo
-19.280590057373047	-4.230893611907959	test	0.3385113437509345	0.7128502420596283	0.09164557555128276	0.1884791335085232	0.11894711437094818	0.031890462312178805	0.14136904761904762	0.4538690476190476	0.2845982142857143	WILD_8+mo
3.8450241088867188	-19.052040100097656	test	0.6305303948306351	0.7734911714704009	0.2971049274507004	0.21683618440863006	0.35468093403743056	0.08040062317715879	0.8229166666666666	0.7529761904761904	0.7979910714285714	other_<=4mo
-13.550023078918457	-6.132132530212402	test	0.3328228938039469	0.6146154553565063	0.10235118128402912	0.12654505687621406	0.16066939966219748	0.02328577413898438	0.1875	0.19345238095238093	0.18638392857142858	other_<=4mo
-1.8167940378189087	-15.052725791931152	test	0.5416521221396271	0.7187162085780807	0.2318571222650937	0.1711358166861352	0.2809962518795068	0.047846623020206834	0.5595238095238095	0.4761904761904762	0.4910714285714286	WILD_<=4mo
-15.555453300476074	1.6454358100891113	test	0.3564572013050236	0.5607667791035058	0.1066385389945642	0.1142946201123812	0.15041935365726075	0.01864541026391786	0.2038690476190476	0.13392857142857142	0.16294642857142858	WILD_<=4mo
3.87906551361084	-18.48349952697754	test	0.6922502403421766	0.7901753028646378	0.3327717655310851	0.2359829620822549	0.3754583123975301	0.09886581803832348	0.9375	0.8764880952380952	0.9508928571428572	WILD_8+mo
2.900676727294922	-4.940960884094238	test	0.6021922685968268	0.7880419303180329	0.20403271220575672	0.23440274490466784	0.22443014312625176	0.0737851071836873	0.5119047619047619	0.8035714285714285	0.6529017857142857	WILD_<=4mo
6.266756534576416	-19.170686721801758	test	0.6870538248453529	0.7745401721386916	0.321266193517815	0.2179721112438105	0.3216888536967415	0.08859157767116102	0.8586309523809524	0.7946428571428571	0.8671875	other_8+mo
-21.257957458496094	-9.171272277832031	test	0.2327091325811953	0.5984665099554389	0.07287295926462685	0.11835932520898793	0.10137985594066072	0.01955648578942449	0.07886904761904762	0.1517857142857143	0.11495535714285714	other_8+mo
5.397946357727051	-18.668638229370117	test	0.6567823032477784	0.7776102666151491	0.3082654927871491	0.22056196173181936	0.3633029607560485	0.08496958421484296	0.8869047619047619	0.7931547619047619	0.875	other_8+mo
-1.5618902444839478	-15.60370922088623	test	0.6201783923130829	0.7718065251393922	0.2813923462636413	0.2112145133322625	0.3290572073968773	0.07488664387124945	0.7455357142857143	0.7336309523809524	0.7399553571428572	other_8+mo
-25.20574378967285	14.741918563842773	test	0.26015500566779104	0.6789156937666602	0.13625769833833087	0.1258688187161615	0.10915268620577796	0.02876547319647244	0.16220238095238096	0.28125	0.2198660714285714	other_<=4mo
-30.841638565063477	14.674724578857422	test	0.21538630521415988	0.6183263192891526	0.08900808701059454	0.10017266781511236	0.12909541541290218	0.019659896179860862	0.11011904761904762	0.14285714285714288	0.1283482142857143	other_<=4mo
-10.120989799499512	-9.681455612182617	test	0.5358329569797751	0.7056234407955931	0.23800007186261826	0.17273441825682645	0.2875542304272838	0.050679896782116006	0.5669642857142857	0.47470238095238093	0.4988839285714286	WILD_8+mo
1.7348074913024902	-16.26183319091797	test	0.5724646694076081	0.7364064314751072	0.2641267713958573	0.1891717006617312	0.3215097315421941	0.05848567125543287	0.6770833333333334	0.5892857142857143	0.640625	WILD_<=4mo
5.70233678817749	-4.561676979064941	test	0.6569154501119263	0.7742891733124295	0.19648714851620844	0.22193445135380646	0.2988462081383816	0.08432739394296761	0.6354166666666666	0.7916666666666666	0.7109375	WILD_<=4mo
1.0900225639343262	-17.70185089111328	test	0.5464839436673696	0.7315951275321272	0.2454430610680686	0.19090770290414888	0.29504022116288264	0.05533562417216891	0.5907738095238094	0.5773809523809524	0.5803571428571429	WILD_<=4mo
4.304704666137695	-18.191621780395508	test	0.6406655901303252	0.7696867758613756	0.3053448559989455	0.21579496818615126	0.3593885390269782	0.08096093238330787	0.8497023809523809	0.7410714285714285	0.8147321428571428	other_<=4mo
-20.52494239807129	-3.118583917617798	test	0.1811412623095673	0.4479548343930091	0.05694675941347575	0.06128727431673794	0.07560569400496314	0.01292677382944255	0.041666666666666664	0.019345238095238092	0.026785714285714284	other_<=4mo
2.78747820854187	-18.39049530029297	test	0.631798277861354	0.7663742184810974	0.29127511875167544	0.21123677763864968	0.3379043617551601	0.07851857140445473	0.7961309523809524	0.7261904761904763	0.7566964285714286	other_8+mo
5.7651472091674805	-4.720521926879883	test	0.6639771415020254	0.7924642330765092	0.2456506630843933	0.2358740540032684	0.3323390356663997	0.08723717739359313	0.7529761904761904	0.8556547619047619	0.8337053571428572	other_8+mo
4.6212663650512695	-17.141510009765625	test	0.6507229322912629	0.7437653342164687	0.29321869078829804	0.19708840627494845	0.3397818575260457	0.07041599853913773	0.8184523809523809	0.6413690476190476	0.7410714285714286	other_8+mo
-12.339613914489746	-4.271787166595459	test	0.3117014595534157	0.5437452480577012	0.1065061770566718	0.09072109528560826	0.17319719799449593	0.022250013705567704	0.19791666666666666	0.11458333333333333	0.15401785714285715	other_8+mo
4.685675621032715	-20.30385971069336	test	0.6845371232256149	0.7800453970910844	0.30648111164687075	0.22103786247227325	0.3493038851801334	0.09287126497555263	0.8898809523809524	0.8229166666666666	0.90625	other_8+mo
-8.710623741149902	-1.8823533058166504	test	0.3176851988380703	0.6491436478331406	0.08946842027811544	0.16524497831695684	0.1466974614121241	0.03031930054124535	0.15476190476190477	0.33035714285714285	0.22879464285714285	other_8+mo
3.641967535018921	-19.488056182861328	test	0.6554578692717726	0.7797058885660614	0.29850695599993204	0.2210873863298409	0.3444779924819253	0.08330243531955071	0.8407738095238094	0.7931547619047619	0.8459821428571428	other_8+mo
-0.38296639919281006	-13.365721702575684	test	0.6066365650278382	0.746077729540941	0.2553270880863029	0.20807310986738398	0.35544291773057524	0.07464622112155489	0.7455357142857143	0.6860119047619048	0.7220982142857143	other_8+mo
-14.293795585632324	-3.227250099182129	test	0.4465441499744006	0.7063494916501284	0.12541712488244836	0.17697226312353545	0.16483255788686665	0.0533375998817096	0.2738095238095238	0.49553571428571425	0.3761160714285714	WILD_8+mo
3.34631085395813	-16.7262020111084	test	0.6523385647920271	0.7848387458660261	0.2997419898266693	0.22436493875915287	0.36678549516159786	0.08525157170393388	0.8645833333333334	0.8199404761904762	0.8917410714285714	WILD_8+mo
4.379525184631348	-15.396408081054688	test	0.6624473822328087	0.7696936371912443	0.3119074719457154	0.22111060520935105	0.3604803850203572	0.10026452511798016	0.8928571428571428	0.8125	0.8973214285714286	other_8+mo
-6.94605016708374	-6.805501937866211	test	0.7409152269284622	0.8460858017553481	0.3041624123372032	0.2452268699440285	0.36830334936444586	0.05233174165420015	0.9122023809523809	0.7857142857142857	0.875	other_8+mo
-0.16576997935771942	-2.988299608230591	test	0.4217627635165984	0.6604675348289725	0.16384828635123938	0.14677682748119988	0.18694621289295768	0.03185392850557455	0.3199404761904762	0.30952380952380953	0.30245535714285715	WILD_8+mo
4.737199306488037	-18.038850784301758	test	0.6383119897222749	0.7765086378534288	0.30258794756628604	0.21992743792731967	0.35937171991842376	0.08326540912900365	0.8422619047619048	0.7782738095238096	0.828125	WILD_8+mo
-7.880032539367676	-9.662120819091797	test	0.4842282943361039	0.7145516663412278	0.19402465295473967	0.189680957014448	0.2372858582927401	0.053655502528228274	0.44345238095238093	0.5357142857142857	0.4732142857142857	WILD_<=4mo
-10.123590469360352	-12.037220001220703	test	0.7028454733665771	0.771107664967331	0.27439813740174224	0.2001486526897886	0.2573143309404789	0.03879028828737074	0.7098214285714285	0.5863095238095238	0.6450892857142857	WILD_8+mo
4.876638889312744	-18.33661460876465	test	0.6710634995354096	0.7785988941890654	0.3108283084084678	0.2229875885096048	0.3739072491384941	0.08468129133656241	0.9136904761904763	0.8050595238095237	0.9017857142857143	other_8+mo
8.029902458190918	-1.7517287731170654	test	0.6521009502985138	0.8840146372698728	0.19926672016948505	0.29165919668873025	0.2860995536188043	0.08686239365068882	0.6130952380952381	0.9419642857142857	0.78125	other_8+mo
0.4534958302974701	-7.424681663513184	test	0.3929645691082596	0.6282260967760489	0.1580731255909722	0.1510028163136654	0.20551513934124616	0.049091870289218416	0.31398809523809523	0.3541666666666667	0.3214285714285714	WILD_<=4mo
-2.4815549850463867	-16.831226348876953	test	0.627326146621833	0.7699779128148758	0.28513229900388715	0.20463849749824106	0.3090660401434248	0.06986904016187089	0.7351190476190476	0.6919642857142857	0.7165178571428572	other_8+mo
3.9719691276550293	-17.827035903930664	test	0.6141212893456788	0.7526816346414642	0.29136398260816426	0.2050372643746666	0.3452945181768666	0.07271706839773956	0.7916666666666666	0.6785714285714285	0.7332589285714286	WILD_8+mo
0.45348453521728516	-5.015501976013184	test	0.5823794364020851	0.8106980577635241	0.17416967763602698	0.2414085070314049	0.19204567868218725	0.07500008772489325	0.43303571428571425	0.8318452380952381	0.640625	WILD_8+mo
-25.940271377563477	-9.572422981262207	test	0.1610379982171362	0.4335412598047247	0.05047968318483775	0.0583213297273788	0.06698712050302126	0.011937967561400984	0.020833333333333332	0.007440476190476189	0.011160714285714284	WILD_<=4mo
5.400393009185791	-17.214771270751953	test	0.6376441573405564	0.7642151181712051	0.3007121949642753	0.2121121385913012	0.3491231010377571	0.08306456943721552	0.8288690476190476	0.7395833333333334	0.7991071428571428	WILD_<=4mo
-20.14645767211914	-2.5199379920959473	test	0.18835356475511567	0.5054855471458702	0.06615952869617424	0.0782478171158635	0.10348355473167677	0.015591893172670585	0.07291666666666667	0.05952380952380953	0.06026785714285714	WILD_<=4mo
2.859332799911499	-15.428820610046387	test	0.6476651188824845	0.7688378653615847	0.3055563915631546	0.2160106990079052	0.3625150273674713	0.08262075866925515	0.8645833333333334	0.7455357142857143	0.8314732142857143	WILD_<=4mo
1.5715397596359253	-11.00007438659668	test	0.6966803503211197	0.7209372329207426	0.33504291783397633	0.1648658753921829	0.2768667379999235	0.05422881577502547	0.7991071428571428	0.4925595238095238	0.6395089285714286	other_<=4mo
12.517499923706055	-5.762553691864014	test	0.38861897076107305	0.4865659152980661	0.1667435519501285	0.1612884172196911	0.2049934661581168	0.0419525886510824	0.31547619047619047	0.2857142857142857	0.2879464285714286	other_<=4mo
3.886681079864502	-12.400617599487305	test	0.5331787983122125	0.7168991871010709	0.2603232223080512	0.1798792763687575	0.3384364731884563	0.057287650057620126	0.6741071428571429	0.5267857142857143	0.6049107142857143	other_<=4mo
-21.155092239379883	-3.5524823665618896	test	0.1365521065749252	0.5164531230666816	0.06098464246440673	0.0854833210409734	0.10155874355539564	0.017238926121226912	0.047619047619047616	0.0863095238095238	0.0625	other_<=4mo
-26.208364486694336	-2.1747796535491943	test	0.1001331585358608	0.357154530045834	0.039705732345260966	0.05540013377916272	0.053917905285437474	0.012436420484481396	0.004464285714285714	0.008928571428571426	0.006696428571428571	WILD_<=4mo
[truncated: 109 more rows]
