# Supplementary material for: Unified AI framework to uncover deep interrelationships between gene expression and Alzheimer’s disease neuropathologies
Source: Nat Commun. 2021 Sep 10;12:5369. doi: 10.1038/s41467-021-25680-7 (PMC8433314; doi:10.1038/s41467-021-25680-7)
Supplement: Supplementary file 11 — Source Data [file 41467_2021_25680_MOESM11_ESM.zip › sourcedata/4b_MDAD_finalgenes_enrichment_REACTOME.csv]

Term	category	es	nes	pval	fdr	geneset_size	matched_size
REACTOME_RESPIRATORY_ELECTRON_TRANSPORT	Metabolism	-0.12252958203737915	-1687.8018532507308	1e-05	0.011045166360417179	99	88
REACTOME_RESPIRATORY_ELECTRON_TRANSPORT_ATP_SYNTHESIS_BY_CHEMIOSMOTIC_COUPLING_AND_HEAT_PRODUCTION_BY_UNCOUPLING_PROTEINS	Metabolism	-0.12878270059630229	-2139.327862162937	1e-05	0.014985254945127403	122	92
REACTOME_COMPLEX_I_BIOGENESIS	Metabolism	-0.21223917181239696	-194.666726418886	1e-05	0.1486899003607038	55	48
REACTOME_SELENOAMINO_ACID_METABOLISM	Metabolism	0.35587538182909434	1.837271712076656	1e-05	0.6460839262683967	118	113
REACTOME_BRANCHED_CHAIN_AMINO_ACID_CATABOLISM	Metabolism	-0.37661268185561264	-27.189438231258784	0.0055710306406685246	0.3924966547519145	19	19
REACTOME_RECYCLING_OF_BILE_ACIDS_AND_SALTS	Metabolism	0.60227370193247	2.147618371498514	0.006126126126126126	0.7163573100903243	16	9
REACTOME_ABACAVIR_METABOLISM	Metabolism	-0.7792555014738831	-6.7580050911645415	0.007551240560949298	0.7600270151930966	5	4
REACTOME_PHOSPHATE_BOND_HYDROLYSIS_BY_NUDT_PROTEINS	Metabolism	-0.6347617415152043	-8.397125261633475	0.008873114463176575	0.6804312217434902	7	6
REACTOME_NONSENSE_MEDIATED_DECAY_NMD_INDEPENDENT_OF_THE_EXON_JUNCTION_COMPLEX_EJC	REACTOME_METABOLISM_OF_RNA	0.3944298999156504	1.994496815995377	1e-05	0.6821784867436745	96	92
REACTOME_NONSENSE_MEDIATED_DECAY_NMD	REACTOME_METABOLISM_OF_RNA	0.3401013893727081	1.7574228517218349	0.0004000400040004001	0.6948230383278703	116	110
REACTOME_RRNA_PROCESSING_IN_THE_NUCLEUS_AND_CYTOSOL	REACTOME_METABOLISM_OF_RNA	0.28282230153197313	1.53489014179228	0.0011	0.8123886375597812	193	180
REACTOME_MRNA_DECAY_BY_5_TO_3_EXORIBONUCLEASE	REACTOME_METABOLISM_OF_RNA	-0.4642244631955135	-18.247640889497372	0.0017406440382941688	0.4416462890248845	15	14
REACTOME_RRNA_PROCESSING	REACTOME_METABOLISM_OF_RNA	0.2647427550388027	1.4437382140799535	0.0038	0.8589425701900958	205	187
REACTOME_IMMUNOREGULATORY_INTERACTIONS_BETWEEN_A_LYMPHOID_AND_A_NON_LYMPHOID_CELL	Immune System	0.3919404756707376	1.9424650329556292	1e-05	0.5889115215000824	186	78
REACTOME_PD_1_SIGNALING	Immune System	0.5992604855122463	2.302466093094765	0.00033776176536816035	0.5408385929578902	27	14
REACTOME_ACTIVATION_OF_C3_AND_C5	Immune System	0.7445455273311847	2.5720811355950333	0.0012631047113805735	0.1568372467013786	7	7
REACTOME_COMPLEMENT_CASCADE	Immune System	0.4265810758525175	1.8386965102115576	0.004138216428719222	0.6530733055571604	114	30
REACTOME_CALCINEURIN_ACTIVATES_NFAT	Immune System	0.5965451165750899	2.1245791692960707	0.007344972907886816	0.6901958775254083	9	9
REACTOME_ATTENUATION_PHASE	REACTOME_CELLULAR_RESPONSES_TO_EXTERNAL_STIMULI	-0.3643880313073311	-46.17113707623971	1e-05	0.2453727844571041	28	25
REACTOME_HSF1_ACTIVATION	REACTOME_CELLULAR_RESPONSES_TO_EXTERNAL_STIMULI	-0.2995702931455728	-47.747514165130575	1e-05	0.2549254930202826	31	28
REACTOME_METALLOTHIONEINS_BIND_METALS	REACTOME_CELLULAR_RESPONSES_TO_EXTERNAL_STIMULI	-0.5910531736063871	-11.10629056828156	0.0049153468050245775	0.6646927940275537	11	8
REACTOME_EUKARYOTIC_TRANSLATION_INITIATION	Metabolism of proteins	0.34316396736416616	1.7808138096448212	1e-05	0.7090256287027753	120	116
REACTOME_SRP_DEPENDENT_COTRANSLATIONAL_PROTEIN_TARGETING_TO_MEMBRANE	Metabolism of proteins	0.3190938628426647	1.6387266059792054	0.001200240048009602	0.7317225755784946	113	108
REACTOME_ACTIVATION_OF_THE_MRNA_UPON_BINDING_OF_THE_CAP_BINDING_COMPLEX_AND_EIFS_AND_SUBSEQUENT_BINDING_TO_43S	Metabolism of proteins	0.3408386792071084	1.6166639584654299	0.007226738934056006	0.7286398741520954	60	59
REACTOME_RUNX1_INTERACTS_WITH_CO_FACTORS_WHOSE_PRECISE_EFFECT_ON_RUNX1_TARGETS_IS_NOT_KNOWN	REACTOME_GENE_EXPRESSION_TRANSCRIPTION	-0.30486813653497435	-110.08232721736401	1e-05	0.19483415093311332	37	37
REACTOME_RUNX1_REGULATES_GENES_INVOLVED_IN_MEGAKARYOCYTE_DIFFERENTIATION_AND_PLATELET_FUNCTION	REACTOME_GENE_EXPRESSION_TRANSCRIPTION	0.3814548129261175	1.7924480737851505	0.001610792308466727	0.7153175106240647	96	54
REACTOME_GPCR_LIGAND_BINDING	Signal Transduction	0.2766234175163956	1.544287561837056	0.0001	0.8076868281930678	454	251
REACTOME_CLASS_A_1_RHODOPSIN_LIKE_RECEPTORS	Signal Transduction	0.2995924631415177	1.6148961715865795	0.0003	0.7230661917160759	321	169
REACTOME_PEPTIDE_LIGAND_BINDING_RECEPTORS	Signal Transduction	0.3464717937116657	1.7371837085349633	0.0006004202942059443	0.7039183588892836	188	89
REACTOME_SIGNALING_BY_GPCR	Signal Transduction	0.23380487880722786	1.3695443760079848	0.0007	0.8793238214511255	1174	537
REACTOME_G_ALPHA_I_SIGNALLING_EVENTS	Signal Transduction	0.2449747642844447	1.3730817198045142	0.0059	0.8807316671267094	403	268
REACTOME_SIGNALING_BY_RHO_GTPASES	Signal Transduction	0.2321732995249409	1.3311576956327171	0.0061	0.8963439052570858	450	374
REACTOME_CELL_JUNCTION_ORGANIZATION	REACTOME_CELL_CELL_COMMUNICATION	0.4010625715591823	1.937570280975748	0.00010026067776218168	0.58788266840634	92	67
REACTOME_CELL_CELL_COMMUNICATION	REACTOME_CELL_CELL_COMMUNICATION	0.3354131807693401	1.7013531176073338	0.0005	0.7248239761826799	130	97
REACTOME_CELL_CELL_JUNCTION_ORGANIZATION	REACTOME_CELL_CELL_COMMUNICATION	0.3902910219744525	1.7856057083233017	0.0038594353036766203	0.7045250840987931	65	43
REACTOME_CELL_EXTRACELLULAR_MATRIX_INTERACTIONS	REACTOME_CELL_CELL_COMMUNICATION	0.4856681995346159	1.9299160249948668	0.0073120157153770595	0.5951985149350212	18	18
REACTOME_NITRIC_OXIDE_STIMULATES_GUANYLATE_CYCLASE	REACTOME_HEMOSTASIS	0.5418328345299337	2.1898447939940446	0.0002143392991104919	0.6280088725592158	22	20
REACTOME_CGMP_EFFECTS	REACTOME_HEMOSTASIS	0.5165120109449857	2.0131380579457177	0.004411602514613433	0.7019164435769634	16	16
REACTOME_CELL_SURFACE_INTERACTIONS_AT_THE_VASCULAR_WALL	REACTOME_HEMOSTASIS	0.2958455249988393	1.5152255613361756	0.008203281312525009	0.8361510483108578	194	102
REACTOME_NAPLUS_CL_DEPENDENT_NEUROTRANSMITTER_TRANSPORTERS	REACTOME_TRANSPORT_OF_SMALL_MOLECULES	0.6302899956046513	2.347487289396309	0.0006895759108148488	0.490642654830385	19	12
REACTOME_RECEPTOR_MEDIATED_MITOPHAGY	REACTOME_AUTOPHAGY	-0.5123102091522604	-15.212037712126346	0.002936857562408223	0.4630346017760476	11	11
REACTOME_DEVELOPMENTAL_BIOLOGY	REACTOME_DEVELOPMENTAL_BIOLOGY	0.2123937385576364	1.2603186686901815	0.0038	0.9213551648856636	1104	765
REACTOME_REGULATION_OF_EXPRESSION_OF_SLITS_AND_ROBOS	REACTOME_DEVELOPMENTAL_BIOLOGY	0.2726814952758281	1.4569008927229197	0.0054	0.856486968880295	172	157
REACTOME_INFLUENZA_INFECTION	REACTOME_DISEASE	0.2809471198133025	1.4959545280158255	0.004500450045004501	0.8467947908177358	156	149
REACTOME_MUSCLE_CONTRACTION	REACTOME_MUSCLE_CONTRACTION	0.2676484535237641	1.4407166069154582	0.008	0.8570233671832419	207	164
REACTOME_HDACS_DEACETYLATE_HISTONES	REACTOME_CHROMATIN_ORGANIZATION	0.3517666161067988	1.6413023031158749	0.009686207244475834	0.7422957616521922	92	50
