# Supplementary material for: Unified AI framework to uncover deep interrelationships between gene expression and Alzheimer’s disease neuropathologies
Source: Nat Commun. 2021 Sep 10;12:5369. doi: 10.1038/s41467-021-25680-7 (PMC8433314; doi:10.1038/s41467-021-25680-7)
Supplement: Supplementary file 11 — Source Data [file 41467_2021_25680_MOESM11_ESM.zip › sourcedata/5ac_6a_IG_interactions_sex_m.csv]

gene_symbol	interaction_coefficient	interaction_pval	interaction_pval_fdr_corrected
BRK1	-4.796958036336297e-06	0.05266548011327261	0.10186134946086435
WFS1	-1.5468047537813074e-07	0.8789614882275643	0.9158699617745047
HSPB3	8.973544976199707e-06	0.0006901916164171359	0.0027880913275588125
YPEL5	-9.73061478374156e-06	1.8818480173471382e-11	9.567262864498987e-10
CBR3	-2.1760081223479446e-06	0.5006900291872763	0.6069764220564596
CEBPA	1.4537945348039954e-06	0.6642565165440752	0.7496455126378375
POPDC3	3.332028985127548e-06	0.05572330289427179	0.10644916372483892
DYNLRB1	-1.6906688642205431e-06	0.24980020430439367	0.3545559125491642
C2orf88	-3.9351442942061515e-06	0.02588169288447523	0.05661627816746426
TRAF6	9.389386429408105e-06	8.196566227836485e-05	0.00046463130470226165
ASIC2	5.776950616955306e-06	0.08140415578641252	0.14419910611624925
LRRC41	1.1975396816735613e-06	0.6035415306337371	0.6978337580332246
FAM20C	2.300988726294846e-06	0.012382659904736621	0.03106523223349588
CARD6	6.54817554048009e-06	1.3821348732982828e-05	0.00010405949399533151
ATXN7L1	5.515622396607738e-06	0.02699561253926241	0.058667408781706565
RSPH3	2.357342778346017e-06	0.35585489750179655	0.4681946627095323
AHSA1	2.029578228981907e-06	0.05370716503549215	0.10357404771779884
PAXBP1	-6.846546324633982e-06	7.872686962992413e-06	6.489851721865667e-05
ZNF790	9.609062645187246e-06	2.1085822625527275e-07	2.992833053784713e-06
FTCDNL1	2.615256381160916e-06	0.34966216427105323	0.4616704948763856
CBLN3	-1.7057290700171586e-05	0.0005234334618612022	0.0022318578731784925
GOLGA6L4	-2.3819405201767847e-05	0.00019680934805035597	0.000990222481863015
INTU	4.81229026992841e-07	0.7231937985391166	0.7965066964435575
WDR83OS	-2.4574591696441747e-06	0.04682133607101474	0.09253286125046405
FBXW12	-1.9107768729854105e-06	0.6102257638475053	0.7038580332252133
PIGF	-3.683335130110555e-06	0.02682327230770398	0.05837112099056059
FGF7	1.761582690049217e-05	3.4938100271618194e-05	0.00022727678157074502
VHL	-3.916665430627348e-06	0.002147705041362609	0.007208917473780037
CAMKMT	5.242055687567584e-06	0.11065406039654971	0.18534650387395898
DCBLD1	-2.8141702985692084e-06	0.10538707967995876	0.1783464253781348
ZFP30	1.566327050642431e-05	1.9107381994656293e-07	2.771330126083797e-06
MAG	-2.4145067616001514e-06	0.06916323877039836	0.12671532105711733
GZF1	-3.101067988714124e-06	0.018153708156485465	0.04256480085349179
C1QB	1.3524419109106974e-06	0.49381301823034685	0.6008360364408765
CHSY1	-1.8085683877218547e-07	0.8898822531289547	0.9237529848751123
RING1	1.8904151839847568e-06	0.18419417287798534	0.2785054068873248
C21orf62	4.480645904027747e-06	0.010163607796307607	0.02641560408904957
HLA-E	-3.003689550811782e-07	0.7996610874225148	0.8549131687120395
C21orf62-AS1	2.5798114865280867e-06	0.1454921560355255	0.23059700724683388
RAB9B	2.339413168579294e-06	0.01102171180787614	0.02827317105990168
RMI1	-1.5010400710161647e-05	0.0005759084288086477	0.002405691349770106
SPATA9	3.823536233160157e-06	0.38220175886258845	0.49487140505493193
TTC39B	-3.281575631645555e-06	0.025699290039514794	0.056319967102216935
TMX3	-3.7633132142268146e-06	0.015482771795176212	0.03742075919553025
FAM81B	-5.802850080076866e-06	0.013844747417281086	0.034089515379444046
EFCAB1	-9.531558869331104e-06	0.0035112523729326477	0.010893617557614345
PNO1	-1.3698496162299292e-06	0.4897313699530339	0.5971146000655734
PHF14	5.302804673508743e-07	0.6645724492407301	0.7498462140724308
SSRP1	-2.633988790057567e-06	0.2582102984969534	0.36352243008192275
ZNF800	1.7011853557174126e-05	0.00023718913889350708	0.0011597944790868505
MRPS18A	6.95361209338897e-06	5.20495130319318e-05	0.00031743709347843664
LRGUK	-1.470680350787552e-06	0.43384119528329723	0.5462228734471127
CRKL	-2.0715303784350826e-06	0.30568025751333966	0.41562465751529987
MAGOH	5.734513162146809e-06	0.0008785010441059455	0.0034054752217188766
KIF20A	1.3499448463538505e-05	1.2509347100458578e-06	1.3560466830816576e-05
ZNF670-ZNF695	-3.856546026697526e-07	0.9092425033808921	0.9370642362261201
B3GALT4	-1.1954903528310985e-06	0.513291936361115	0.6186043316630899
ALOX5AP	1.1360701867324188e-05	0.00026285904730307427	0.0012666368425360492
COPS6	-9.240828722386853e-07	0.7526534815026344	0.818745345406235
TMEM126A	3.2721505084256504e-07	0.7909827391266491	0.8484731473401781
FILIP1	-8.149524079152108e-07	0.5885078929464241	0.6852255991872747
TLR5	6.8172902043657e-06	0.0025524746784968155	0.008339265121797364
RGAG4	-2.924994815953633e-06	0.25502590944078374	0.3602210110987875
DRICH1	1.511804622351858e-06	0.6723176644575046	0.7565530831205759
C3orf52	-1.3743484729041277e-05	0.023813636021915104	0.05295104589999441
C1QTNF7	1.4773788282701301e-06	0.7892022570386522	0.8474573250258297
ZNF730	-8.987370005112013e-07	0.7336852479270748	0.8048639680604477
CEP290	4.7175080236936346e-06	0.005974922572502319	0.016951214321481885
DCTD	-6.597945800320052e-06	3.4240234667906734e-06	3.1821609174485804e-05
TBC1D23	-7.044925942515228e-06	0.006785352945075917	0.018811530462018375
SHANK3	7.781289525143432e-06	1.9085858902011313e-05	0.00013571236220236212
SEPHS2	-2.524812466869726e-06	0.02741016363517307	0.05940022242697316
ATP2B2	-2.635044131030938e-06	0.20848015124351507	0.30769740984033256
MYC	1.1931017916703917e-05	9.823535950440123e-07	1.100040008080367e-05
WDFY3	4.150658612574035e-06	0.0003294337186018501	0.0015201667894116364
SERPINA5	-9.738369053216246e-06	0.007061631614225459	0.019459162773024303
KRTCAP3	9.359841361992232e-06	0.00844885603482157	0.022644610287303735
HLA-DPB1	3.966677943804182e-06	0.018088617872133773	0.04244628873790671
ZNF154	4.812261395399428e-06	0.10429834525445475	0.1769143403403568
MORC2	7.06075213100124e-07	0.5279910011794117	0.6322978248694021
LENG1	2.87411395927465e-06	0.047459544773784175	0.0935660340216572
GNAI1	6.172015550236339e-06	8.344018830300675e-07	9.571350530889714e-06
ACSF3	-7.639319688234156e-06	0.020978956393398102	0.04780633339623172
TEX40	3.1232709267500075e-06	0.42630213595729105	0.539383841983423
PCDHB10	2.501663628719424e-06	0.5701847813260232	0.6693672977977315
AMT	1.7984340078223748e-06	0.35597986014890093	0.4683168460402681
QSOX2	-6.232305233119879e-06	0.03189885067773988	0.06732766240979352
GMPR	3.126503413435144e-06	0.04274482699589217	0.08575412769105768
HCN3	2.7786088338497097e-07	0.9483603022276399	0.9634146884218822
MBOAT7	-2.6331206877932527e-06	0.030890774446230354	0.06559350002553907
RDH13	2.716404387509791e-06	0.045744294750425504	0.0909152979524806
PKHD1L1	5.152683941610506e-06	0.10179075092369189	0.1733662713584205
PLCXD1	1.2732082312610181e-06	0.8008479244893569	0.8561192809893917
RHBDF1	1.197355555901838e-06	0.3137070921060941	0.42386333743124543
RNF217	-6.944370614765037e-06	4.328961797910197e-09	1.063365009988345e-07
MTMR10	-8.281681226242715e-07	0.46481978247943356	0.575493037433807
PFDN6	9.51769160464207e-06	2.414565525313012e-10	8.698993970331398e-09
LMNB2	2.7418762400450466e-06	0.0010383626790845843	0.00392608184776449
SLC16A4	-1.4243017557151878e-06	0.5221523462686024	0.6271071597995866
CHMP4B	5.734128874558373e-07	0.7460719311617743	0.8137192067260763
CBLN1	1.0501144603036298e-06	0.5124231412935286	0.618058540700424
GP6	-8.666490217259525e-07	0.7918602838495655	0.8490918749688318
RANBP2	2.9791149460019306e-06	0.00031556061919245875	0.001467578867208375
MAN2B1	2.279452103760358e-06	0.028609028120148202	0.061450659399541065
NLRP2	-6.837034425153011e-06	0.14338757200147859	0.22792097892175905
PSMB9	-5.144361557500906e-06	0.0171067158790455	0.040492283138275166
UBE2Q1	-3.039016733414912e-06	0.0139401618742373	0.03427719951246991
EIF4EBP2	-4.873180762011891e-06	0.006068086306849311	0.017165460896323828
ETV5	9.248489854016168e-06	0.0001439436078460122	0.0007533165064155041
MBD4	1.1726478357997957e-05	5.1322821615536986e-05	0.0003137206913248011
SLC37A3	3.5071055338555684e-06	0.07976453118245519	0.14193222859551266
CLSTN1	-6.83557208854434e-06	0.00024082654997998113	0.0011755752929218806
TECPR2	-2.6216195560170315e-07	0.8584325694209887	0.900459354451592
LMCD1	-3.4561768200897646e-06	0.07615864397773728	0.1369860421941771
NAALADL1	5.659782368073362e-06	0.13199906632776276	0.2135489939891769
COX11	2.589104115929479e-06	0.06970839252094058	0.12745803950790024
RBMX	1.4941343954955047e-06	0.31004234104020495	0.420039721273689
GUCA1B	-1.706080151278607e-05	0.00817872111727916	0.022025788080882285
GTPBP6	3.5119728031331707e-06	0.19378548587069003	0.29018103698062786
TRAPPC12	-2.5888320353782357e-06	0.2977890675510019	0.407143954707334
CRISPLD1	-3.0623066095210142e-06	0.17343808471570873	0.2654048341989414
GOLGA8J	1.2991387598834816e-05	0.0006249317052210875	0.0025642234282567174
ADAMTS15	8.379550308163953e-07	0.7413424292387648	0.8106818095647769
FNTA	7.1255056795846016e-06	6.661737505646484e-09	1.5379970244444278e-07
SOCS5	-1.7240122108638956e-06	0.41337630420360416	0.5261775848063149
TIMM10	5.6172932830196375e-06	6.699267447924585e-05	0.0003927240310673669
MARCH3	-1.185733016153949e-06	0.3240208805326167	0.4346192928710618
PSMG4	1.0260145518897018e-05	0.001207858478786064	0.0044639977365672386
FBXO40	-7.709885890948515e-06	0.0004645937630018066	0.0020267313202481188
KCMF1	-2.2554533638565343e-06	0.05135138865896271	0.0997848996866949
TMEM125	-1.6937445373705198e-06	0.3842084557090507	0.49680836381165894
CNNM3	-9.541214305412167e-06	0.00022318413652938293	0.0011001620730068332
PRKCE	3.151472504337956e-06	4.0921036321837136e-05	0.0002600517600051941
IFITM10	4.5538762946551015e-06	0.02213949110304356	0.04996710203936715
NEU1	4.067959722853191e-08	0.9727409585737532	0.9813405824769066
NKAP	-1.5711838889981676e-06	0.13423577640104187	0.2164954364394387
FAM98A	3.6854080235448754e-06	0.16134222502337575	0.2508411726495552
TRIM39	6.080970546544678e-06	0.0005790434270654101	0.0024160202014044604
TAS2R50	-8.469250688734335e-06	0.03260995425150097	0.06849170037190883
DHX16	-8.191464848284035e-06	5.353096223982929e-05	0.0003250396462926963
CCDC175	3.752680073917944e-06	0.18215582691225057	0.27599539672654705
TANGO6	-5.06252210692938e-07	0.7958167116794767	0.8518175042579252
RPS17	3.9913266880036656e-07	0.8826790739794026	0.9184973875647885
ZNF718	1.5216811431420199e-05	9.70212266500615e-08	1.5337342557432798e-06
VWA7	-6.925198316133628e-06	0.2022768636814988	0.3006133344853075
ACKR2	-1.5300239689508725e-05	6.768911641373091e-06	5.715578111069142e-05
ADAM9	-5.678296655941076e-06	0.0008203558678887232	0.003228524105517192
OSCAR	-5.273807652575042e-06	0.15288120795270868	0.2399881339685823
LYRM9	-4.231129841026654e-06	0.00920603487202927	0.024351931620337032
TNK1	-5.932880019441848e-06	0.012664449983666544	0.031679579926569265
AKAP17A	6.844615363078757e-06	0.00014637618477778371	0.0007638679943106732
FRMPD3	2.6987832920011315e-06	0.06142936682224969	0.11507389272853633
ZNF714	-4.2810548869330225e-06	0.10721134248580161	0.18074184843562466
NSMCE4A	3.175821849165084e-06	0.017208018599578625	0.04067425876987716
RNF103-CHMP3	-1.6832443742748415e-05	7.637371626403479e-07	8.893606496476709e-06
ZFP69B	-6.566620439517072e-07	0.6923699047559292	0.7743652675374646
GAL3ST4	2.2673185584015123e-06	0.12884046035512725	0.20957564317730404
TRGC2	-1.1710045883818153e-05	0.047925239835629366	0.09428864913669348
FGF17	5.162284379195711e-07	0.7086755324646199	0.7862174931543453
ZNF337	-9.06689814614721e-06	0.00021673504680910403	0.0010730848551040505
TFPT	6.7531640083877e-06	0.026926148605544972	0.05854260681023792
MX1	2.874145705372893e-06	0.2747857058534483	0.3821750294640801
MYDGF	-1.447994226306382e-06	0.19738796379866094	0.29442729296526904
COX8A	-2.269114838431512e-06	0.3141976885505741	0.42429046493673545
MOAP1	7.1247169006621846e-09	0.9908618496880108	0.9931079302649929
ARHGAP42	-4.96739783760118e-06	0.0017544660705856602	0.006105274132104785
CCT3	-7.857156974433483e-06	0.001111820528137184	0.004161768426385237
DGCR14	7.311223581950053e-07	0.7811725294188443	0.8406909851563916
ZBED6	-3.668052812604121e-06	4.1381322537416115e-06	3.752609553408568e-05
KIAA1147	3.2935883221453e-06	0.023375602629779113	0.05223176385468715
ATP10B	2.9233171394942438e-06	0.16000999391030166	0.24914158799970243
PAQR7	-7.995401477088259e-07	0.4335239384551518	0.5459018644994849
TCEA1	-7.161610030626095e-06	3.829913947797421e-09	9.585295782557832e-08
TSPAN11	-7.694281076592027e-07	0.713078971717875	0.789538266530241
CNGB1	-2.45294937683049e-06	0.17021351036851187	0.2614575565624757
SIAH1	-3.8135921212272398e-06	0.0005405864444414915	0.0022909372090751676
AP5Z1	3.1162496463282674e-06	0.06232541869037736	0.11654366065760555
VSIG10L	-1.369394065631283e-06	0.34138972901402465	0.452606011596828
HIST1H2AC	-5.339512626747447e-06	0.0004007647170234685	0.0017904341659796168
PLK3	-1.0764611670683257e-06	0.4317267585311064	0.544359240729984
PWWP2A	1.5554731466389216e-06	0.39898034013545947	0.5119621970729478
SRRD	1.293687346382147e-06	0.6567557462985724	0.7433653784999201
GSR	6.475199697755909e-07	0.7479238257325469	0.8150688282368804
CBX6	2.006950010736475e-06	0.023658279060170685	0.05270197706365656
EHD2	-4.760525579745958e-06	0.06210883352125008	0.11619822924843697
UBE3D	-2.4805439105974865e-06	0.22650583100487712	0.3281646887292386
EFCC1	-6.022713230738085e-06	0.0961720053014594	0.16563431085000796
FLRT1	1.7416345388725264e-06	0.3058267996392516	0.4157181696978125
RPL15	-2.0220561785691224e-06	0.5240020941604776	0.628811132156882
IL18BP	-5.797968137268992e-07	0.7864282474672011	0.8452249969647857
TSEN34	-3.724525481384315e-06	0.000443394999624675	0.0019510182266355947
TGM2	8.36016042213187e-06	2.395871493021994e-05	0.00016575704577849177
CDKN2AIP	8.519627095289215e-06	0.00036502534381463675	0.0016509872261622333
AUNIP	3.366115348494769e-06	0.1626971610716341	0.25246349858515504
HLA-DOA	-3.385514796618202e-07	0.9240332149733422	0.9473637305880213
ZNF582	1.2791128753714704e-05	7.883555921179729e-17	1.983258007688507e-14
SNX3	-5.7517101955597864e-06	0.0009855450487141631	0.003755360203270161
TIPRL	6.33020237718037e-06	4.235510036046746e-09	1.0421640292741665e-07
PRPF31	7.665411519244932e-06	0.019454346747951046	0.04500687702542472
RBM11	5.718259819206567e-06	0.00040424460750103293	0.0018043233612871127
CNEP1R1	7.031980676939216e-06	2.0441125434147047e-06	2.048464706110162e-05
DCAF12	-1.1553123749576663e-05	0.001264285206014573	0.004646646206790587
SCAP	-1.5677269162132321e-06	0.16087048737653664	0.2502944424515937
NPC1	4.097881198435234e-06	0.0003998698270498724	0.0017875308353200636
PIANP	-2.806899257890248e-06	0.0773906802368285	0.13872326969724383
CASP4	2.223602034691553e-06	0.1446437569793768	0.22950163746042698
MST1	1.2184539071371465e-06	0.5198459579442095	0.6248515011421008
CAB39	1.960570479459789e-06	0.0007204900111015197	0.0028920687075604606
MDC1	9.2433331587269e-07	0.5935025691922289	0.6894153564505539
TCEAL2	-5.9566386386010635e-06	7.027375124822027e-09	1.5969807482747208e-07
FBXO31	7.465930778825324e-06	0.040004760228631725	0.08108201923822274
PVR	-4.685554205690686e-08	0.9745775121167504	0.9827128701876254
BVES	2.6628420471936185e-06	0.005980920927224993	0.01696493336880635
DXO	-3.8602473691694524e-06	0.0031644178229808108	0.009998272077763753
ZBTB2	-1.1226958160531376e-05	6.30682358047096e-05	0.0003734417064877392
MTX1	6.477739453861443e-07	0.8131432994240779	0.8659640815923452
CFD	-2.740038587255003e-07	0.9258564627153449	0.9483447979978658
KIAA1257	-4.476543953456674e-06	0.12298667819205704	0.20196785913608042
PLAU	1.4378041127501151e-06	0.7128366119254069	0.7893760861684206
MSANTD4	2.7709355472897923e-06	0.1480938095143014	0.23375560088956857
INIP	5.315748155164778e-06	2.804885643168783e-06	2.6819191624820258e-05
MACROD1	1.5120943890025684e-06	0.5765029791324812	0.6747757876241002
KIF3C	-2.810003346870236e-06	0.0006463471415051909	0.002635052009416664
DAXX	-5.561993033875476e-09	0.9976315790610482	0.9981104203291109
RNF5	-7.660095151703247e-07	0.4902365792407697	0.5975807792566475
ENTPD4	2.3968311363807396e-06	0.017801062737226103	0.041845546382933155
TMC4	-3.797432211854354e-06	0.13364985411403488	0.2156935097199295
RBM24	1.075918708962342e-06	0.541664299869709	0.6441783192924382
TERF2	2.6903798126839403e-06	0.026758808405678063	0.05827429454436547
METTL7B	6.711002663457099e-07	0.7797976713180299	0.8395358653141682
COG5	1.4602449219238154e-06	0.44208556709519153	0.5542048250230602
TCERG1	-1.7684277641231503e-06	0.05612355300544128	0.10705958450809173
PDE6B	1.119580595531473e-05	2.2335858367540182e-05	0.00015578513835601282
POLR2G	2.8261567403701334e-06	0.01129029514129324	0.028820275788420165
PUM1	6.267082028317578e-06	0.009126440410374985	0.024194021080628892
ZNF45	5.5356295436272526e-06	0.00013123457348594204	0.0006968135595827439
BTN3A2	-1.8178018337784107e-06	0.4995784063476676	0.6060062889778388
GNPDA2	1.058101570404748e-05	0.0002439415519749721	0.0011900204563245797
PEX26	1.5051881029004632e-06	0.10610437195781966	0.17928997003318434
TMEM154	-1.176192862834566e-06	0.780388136697438	0.8399707363936499
CNOT3	-2.7874939910707416e-06	0.31154450417585594	0.42156597054900435
NDUFA4L2	-1.2607107780403807e-05	3.952038512067503e-14	4.805349494131411e-12
MNT	1.426741660169611e-06	0.16572246051611303	0.2562314741327334
MTA3	2.9986035039860887e-07	0.7293373083962389	0.8012167344383015
AHSA2	-2.4937503758748036e-06	0.1726306019876726	0.26448284534623634
SPIRE2	-1.303688318049953e-06	0.5543154811310648	0.6554840088486398
BAIAP2L1	-4.4735704646475214e-07	0.8261223519365618	0.8754412983590946
RNF213	3.365766561166803e-06	0.0060599856569306535	0.017149195252186805
FAP	4.586094766661376e-06	0.014921945118296965	0.03626954876246394
PIRT	5.252689509389865e-07	0.8549900042830694	0.897816419754895
HIST1H2BJ	-1.4093187801503216e-05	1.2329128654224846e-06	1.3384993764419251e-05
KIAA1755	-3.668998302315583e-07	0.7287972300203874	0.800744004761105
DLG5	-4.27482781872608e-06	0.12120450692137455	0.19967200637798083
LNPEP	8.100247159698842e-06	0.0006571663531513868	0.00267318490628154
PSEN1	2.7956830353155365e-06	0.0459845840608114	0.09127092930588795
SLC9A3R2	2.543591144063773e-06	0.11076361216336678	0.18545209801984217
PPEF1	6.639335127642764e-06	5.71213731042783e-05	0.00034270475121896577
SLC6A20	1.260021248994487e-05	1.363832862012494e-07	2.066426302141672e-06
FAM160A2	3.467976773393717e-06	0.05695653548513718	0.10840761926214931
ZNF565	9.479608394387663e-06	2.2394628234199342e-05	0.0001561204111634986
TSC22D3	5.935446954541754e-06	0.0026396842112789195	0.008583827128765481
DES	-3.4824220938600513e-06	0.2505728250984984	0.35527238276282086
ENTPD8	1.0346468513999924e-05	0.010796734435495722	0.02778887848797285
TNFRSF10C	2.8961690034694958e-06	0.40210260149498966	0.5151079067966106
RHBDD2	-2.716675293558621e-06	0.004632239786181568	0.013720871035358356
CHMP2B	-1.147750748721628e-05	6.884902101173078e-08	1.1480869320939013e-06
HIRIP3	9.383517566242188e-06	0.00018298741659932157	0.000927394718860959
NPIPA7	1.209295294823726e-05	0.0008360412033896187	0.003273933762388064
BTF3	-1.0339917228283942e-06	0.2726450335734476	0.37963199588416585
SESN1	8.057355048627425e-06	8.777650561192906e-05	0.000492027273677932
GREM1	-5.452282180023001e-06	0.0564122184392215	0.1075399371892711
UBQLN4	7.640825535216438e-06	1.52397441773715e-05	0.00011316188666260943
ST3GAL2	-3.5718439083405584e-07	0.769380825115457	0.8318046546576492
TMPPE	1.321824220897134e-06	0.6127756812509749	0.7059620975233301
TCAF2	4.822996529153676e-06	0.016297155616108717	0.038924831821025095
LUC7L	3.164126709359131e-06	0.0460099561379836	0.09130032231868879
GSTT2B	-1.1137974293975537e-05	0.0069152614249814075	0.01911719959300942
DNAJB1	-1.0182472636023162e-05	1.090650730483964e-15	2.1799568230810298e-13
NUP153	2.441453190996934e-06	0.3001804271219583	0.40969054337436833
FRMPD2	1.4785803991810443e-05	1.354404395652378e-07	2.0579046323221416e-06
USP32	1.028002204549783e-05	5.9410328598101625e-05	0.0003546874404970953
TMEM200B	6.8579003815619365e-06	0.021543882666269644	0.0488875259694464
FAN1	7.025150050965729e-07	0.6143128663695656	0.7070631090319738
CTSZ	-1.6657368072406596e-06	0.39100134535293174	0.5036726962165293
SLC16A9	-7.948757024164217e-06	0.00020595951229202222	0.001027052373155467
MCTS1	-2.0100716474671944e-06	0.036105930877957895	0.07456781846288517
CHM	-5.381537257837805e-06	0.002233314328071907	0.007460231080791483
COTL1	4.615372189782233e-06	4.295731959183041e-05	0.00027052526260552655
CENPC	-3.851921912846731e-06	0.0020082500766686663	0.006814506248528491
RRP8	3.956537867767192e-06	0.04901056554198017	0.09603990892063291
ADRB2	1.2224695048256177e-06	0.5443929043467614	0.6466923581087074
SIRT4	-5.0622345796724355e-06	0.026092621968810348	0.05699362981241195
CNTNAP3	-4.0306698884081355e-06	0.16318021816427083	0.25315923054065664
ST6GAL2	-1.2079261903783851e-05	0.000356433244540192	0.0016191523882583877
CHD4	6.306215249389895e-06	6.276432399539134e-07	7.549828948200784e-06
MZT2A	-3.0817962175926673e-07	0.8819107773022599	0.9178942971408284
FIBCD1	6.803645599667683e-06	0.009097452920503079	0.02412594248692483
PCDHA12	1.391719227850622e-05	0.0074145546620917645	0.020297517274780665
SLC22A8	1.0731884117116455e-05	0.004605828056451667	0.013656500136493858
C1orf56	1.2702890407239942e-05	5.5231890584486825e-06	4.831465920373185e-05
SERPINF1	4.292825054142547e-06	0.018239777547068483	0.042732272670082894
IFT74	6.657554192891444e-07	0.8691981067892319	0.9083562223292998
RGPD5	-2.631465391706159e-06	0.49599857886108634	0.602340013663097
MED10	1.011836962739887e-05	0.0012965627878079341	0.0047413903851893655
C3orf38	-5.864633340648744e-06	0.03854739121782543	0.07853651170669901
SURF2	8.45956517415631e-07	0.4256637926543644	0.5388565329359561
SNRPE	-8.403106330189496e-07	0.6318532993607764	0.7228754223560617
ADRA1A	1.4689128815586454e-06	0.5879363396388707	0.6847524849673342
UGCG	2.232934213151451e-06	0.14252655363280242	0.2268082608851805
TAS2R4	5.035428550796766e-07	0.8197556642098114	0.87046466024928
AIF1	2.1225441069815343e-06	0.41562385110223	0.5285773216623932
CNTNAP3B	-5.731518619408684e-06	0.16861562158322405	0.25959356532979516
TPST2	7.324332171935528e-06	4.891094823053539e-07	6.0840549499722234e-06
AOC2	6.509304569623509e-06	0.0007997912188231286	0.0031629354983023312
SATB1	-3.0404764595716826e-06	0.24084712945254386	0.3445242277223801
CCDC102B	1.3578173606723357e-05	1.3831694280832966e-06	1.4750811941425209e-05
KIDINS220	2.189454469497895e-06	0.29973504414659474	0.40921567724842245
FOS	-7.65320262700192e-06	0.0020677244127570824	0.00698545193483181
PRDM6	-1.1045985700486177e-05	0.0022939226086728702	0.007617997899025693
PEPD	3.8083666626671793e-06	0.12469289465614947	0.20417394522813115
UBOX5	2.0591825367200414e-06	0.23501905244873506	0.33774874365010277
RABIF	-1.6623798211365446e-06	0.3269618629595873	0.43755851989758215
CCHCR1	6.2324550082466e-08	0.9775474580000797	0.9847010672888618
CCDC18	7.943088023370108e-07	0.7899370626412345	0.8478096124309124
CD151	-2.821716945707095e-06	0.12272672555837237	0.20163333550525966
C16orf95	1.5455242458700829e-06	0.47364500256232844	0.5830060935032001
TPPP	-2.448450929163713e-06	0.028681370946747577	0.06156073602294703
COL9A3	5.934565449456497e-06	1.7409044806424259e-06	1.793893875498138e-05
CHRNA7	-4.049108000016296e-06	0.08092541237108689	0.14350786240964133
XXYLT1	1.6165872186777823e-05	5.777882854922982e-05	0.0003460800030220904
POM121	-3.3724369222235176e-06	0.016690821173557382	0.039715553121881235
NBAS	-2.6140867700056003e-06	0.11640369552507773	0.1930930333567996
LVRN	2.1603070310271797e-06	0.49498084847656587	0.6015045856684911
DENND4C	-4.398798717079105e-06	0.0008266979938125994	0.0032460577039073297
TIMM13	-7.488546208987783e-07	0.7211709901315924	0.7952392621682334
RAB3B	1.3789844095485283e-06	0.5911543236625597	0.6873482139262418
SYNPO2	-1.9491666115865432e-06	0.4158691036147666	0.528843131501051
LHX2	-4.3820252823564185e-06	0.005629464435841093	0.016137429387693004
DDX6	3.494064806594268e-07	0.7456479643405106	0.813500033474831
WNT3	-2.11662139154542e-06	0.47698967785883783	0.5861026694789904
TRPT1	7.917061396906653e-07	0.5734122781143414	0.6722907633560752
CSNK2B	6.5494897363910274e-06	0.003810260563930097	0.011653700196757759
SCD	-4.343287871509666e-06	0.11021047949655663	0.18481566559409926
COG3	2.520264070119051e-07	0.8387292030183311	0.8855849049309261
FAM200B	7.858130409859117e-08	0.9566572271377056	0.9694135426881216
RSBN1	4.988464258432691e-06	2.8897500812898135e-06	2.7522417386488034e-05
ZNF619	-5.05763293087178e-06	0.006123966537895173	0.017290176684864277
ANKIB1	7.481876388396923e-07	0.2386643062480641	0.34194333193887505
ATG4C	-5.097231174913789e-07	0.761269680082669	0.8253593328939087
KHNYN	-6.966231824362885e-06	0.00033971510198916455	0.0015597177637268408
FBXO11	-2.8088321329191445e-06	0.016719185062925343	0.03976359075030867
TTC13	-3.4423542956422316e-06	0.10861114119383147	0.18272168351887408
ARHGAP11A	4.472789072516082e-06	0.056047192976075626	0.10696246912690623
KLF13	-7.93332691262873e-06	0.0007573249882916415	0.0030199860355734744
PRICKLE4	5.471437219709425e-06	0.047249884692786716	0.09322827147430035
PLCD4	9.105340713228425e-06	0.0005274104901663991	0.0022465884308237494
PSME3	-7.095313539408415e-07	0.5337397832650947	0.6375079549460542
ARHGAP27	4.96438606672143e-06	0.0020581639185435607	0.006964441033272053
NUMBL	-1.0104771055134605e-07	0.9699744712809784	0.979439274080329
TOM1	2.5876117067639055e-06	0.02045021254915909	0.04685022001959181
TBKBP1	6.450274852001213e-06	0.0016302657698384776	0.005738771495226351
ZNF431	-7.034402353913592e-06	8.333335339326206e-07	9.571350530889714e-06
STUB1	-1.098176823335297e-06	0.395490565492421	0.5086472314764139
FAM46A	2.01803597023373e-05	2.1814591275457133e-07	3.0872618942792927e-06
GRM7	2.3052266229946413e-06	0.094609728598057	0.16356049170311016
NAPSA	-3.9530921213877065e-06	0.27660354060694825	0.38430034859988405
DDX39B	-7.051879722252964e-07	0.6510642779844659	0.7391595767251278
EIF3K	4.860447712167382e-06	3.2551740583240275e-05	0.00021365832067029187
MRGPRF	-2.798098828629271e-06	0.2771383616436802	0.38482354727283385
HECTD2	2.6723175892152167e-06	0.022924623834626207	0.051389335746048696
PCDHA3	3.3577681029389157e-06	0.2683907243441019	0.37499655835533763
GTF2H1	6.511528900648844e-06	1.964955850923779e-05	0.00013931326929460087
MX2	-1.3207114036853922e-05	6.531965889997101e-06	5.554074259961987e-05
ZNF155	-2.5805503164187977e-06	0.24102052225525583	0.34460856837103754
GSKIP	-1.842270456730093e-06	0.05254580689716866	0.10169728988414749
SP2	5.038312279091908e-08	0.9855910691813139	0.9896606765139736
CFAP43	3.3669815346381163e-06	0.023589642193237642	0.05259725996967152
AKR1E2	9.56323834680355e-06	0.0005525986736164795	0.002333034504264483
CPE	-2.014214898111844e-05	8.185006487512359e-11	3.4318226913589895e-09
DIAPH2	-1.5310928191018573e-06	0.2213690072127487	0.3221940333407697
RIMS3	3.532178252980108e-07	0.7555533557285989	0.8210530284826087
SZRD1	-2.901105255923637e-06	0.010978195999599585	0.02818136133535495
STXBP5L	-6.071026703608681e-06	0.0019329004350953393	0.006606453560195853
RNF13	5.099391749213426e-06	0.010123658391735802	0.026344622720495293
RPL28	-3.24699228500498e-07	0.9339770835937153	0.9536500788464591
PCDHB13	-1.7812355164235327e-05	8.350422667522662e-06	6.806760734180064e-05
DCAF17	-1.0163874908019294e-05	0.00017321651539585486	0.0008821648084261494
BTNL2	1.4697818801575163e-05	0.007819692007150884	0.0212313223067247
CLCC1	-8.339467046005626e-06	1.3828447631487253e-11	7.318439268170041e-10
C19orf48	5.897637680364973e-06	1.3839423970728343e-05	0.00010414184381480003
WBP1	-9.887230960571083e-07	0.43479389505573296	0.5468561091938798
SNX27	1.6018273610644712e-06	0.11781825273249313	0.19487080373945556
CEP104	2.820223450328992e-06	0.0008886775492649223	0.003439441411491905
PIGV	-4.2795979778909375e-06	0.0018278150384228068	0.006307864055257136
TJP1	-3.7532522459496014e-06	0.011145163972445178	0.02853592968051663
GPR75	-3.8845492034669385e-06	0.0818367969711931	0.1448775424176994
FLOT1	-1.2347091576713243e-06	0.4311765947198479	0.5439465825858905
PALMD	-2.1255944734944553e-06	0.2506410246508339	0.35530002824058265
RAB1B	-6.813854786368599e-06	0.02222479002785664	0.05013282669169651
HLA-DRA	1.3137184021333599e-05	9.424573471872231e-11	3.841171830393512e-09
ZFP28	-6.464417761422547e-06	0.0019981258620301767	0.0067833072249609844
FBF1	4.058281195954672e-06	0.015178841780384776	0.03683873593107024
CCDC85B	1.0353083227946223e-06	0.648320126949812	0.7369163562519925
BTBD2	4.7329695076098407e-07	0.6646761990899818	0.7498871430388869
CAPS	4.043462349915291e-06	0.007249496819305403	0.0199129156796847
SRSF7	8.168625984313071e-06	3.7566645398919094e-07	4.842181298724633e-06
ZNF286A	-6.426998280383666e-06	0.04456398174244666	0.08884178953464124
CRHR1	-7.9250430506372e-06	0.18758769533471445	0.2825531188839495
MAP2	3.894606388402362e-06	0.0040335347622517375	0.01222798789030025
KCNQ2	1.689925028300769e-06	0.21354488017852888	0.31324352535286165
ZNF789	-2.408621226496459e-06	0.39143928329718447	0.5041478138043268
LSM11	3.643609347118887e-06	1.2136841016919049e-05	9.325363205785458e-05
GLB1	-3.846030197471421e-06	0.17539195854744344	0.2678049463337952
C3orf14	-4.396164171810842e-06	0.040840111601372166	0.08256866681108789
CDC14B	6.841955301723078e-06	4.1497927366596706e-11	1.898107392495337e-09
ASAH1	-4.727430661820966e-07	0.7454389678051896	0.8133936568385822
LLGL1	8.312075902843468e-07	0.3144947148682357	0.42461297165193185
TACR2	-2.2301282707142824e-06	0.376526611095339	0.4890857101835744
MKKS	-7.096356115478511e-06	0.0052918450168701605	0.015332269785772937
SEPT10	-3.5807991531143802e-06	0.028319788616194077	0.06096400644716551
BLOC1S5	2.6375418122888656e-06	0.43164879179821236	0.544355014790641
COL24A1	7.688900775563089e-06	0.026461398544666555	0.05770411988719619
C11orf71	-1.5632951340328226e-05	1.1709971366312055e-10	4.663859456282545e-09
HLA-B	-9.018080133219339e-06	0.0006818222553270201	0.0027596306594941888
SEPT9	6.895130459379779e-06	0.0005650538782008243	0.002374625903464351
GNL2	2.245222100964576e-06	0.06003589498542037	0.11306063077292888
SLTM	1.2853796400927593e-06	0.3956273318414626	0.5087782829983061
CNTLN	-2.8738362859241347e-06	0.1807953668870971	0.2743043774825449
PEX14	3.0118391871567266e-06	4.149897647192712e-06	3.758606863450581e-05
EYA2	-6.642299001113052e-08	0.9442007714682163	0.9604596665151105
DTNA	1.9929753163913157e-06	0.14666750503799608	0.23215725385218058
KAT7	5.08337008071879e-06	2.7095163071693766e-08	5.146488535303528e-07
OCRL	-1.084242469426562e-06	0.37443738905926793	0.4869788701099722
GINS1	-5.213681948399762e-06	0.18786314350254443	0.28288040524722663
AGER	-1.100677800736794e-05	4.076934884710693e-06	3.708638210898611e-05
PCDHA8	-1.7370012238004912e-05	0.00010978895671473609	0.0005964000995624402
SUSD2	-6.285221970386084e-06	0.019576184989163508	0.045224210762648
KIF12	-1.0546837462318282e-06	0.6188256811972244	0.7114154990819966
OAS2	-1.1018682830026963e-05	4.300642798217039e-06	3.88459530913833e-05
CPEB2	7.600438398825643e-06	0.028671992380922252	0.061557822060500575
KCTD4	-1.0658184287323205e-05	2.324977140486799e-12	1.615416259849661e-10
ACAD9	-2.1316413624930214e-06	0.3355380562557758	0.4465853406329056
SUZ12	-9.782561032613617e-07	0.4863608117429016	0.5943957286322705
TIGD2	8.197696909502952e-06	0.035282495406004734	0.07316755123209424
TAS2R19	2.7118491037661175e-07	0.9291305884919979	0.9506307002795555
SDCBP2	1.2790459006197215e-05	0.00020949331688415663	0.0010418258304896828
CHRDL1	-3.479430863009469e-06	0.13492144981481527	0.21740904188271337
KLHL36	-5.140644762507856e-06	1.260646982415448e-07	1.92608378224333e-06
C1R	8.024420858891448e-06	4.3423692648903276e-11	1.9615947351088166e-09
PRRX1	-1.3230873658480887e-05	0.00013972124407098875	0.0007341277177673018
ENPP1	-6.2654574857482674e-06	0.002054254231750593	0.0069528238217288095
TAS2R14	1.0341671442414455e-06	0.5590240437875955	0.6598220209436019
RHPN1	1.0034563591790225e-06	0.5129352370669197	0.6184298499457466
ANKRD6	6.818699653975775e-06	0.0003206657692618663	0.0014853442029523465
RCBTB2	1.1215037333356852e-06	0.6675868195066563	0.7525308469886914
SERF1A	6.963653741843094e-06	0.03572882774992569	0.07392503200498664
FKBPL	2.290243213676893e-06	0.2414104301150477	0.3449970211369893
GPRIN1	-3.8132385542358915e-06	0.005169620351975802	0.015034867561426933
PDE1A	-3.944849407248979e-06	0.003684274440919828	0.01134358480005512
PER1	-1.3025905719889799e-05	0.00026208198258410246	0.0012634733168696303
RPS27	-1.0175069269905618e-07	0.9593722093642851	0.971287809244677
TSTD2	2.328517122360353e-06	0.26743818612680015	0.3740596792346761
TMEM205	-6.282701849136805e-06	0.0005877518822022809	0.0024394977179103302
KCNG3	1.5697993952002092e-06	0.30427538470783067	0.4141108234560169
ATP5F1	7.674152228333559e-07	0.4037646702632949	0.5166927121392506
PPP1R11	1.389050775014296e-06	0.3583353028738143	0.4703702003021104
BBS1	-2.0432883174235155e-06	0.15829867312154108	0.24692494542617124
TMEM56	-2.509469166417164e-06	0.23439661951095006	0.3369870012103924
CALCOCO1	-3.472105678764349e-07	0.753568054517481	0.8195059613523564
TMEM91	1.167846522347768e-06	0.721816010993295	0.7955897731079594
ZBTB12	4.385302056238955e-06	0.01580267920056525	0.037998828644602425
KDM2B	-7.524671325202159e-07	0.5706381573418736	0.6698456439079065
RIPPLY2	-5.715008971826258e-06	0.0029180226099165523	0.00933703243449395
CYSTM1	6.139436865398666e-06	0.022326925339817033	0.0503045348414562
BAMBI	3.262907435850246e-06	0.14082997765186106	0.22483623104188397
SLC4A5	-6.1519612093405605e-06	0.00045964206435346886	0.002010153298310583
CLK2	3.244810383764347e-06	0.041391038441981644	0.08347431125182504
ITGAX	1.0303379700301758e-05	0.004463646863100823	0.013290850145731966
SURF1	1.7223891462127226e-06	0.49467602665876176	0.6013960695849287
MAT2B	2.870106886324736e-06	0.059888420247547015	0.11286901831980865
PALB2	-1.3279825128826528e-05	0.00011333389510944073	0.0006133734657054338
MPHOSPH10	2.0396133264307292e-07	0.9245603802823135	0.9476159390769342
TXNDC9	1.1551593151984782e-05	1.8015891101860677e-14	2.4339802506226774e-12
MYT1	4.23956934718574e-06	0.022555802765651205	0.05067155013912498
VMAC	2.041278686224203e-07	0.8689266862279307	0.9081376175597548
HNRNPM	6.845667898299813e-06	0.0003773422320655175	0.0017030004664608618
PCDHA10	4.3236271503789143e-07	0.9246647322947132	0.9476563256944693
AK5	-5.765356108053173e-06	2.9777824306626084e-09	7.649440747499669e-08
MARS2	4.583383607594319e-06	0.0003439987251597654	0.0015754191458901873
CPNE2	4.391542958084242e-06	0.0003173744249807297	0.001473372648709458
NMT2	-3.471525477679602e-06	0.0069485024548754624	0.019194547390967032
C11orf63	-4.0675878858543494e-07	0.9017499901009329	0.9319595033061274
ASS1	-1.6038589701980025e-06	0.478392821409783	0.5873849252613716
CHRFAM7A	-4.4920115323288676e-07	0.8936821497258726	0.9265110870599645
VPS16	7.844772034813535e-06	0.0072289718111996585	0.019866498489411633
CYP4V2	1.4607763065126603e-05	0.008100340605995317	0.02185504248928951
TEX264	-4.742405093148903e-06	0.0058485732231867175	0.016652470623119878
KLHL14	-6.186538848354468e-06	0.29328361389061314	0.4022277667335216
CYB561A3	5.149815337989147e-07	0.6995470260542143	0.7795837972318828
MPC1	4.7796121698577745e-06	0.00011052877610626116	0.000599303371299315
SCG5	1.0115339750959918e-07	0.915277508510539	0.9415450670943771
PTGES2	-7.232777652397387e-06	0.005153966725106947	0.014995319737993113
NCAPD3	7.0226649507013685e-06	3.066818871660201e-05	0.00020349228811457023
OXCT1	2.0852778648932644e-06	0.04019054723515795	0.08144726037613745
SEC14L6	-4.6168010833392225e-06	0.11345247586364567	0.18905722651055892
CRTC2	6.799772760761352e-06	0.000567051134992825	0.002380962046238938
LAMTOR5	1.2463487230318587e-06	0.2295747724200543	0.33162315655687674
ZNF704	-1.5627255738728783e-05	2.288422449213049e-06	2.2606886903498712e-05
TRMT61A	-3.1986511765825553e-06	0.10719472106985072	0.1807347093979884
ISG15	-2.5649278214510625e-05	2.4008695761830813e-18	9.730857773913149e-16
SAPCD1	1.7109188298920877e-05	0.033819701792837	0.07057541030596176
RBP4	7.967140544933371e-06	1.3417160393346306e-07	2.043525963458413e-06
SLCO4C1	-2.837665099658318e-06	0.10373638032998632	0.17620692961523055
RIMS4	7.112692631232476e-07	0.8787008477162368	0.915663767249508
ERCC6L2	2.7783053957558443e-06	0.0828713634459929	0.14642480794871426
CDC42SE1	1.0418335665687727e-05	8.564302886558425e-12	4.862324646605991e-10
ZNF417	7.807100915125303e-06	2.9181976954144648e-05	0.00019540808891139265
GRAMD1C	-1.085133618491736e-06	0.5185098611016145	0.6236565314758599
MKNK1	-5.215920822070151e-06	0.005334754798445894	0.015450457972235817
QRICH1	-3.351988618881897e-06	0.0035000048400990586	0.010874908565137429
MANSC1	-3.1115117974479336e-06	0.05921534688671676	0.11183162392235105
TMEM102	-5.06331603765196e-06	0.08176572290595334	0.14478685229620938
ATP1A3	3.487913065358754e-06	0.19475859388271102	0.29139895850519243
ITGA8	2.5214688227356406e-06	0.04792947095105582	0.09428864913669348
VWA9	-2.066705487237416e-06	0.09959863973895211	0.17038852766221718
DCAF4	-7.809556729693582e-06	0.00047590712627999793	0.002066040130779961
EXOSC9	8.678792245162738e-06	8.85622140465471e-13	6.984925757584697e-11
ST6GAL1	1.3698930494559442e-05	3.1494346451623695e-06	2.9625170978889757e-05
SV2C	2.9592367616919135e-06	0.12914773202158064	0.20982012670380615
CD300LF	1.57338750173234e-06	0.5733646790009532	0.6722889771217381
THSD7B	5.150741774522931e-06	0.24789089935019254	0.3524630785829916
KLHL29	5.279179291010829e-06	4.302313768465178e-06	3.88459530913833e-05
RFC3	-9.52835566361199e-06	0.0022701846069605558	0.007555717062080627
TNS3	-1.0540566933133637e-05	4.329934247185557e-08	7.714050134393707e-07
RPL18	-3.3567146987331038e-06	0.05816677727071115	0.11032713195344707
PGA5	-1.3154397315758896e-06	0.832995002940464	0.8810605355494245
TSPAN1	6.730551931106553e-06	0.06343728306465622	0.1180930590962489
FAM118A	1.1451592088146042e-06	0.7028205560212747	0.782451683756177
RPS9	-3.5851439932209515e-06	0.021133628536913838	0.04806870989588617
MAML2	-3.5350674799307034e-06	7.232271962570437e-05	0.00041875428653121127
ADGRL4	2.7318640234418425e-06	0.04370137502069477	0.08739676026959395
STPG2	4.00486006468491e-06	0.25393714272213685	0.35910029554746065
ERLEC1	1.98444042994165e-06	0.0364019839737492	0.07495644202102379
MSTN	-1.5142327319937527e-06	0.6019551161483669	0.696520785069058
CFB	-2.48776175133039e-06	0.15935282851442545	0.24833035574644685
STK17B	-7.863881546156581e-07	0.7159669658429069	0.7914746570659789
COL11A2	5.3338266780447226e-06	0.07580601050968032	0.13646952490397848
TMEM41B	-2.689103773375595e-08	0.9888222098610817	0.9922223274935041
C7orf26	8.270010519499806e-06	0.006069612193692631	0.01716644921848598
CEACAM21	-1.803572168178362e-05	2.2944888971553795e-05	0.00015949922581416932
KRR1	-3.025614004771867e-06	0.0018534952930590557	0.006379889082572466
DNAH5	5.695020284403999e-06	0.000779474348563385	0.0030956206368776135
PLA2R1	9.106349819401203e-06	0.0007747256507609162	0.003079275938505183
PEBP1	6.519732311971796e-06	6.65779844488666e-06	5.6446215635875226e-05
IFT27	8.16497940651218e-06	0.00031560751075816463	0.001467578867208375
GYPB	-2.0898162864427587e-05	6.2414358284772404e-12	3.719616392126575e-10
SNRNP25	5.1173144912050525e-06	7.953495604393204e-08	1.3010028516110004e-06
HIST1H2BC	-1.0337560219438897e-06	0.6138411739697126	0.7067431996679616
NFIX	-1.2137203575103356e-06	0.2844642307596456	0.392493389221181
RICTOR	1.031524448940327e-05	8.369337246244658e-08	1.3553496088785328e-06
NIPAL2	9.916770244338164e-06	2.8505075432794416e-05	0.0001914024646294999
TIMP2	-3.6935303800071286e-06	0.002565052852759693	0.008374733984027005
DCAF4L1	2.8582398059903936e-06	0.19298649973690624	0.2891923608566498
DKK1	5.795557224162025e-06	0.013617765118002789	0.03361475399031952
ASH1L	7.0626599313429575e-06	7.33922355984914e-05	0.0004237697307548825
RAB2B	1.6076115155320424e-06	0.12756554957742386	0.20792101584944053
FUT2	2.3994822060323754e-06	0.2769772058676888	0.3846363767788567
PROKR2	1.036929200368777e-05	4.407476394513013e-05	0.000276838088989838
CNN1	3.2134459895576444e-06	0.11450231032824099	0.19052380088942458
RPL32	3.3258708000203345e-07	0.9032503516930857	0.932887719590107
ZNF311	3.919143848970584e-07	0.8933035234931466	0.9263159484960914
TAS2R20	-1.4022392550245374e-06	0.6244522211585354	0.71669805387589
OTX1	-5.791280813760769e-06	0.08364057370795971	0.14753380210019829
TRPM3	1.2475553733951668e-05	0.0002171453703890042	0.0010747517297645729
GLRB	6.744190193835143e-07	0.6572632269944482	0.7438243810653838
UCKL1	1.5866743488752206e-07	0.887715546580599	0.9222911948275079
MTMR3	6.080718221633247e-06	9.281478816998674e-06	7.453277788598109e-05
MBTPS1	2.610924340972785e-06	0.43492024130216833	0.5469496838696533
PEX7	-6.64701690224478e-06	4.473836155643896e-05	0.0002800417990004294
TICAM2	4.986492350797889e-06	0.04048251273888011	0.08197062772314732
CARD11	-1.735009019161155e-06	0.3338794195013003	0.44481689279980574
DFFA	6.390437350923978e-06	3.7429201270454373e-07	4.833004210063715e-06
NKPD1	-4.247728246809143e-06	0.2124706375952422	0.3120756063169095
STRN3	-1.9493301198726144e-06	0.06329980709402963	0.11788225721876022
HYAL1	6.1163483191590065e-06	0.009429423638826474	0.024830305055787236
CEP72	3.6941432635352e-06	0.09001790156482899	0.15682999423670682
LY6G5C	-1.4934798124466986e-05	0.004949660260286411	0.01450210699956607
NEK8	-1.844920629265417e-06	0.27798674236453347	0.3856345843164963
GSK3B	2.882861749847829e-06	0.017362546931783584	0.04097313962181049
GPSM3	1.7709628643166675e-06	0.3013901235814229	0.41098909282023754
RUNDC3B	2.2270904585520564e-06	0.3206156158033787	0.43092321759276886
FRS2	-1.9141381912675453e-06	0.007314002733108587	0.020074983799621405
FAM127C	1.0440105479657596e-05	0.012487938367344041	0.03129706436240414
DDAH2	5.95297374360411e-06	0.01849584121312444	0.043228066496988425
ZMYM1	-9.806340834046932e-06	1.7963950324933195e-05	0.00012956599070247172
NOXA1	-1.3174841058248736e-06	0.573575520301846	0.6724281228285582
KLHDC3	-3.784354414116383e-06	2.42018628868188e-05	0.0001672014116390024
LRFN2	1.0853711194207579e-06	0.5323989723118652	0.6362189520886506
TIA1	8.416739132050769e-07	0.6730989988752523	0.7572233995827915
NFYA	-4.32030539465785e-06	0.0027583849147092016	0.008910248902041612
XKR6	3.346746882555983e-06	0.03989959500473261	0.08091097767053831
SLC39A7	8.75565779939612e-06	0.0004309916738537353	0.001905058925537671
PRR11	-1.5379057104904325e-05	3.0990775835159805e-06	2.9250480897564242e-05
BATF3	-3.1165451378831617e-06	0.5222458180587037	0.627116182313764
ERH	-5.0079520671058554e-06	0.06309676331873455	0.11763926317194683
DCLRE1A	-1.3531517930587792e-06	0.47958170803435674	0.5884673743767371
PPT2	-2.5526653916046126e-06	0.2796294258684437	0.38703025543980857
CCDC154	-3.9703331006706275e-06	0.042511502536859806	0.08540378127342686
SOAT1	2.275720999990243e-06	0.008992781650540283	0.023883086469427245
TAS2R13	1.54775409872992e-05	1.3553878086913702e-07	2.0579046323221416e-06
ACSS2	-8.874378680725701e-06	3.8243365794194575e-12	2.5022822883546773e-10
HDHD3	-7.964177034634994e-06	0.03394625886762735	0.07079900845305184
NAA30	-2.0542763705795107e-06	0.013376845760327386	0.0331254295988311
ORMDL3	-4.740196141600729e-06	0.012933883132969668	0.03222098152521093
C6orf203	2.550161774595672e-06	0.12709117290191096	0.20726358598544573
KCNK13	-3.561469288182422e-06	0.3537647526425346	0.4659488631347917
ACRC	-1.2929305348115202e-06	0.4879724752651933	0.5955692689604237
ZFP82	6.536343410876562e-06	0.11648968763751609	0.19316979569485138
CRTC3	-6.117743818593533e-06	1.251124969465577e-05	9.562684352787969e-05
FXR1	4.133938862967075e-06	0.0002925271963818679	0.0013786383470309545
PKIB	8.35307954100051e-06	0.024035701519232018	0.053306721518029246
ZNF561	-2.026812533982198e-05	7.600104073386816e-14	8.337828461262183e-12
SCML1	-4.036583961084674e-06	9.144592016667223e-06	7.379908302831385e-05
TMEM243	3.5700908736639876e-06	0.06415972164570426	0.11914910252417854
ARID4B	1.1111462136757545e-05	5.252076081881815e-08	9.015652013027949e-07
MPLKIP	-5.688263592341832e-06	0.12961318666952643	0.21041232829273032
SLC22A3	-1.1829788682905403e-05	1.8540347035073484e-05	0.0001328042236567291
FAM110A	-9.027958172122842e-06	0.027791865307400465	0.06004903105290689
TRAPPC6A	-4.258197980214994e-06	0.0016462524477203915	0.005783883810423364
PCMTD2	-1.1233829923307747e-06	0.5635371526128465	0.6636992972616066
H2AFV	-2.62916491083789e-06	0.015407740644433409	0.03728620268265081
SLC35F6	-8.656278126625317e-07	0.48807942837959384	0.5956479541223364
THBS3	-8.867761514418857e-06	0.028039783174830878	0.060495117004873186
RFESD	2.486082011086884e-06	0.35606722950295444	0.46834733126094
GRM4	2.1833192640854e-06	0.4341409292956234	0.5464116535282016
BRWD1	-7.865822502320992e-06	8.488553188666368e-07	9.721858679421584e-06
CTTNBP2NL	8.160383535390418e-06	0.02304819761972832	0.05161876461541918
PPP2R3B	4.269993552484958e-06	0.012908461972328268	0.03216314355161232
GNL1	6.227188396321769e-07	0.5331472644566502	0.636956663857118
ZNF700	9.829827582395178e-06	1.1314018944323142e-08	2.418132123829191e-07
CELSR3	-1.6910102531659103e-06	0.09611962422009956	0.16562133171887963
TMEM132C	1.0531638318795591e-06	0.6508534418624143	0.739031332739457
CTC1	5.184356183037251e-06	0.16846113360871348	0.2594486384298858
ENDOV	-3.7665213625913718e-06	0.03771679375074113	0.07718453543016322
GHRL	4.632956908105965e-06	0.05070179273526139	0.09869128305765729
MUC20	-7.599876879394796e-06	0.06559369203767396	0.12128723362333048
GPC4	9.60757524528218e-07	0.6584849361312302	0.7448603537553903
GPR27	-2.883946360307292e-06	0.41607277440675117	0.5290099208233624
TTYH1	9.349732704533923e-07	0.5420528951832375	0.6445879212403112
SWSAP1	1.1696377410155985e-05	0.04290308608837468	0.08605979228972711
ASB13	-1.442302386532208e-05	0.0023961587173568855	0.007918992490363378
PDAP1	1.6625898641785618e-06	0.1953851809774621	0.29212677278841576
SLC6A9	1.6482363710206617e-06	0.2863630041444097	0.3943673991006212
SPECC1	2.9892069015027916e-06	0.18143684276837085	0.2751764853100244
RAP1GDS1	-9.824347567697204e-07	0.33567096045755207	0.44671424516929426
PEX10	-1.2551721609562274e-06	0.5372853827141879	0.640728763109206
NAPA	3.9627798821125165e-06	0.03081444075053737	0.0654649832543813
ITPR3	6.304043190044039e-06	0.005134928150830822	0.014951853252598787
NPTX1	2.103767820590812e-06	0.12427063840486083	0.20358264283387673
PI4KB	-8.663524309684968e-07	0.5290719191543409	0.6331765397294118
DNAJC1	3.132276402543245e-07	0.8481981596572368	0.8928691542860357
ANKRD23	-3.150172223555939e-06	0.11445956872528443	0.19049612949362668
TNFRSF11B	-3.973719151513774e-06	0.3878502820584533	0.5005237877423975
UBE2QL1	-2.3179640453059335e-06	0.06768554295200808	0.1244612170400441
PIK3IP1	-4.2277852377854885e-06	0.010786068295205679	0.02777122330957227
FBXO5	1.6857380238306829e-06	0.20587923984567286	0.3048801368708223
MSH5-SAPCD1	1.0082116209843963e-05	0.0032654827431009177	0.010251002303051955
NBEAL1	-5.910710603305378e-06	0.0005187238011118486	0.002214364827976297
DEPDC7	8.596604306113495e-06	1.3380782507862944e-05	0.00010126504023455818
LCMT1	2.77875851963686e-07	0.8135905674118035	0.8662507274595465
MTM1	-1.297955989607265e-06	0.3803937589326509	0.4929678778387343
ROBO3	6.498888847375724e-06	0.0009670988766036322	0.0036978353533866867
ZNF212	-4.9253213222671205e-06	0.10530236380943597	0.1782444072324223
RPRD1B	5.451446326196299e-06	4.663557491288631e-05	0.0002896805762255956
ZNHIT1	-2.5031269062784576e-06	0.03551981156749888	0.0735864788557967
LDHA	2.543681780309444e-06	0.14461655188748612	0.22948342670911473
ZNF586	-3.4193075262441725e-08	0.989599574708481	0.9925449999507834
HIST1H2AG	-2.9376747213863664e-07	0.8998734757230775	0.9306671854758456
TCTEX1D2	3.5663059966828417e-06	0.0038809109627147963	0.011831669840570746
AGFG1	7.578925812524342e-06	0.002379464846699672	0.007872737319318574
ESYT1	5.471546182595513e-06	0.04766595334964	0.0938841691852858
ZC3H3	5.803430081457612e-07	0.6429329794241686	0.7322069234138343
HCFC2	1.2948537133805477e-05	0.0014862974420208784	0.005314032339261612
CXCL12	-6.06045978294148e-06	0.02308834548900377	0.05167695183771345
SLC25A13	-6.831999688522577e-06	0.008689525035284897	0.023200157326595045
MAST2	5.283949064396753e-06	0.016288212615504994	0.038916212587658976
PARD6B	-1.0701777083824092e-05	0.005227598928454643	0.015171395555904741
TRPC5	6.5082516461729296e-06	0.022363447339918564	0.05036349130062537
MGA	2.0803441540637224e-06	0.31102283726458824	0.4210943879119984
RASAL3	4.641837820609042e-06	0.026634816758510906	0.05803892044854131
KIRREL2	-4.038482430751798e-06	0.1703012664458528	0.2615648188117304
MMP2	-2.707813951246635e-06	0.1655804201259256	0.2561204187487947
QKI	-5.909853210775598e-07	0.47429261078987295	0.5836062981982658
MAFK	3.530014482424012e-06	0.032993081293537785	0.06920673507101924
FUBP1	-2.065631863391442e-06	0.37495111104471757	0.4874297631195184
WDR26	-6.4861901322136e-07	0.615968428129541	0.7086891132974399
MMS22L	-4.448520479013209e-06	0.0006297578691968357	0.002581122772317705
CENPF	7.677673622104956e-06	0.060847623031787555	0.11427824271551193
NAB1	1.895856542584053e-06	0.13807788163953177	0.22163854466473135
LYRM4	1.993977259347128e-06	0.2938130483956578	0.40276457996439713
DNAJC13	1.575931089745627e-05	6.625882731851025e-06	5.620828775606878e-05
THY1	3.2842654295079444e-06	0.19617829452972188	0.29298234344761226
SLC30A10	-9.747212834906325e-06	0.06078368278112128	0.11418755188095024
FCGR2C	6.821082444116231e-06	0.021889703833587747	0.04952592163682413
SH2B2	3.307981276257925e-06	0.2468739626893955	0.3513252696382493
RAD51	1.2840308810033235e-05	9.511695573147516e-07	1.0750205275584463e-05
ESRRA	3.4367044969983743e-06	0.01616523983105344	0.03869844370383933
FBXW11	-9.649296430342192e-06	4.153852944581443e-15	6.809985203863801e-13
RNF185	6.534252521256115e-06	0.0033528425713542902	0.010493634911761142
GRAMD1B	-1.430324307829833e-06	0.3989316735500069	0.5119447712197143
KLHL12	-9.077233054503276e-06	1.7904243014834741e-06	1.829417435780488e-05
PTGDR2	-3.936990291655999e-06	0.28292856221004614	0.39070704630009306
KIF1C	3.332133648561464e-07	0.7200590475717996	0.7942775195050227
HPCAL1	4.539655037821273e-06	0.03774488542547819	0.07723119103115304
TMEM140	-3.556342457548003e-06	0.0005402936450612848	0.002290361584860316
BCL7B	1.113360671360053e-06	0.4644017521418995	0.5752195216895124
DCP1B	3.6984832456426925e-06	0.11037295671952752	0.18504559479428082
CH25H	-5.1644893234092454e-06	0.029515211273342768	0.06317389580304303
WWC3	6.094407785759959e-07	0.4714783250813661	0.5813199460251997
NADSYN1	-1.208297964726903e-06	0.3049363422339641	0.4148555869031021
CRIP1	-6.4555866085848705e-06	0.0899743398234698	0.15679154333742362
ANKRD36C	1.5684690742986813e-06	0.20656197693849418	0.3056430185082211
ANO10	1.132975047301053e-06	0.6919432500863957	0.7740067434844066
GRHL1	-3.7918921810259027e-07	0.799253631604548	0.8547511756198796
METTL2B	1.1983184465436954e-05	0.00026680154935105666	0.0012814027013104898
ATP6V0C	-6.997473882764883e-07	0.5578339408485359	0.6589503749126446
NOP14	9.795124490917622e-06	3.8836868733746597e-13	3.4343560708733126e-11
WSCD1	-1.5604014357816028e-06	0.17260261378902284	0.26448284534623634
MAPK10	1.2980307713267286e-06	0.287518156943044	0.39568165502365604
ARMC10	1.560275860344222e-06	0.17091414251551884	0.2622852601434514
SALL3	-3.5317403655267403e-06	0.05503258886823882	0.10548876828382456
SNRPN	5.699872158298187e-07	0.6033975954815632	0.6978025137252508
SEC24A	1.0662879722959697e-05	0.00026312315590470455	0.0012670725966354931
RNF14	1.3555086241430064e-05	3.259770173935454e-10	1.1351624488757091e-08
HSPA6	6.4701561044327935e-06	0.0032376881852185344	0.010192256377675003
TRIQK	-7.714159644621313e-06	0.0004161419934967784	0.0018472551953487965
NTSR2	-3.7910025486090753e-06	0.056458801154934825	0.10760175763657404
SPTSSA	7.053297685959342e-06	1.0862614487238079e-06	1.1975075639389183e-05
NOMO3	-9.362858436244551e-06	0.0007016196627358375	0.0028240917238561668
HCFC1	-1.2064981666669695e-06	0.6110130370503977	0.7045433241348469
SMARCD1	5.223821452223118e-06	0.0005232724830606769	0.002231823677386243
LAT2	6.066783445179846e-06	0.001711972197127432	0.005980221768802097
MLLT11	-2.189020711714642e-06	0.05585825411393176	0.10669299460353165
PRKCA	8.787260297200492e-06	5.598825320059087e-06	4.880075283451741e-05
PSMC6	8.474901780251169e-06	3.2041792995349934e-11	1.5253061863895642e-09
PRPF4B	-5.718680752953697e-06	8.958602431031592e-05	0.0005004401534118758
NUTM2B	-1.4755531333976798e-05	0.04025817066751649	0.08153900169485469
MUSK	4.10414435415232e-06	0.20313787106606598	0.30152438216937627
COMMD10	1.1113254716856536e-05	3.3511753509339264e-07	4.433091527241788e-06
PTRH2	-5.06746735623869e-06	0.004859368523091918	0.01426620646286402
CCDC85C	-6.587443439238145e-06	0.0002836571500950637	0.0013464025624713972
LY96	1.1718353319471989e-05	2.495834203196772e-06	2.4359007932337192e-05
RAB1A	-5.8688436804863355e-08	0.9170570552592624	0.9429724801471387
GSAP	5.049479212947036e-06	0.0005814894257095443	0.0024241463458651315
ARHGAP19	5.444098085557272e-06	0.0025023021952477226	0.008199212066215926
SASH3	5.5908125243147515e-06	0.01647509873510611	0.03925986700047905
RNPC3	8.798997670665038e-06	6.732720122516328e-06	5.698208776544997e-05
KIAA1328	1.0498975970252208e-06	0.4161382896975957	0.5290471190186999
MTCH2	2.1059535432325804e-06	0.07892946089287294	0.14082310003518464
CCT6A	-4.225973415559025e-06	0.01746611466279836	0.041184240311068335
FCGR2A	1.120621732986363e-05	9.417767182493014e-07	1.0660561750174986e-05
AGPAT5	-3.54024014276113e-06	0.000513322671608364	0.002195805072247915
ZNF570	1.8762986347604264e-05	4.450496023306333e-09	1.0913813021187009e-07
STK19	6.302207184485929e-06	0.007375858652492368	0.020214341397166817
GAPDH	-3.8569950011773285e-06	0.006337556548820405	0.01777268645086268
FAM86C1	1.2008363989372772e-06	0.6910086524843321	0.7730205664646852
LRRC4B	-3.137418401440909e-06	0.08340984264510568	0.14719799395678967
ZNF524	1.2191289479418432e-06	0.33505490232562596	0.4460164291427067
MVB12B	2.1352764137521195e-06	0.010198678577332329	0.02649259731562329
ABCC5	-1.7987490586902828e-06	0.4002203001105664	0.5133726944099583
AP4M1	-4.528268793076586e-06	0.008806427489736682	0.023447916697581738
JAK3	5.338442453119358e-06	0.03232533597636703	0.06802119660097655
ZNF654	-6.726891314400172e-06	0.021360797352918712	0.0485324500430453
TNNT2	5.128657644418576e-06	0.01158034578741438	0.029396107408518307
ZFP57	-1.1010173826096283e-05	0.027175242309552716	0.058961183723224335
C6orf163	3.63040547079242e-07	0.8165810494489465	0.8684208522237302
SSBP1	-2.957262684362393e-07	0.7751430211134755	0.8359947605357971
FIZ1	5.819315883975554e-06	0.012689491712574517	0.03171551395442633
DYNC1H1	1.4971203907032983e-06	0.22327673583596103	0.32422679663440557
ATF1	-7.174265388407462e-06	0.004856900775123236	0.014262750752088552
SUMO4	1.0809258777743091e-05	0.027509844062905926	0.05957199981030875
SLC25A6	-3.7982677790533358e-06	0.3464280045473025	0.4580635264476384
KLHL17	-1.2928030340913867e-06	0.3439620451352372	0.45538065516452647
BAZ2B	1.7563366501619715e-06	0.07236853774911939	0.13131816121096893
SPON2	-2.0521948431177347e-06	0.4716037281954214	0.5813350059055389
NISCH	-2.7211158908207943e-06	0.024399507831249154	0.053965926749394634
MARCH4	6.164198894851948e-06	0.06238447953371734	0.11660926734261719
MAF	1.311607765716882e-06	0.43217914582003003	0.5447821160396724
PNN	-2.3618783416105673e-07	0.8150960775666749	0.8672208595431934
EIF4E3	-5.072007178794207e-06	0.0005287759171466669	0.0022513479448751142
TAS2R10	-9.069756600054635e-06	0.11167997960332851	0.1866762830956048
SDSL	1.3074325200615166e-05	0.0010021222555077636	0.003808795475413852
EGLN3	-4.061237886399646e-06	0.03813849500419002	0.07786186940060677
NRGN	-1.0532946674703082e-06	0.4770444316861414	0.5861026694789904
STX5	-4.808503339199875e-06	0.02475069841512672	0.05463501370274039
YEATS2	-6.953966822212092e-07	0.8138383626938788	0.8664513352839391
RPS18	4.418110142731934e-06	0.001480797693854119	0.00529826364664675
UBE2S	4.420108770164782e-06	0.00020873984897642594	0.0010387868814512383
MPG	9.33517539580253e-06	0.0011802704785987676	0.0043753370308014785
GPR17	-9.455894297133487e-07	0.7126363895236371	0.789227898257259
LAMB1	-2.1718357473460725e-05	2.8783488150123885e-05	0.00019300545753605586
CCDC88A	-1.9462824441959828e-07	0.8307017097943257	0.8790809869168121
ALAS1	-2.207513478940919e-06	0.010562130987598084	0.027277668804244825
TSPAN7	-9.690947655413994e-06	2.1416586658420807e-05	0.0001500909778736878
DHODH	6.855766877046556e-06	0.00011650402476811124	0.0006282003789325613
ZNF175	3.0877104430857426e-06	0.25021403073647946	0.35500514609840256
CNR1	9.171241555015008e-07	0.4006349150900467	0.5136250153274504
CYP3A5	-1.6116769287627611e-06	0.7454262152847766	0.8133936568385822
EVC	2.058706576695522e-07	0.9135528029382286	0.9402969065795495
CORO1C	3.079749814388952e-06	0.0019021761333122699	0.006519767902550934
NUTM2E	3.399524162352581e-05	1.2922359367071298e-08	2.7129517341717597e-07
DVL2	-1.3359162926597862e-06	0.5428853101724394	0.6453148318310439
CCPG1	-2.407458386616759e-06	0.016402867778830377	0.039132479359207654
ITGA7	7.893859351008102e-06	7.748378854958526e-07	9.00454956483389e-06
SLC51A	1.867822395573439e-05	0.0006310617157922615	0.002585014456800923
RAB20	2.1912953924051993e-06	0.13853742515163114	0.22210102717468966
SZT2	3.1728209745955234e-06	0.006980195333479092	0.019256575933218646
PPP3R1	1.1836696419375478e-06	0.32855585652448205	0.4392485342265638
DLL3	-1.0317724866558016e-05	0.05388323895097834	0.10379014383283498
SUN2	1.686583445086161e-06	0.08473617607186097	0.14915441829814902
GEMIN5	1.1730025617085577e-05	0.00025213279835738266	0.0012230284776704025
PLXNB2	-1.3728475036708347e-06	0.23355445492884944	0.3360411253196767
DBI	-4.062595303141288e-06	0.000888326403883765	0.003438994576563549
BMPR2	-2.770091746202331e-06	0.15121579812153843	0.23773189423460483
GLTPD2	-1.3670444156046494e-05	3.06229662764443e-05	0.00020337719660427802
TNFSF12	-6.431430790926103e-07	0.5932402669938878	0.6891694853270555
NUDT11	5.9697845739096616e-06	0.012070382305196291	0.030428290983952846
SMU1	-2.7869173675649646e-06	0.004091618236038253	0.012368096474421825
MARCH10	-7.86748333561467e-06	0.0007433853024219491	0.002970080763318362
ADRA1D	4.816539977159758e-06	0.005880082173642308	0.016711390532842797
NFKBIL1	-3.7097644666943537e-07	0.8119490467966858	0.8650226036361063
GOLGA8M	-1.2762201104363648e-05	0.053943869838302155	0.10383839113597186
STEAP3	5.707524922954729e-06	4.242789609903473e-05	0.00026799369349827525
NEU4	2.931286729270533e-06	0.048026643128187094	0.09444161049641212
TMEM87A	-2.8827689714056017e-06	0.007993647613072028	0.02161914964269397
CAMK1G	4.135071219034946e-06	0.1475887630986843	0.2332208611982254
MBTD1	-1.0787490696785852e-06	0.4504670678604218	0.5621591675634121
C2orf80	2.446663751458725e-06	0.031674747621186355	0.06696120581581137
UBE2M	1.1909421958694638e-06	0.3202896987583435	0.4306438439534639
SOX13	-8.63165738595966e-06	6.019606936244283e-08	1.0130574948874318e-06
SIRT7	3.397404620774834e-06	0.002198044015082295	0.007359261180373053
OMA1	-2.020428701352435e-06	0.377403588769221	0.49009396259627125
BCO2	1.810944791871983e-06	0.2462605739159285	0.35069178547797314
PRSS16	3.1946982615019175e-06	0.07041732492123112	0.12846451461936526
EDIL3	-1.0298555782127648e-06	0.27938296930900575	0.386762514723691
TNFRSF1B	8.70603812953624e-07	0.5613248596381499	0.6617347521192734
ADGRG6	1.2100420653378307e-05	0.00013086875547096546	0.0006951241394528056
CWF19L1	9.982438933864399e-06	7.656018065425526e-13	6.104314731837369e-11
MME	-1.1837318459024183e-05	2.811724226471831e-05	0.00018932103455676272
GGCT	-3.6743011712282735e-07	0.7953870434919068	0.8517509528061799
METTL21B	-3.5484770199833025e-06	0.23436511030089419	0.33697490386286433
TTLL5	1.9277989182581893e-06	0.5387804289696245	0.6418996684164116
AIF1L	-7.413159341996172e-06	3.165137844185281e-05	0.00020866214051503348
SHC2	9.872326679122321e-07	0.4731680658200704	0.5826156327747383
TUBB	4.1961596563771956e-06	0.07170117423228795	0.13028863907846225
PARP3	9.696460340710568e-06	6.446341114575435e-05	0.00038034194582600147
HGH1	-4.049248840824758e-06	0.3578333637935819	0.46999249357387285
PFDN1	1.0111654460106772e-06	0.24101486056925336	0.34460856837103754
WDR12	6.7001209342103856e-06	7.53418360356299e-08	1.2459085044549293e-06
TMOD3	-7.343784356022944e-06	0.022995057456532984	0.05151556630558464
CPPED1	-9.69456093065943e-06	3.5619168929486556e-07	4.654128691077607e-06
FAM199X	-6.57310711626375e-06	1.147869011644571e-06	1.2580355860406043e-05
GTF2A1	-8.100748847057099e-07	0.6421413100339872	0.7314766066598413
CHCHD4	1.0748016331983727e-07	0.9356645279170004	0.9547843021079723
AP2A2	-5.634916856082566e-07	0.7637044155470409	0.8273228248011637
ZFYVE27	1.9200313475558558e-06	0.1484136451525634	0.23415911509743212
CRTAP	6.146043892887043e-06	1.342129426703123e-08	2.8027933928378013e-07
TCEANC	-4.476102660793483e-07	0.8758417599351126	0.9132714299444885
ZNF274	-1.0610442481628913e-06	0.34816341865499556	0.45998301716724377
MFSD7	3.4731063559447315e-06	0.17358564561716253	0.26551925308732766
ABT1	3.837223589975687e-06	0.08770814260237104	0.15359451616793038
FOXG1	-7.651936444438794e-06	2.428482957887772e-05	0.0001675366186219408
PAIP2B	2.67636312734029e-06	0.26243872402887214	0.36809658783079624
ZNF350	-5.0747601003462685e-06	0.004561219696892069	0.013532484058021998
ZSWIM3	1.5887504469941255e-06	0.45297759366147605	0.5642304993268394
MRPL30	8.957833297899862e-06	0.0001189231591702178	0.0006395900536132134
POLR2I	-2.0892895963335688e-06	0.063707394124298	0.11845986844241521
TMPRSS9	5.310025183736396e-06	0.0700136315187682	0.12791997213753403
NRG2	-1.7343084083520475e-06	0.36849149144437	0.4810897773501076
COX5A	-7.426674137207628e-06	2.8043123688658583e-09	7.267801380838674e-08
TAMM41	1.4194453953900959e-06	0.7098603089336666	0.7870495264172591
PRPS2	3.3960446236757506e-06	0.022197095193264224	0.05008936219686333
SNRNP200	-5.1807082713730065e-06	0.03219759035907763	0.06780127593149107
FGR	8.460826709038585e-06	1.8689969087184472e-05	0.00013354815815431372
ADAMTSL3	5.917608729119391e-06	4.746772971330552e-09	1.1447961061931254e-07
CHUK	5.8345623329245985e-06	0.0010049244951676837	0.0038156505855171607
TMEM14C	1.734872594481704e-05	1.7297410772783845e-06	1.7849117438874758e-05
C2CD5	-5.467164999891416e-08	0.9696843218069636	0.9793059001331862
RAB3A	4.879267020713166e-06	1.8653952561385082e-06	1.8954026589357223e-05
SIGMAR1	2.2984083258518614e-06	0.2555509234991283	0.3607181507957609
FAM214A	-4.396578998572452e-06	0.008380043764444877	0.02249737232143794
OAZ1	2.480608505815871e-06	0.20702388172011627	0.30620227655126375
KIF7	5.749133408840452e-06	1.8543716742091101e-06	1.88551478037527e-05
SIGLEC11	6.243127555926731e-06	0.0745258686932899	0.1346133882277535
MAPK14	4.464514497172847e-06	0.012522409653116098	0.03137806615981745
MAD2L1BP	3.9400549300132565e-06	7.944398929405483e-05	0.0004531537325213269
XRCC5	4.208756270837944e-06	0.002855055270627837	0.009151606206882858
GPR135	-1.5476908110342632e-05	0.00015804066953833154	0.0008154071461222756
PAFAH2	-7.757306515923754e-07	0.6909801500616667	0.7730205664646852
CPM	4.303307941151097e-07	0.8396329694417384	0.8862826200625339
TG	-8.569227592579294e-07	0.8029329008833714	0.8577825418647879
ZNF703	2.106386136225776e-06	0.19758116181897653	0.2946853452009288
FHDC1	4.042340901488629e-06	0.006411149966090171	0.017948021710518357
CAPNS1	-1.2622628768372301e-05	2.6414522086641487e-06	2.5504254203080757e-05
TCF19	-6.971030460712639e-06	0.009593381178699581	0.025189315238151086
GOLT1B	8.37013920012036e-06	1.00624625847223e-05	7.927720927304702e-05
SLBP	-3.954185468444997e-06	0.0024761708914740315	0.008130020134450404
EPOR	-8.014824666585719e-07	0.6473711316060253	0.7362269821717471
WDR4	9.384906590972111e-06	8.818819346996807e-08	1.4171298798681764e-06
ABCG8	-1.8862822252575635e-06	0.5806355069055946	0.6787416024082303
SIPA1L1	3.1639084602611992e-06	0.11080986031945958	0.18550099494277592
TAS2R31	8.22981819627458e-06	0.020860538294424073	0.04758107147943437
UNC5B	4.1660669119639696e-07	0.6179361295718666	0.7105608059408232
CBWD5	-7.600088307947894e-06	0.0016264311516114025	0.005726654665338314
GRASP	-1.342863304939436e-06	0.534588881297988	0.6383131233239724
CEP170	1.8070627520083384e-06	0.02691497855962411	0.058535765712248534
ACAP2	1.0233004649416186e-05	0.015553880339960299	0.037530456100605375
TSKU	-6.529280023756141e-06	0.0006194120978685211	0.0025458709633801664
AGBL3	-1.0024558381917003e-06	0.5461450796071345	0.6482390674813064
BIVM	-1.0061262009982162e-06	0.5588736254556524	0.6596978455645518
FAM114A2	-9.673366148264755e-06	0.0004463693889026758	0.001961739684782814
CPEB4	-2.0574890123634175e-06	0.10803307306470224	0.181833033693283
EPHA4	-2.41724537511454e-06	0.2579161985671978	0.36328364256144247
KCNC4	3.825216344398534e-06	0.04609760957746595	0.09142452376577487
LRRC56	2.679385451693337e-06	0.38484019194505403	0.49740679590203113
CENPH	-3.956857562532761e-06	0.018272987769675782	0.04278553363198287
UNC5C	-3.87952174079046e-06	0.014480593592409415	0.035385419713087556
GMEB2	8.285011473638862e-06	0.0008132646693831393	0.003206362943824644
ZNF805	-7.634215128663539e-06	0.00015625059145380897	0.0008081717050345717
PENK	9.673596872393848e-06	3.860243150505821e-05	0.00024768613141527005
BAG6	4.467021379619746e-06	0.2797944223557575	0.3871151449054389
NRM	-3.791605720469855e-06	0.23287566732016446	0.3353621063826016
POP4	1.0410856789048416e-05	4.295846984147797e-05	0.00027052526260552655
FAM84A	-1.1087883222558116e-05	3.117316673264697e-05	0.0002061866164080018
COMMD5	-2.4489251695491667e-06	0.08980186361567492	0.1565470719254854
PIDD1	-7.678040660061933e-07	0.3833466874584389	0.49608971323335543
PHC1	-9.337644612688525e-07	0.7163077766924147	0.7915515578399746
KDM4C	1.389783784299184e-06	0.5616412221353977	0.6620007328683729
FAXC	-4.086437506632318e-06	0.045148053210313496	0.08984659634365579
BTN3A3	-1.3109018709323234e-05	0.0003119945854223379	0.001455808441284724
TMEM71	1.831108258641348e-05	0.00031514881751154285	0.0014672687057553499
MAST3	-9.760845009597459e-07	0.3777982286014523	0.49047548300772226
MYLK4	-1.3741040017217638e-05	0.002873744105056181	0.009207466016002357
CHAF1B	-4.687228991763126e-06	0.011418413892344992	0.029071030728181083
RNF20	-1.7391582583782061e-06	0.23195713414513794	0.3341382707386423
DACT2	5.829743627043477e-06	0.06659611911163084	0.12273638675733302
TXNRD1	-7.285482949807878e-06	8.77589364861117e-11	3.6481214879454577e-09
EML5	-3.6581438201399314e-06	0.0013504768840428033	0.004909020482079856
C2	-8.117043200155215e-06	0.06580422997117455	0.1216457011921206
CDIP1	3.716360523178051e-06	0.21003639716128378	0.3094659265859125
KHDRBS2	-8.596688843822312e-06	1.1026199937856361e-07	1.7133469999282444e-06
RELA	-3.2181490920182006e-06	0.04571737193295809	0.09089278837359198
PLA2G12A	-9.307898979844663e-07	0.5653688097255949	0.66515854722675
CEACAM1	5.113005901669702e-06	0.2718268553863913	0.3786734434736333
SLC13A5	4.848269206687395e-06	0.11735490454997584	0.1943174548670787
CPLX1	7.618381591219398e-06	0.01853250378907038	0.043286019335093
ZNRF3	1.7888988151944055e-07	0.9389694343880653	0.9569502173307317
SMN2	-3.079101588466531e-05	0.004187640020565196	0.012600918857510161
ECE2	6.829900558094074e-07	0.6978156138238163	0.7785598467826554
TAB2	-1.4661622701068051e-06	0.30019991711936317	0.40969054337436833
ERI1	2.94829408578864e-06	0.11568922358998587	0.1921262760529802
RSAD2	-9.033802904792434e-06	0.00015270087471805	0.0007926212959840155
BOC	-4.387307894786544e-06	0.00035440941821144185	0.001614100485229791
ID1	-1.9577723340077843e-05	1.1730768422011471e-10	4.663859456282545e-09
HLA-DMB	8.370290092550895e-06	3.8303189661118674e-05	0.0002460950419838761
INPP1	-5.35979831917555e-07	0.7065019722427568	0.7844585858758134
CP	5.406447999326303e-06	0.075093248171947	0.13543778421631106
RNF144A	3.573511744788856e-07	0.7638012158322021	0.8273662613368716
POT1	-1.7805486005509545e-06	0.23336078897344736	0.3359281049636514
LPCAT1	-4.9558197082803814e-06	0.059504086288960076	0.11228972103494782
PABPC1L	-8.846072414764597e-06	0.0019734031308079407	0.006718134643401461
ECHDC2	3.348710461843721e-06	0.0962604184390597	0.165726933975731
RPUSD1	-4.340314310259327e-06	0.14045991146068607	0.2244005877721308
HPN	-1.310841141815914e-06	0.4693614187762394	0.5795423932778293
UBR2	-4.727192556331844e-06	0.035755541737918235	0.07395932938729302
LILRA2	-4.934334582681607e-07	0.8889067950381815	0.9232001598976515
FCGR3A	3.008252720989815e-06	0.1345233024577344	0.21683931795855088
ZC3H12D	2.3737692239113027e-06	0.4641385472562267	0.57504173771838
ID3	-8.934995385578876e-06	0.0014501313486627524	0.005208977476203402
RGS6	-1.9178558094421334e-06	0.5887066201960618	0.6852980256810532
EXOC3	-3.239496182088779e-06	0.020342489504068115	0.04667672029467807
ZNF215	9.342937916275288e-06	0.009833291912389297	0.025728293658129727
ZFP90	-4.5125825666431075e-06	0.0017445218907863283	0.0060779175999196074
GPR45	-1.3089938566933475e-05	0.021673051518189813	0.04911189543436986
TAS2R30	-1.9564194913333294e-05	5.212336606188024e-10	1.6825929960373773e-08
FAM150B	-1.4026748510042543e-06	0.5226273375641572	0.6274194077997876
DTHD1	-1.2516483977762025e-05	3.097087693440227e-05	0.00020512758300039196
NSUN2	1.0649515337542e-05	0.0001831683565815799	0.0009279894065561918
TMEM59L	4.153379241174695e-07	0.7679190452194554	0.8305935351220959
HLA-DRB1	2.789917218104721e-06	0.37922998360695803	0.49172173560909305
ARHGDIA	4.598887501865001e-06	0.007603953194196353	0.02073818337505028
CERS2	9.031513335798179e-06	1.497228715629219e-05	0.00011163037398950401
ATP2A2	2.9264027107575206e-06	0.0017589756676585707	0.006118048621407916
SKIL	-3.0899159969656598e-06	0.060653511815759356	0.11400842108157715
GOLGA8B	-9.110432179704094e-07	0.6576516525776004	0.7442062403257148
ADAM8	2.084267979927445e-06	0.6599499570273961	0.745997042375793
CUL4A	-4.0037102931525695e-06	0.006261514523596243	0.01760003051700882
E2F6	2.0283601434520614e-06	0.11431450443259003	0.19031982361660443
FAM122C	6.708407827348777e-07	0.7118777636592695	0.7887469397488345
NAP1L4	9.495259820855485e-06	2.665049763050918e-06	2.5650224995168828e-05
TFB1M	3.0849754924042174e-06	0.16263092314979508	0.25244125528496386
GPC2	-1.8471159891272273e-06	0.3094620533939289	0.4194872557665196
MTX3	3.097896773009975e-07	0.8843374068603443	0.9196982967568983
HEATR1	7.094026689571761e-06	0.0005874794430279857	0.0024394977179103302
WBSCR22	3.7688940636103624e-06	0.006468806739232241	0.01807129219455057
FBL	-1.926334511697403e-07	0.925934606323428	0.948358264836806
FBXL14	-2.0251457814069996e-06	0.053726401862382596	0.10358852304171258
RAB6A	-9.375785430675794e-06	6.947689368984737e-07	8.215051505904075e-06
TSNAXIP1	2.2276830230639622e-06	0.1309337504123631	0.2122255445752933
CELF5	4.119681868368034e-07	0.7061645248640303	0.7842178487820238
PRC1	1.4078347326807397e-06	0.32638439958926	0.43694602939782484
ALDH4A1	3.227619629868269e-06	0.07996359254713938	0.14219972929376118
SNX32	-2.2986866098026316e-06	0.3087811424684775	0.4187587740270987
TAS2R46	-2.5387550226496116e-05	5.665025223813434e-06	4.934828838248467e-05
TRAPPC4	-2.375301192364314e-06	0.08978727438261104	0.15654034179910117
CDKN2D	-3.6070295020560905e-06	0.0009865450013933341	0.003757420546940782
TP53TG5	3.089542973901885e-06	0.3672018538307358	0.4796635854292091
POSTN	3.2680154011152483e-06	0.5993159954136185	0.6943480775829846
RTN2	-3.6075023778713473e-06	0.10903461486404183	0.18328618265912838
CC2D2B	1.3812893987034168e-05	0.0005794318584533137	0.002416949756058405
MMEL1	-1.0239149772150323e-05	0.01602030891485189	0.03841451559188232
EIF2S3	9.560691202175006e-06	0.0013165779997569523	0.004803748335697347
PRSS12	-1.8001729422931785e-06	0.5000945058423161	0.6065064362684094
ILF3	-3.3055366893519434e-06	0.11596912302817874	0.19252536967847947
NDUFA3	-4.421473177885587e-06	0.009441088398222396	0.024843087613789536
OLFM2	3.0959638463027287e-06	0.33572876682465114	0.44675042742713034
RGS10	6.615818575323491e-07	0.811962824988014	0.8650226036361063
C11orf57	-8.419250806066618e-06	1.5834002176497566e-09	4.417474679871434e-08
FUCA1	9.801182388337985e-07	0.4208274497328516	0.5337992974921357
ZYG11B	2.05228338485762e-06	0.017614076221447655	0.041486196311080345
GLRX5	6.0399073176533425e-06	0.0005878349519844507	0.0024394977179103302
SMAD6	-1.343346823918911e-06	0.7798114990475583	0.8395358653141682
TEC	-6.50244990942885e-07	0.7788633697759915	0.8387927959672078
ARNT2	-1.4431619874745808e-06	0.3075100844603305	0.41742298282265167
PPWD1	8.37066225792855e-06	5.1107407277928075e-05	0.0003126659033929763
TNFSF10	1.0351744739363896e-05	0.00026466530371498076	0.0012732381953528798
LRRC6	-1.0394722047404057e-05	7.159629097298022e-10	2.222684003376073e-08
ZNF549	4.54885714051136e-06	0.2573329867309257	0.3626722311784929
TMEM196	1.7529657135361816e-06	0.24279652825715636	0.34650275271910885
PPP4C	7.576848850481238e-06	0.0018981024834145526	0.006508863298590303
PEX5L	-4.026048835534627e-06	0.12349952706087731	0.20253811389741047
CCDC43	-4.42675145320854e-06	0.026678660309083717	0.05812577759740787
MSANTD1	1.446299681915752e-06	0.42130189626375103	0.5343002318594369
TTC38	8.421927831795865e-06	0.0016237995914686028	0.005721530992300986
CA3	-8.77338178614633e-06	0.009269325686552496	0.02448827287569934
ACAA1	-2.206862716616673e-06	0.10749004584819398	0.18107535595166105
DNM1	-1.5615531912635722e-06	0.28288443511081657	0.39070704630009306
LRRC14	2.1199393307403085e-06	0.11719249048859037	0.19412789899679211
CRMP1	-1.8815854865286053e-07	0.8941566701184251	0.9266027506282969
FBXL4	-1.578172940654697e-06	0.4695207599010225	0.5796410362734428
C6orf136	-8.481595559659357e-06	0.00015558619581825903	0.0008050206323348289
BRI3	2.200929423446716e-06	0.24218833847528137	0.3458377418959513
BIN2	9.569622682115898e-06	0.008897836807898265	0.023674022039395257
CLTC	6.667299242021921e-07	0.4282626748120414	0.5413949651864924
UBA7	3.5958577602915206e-06	0.05411046621814295	0.1041041419552906
SAFB2	1.0274208268844596e-06	0.3720469860115141	0.48460431823727923
SUSD4	7.731392614905747e-06	0.00575943682112936	0.016451829024490702
RWDD3	-1.2602492335896185e-05	1.0812147488739998e-06	1.1933437519531415e-05
BMS1	9.225953213150812e-06	0.0004851379253813195	0.0020961348739232553
ANKRD39	1.0888558852419776e-06	0.4706296669301846	0.5804953337510182
WRN	-1.0460299238347546e-05	0.0004038886801941554	0.0018032863319194985
NUDT14	-5.58729578756665e-06	0.02400981666236648	0.053273606283544606
ADSS	-3.028937124981891e-06	0.001107973365104036	0.004148922985772328
NFATC2	7.198358307022009e-06	0.011123047660628835	0.028498048887837635
PTP4A1	-1.1736361817120726e-08	0.9898636721567067	0.9925449999507834
PRELID2	6.14918802471744e-06	0.00455303933166554	0.01351385091648005
SYT7	-2.0385998499347547e-06	0.08853623036553838	0.15478458390409422
LRMP	-5.007227280173399e-06	0.0039660388370625875	0.012065986795575525
KLF10	-3.4675159591432314e-06	0.10018756719741269	0.17114053665702852
ANO8	3.7097228160211784e-06	0.24171519643965933	0.3452972813051762
PRRT1	-3.064578996034396e-06	0.0438405332877816	0.08763902194848902
PIGO	-8.088814140451472e-06	0.001116823779948136	0.004175141115353127
SHH	-7.665632897373648e-07	0.8118138660805464	0.8650226036361063
FCGR2B	5.379101168401783e-06	0.15068279291218553	0.2370273013093991
EFCAB10	4.724778266842225e-06	0.0881542511465676	0.1543201773820717
RALGAPB	2.022327566480501e-06	0.11430759108105605	0.19031982361660443
BMF	9.893415334170043e-07	0.7281959710443351	0.8003244511530501
RPL34	-1.1289561817488016e-06	0.634256953485095	0.7250425578424492
HSPA1B	-1.144727638828803e-06	0.4518246247659723	0.5631789765898088
INCA1	-9.250753910313613e-06	0.0006025775191028319	0.0024914164299318278
ADCY7	4.525410257796707e-06	0.037037719376728416	0.0760829738738342
CNIH1	-3.4009956543890264e-06	0.03410727014638568	0.07107386156896794
NDUFB11	-2.5599789581479226e-06	0.31675922975827553	0.4270776124009424
SMIM8	-1.3012488831042739e-05	7.874513507200658e-12	4.559405816808127e-10
CSGALNACT1	-1.6048690719612338e-05	0.002407351495698225	0.007941592962634593
WARS2	-8.52276340145751e-06	0.00038888591122068544	0.0017475313614478045
CORO1B	-2.198404026187855e-06	0.033110584756590525	0.0694033245486873
ARPC1A	-3.3927638326419625e-06	0.016968943178092437	0.040235204571804406
POLDIP2	-7.1503939676724645e-06	1.4773948337123798e-05	0.00011032071657470487
CA2	1.4675808400100247e-07	0.9119421956007612	0.9389102877461517
TSHZ1	1.8645642658580623e-07	0.8807975921333253	0.9171725067165938
MAP3K10	1.8099692966078292e-07	0.8604235032671834	0.9021143263588175
ADAMTS8	2.942811187088818e-06	0.10396333810061653	0.17646917941206328
TSEN2	6.879272692646263e-06	0.0025518451595578657	0.008339075637874315
SLC46A2	1.0178166286056471e-05	3.155659075805982e-05	0.00020825066293570822
TTC5	1.4762141083616613e-06	0.3290881924859883	0.43977043566590074
RAD1	-6.808550239052025e-06	3.206759034112949e-05	0.00021076495976009928
SCML2	5.882345391040825e-06	0.008837564472722357	0.023522236997718333
PCDHB5	6.711620026092374e-07	0.8016781630832419	0.8567417943175628
SH3BP5	1.3072044741716418e-06	0.3884525418344714	0.50114155949662
PCDHB4	1.3457727665152544e-05	2.1846765575765096e-10	7.978936964207006e-09
MSH5	-6.1758208197320665e-06	0.005387202708276715	0.015562200498211352
ZFX	-3.1320449630197846e-06	0.5458676631677913	0.6480894183825778
SLC2A1	3.1272815657746536e-06	0.07725371621718112	0.13852881569680345
COQ10B	-9.819389780535876e-06	0.00019517368230373164	0.0009826705308812107
SORCS2	4.861129397123879e-06	0.008729337835552587	0.023274088848131813
IRF8	3.7440218641233303e-06	0.15720014181501438	0.2456052328111013
NR2F6	-1.1269425745234626e-06	0.5374382161647832	0.6408238140116329
ENO2	-3.337499403533226e-07	0.6129564982334553	0.7060589141647072
FRS3	-4.823226457101729e-07	0.7350604735235784	0.8056236287224917
ELMOD2	2.6127088976665715e-07	0.8855079401861012	0.9204563906287243
ZNF266	3.7681250464974413e-06	0.11338824862025072	0.18897178019623967
SFSWAP	-2.673415351226575e-06	0.17165679382515941	0.2632311380665161
RSPO2	5.41874382665631e-06	0.00033501327539299703	0.001542012208599123
METTL7A	9.370340909182738e-07	0.5265912296852977	0.6311395295168538
ANGPTL1	-4.180724401392204e-06	0.08697037218225466	0.15252219958068242
NT5E	1.0448011758147414e-05	0.001083753258728026	0.004074476629245202
TMEM120B	-9.730750098437006e-07	0.5761842830513613	0.6744568691538237
JKAMP	-1.1436352245479073e-06	0.24510748842796723	0.34928834492162025
NRAP	-6.138803428884387e-07	0.8634624041685592	0.9041105087350878
LETM2	6.581398705137501e-06	0.0019576595100647127	0.006673880820409865
PBX4	-4.381805179822823e-06	0.07664762174371627	0.13762803948591731
C14orf80	1.071825106340213e-05	0.0011247853071493915	0.004200599543541534
ROPN1L	-1.6267998150283325e-05	0.0018310126758127058	0.006315911572761984
SYT6	-2.9512714846170283e-06	0.19107328757983547	0.2869737868324631
ZC3H18	6.635122055365607e-06	0.002424070895167071	0.007984112512727478
TTC7A	1.3129121130662525e-05	6.72922019095688e-06	5.698208776544997e-05
STK36	-1.184045664363714e-05	0.0006433517700610034	0.0026265097025629826
NAALADL2	4.9388283007645826e-06	0.06744051657037547	0.12412015354166858
IPO7	6.525796276018091e-07	0.708510920481618	0.7861962245761609
IZUMO1	-3.2062983962311924e-07	0.9386496947079479	0.9567640042516112
RC3H1	3.345515047162021e-06	0.1935270516318436	0.2898832984663002
MAPK8IP3	1.937693647433889e-06	0.14402120390721804	0.22876261552473529
NDUFAF6	-1.484241367133615e-06	0.4760718293774334	0.5853513156186172
UGGT2	7.387587388666373e-06	1.5696474695364315e-05	0.00011584585851292904
DRAP1	1.8266795836006427e-06	0.050263069112975886	0.09800727534777912
DMTN	-9.524924330155513e-09	0.9933657845452242	0.9951390430689575
RAB3C	4.634444615128738e-06	0.004760730713645658	0.014016719391426331
OPRM1	-5.976525075345557e-07	0.8846085249599784	0.919849129681517
HES5	-1.3252419610150128e-05	0.00014032371877560683	0.0007364976189406041
MVD	-6.3115663514725235e-06	9.810935074777893e-07	1.100040008080367e-05
ATF6B	2.4277870778155008e-06	0.14356626747051723	0.228164187851249
SRP72	2.0542001397476408e-08	0.9821206572408763	0.9874670968716666
HYAL3	5.7080074370113325e-06	0.019766522303362722	0.045563701085085034
XRN2	7.625738303510725e-06	1.7575421204843983e-06	1.8059364140836517e-05
ANKRD13C	1.7859826158259547e-05	2.191676285199132e-10	7.978936964207006e-09
VSIG10	-1.5880981716535793e-05	2.2587014419754474e-09	6.00304421491143e-08
ZNF394	9.666115452920163e-07	0.5342867067045463	0.6380567472193514
PTPRG	3.3714912909142655e-07	0.8849829679261586	0.9199839322442035
NPM1	5.436522598156503e-06	2.6639502553831634e-07	3.6605018681658392e-06
GAD1	1.8172039293156743e-06	0.1647860436324743	0.25510802786646497
MAGED4B	-7.104526060721111e-06	8.919854075769552e-07	1.0159999283337511e-05
LILRB4	5.914124461081254e-06	0.0738440912585299	0.1335386615654854
FSTL4	-3.7718237312780113e-06	0.04606740607549698	0.09138946594800494
ZNF217	1.2106195435115742e-06	0.28493382042207227	0.3928441248963863
ADAT3	-4.8702287264596515e-06	0.048706593570896635	0.09551976227714996
PYCARD	1.0664792003390136e-05	0.010103983143610053	0.026298112388229447
ATP1B1	8.283557826613281e-07	0.4247654504999886	0.5378592977736122
USP12	-7.075579254943464e-06	0.06950306268839776	0.12716228058763784
SLC44A2	3.7820651358088424e-07	0.7409341562463189	0.8104175617533762
CDHR5	-1.0302283732603412e-05	1.0055605990946606e-05	7.926598974278871e-05
ANKRD13D	-3.942469102096705e-06	0.01550168354323701	0.03744477399990421
ZNF865	5.883356377397161e-06	1.3073975990941523e-05	9.925202064715284e-05
RBM48	-3.2617899995449595e-06	0.003925941598005484	0.01195646292141474
SART3	-1.9416335698685004e-06	0.25726969797488924	0.36261806058265156
PRIM2	-1.2448799476414822e-05	0.013422457630660313	0.03322257494299655
CD84	6.518706504865992e-06	0.057090393306738985	0.10860572734532314
RAB5A	2.7057730844184434e-06	0.0026683821891102565	0.008659963313934503
CBX1	-9.00029532887432e-06	3.2968204543322763e-10	1.1453311249800535e-08
WDR88	-1.0055885548390386e-05	0.007021497328899835	0.01935222280430251
ZBTB11	3.307599827597646e-06	0.0002836257804359975	0.0013464025624713972
HLA-DQB1	2.5418386583383687e-06	0.6999251829318697	0.7798860896646743
HMBS	5.17933921719392e-06	0.03750187573339053	0.07684171729053521
COPRS	-4.197367998403556e-06	0.00032277532890909416	0.0014941671396296297
CAPRIN2	4.626619662457227e-06	0.011817646061297931	0.029894135068650893
HCCS	-2.844719602570491e-06	0.0076650757650546415	0.020873669370644322
DIDO1	5.530776648864359e-06	0.0016766488845301566	0.005873705612047903
EPHA6	-5.806230088430901e-06	0.019867776002335663	0.04575295449022722
ZDHHC3	7.253088456628498e-06	7.225621752110306e-09	1.634558867985139e-07
ADIPOR1	9.663382417285522e-07	0.4181013613963943	0.5307566525260823
RPRD1A	-4.680662770144337e-06	0.09460522670820204	0.16356049170311016
PDK3	-2.272621813387191e-06	0.08309120517355736	0.14670665230970178
AKAP12	-1.9477971003590783e-06	0.523520646333775	0.6283378821314891
EED	1.7424178158689634e-06	0.44058318521724704	0.552696110018755
TMCC3	5.451353882289211e-06	1.473371939909808e-05	0.00011007665117882238
FUT5	2.63580045982208e-05	7.905602700042911e-05	0.00045164702034583445
MAGEH1	1.0950456113743351e-05	3.473744031530358e-17	9.563282861143293e-15
GPC5	2.6448275010293105e-06	0.28197002659999193	0.3897891670412584
CYB5B	-1.295842053224381e-07	0.9244906708079405	0.9476110556908085
CENPA	-7.066774670993358e-08	0.9755122387136261	0.983193968023107
MOG	-3.3223007505036173e-06	0.022110854469288288	0.04991791390397422
ZNF513	6.334443583203054e-07	0.6100061301864088	0.7036709644166929
EPS8L2	1.0127157988804881e-05	0.027655537001925884	0.059834214174836975
ATRN	-2.179325823098215e-06	0.10405859992799803	0.17658979199225625
ZNF721	9.645868398446442e-06	2.0882787596055825e-07	2.9726902811126886e-06
PLEKHM1	-3.794095812351901e-06	0.08111825275744826	0.14376247127218844
PHACTR3	7.913921364704269e-06	3.712750356269465e-05	0.00023959637526903036
AOC3	3.3691909664466146e-06	0.33334686813007464	0.44426965225483367
EPHB6	-1.9172656706901748e-06	0.448005783690546	0.5596620196771196
SH3YL1	-1.281878980204501e-05	0.003615805703278568	0.011165761061701076
TNFAIP8L1	-5.748754150827387e-06	0.0043999500749054695	0.013128767186696463
KBTBD3	6.620300054521034e-06	1.2874486163002917e-06	1.3904635647992271e-05
C1QA	1.1677765730906136e-06	0.548736442718867	0.6507325614199437
CDC42EP4	-5.235686696989558e-06	0.0025151205121410483	0.00823197025407134
CHMP3	5.676672777265701e-06	1.7423224655316457e-05	0.00012622754267414222
ERMP1	-1.3611965852818053e-06	0.26173057699876084	0.36734425249989605
POLA2	2.2567322563325913e-06	0.13086986242310075	0.21214555745089023
UGDH	3.991764017863944e-06	8.921163820646905e-05	0.0004989218141320773
VIP	8.49859180540092e-06	0.002391551632584561	0.007907348713129692
PTPN3	-2.2264219533969043e-06	0.21481500134737821	0.31472694895668196
GEN1	-1.531840469800314e-05	3.8050660464760624e-05	0.0002447959377607241
KIAA1644	1.8744380831120756e-06	0.05653654464687954	0.10770658348904809
LAMP1	-1.6868668219109049e-06	0.07765819877964271	0.13911734541359935
FAM110B	3.3239247515411496e-06	0.03143190114335681	0.06657321375855992
DLST	3.166917159759301e-06	0.035785769705895566	0.07399158290587132
SCYL1	-1.3206563155075589e-05	8.099003537643959e-05	0.00045999439711079415
ALPK3	-6.807825564281177e-06	0.006463283990630786	0.018059321468267674
ATP6V0D1	-1.9683202021360823e-06	0.01944041800161711	0.044988919756002416
C5orf24	3.0543068948196767e-06	0.17641144092766528	0.26902375988456984
TRIM26	-5.601097293289836e-06	0.0003595978850205642	0.0016304825171954793
KDELR2	-1.0504181027082567e-06	0.5265402771523991	0.6311303034527771
AVIL	-2.1438619970053795e-06	0.6035391150859986	0.6978337580332246
TDO2	2.3915548371395915e-06	0.25873992361100795	0.364022198959427
XPNPEP1	1.4561777565415723e-05	6.15285661410915e-11	2.7122758566908344e-09
CTTN	3.2074531844328014e-06	0.01774520037134617	0.04172767423341047
ADCYAP1	1.5317986890918322e-06	0.44455196579696177	0.5564431442861344
LHPP	2.61335502359493e-06	0.08024940381570003	0.14256898223242168
RXRB	-2.5335771768326766e-06	0.03425900139342945	0.07136965867097789
SAE1	-6.235223145971498e-06	0.004113816747331435	0.012412055450850489
KPNA5	1.2892451784931172e-07	0.9211844375673287	0.9454841114620774
SLC10A5	-6.734891529953232e-06	0.0717261831516199	0.13029839870085733
ELP3	1.2459193108466863e-05	3.777404315594953e-18	1.377902659221149e-15
TMEM86B	1.247269248962476e-06	0.6409665617185798	0.7305376583374316
DDOST	3.4819823191852256e-06	8.480121255565868e-05	0.0004786593781043001
LYG2	5.930929750119189e-06	0.0024204489279312015	0.007973982909786443
CCDC144NL	3.216591564944651e-06	0.2912644122605622	0.39979671112830323
EIF3A	6.710943093342592e-06	0.0014542133716569524	0.005222354739317399
DMWD	-5.607528672441166e-06	0.004100018196889898	0.012383226145895364
ZNF777	5.9732281454449e-06	0.0305621010545534	0.06503304892620515
ATOX1	-8.665416688044122e-06	0.0006197009953849645	0.0025463410936812213
MARVELD3	-2.2395960643443187e-06	0.4661835704949554	0.576741095225699
SHMT2	1.3649962370550024e-06	0.33878523528716764	0.44983304832787907
VIPAS39	7.454212172758722e-06	0.0012862302444180665	0.004711871829350743
CAPZA2	-1.035898139267378e-05	0.00017174907807553447	0.0008768337292512679
KPNA4	-4.068166837985932e-08	0.9770886688601973	0.9844469739069712
REEP4	8.577744925640611e-08	0.9522454415931129	0.966217888615098
FZD1	-5.411466071628483e-06	4.368455563637049e-06	3.932148990069598e-05
SNX30	-1.0843656708150229e-05	1.9783656258164092e-13	1.8991008451504754e-11
UTRN	6.307065152452766e-06	0.0005755315440491177	0.002404805486603859
AMZ1	4.048532854704392e-06	0.03805267440668433	0.07773016551420006
RBBP4	3.24244033244874e-07	0.8514999138773632	0.8952468110235341
PTPRN2	2.400795268238481e-06	0.07873865879259231	0.14069015067875512
AASDH	-9.650318981537381e-07	0.47909709293786473	0.5880798925764603
EGR3	-5.135664954796632e-07	0.758685889716163	0.8235273344537839
PHRF1	4.244128113259278e-06	0.00018206910725869887	0.0009230686643778565
DFNA5	1.3415681218769812e-05	1.5950807504844154e-10	6.124690323767922e-09
LPCAT4	4.210575640007046e-07	0.7964391992416215	0.8522804808312798
B3GNT4	-7.700554966907697e-07	0.5254518486950186	0.6301880588779399
GADD45A	1.4347591152527202e-06	0.31801652993271556	0.42829787596900987
SYS1	2.6964829902775044e-06	0.1306138971718005	0.2117776834796912
LCAT	-3.5481500876742955e-06	0.03214314448481674	0.06773550276978063
NUP210	8.876989738667468e-07	0.6962686019478217	0.7775598164049103
OTUB1	-2.7166642769299085e-06	6.772835660783391e-06	5.715583870820732e-05
TMSB15B	-3.6518152013055408e-06	0.42290596887387477	0.5358767687224235
MRPS18B	4.277048046695531e-06	0.004198965730876261	0.012632393603961964
IL33	1.945972676003854e-06	0.3286338679787486	0.4393125760584444
GNA13	-4.845463842900816e-06	0.01976685819125408	0.045563701085085034
TRIM27	3.4435557552386313e-07	0.8332494750283065	0.8812658082152812
RBM26	-3.323256527549032e-06	0.023536626056062063	0.052527211805445326
RTN3	3.548557332603185e-06	0.0006530359597809565	0.0026592879696737287
NOD1	-8.951159331289618e-07	0.45772415803038147	0.5689770991498804
FAM133A	3.942447784884404e-06	0.010800929698276732	0.02779477340874
BACE2	-1.3555703247512993e-06	0.3907592674483169	0.5034497546435667
LMBRD1	-3.651918076796738e-06	0.0008387736058683297	0.003280232024450495
RCOR3	3.115618591815117e-06	0.0782400691158146	0.13997067784071246
CDC5L	6.924072050911678e-06	0.01874576985804013	0.043693215335249766
ZNF699	-2.293196122606382e-05	9.234430854297723e-06	7.428929273473846e-05
CMPK2	-1.2328628537751326e-05	3.3406078867638203e-07	4.423122475115327e-06
GXYLT2	1.6584128635633574e-05	2.1768798841446154e-05	0.0001522667995664146
NT5C	-4.407326098011209e-06	0.015138650694165428	0.036747305320007945
GDI2	4.1281333198930545e-06	0.00658482893603775	0.018342733678069264
TMEM221	-6.150545518773936e-07	0.7115188821140707	0.7884348426295135
RPH3AL	7.04413636101625e-06	0.00749785276149569	0.020490947676153514
CCT8	-2.395499196113596e-06	0.24518696821546546	0.34936748566717346
AMER1	4.035435297084246e-06	0.13787810825853097	0.22134222440314943
PCDH8	1.2921316117346464e-06	0.36781951030592996	0.48034140113432594
PLAT	4.812706139667814e-06	0.005404333152782924	0.015590080077551532
RASSF8	-2.5609734313055883e-06	0.14552725369875597	0.23060253678524634
CAMKK1	-2.3426736579674523e-06	0.014716428660708141	0.03583568267496537
ABCC1	-3.8053141158878263e-06	0.1677290209439598	0.2587069753035972
RFX1	1.8250207234565493e-06	0.30826193516665484	0.4182101251526416
CUL3	4.5094483128929255e-06	0.016187977133130353	0.03873681530102286
FADD	3.149258837956934e-06	0.042409890317465636	0.0852536709658058
CLUAP1	-1.0942041059354844e-06	0.6304428042509738	0.7215869906515499
SYTL2	2.042599143534231e-06	0.4612286399041232	0.5724068286842784
ILK	-3.231197189563478e-06	0.02717355108145948	0.058961183723224335
MAP1S	2.932334044433348e-06	0.061444585380439835	0.11507389272853633
PDE1B	-7.409914929490854e-08	0.9298954798945557	0.9511599762601352
MDH1B	6.453396375392897e-06	0.0007998862786307689	0.0031629354983023312
KIF5C	-2.8725263881109347e-07	0.8792865979027362	0.9160778828988807
METTL18	-3.7410456218516625e-06	0.26843719855033216	0.375025580625038
SNAPC1	1.8133301648309556e-05	1.3713101788622596e-05	0.00010329781528022317
NDUFA11	3.262829775966691e-06	0.0015296108304415391	0.005442221806138137
WDR48	4.6580235360030857e-07	0.7411720929394208	0.810617045804594
S100A13	-7.026565147612651e-06	0.020913330597742787	0.04767912605494765
TMEM161A	7.330334658725773e-06	6.599297361804883e-05	0.0003877984204836691
ZW10	-1.91089092269173e-06	0.33694172970876657	0.4479967904301634
DDX42	3.013502999208983e-06	0.0410005341128308	0.08282663910935947
ADGRG1	-1.829746341252337e-07	0.9205796728393656	0.9450628302539353
BCO1	6.777758107437642e-06	0.0005721756635829624	0.0023947475937809138
PNOC	-1.8342782497286437e-06	0.28570019349223197	0.393603203025697
LCN15	-1.8948720090409713e-05	1.7010898996912006e-08	3.437756610303921e-07
TRPM4	-4.7079450150330146e-06	0.01007758304883578	0.02624812821591626
DDX46	6.391721639778348e-07	0.6103969471266772	0.7039441871265688
NSL1	5.980213517683789e-06	0.009391887882315977	0.024744860254762087
SLAIN2	-2.5719946544493133e-06	0.2076250714117783	0.30688253735145016
PGRMC2	-8.55400323573993e-06	0.037476312997286765	0.07681022048820721
BAALC	-9.763505857070368e-06	5.895587606351351e-08	9.956310042161176e-07
ZNF23	8.47210086585052e-06	0.0003124383952447408	0.0014564819888230073
RGL4	5.444532503376068e-06	0.028215843187695572	0.060812018899802964
HHEX	6.385426270170255e-06	0.011126575992046634	0.02850208397119951
VAMP7	1.638797078572868e-06	0.10245595180414471	0.1742957669085083
SPARCL1	-9.28892208517138e-06	1.0495556143627041e-05	8.198108120538659e-05
DOPEY2	-9.964177703744574e-08	0.9441916799157465	0.9604596665151105
SVIL	8.859030444933347e-08	0.9542718690163206	0.9678702099831178
LY6G5B	-3.720756804789203e-06	0.21389385687285795	0.31366083071677087
MAU2	5.4128984735343145e-06	0.0008142330882981093	0.003209204481728177
PAK6	6.376043882232215e-06	0.055496002911753425	0.10612774138962768
SCPEP1	-3.6042341820621763e-06	0.019591332003703582	0.04525203819313582
ADAT2	4.172774778728201e-06	0.06296038201315522	0.11750510795010845
G6PC3	7.751876993008155e-06	5.868277821782691e-05	0.0003507744436609227
HKR1	-1.824869805049724e-07	0.8772315011411904	0.9143285115473326
ACADS	-4.88013263171447e-06	0.08873071935010222	0.1550502905433942
NHS	7.881810336776309e-06	0.020538202864953607	0.04699277371844725
IQGAP3	6.973727924591276e-06	0.03228598764753962	0.06795799852355029
MRPS9	8.172615548502546e-06	0.00013076704332978136	0.0006948368278313328
VAV2	4.955924861617741e-06	0.02470700115549737	0.05455412200513248
AGK	1.1127461983584934e-05	1.896358407887885e-11	9.6075574755181e-10
LARP4	7.484683766892763e-06	5.639961603410737e-05	0.00033905418066799894
PCBP3	-5.681255036635062e-06	0.00308966570137686	0.009800285271476037
ECHS1	5.663349345243539e-07	0.7977412432606437	0.8533608856610009
VN1R1	-5.186530899443386e-06	0.04927428933869181	0.09647895272958296
NSMAF	1.1000840536092777e-06	0.6948416534814645	0.7762680226013708
RPS6KB2	-2.065766134724059e-06	0.06529488032580019	0.12076531865049443
ADAMTS9	9.863063305181501e-06	1.4887338890311098e-08	3.060004055761701e-07
SCAMP4	-2.142279794261288e-06	0.0766736267745388	0.13764085731635034
IL1R1	1.3249221990130438e-05	3.8882109969310637e-10	1.3163082750863376e-08
ST5	5.549536258003115e-06	0.04323266740813107	0.08658995884036245
RALGPS2	1.4509538819741752e-06	0.5648876195385739	0.6647853232768924
MRS2	1.5841374744811156e-06	0.4119081682092919	0.5245956428076978
ZNF547	-1.3423650455267946e-07	0.9161049978226325	0.942259130355987
SKIV2L2	6.015386918154545e-06	0.00019586287789633578	0.0009858003626717611
SSBP2	5.156146956590774e-07	0.7748983922842324	0.8359034120133242
SEPT5	2.748199904190944e-07	0.8706733226311064	0.9093117493744522
PRKD1	-1.364218019121148e-05	0.0018656100884684955	0.0064170478078368265
ZNF24	-5.851965309211916e-06	7.192434406339986e-06	6.014029250596374e-05
KATNBL1	8.085082169745208e-07	0.4167297994346857	0.5295684117358909
ZNF541	2.536092912976733e-06	0.24855260944126667	0.3532662306991547
PAPLN	4.133499629416423e-06	0.01527716274076282	0.03704654837135953
MYO9B	-3.1125540382856445e-07	0.713411268736069	0.7897264109041789
AAMP	1.076647791883531e-08	0.9923409325556758	0.9942024737841235
ARL2	2.6158631866159157e-06	0.21147034006001864	0.31101337887468317
CFDP1	1.2725721804687876e-06	0.43882583476265813	0.5508669849906069
PSMB4	1.6013788364609777e-06	0.3121404623376707	0.4222157676804443
SRPX2	-8.723552955493542e-06	0.023410704945297456	0.05229418185193435
CACHD1	-1.533257591416845e-06	0.23082011082458473	0.3330264251005158
USP51	3.882061328508268e-06	0.07957236978783967	0.1416766867082817
MAF1	-1.7276312199612952e-05	7.384446821401837e-05	0.00042537095764340387
PRPF19	-2.2678532598108747e-07	0.8739056639333893	0.911839069111276
MORN4	3.8733945263284284e-06	0.08399871727679155	0.14804025652683483
C5orf49	-5.455034603679116e-06	0.054354071168250126	0.1044763868286046
TMEM150C	-4.453472791525954e-06	0.027252697099463156	0.059111655028730024
C1orf52	3.470082795037512e-06	0.0951690595409607	0.1643522011790931
DNAJC9	5.512098156935826e-07	0.7957817705689325	0.8518175042579252
PPP1R10	-9.532953585554108e-06	9.834783909103651e-09	2.1322337595502434e-07
NOTCH4	1.2016237634970436e-06	0.30119322146328575	0.4107973728146198
PRRT3	-2.0544815081265804e-06	0.06051518100725705	0.11381503043012214
KLKB1	2.7060778914053616e-05	0.0005600334709442373	0.002358282359176729
CYTH3	2.3372439315099185e-06	0.3893380276777265	0.5020530890428033
BET1L	-1.0312680697676484e-05	0.00022984476670754223	0.0011310843140066606
PDE4D	-5.000632655700266e-06	0.02353547095541583	0.052527211805445326
FAM120C	-2.3608830454351127e-07	0.9266431908599186	0.9488175998482157
SPNS1	-9.940454921440834e-06	0.0009276296260010004	0.0035740807692053334
USP22	-8.961572269994587e-07	0.5410920266764707	0.6437481333059887
P4HB	5.269612069052049e-07	0.5599511694788141	0.660435495421985
WDTC1	5.077313067598183e-06	0.0006813386915179675	0.0027584386370529033
ZNF669	-9.394606635963128e-06	0.0001938297609536074	0.0009772529516496496
ACTR3B	-2.0653492484564113e-06	0.03133062256573466	0.06639725691454386
PTP4A3	6.468420493162371e-07	0.6981994169750421	0.7788553282173425
TUBA3D	1.3092872339618017e-05	0.0482868161768927	0.09486373163283175
COMMD3	-1.7137054174027754e-05	5.14859453896146e-07	6.350223408113834e-06
SGSM3	-2.0702358825779624e-06	0.22267434307311956	0.3235452439533845
HDAC11	3.6906319799554446e-06	0.0020657013367773964	0.00698319521611275
CD37	-8.56917041845051e-07	0.762601726017865	0.8264964557919237
SLC35A1	-8.967286326259967e-06	4.8281043884399655e-05	0.00029825093620545107
ZNF763	4.478219957822399e-06	0.019065304618677444	0.04428780427189906
PPP1R36	-1.5115944828277355e-05	8.363095287850641e-06	6.813284385540408e-05
GABPB2	6.213096532646004e-06	9.339105966980336e-06	7.493553931716969e-05
MICB	5.753540612967669e-06	0.03667498934735945	0.0754121715850228
SRBD1	2.326282261550915e-06	0.11193126179008216	0.18694654765922614
FAM81A	1.870029083289058e-06	0.4323739231029705	0.544892719985787
SOX4	-5.502611039287967e-06	0.06431107500597544	0.11938459229162691
APPL1	-3.845679269973268e-06	0.0002512226949767433	0.0012198303968072085
TBC1D24	2.1437202266932124e-06	0.23056408897177474	0.3327886657619117
FGF5	-2.214975798346585e-06	0.47192749838815073	0.5815456980428659
ZDHHC7	-1.5592840259598548e-06	0.3591052008665545	0.47115888894767266
FAM172A	5.266650308963871e-06	0.05917035860562336	0.11177559585896563
TMEM170A	-3.967260233099568e-06	0.00015322511658284328	0.0007947769911341153
SLC38A11	-1.4166083318625556e-05	8.494494561058386e-05	0.00047928526736428043
COL23A1	-4.753357354349738e-06	0.03494017418598138	0.07256242346591066
AP3M1	2.5057498400852373e-06	0.020987081150840362	0.047817379930029935
CTSL	9.867571366362633e-06	1.3283760307629555e-06	1.4244606356461944e-05
PIGA	-8.849429773508034e-06	1.159591965040035e-06	1.2683363089879425e-05
CD36	-1.9534206984470065e-06	0.41977330036157334	0.5326473802570412
PARP10	-8.550536704043036e-07	0.5348953583968705	0.63857455198566
NUTM2D	-7.358480367450586e-06	0.3449080304912503	0.45646739890229776
ANKHD1	3.934138355759991e-06	0.0012663553553947376	0.004653082596465529
CYP2D7	-8.524663160615057e-07	0.7145576528820545	0.7902759579475523
WARS	2.3265154037303005e-06	0.056482449547042166	0.10763163397425783
GIMAP6	1.0363312395153722e-05	2.7023806288425858e-08	5.140865157163256e-07
DHX35	9.090177467718231e-06	9.773836443565088e-05	0.0005403942688444797
TIMELESS	-5.304851196234021e-06	0.022636140481005006	0.050820730229011235
SLC30A6	-5.635719493877088e-07	0.7032385057148659	0.7825023287489978
KLF15	2.8727723000186522e-06	0.04655921307243382	0.09215212668745006
ZNF784	2.9588142912611587e-07	0.8804978743742008	0.9170124543179131
PIH1D1	4.723093749694593e-06	6.2637612986084975e-06	5.3803847966758544e-05
LAMTOR2	4.921013482195708e-06	0.008420097124418524	0.022575824539211812
RNPEP	-1.0250153679889976e-05	1.0556465217187104e-06	1.1713261139465935e-05
INTS6	6.163877067384497e-06	0.01296100930260083	0.032259402543970084
HRH3	-5.005324495256276e-06	0.027926107162788115	0.060267686675379586
CTNNA3	-6.81943480385616e-06	0.08519756022479845	0.14980930359605138
MARCH11	-2.0278952916357704e-05	5.967709014469781e-07	7.232129753332938e-06
PPP2R5E	1.96449425387061e-07	0.8950009625949524	0.9272650572122947
RFPL3S	2.844890111011306e-06	0.1694082671762711	0.2606322254712117
LMAN1	-8.114413008829787e-06	7.580091825631498e-05	0.00043509488523913917
PPP6R1	-2.7763802720971892e-06	0.17490772332354887	0.2671494390258454
CX3CR1	-5.808741749859229e-07	0.8095397727478237	0.8635130363450176
RBM15	-5.498653751120247e-06	0.009088617607192378	0.024106981530493357
DCX	1.6709793799372619e-06	0.4865603661222374	0.5945400135742037
STAMBP	-1.9981151506240063e-05	2.3793848201471098e-23	2.89313365923054e-20
TNFRSF10B	-5.5969072100396245e-06	1.2006530659328264e-08	2.5463268728235277e-07
TRIM5	-6.284483283683809e-06	3.0085858225853727e-05	0.00020021368564098743
HLA-C	-2.2441391828154728e-05	5.977754477925391e-05	0.00035629663230150887
ADAMTS14	-8.688366402548619e-06	0.011300990516744033	0.028829450511052183
PPP1R17	2.2365407264029245e-06	0.26980942789433005	0.37651007674121745
VPS8	-9.040443074022543e-07	0.7480243188326341	0.815086370497492
LPO	-5.135134259837245e-06	0.11309152784810896	0.18860652449785778
ADAMTS1	-7.695012319191804e-06	0.0005054115287274252	0.002168320969027304
NIPAL1	-2.3811840291216552e-05	2.358217116226931e-05	0.00016346197597561592
WDR46	-1.5471270789983763e-06	0.13560230176918206	0.21831327210792625
PBX2	-4.181976324170171e-06	0.0334005568967287	0.06987722311417396
TSPYL1	-3.1652997227728545e-06	0.0007415964339155747	0.0029645571417156575
NKRF	4.702929290252497e-06	2.313278631381792e-06	2.2790714726868147e-05
RNF38	-7.741046270517473e-06	2.8456822413923743e-05	0.00019125448910251556
IRGQ	1.7135557066416927e-07	0.8745960243497699	0.9123636656386281
GM2A	7.721801284711418e-06	1.842470580571514e-06	1.874720239966455e-05
HERC2	5.833250833642179e-06	0.008779266297796682	0.023384131900538774
PAM	-3.7594735607791733e-06	6.523001726826318e-06	5.5496861921937494e-05
CCDC121	-1.6477335095943283e-06	0.1495404047661564	0.23552350801299593
MAN2A1	-1.5039777422339703e-06	0.2802052724276404	0.38760666761392687
DNAJC28	-5.440206692237147e-06	0.033563349505270006	0.07015081401395139
ZNF430	3.3461502490712606e-06	0.024709339360914004	0.05455412200513248
RNF220	3.9063660019287947e-07	0.7930496570445049	0.8498999299255506
TSSC4	-4.654563069009005e-06	0.0004448408830695852	0.0019562005198518135
NR1H2	7.741355154827818e-06	5.458137505311959e-05	0.0003299075573322568
DSE	1.6531378199682903e-06	0.28756368350081213	0.39568480818185114
CDAN1	1.7894099072737727e-06	0.4581085401849072	0.56940639831655
C1orf50	-1.3026605961523948e-06	0.4871637938279749	0.5950780172242764
TMEM181	-1.6289416334076659e-06	0.20066871787383586	0.2985274533541129
DOK1	2.770207519787827e-06	0.010321126910692952	0.02676778577211533
SPATA21	1.825657216642511e-05	2.1333306536534875e-05	0.00014957918100652587
BCAS2	-8.097704092496262e-06	0.00023367459389283827	0.0011452959353343646
ZNF749	7.665112537112086e-06	0.006776843707900123	0.01879151017521298
SLC14A1	1.243971983149546e-05	0.0019410909870037874	0.006631236150430701
ATP8A1	-9.662070478025265e-07	0.2961151667766789	0.4051590771228921
IGSF1	-2.1243338898230862e-07	0.8903524068757196	0.9241752841092427
SIRT2	1.514763879077045e-06	0.0319439436600955	0.0673935919526393
PARD3	-3.446855717884157e-06	0.07624183340087033	0.1370680866377648
FOXP1	-1.0573527924244432e-06	0.5565315417334254	0.6577733660175537
ATP6V1E2	1.0780707871254997e-06	0.7237308410901315	0.7966171320418006
ZNF630	5.633695590188287e-06	0.23899821648208225	0.3423545038965307
RFX3	-2.287992926206049e-06	0.1936468554670342	0.2900298528979152
PCCB	6.973814260902107e-06	2.119458994719529e-05	0.00014882110775723122
MROH8	-1.4298788039656087e-05	3.6545770938753784e-07	4.748346783324635e-06
UCK2	-1.7353187101267263e-06	0.10549038119839042	0.17847984138053277
TMEM107	1.3096477833959783e-05	5.303768312096147e-13	4.525572131099115e-11
FOXRED2	-8.733582774206377e-06	9.394190659666808e-06	7.531353621714198e-05
TIMM50	1.637953613892862e-06	0.4518222233251552	0.5631789765898088
ATG2B	-9.519703418972068e-07	0.4346605576438729	0.5467355341880819
ACLY	5.161656858909515e-07	0.53967239194898	0.6426475043603661
SYVN1	3.5450847606247016e-06	0.001565263976678052	0.0055460822447084635
ZNF287	5.3932407208194084e-06	0.0020719489999233187	0.00699810367080582
GCHFR	1.0832526585960177e-05	6.956795510838727e-06	5.847154567894462e-05
AJAP1	3.691169726408763e-07	0.8810719878963639	0.917217563883836
FUT9	-1.4488445975850482e-05	0.005641100006905656	0.016164432482474556
PLA2G7	2.5396201200037824e-06	0.5780141596681485	0.6762190990793742
SF3B3	3.915037590183913e-06	0.07018422362297756	0.1281315112154508
TMCC1	-7.546187019409336e-06	1.4447784561613923e-06	1.5331463602800635e-05
CSTB	-2.5342226463854944e-06	0.28222460956210005	0.3899933022180701
CITED4	-2.087524779208867e-05	1.792986199539338e-10	6.710893495639395e-09
EXT1	3.3250019413361366e-06	0.012724892384398992	0.03177085981874841
RHNO1	1.5097742775147886e-06	0.3789473660706595	0.49148631274106597
SORBS2	7.5335156788892e-06	0.0053744534997469525	0.01554075525461906
FOXO4	-1.3445588885841221e-06	0.46909550625144136	0.5792943668605136
HGFAC	3.027759505144072e-06	0.23469313867213404	0.33738005776996133
GMEB1	8.391293499475962e-06	1.2342161836712447e-05	9.458218663837779e-05
SLC52A1	-1.8000192589694698e-07	0.9436843734280449	0.9601351853210099
DENND4B	3.506527016865941e-06	0.08903134448533415	0.15548250716762543
NUP62	-3.592988653205865e-06	0.16767296469949952	0.2586716248604777
CHRNA5	3.171683582414983e-07	0.9227728644708659	0.9465557931745963
GPATCH11	3.0456518801975885e-06	0.2335115138931609	0.3360124752677624
CTSO	-3.6976577149874366e-07	0.7597769454577088	0.8242921712523927
RARRES2	1.1461146457748985e-05	6.364134317722328e-08	1.0661203654407175e-06
VPS13C	-5.176018705929889e-06	0.00024716733794986434	0.0012033428855610514
CNTNAP4	-1.634848833308145e-06	0.4178540001593556	0.5305349561716983
KCNK9	-3.0771028270823807e-06	0.3975610713573037	0.5107363974001071
TWIST1	8.286228233972513e-06	0.0012766845796473776	0.0046827814735130435
ZNF268	1.0267113987728612e-05	9.982089492931255e-11	4.034589135494735e-09
LAMB3	-9.646521608386873e-06	0.0001353418168812432	0.0007142034177628281
UNC79	1.0652707600805903e-06	0.6476188869895353	0.736393951064862
FAM90A1	4.899098367606551e-06	0.03329182245969947	0.06970311113638614
EGLN1	-1.3744561784544258e-05	4.883256966402089e-13	4.21607114773804e-11
ADARB2	4.5771543009986466e-06	0.012038584479267813	0.030363869686602703
MCU	5.665253483080326e-06	0.00187648634159637	0.006449896869312753
SLC35A5	4.828670189312279e-07	0.6992672542162837	0.7794506116325283
EFCAB11	3.36871837883669e-06	0.18675274810727943	0.2814988995488961
LCNL1	7.173954033526201e-06	0.008624265735317847	0.02304278728145444
AQP11	7.484539262878646e-08	0.9633443131790151	0.9741601547990166
NSMF	-2.9879616173359545e-06	0.049402663450683684	0.09666845056562659
EBP	-5.25784356993343e-06	0.0032621490318782962	0.010246218551715218
SUCLG2	1.9945427943922327e-06	0.3531795837605214	0.46526212591637484
SOX15	5.331370211781751e-06	0.18195706976055884	0.2758088099809177
FAM209A	2.0802246942081787e-06	0.3816719842140731	0.4943170532280793
KDELC1	6.35206518652736e-06	0.03786487985877695	0.07742243021572512
AMACR	1.6178526055371908e-05	0.0013790706471834932	0.004994296305051961
ZNF708	8.46478943111576e-06	7.861954593507953e-07	9.11874240650831e-06
AIFM1	3.473987864200515e-06	0.02374095991069658	0.05283775870301614
GINS3	7.0174157271808525e-06	3.869952504492886e-06	3.5424389581590774e-05
NDUFA2	2.652318362196859e-06	0.12651984795295865	0.20656272815056725
FBXL18	3.2145777658775357e-06	0.033374950375786944	0.06983707169555532
PSPN	2.3160950462916137e-06	0.4299463350027788	0.5428179435861854
SLC31A1	-1.2919402745264635e-05	4.902067412346121e-08	8.52515680733519e-07
SRP9	2.0166142396930804e-06	0.09447443326584783	0.1634040369585094
MEX3C	-2.188532141507372e-06	0.02765974019282096	0.05983443575292077
SUCLA2	-1.298406235235836e-06	0.3249907801641019	0.43555988549411323
ZNF521	-7.817458789674537e-06	0.006238906726146746	0.017539862821041842
FAT3	4.398427697755334e-06	0.047414205954555096	0.09348928095715046
SNX17	6.759263302329219e-06	2.4381854302719667e-14	3.176389608312345e-12
SARAF	-3.49252129299048e-06	9.430035717655104e-06	7.547649542309688e-05
NUMA1	-3.881490039458716e-06	0.017235989796514493	0.040718916499076885
KLK6	-2.447044633551636e-07	0.8613200845110323	0.9027743231880232
CCDC15	1.9884948282050372e-05	2.604994003963439e-08	4.968557844683731e-07
PSMA7	5.169142231859831e-06	4.6152624673126e-06	4.118733618382761e-05
ZNF35	1.2760891425004228e-05	2.2490448649366024e-10	8.142881792627783e-09
PPP1R35	-9.558911539578725e-06	0.00034828952968027636	0.001590079013631074
ADM	-5.4807235499516225e-06	0.011201306873137074	0.02865327289374878
HOGA1	1.1624374541860548e-05	8.796567868941563e-07	1.0043092470714112e-05
ALKBH7	-1.1335004847574433e-05	4.084912312859341e-05	0.00025982107914965404
FLT4	-6.131758103921255e-06	0.0005607590018846416	0.0023592948663491366
TMEM209	1.3516496553854387e-06	0.17378333507341245	0.2657937779933083
LYPD6B	5.893905141924343e-06	0.057566989343486814	0.10934130975147306
MCAM	-1.4050837820170474e-05	1.0026473412600885e-06	1.1193287954342733e-05
SLC5A6	-1.1214583060421702e-05	0.0014448459271453327	0.005193827771120362
TRAPPC10	3.5078772749337702e-06	0.001094783636831873	0.0041095930138960275
GARNL3	6.209010005347023e-06	0.00504823526299152	0.014719984157136145
IL1RAPL1	-3.094352615720067e-07	0.8595191382925589	0.9014047111928934
ARHGAP5	-2.002509475043825e-06	0.416595580392496	0.5294900795737726
SCYL3	-1.9955829602345814e-08	0.9906946313451961	0.9930085433782893
YIF1A	1.897456553429953e-06	0.1743535447553805	0.26644245617152884
RPA1	2.212554576546228e-06	0.2081089183581644	0.307246506907212
PGAM2	-3.359742325548402e-07	0.8466467816454116	0.8915766408023165
MGME1	1.6161138169700348e-05	0.0006611440454226934	0.002684874134918597
PPP1R1A	-7.06629126784689e-06	0.01048091835016105	0.02710031537253232
OTOF	9.414807597437572e-06	0.0009602414029806205	0.0036754470772777273
SNIP1	-8.099015840624122e-07	0.6990970415639617	0.7794395150500316
ZNF845	7.484617544075941e-06	3.234370937241292e-07	4.3177224469613626e-06
ANKS3	1.347953516348759e-06	0.25742895672909827	0.3627374126155744
CXXC4	4.897118322142175e-07	0.7932206809843975	0.8500207811577074
COX10	-1.1120625201744424e-05	3.0073568986939573e-05	0.00020021368564098743
ABCF1	5.68067352092771e-06	1.6229608787992088e-05	0.00011923777534017752
KIF21B	2.114431884618344e-06	0.11914638136660013	0.19668116874307756
UBXN2A	3.904130180440921e-06	0.03756628910191676	0.07695208820526007
PPP2R1A	-7.632030037243501e-07	0.5661715426153501	0.6658881975093159
NRSN1	7.481935469873266e-06	0.00030316198085432466	0.0014200438082328896
SEPT11	-3.6825585681228238e-06	0.009284117143777314	0.024508306156681644
GPATCH2L	-1.0762021202452857e-05	5.279594952286215e-06	4.640636743904106e-05
RETSAT	1.5735653317556468e-05	4.713760016306625e-05	0.0002923243772636986
LRIG1	-2.260923668554654e-06	0.1700578414788539	0.2613009651451092
ABHD3	3.222777146388587e-06	0.06444359688618805	0.11956244168324084
TMEM155	-5.373518481757801e-06	0.025806289864763125	0.05648658497101092
PSAT1	-1.829800926648724e-06	0.10665946961735248	0.18005137469504237
MMAA	5.3498779591753125e-06	0.07630856066346627	0.13715425087960534
IARS	4.2196918695621907e-07	0.6270216211730835	0.7186252657153749
HDLBP	-3.1909752390566497e-06	0.17312327207873973	0.26503427372792904
RPS11	-5.716270580140704e-06	0.04129734494663944	0.08330838657768783
VWA3B	-6.744265828566055e-06	0.02344180085874674	0.05235562778661773
MICAL3	1.5496873417929273e-06	0.24808935991391523	0.352676524795785
TREX2	1.46415318633407e-05	0.08983466412771728	0.15658554345807224
PTH2R	-4.315347543804996e-06	0.013678453676701998	0.03373602393454342
MAP6	-2.6765162478178263e-06	0.047164270656221655	0.09309711487350245
APTX	2.6923825349260334e-06	0.013578737157426076	0.033535435657414334
MSH3	2.0805425165689684e-05	1.2888876504148612e-06	1.3909881440239083e-05
ZMAT1	2.9439415895222956e-06	0.006935245719543846	0.019165183767777323
RIC8B	1.3735219001753448e-06	0.3685824191247614	0.48116543593534883
KCND1	-3.7088708536397867e-06	0.3284876226986755	0.43920251980821645
HAS1	-3.599616255466169e-07	0.8646583054213728	0.9050289472708063
GPR89B	-2.2565532737587353e-05	6.90320164358533e-05	0.0004029152859957069
LIMS2	3.3858974566997358e-06	0.43221148483827343	0.5447821160396724
LRRC10B	6.250045930944907e-07	0.7686753660421134	0.8311035395272677
DNMT3A	2.0727861563075183e-06	0.03319582471474004	0.06954588508619503
RIN2	-4.5846454466718505e-06	0.006965496259202495	0.019226930744991225
RBL1	-2.1259928765919774e-06	0.0944929356516142	0.16341666754684162
AMZ2	-2.3209960302002113e-05	8.467497235220884e-17	2.094055121340812e-14
MAP4	8.986359689652895e-07	0.29730439832406086	0.4066337154055467
AP4B1	4.667049197735412e-06	0.0405591743955153	0.08210560759892142
PDIK1L	3.599942707000416e-06	0.011214187522243171	0.028671142480646596
MRPS16	-2.46295041642199e-06	0.0009594016512632386	0.003674180969444072
C5orf34	1.0517462706545484e-05	2.038360512033862e-05	0.0001438883320323468
MFSD9	-1.515397004492721e-05	1.0086876598718457e-06	1.1252111349533716e-05
REV3L	6.067673177801024e-06	0.014875022875207937	0.03616754853727029
RP9	1.2733006443607598e-06	0.3342997804331781	0.4452956085722568
PDCD10	3.3078761459942027e-06	0.0006091520689787962	0.0025114828591324143
RASSF7	-2.8071046981212736e-06	0.2580165969035845	0.36331983839222176
WDR37	-8.228159728505255e-07	0.568255249926169	0.6677468270655338
GGCX	2.406758787315081e-06	0.20498273102752282	0.30376833520440644
ERICH1	1.1171416109343805e-06	0.582883119956123	0.6807145512469818
CYP21A2	-7.897714507270335e-06	0.019066643417539032	0.04428780427189906
RNF103	1.08094189589357e-06	0.6978278168887375	0.7785598467826554
DLG2	7.495401595344181e-07	0.629445431975286	0.7205584730857837
CLNS1A	-7.987191318769969e-08	0.9228124294365453	0.9465557931745963
KIF26B	1.3272268169973401e-05	2.8546800492444352e-08	5.402417198252342e-07
PAWR	-3.3335781611887914e-06	0.023136083527778722	0.05176197988319
ZNF366	-4.219950489030591e-06	0.34442427731453584	0.45590988209166217
CADPS2	-1.16975268985581e-06	0.48552060618769155	0.5935677557507002
TAF11	-9.562337531490036e-06	5.923197501177663e-10	1.8691618764471968e-08
ELOVL2	9.876777921146166e-06	0.13402305793697955	0.21620015902249515
FAM189B	1.2077273561912349e-06	0.32978323442678803	0.4404858269426276
RAB28	-1.7092728504688816e-05	1.043071876229482e-07	1.6312392010787105e-06
TAP2	-1.4966288682970953e-05	4.177912603194581e-07	5.303529094792319e-06
TRPC1	2.1275922755481055e-06	0.13368107772874838	0.21572004038267725
CRIP3	4.613547536019609e-06	0.11019704070367974	0.18481437021924035
ZNF569	-2.6407733041339895e-07	0.8792235853439347	0.9160776445125216
GPR63	-2.298430382102275e-06	0.34188670752524175	0.4529618586671027
ZMAT5	1.2150494156368877e-05	0.0014690236620395203	0.00526905709262995
ITGB3	5.818734509956557e-06	0.006374957177028142	0.017856978339415935
BTBD10	-2.332125386858443e-06	0.02399122976595179	0.05324856001140898
HRC	-1.2826197565644197e-05	0.0011644736412724868	0.004327434509016269
ZHX2	-4.577936078599456e-06	0.004352215073373588	0.013009680355628992
OCIAD1	3.1429284195559974e-06	0.0005366554881639682	0.0022795750299273534
SNX19	1.1202662535934772e-05	0.00015080608599310775	0.0007844604637167327
HHLA3	6.993978096178824e-07	0.7722594949950722	0.8339899557007696
COX19	5.650030565157354e-06	0.07096063658870518	0.12924561833301676
EXTL1	-8.81033723991567e-07	0.4180171642157603	0.530695940404782
MEN1	-2.549396404089559e-06	0.21581681001919514	0.31584584503410995
POMK	-3.6999024696119443e-06	0.004959722261306789	0.014525754218130744
CHST6	-8.270450528365715e-07	0.5275805551882996	0.631936042913185
HNRNPH3	-1.7908018088159507e-07	0.9144455521930908	0.9409502857580668
SPOCK3	3.34596451960111e-06	0.009380817040373263	0.024724472009780053
C10orf128	1.036616331226944e-05	3.790767116380863e-05	0.00024409127535354443
FAM227A	1.0100647630450095e-06	0.4963804677287206	0.6027034538262264
ARNTL	-1.2841608904233364e-05	2.4746269042333652e-09	6.505816425165591e-08
PLCB4	2.337610966964194e-06	0.07008118893017998	0.12799532202782024
CCDC62	2.561065256829796e-06	0.2789080188905545	0.3862790517100116
MAFF	4.240641303223498e-06	0.012851063455827347	0.032042014163358994
IRF7	-3.6440816240448036e-06	0.00776910746336439	0.021117557190378132
POLR3F	3.868250900981662e-06	0.014705891772023345	0.03581600181031424
VOPP1	4.6971412497633464e-06	0.00034723768120141415	0.001587431582267296
HFE	1.3179387425371736e-05	6.475225335577214e-10	2.023126613948761e-08
LRRC46	9.38649798774119e-06	0.1934420558550133	0.2897857327495379
CCDC69	2.661118027015127e-06	0.16094916673682316	0.25039015799733305
DHX40	-5.470474181167339e-06	0.00029039461875342314	0.001370593167255551
FTO	1.3704274913504204e-06	0.45258188079426376	0.5638849757365144
HIVEP1	5.352869348360165e-06	0.037535698683885045	0.0769002217771085
ZNF816	-1.9290201857185867e-05	1.1183984750637778e-06	1.2315888414834402e-05
PDSS1	-1.5614501265873952e-06	0.5251620151588541	0.6300421260595039
ATRNL1	-1.04353140248527e-06	0.3187662074588736	0.42903032312816386
ARHGDIB	6.208539614367927e-06	0.0006191363798802756	0.00254545475312288
GRB2	-7.998443765683671e-07	0.3801945651407588	0.4927534997307525
TRIM22	1.1179613149803041e-05	7.096072066155092e-06	5.9368570824122106e-05
USO1	2.8296297697949183e-06	0.021590902507611087	0.04897898919287211
ST6GALNAC4	-1.4312854879326603e-06	0.2546840982695715	0.3598775593503116
EXTL2	-2.2646287614485276e-06	0.06073439904487333	0.11412435498567247
TINAGL1	3.4290427908348714e-06	0.032694590968275546	0.06864970165752028
ACTR10	8.021913746948804e-06	2.64402628920015e-05	0.00017985541998004378
ZNF528	4.11392679594093e-06	0.04728410584290454	0.09326667911646538
DCBLD2	4.504537611420402e-06	0.013648875618856431	0.03368015290964556
MROH6	-3.179553739122851e-06	0.10157753945268809	0.17306374102687666
MYO1C	3.0216443252411348e-06	0.18584564559983366	0.28053732825855293
CORO1A	5.453989725917945e-06	0.0006751596137888125	0.002737219762376372
CD300A	1.2619225608685873e-05	7.101822536015655e-14	8.09552286117222e-12
EPHA10	-6.0177438205043795e-06	0.17012699282661922	0.26137969383312637
PSME4	1.9979915618825295e-07	0.8158054466755428	0.8678490283204174
HIST1H3D	-2.988324313652381e-05	0.00014896574220101496	0.0007762711230196462
PDP2	1.4159066984458547e-06	0.44972818642439016	0.5614272804234789
TSPAN14	-2.9460317992416476e-06	0.19617316174001048	0.29298234344761226
NOVA2	-2.1088744551349684e-07	0.8824290941936063	0.9183682534507067
UBN1	1.694099297477336e-06	0.07630661754559383	0.13715425087960534
ATP6V0A2	8.557973906840786e-06	1.8543318781931324e-09	5.066770867924343e-08
TMEM216	-6.398661442751379e-06	0.0010317676845279578	0.0039072209408116875
AJUBA	-1.9107806532318577e-05	3.075380383901882e-08	5.745566604547038e-07
SLC5A8	6.30391752137081e-06	0.11707964527516435	0.1939717388679372
SLC25A4	6.250606962324274e-08	0.9181865765411958	0.9435400011808358
PHKA1	5.012909162949494e-07	0.7256550827348798	0.7980729111468027
ALDH18A1	-4.985448601231748e-07	0.7724846262100633	0.8341713425866661
COL8A1	-1.103305004196784e-06	0.5997684574357891	0.6947068002258949
YBX3	9.868419771139943e-06	1.699218700054585e-12	1.2396650026248225e-10
TMEM136	-9.264393753869741e-06	1.71306999897204e-08	3.4524039164366074e-07
NDUFV2	-4.085072057738369e-06	0.0003129270236441847	0.001458293900348866
RINT1	-2.9584383562976835e-06	0.24413520994610816	0.3480450787162306
ZNF512	8.260034080396493e-06	0.002158678952463711	0.007242420003540586
FYTTD1	1.8102470525820387e-06	0.01562221210688287	0.03764553209769248
SAP18	2.9590997809086756e-06	0.003608063580305295	0.011146571183619428
TMEM185B	-6.169620331337274e-06	0.0012677816724864831	0.004655978450352448
THAP6	3.487077959706756e-06	0.0004384788473146153	0.0019317164435892367
GIMAP2	-3.1064367588781607e-06	0.10754812937365041	0.18114218581218203
ADAMTS17	-6.997532146552267e-06	0.055141733488863046	0.10562768645420498
SOHLH1	6.19539619985248e-07	0.7974809902478761	0.8531587616488978
ZNF451	1.5719558003153822e-06	0.1572175857943887	0.24560618782932822
PPL	-7.581787445474465e-06	0.006043586627631763	0.017116066087689258
TBK1	-3.1552471891633417e-06	0.003838721229471823	0.011727550556788813
DDB2	-5.047302711679529e-06	0.004276285032501106	0.012827975927060782
PTPN2	7.5046613495009994e-06	8.339761507151141e-07	9.571350530889714e-06
MAPK3	-1.1432747252213816e-06	0.5979863515192319	0.6931928859153977
RNF139	-7.303442521967399e-06	2.4914771545209576e-06	2.4332759813664853e-05
LY86	1.4202001352883057e-05	0.00030623862323510997	0.001431238869834558
MRPS28	-7.890769024658875e-06	7.037616483727267e-09	1.5969807482747208e-07
EBF4	-3.760735364385763e-06	0.0011500268487787614	0.004281715169821614
SLC6A15	-2.5052546801406044e-06	0.13849287766437557	0.2220847981097817
RPL23A	-6.076729635223744e-06	0.014383872397256772	0.035196790487682685
UGT8	-1.8400430432742588e-06	0.07888150649183703	0.14077300161722042
CYP1B1	3.9990857175992175e-06	0.13658468710526195	0.21977361816860136
MZT2B	-9.745958124417484e-07	0.388565002490755	0.5012423261729826
LY6E	-2.414366400433078e-06	0.1371834418142655	0.2204696111369036
DUSP6	8.420324208975658e-07	0.761641679893237	0.8256616977299219
ABCC6	7.78064790517982e-07	0.7257984841052434	0.7981704613792288
ANKRD9	2.347398269112704e-06	0.25849675324617627	0.36378531313801676
ABHD8	-2.75928744571274e-06	0.06464343390819416	0.11986432128027207
IST1	-1.5339346006448186e-06	0.3223723106349726	0.4329253920363447
SP9	3.5159793606594367e-06	0.25828815343887046	0.36355299062661317
CHN2	1.636359174014371e-06	0.2105612078043589	0.30998875825581684
CABP1	-1.1094825514684101e-06	0.6367026891399699	0.7272116584924697
TCEANC2	3.0893333050418432e-06	0.0362334134301891	0.07470421582024715
MYO10	-3.7207725826112125e-06	0.004464290080476483	0.013290850145731966
COX17	4.9647591879615854e-06	0.19706736998103944	0.29400920198295977
ACKR4	-9.828215632785958e-06	0.04122834726091902	0.0831806989607397
SVOP	-3.723835044268657e-06	0.055100866060424865	0.10557803502136037
ATP8A2	2.7736059496871753e-06	0.19580538317663823	0.2926236564478479
LAMP2	1.4381906421157278e-06	0.18728605168319948	0.28221530311985576
NELL1	1.4104220380904807e-06	0.27286530593740127	0.37982996364554683
PSMB8	-5.342737591569247e-06	0.006238484781328225	0.017539862821041842
ABCB10	1.0909090961477771e-06	0.3133347918922916	0.42343872821157974
LDB2	-7.40630704722766e-06	0.0009104325362959448	0.003512459317052917
BUB3	-1.1166003362693678e-05	5.851862633142566e-07	7.10353807655434e-06
ADM5	-3.7320204581595623e-06	0.552450542343102	0.6540207597020853
ACD	-4.673413285886398e-06	0.014897083169321205	0.03621515170335983
C5orf30	-1.3757370517955334e-05	7.22180621013836e-06	6.029988405307057e-05
ADNP2	6.510611243543324e-06	1.3580642585230628e-07	2.0598249060405416e-06
DISC1	2.351136273828111e-06	0.06748149145998063	0.12414858679770235
PPP1R18	-6.554107199556219e-07	0.48391587282354565	0.5922075466176071
CBX8	-3.936426457419881e-06	0.15732790118530451	0.2457522113472624
PI16	8.007667545640201e-06	0.0017604963787432838	0.006121878613499345
ARHGEF2	-7.833806174540298e-06	0.00010431342799350575	0.000571979416705465
CLCA4	-3.6381911151226066e-06	0.16183043491607232	0.25138591247316205
PEMT	3.22855305170295e-07	0.8868865622131024	0.9216267950467472
COPS3	-5.156707691465692e-06	0.0006443222918906821	0.0026297361009725716
SNAP91	3.058045070968496e-07	0.6608802433747023	0.7468750391976052
ZBTB21	3.7300995688068355e-06	0.18011881649161274	0.27358778842080006
LIN52	-5.40688060818785e-06	0.00039672876788286927	0.001777665936739928
MDGA1	-1.2894290536623824e-07	0.9301940997304696	0.9511599762601352
CHTOP	-1.3671436928078179e-05	9.66086004190431e-05	0.0005343502989819022
GPR132	4.115801054798063e-06	0.05208072742822395	0.10091764859299013
SNTG1	-7.455728024435986e-06	1.4459413764954058e-05	0.00010836019837927306
RGCC	7.03169677655725e-06	0.003804614133350283	0.011647739156465376
ARL16	-3.316581209530819e-06	0.14910728791461927	0.23505017696220934
ZNF662	8.732312526134213e-06	2.4507813050733664e-07	3.4056523830786182e-06
POLR2B	5.8393750925913605e-06	4.839919236002747e-09	1.1634145234351908e-07
TUBA1A	-4.1413661966373885e-06	0.06973890122881601	0.12749784586263058
SSH1	-3.4948948566264306e-06	0.09988895031509265	0.17076504675424917
TMEM215	1.629010134097396e-05	7.332807564993238e-05	0.00042356688511803773
ZDHHC15	-2.2623153749435778e-06	0.15037348802022402	0.23663714017505272
SNAP29	-2.3682808068231376e-06	0.30470608538232447	0.4146196485884077
C2orf81	-1.536385376301058e-06	0.5319595059361086	0.6357979317753736
ZFHX3	1.1731292084188162e-06	0.3171569937983633	0.42749539921588164
NCK1	4.799179926914184e-06	0.003231861464354394	0.010176109328095588
FKBP8	2.0289199359707092e-07	0.8189781726145702	0.8702090384954262
USP9Y	-1.116307363269078e-05	0.3852569699277971	0.49767901267963593
GSDMD	6.31206481637728e-06	0.007562514358017685	0.020632040331429652
CDH20	-5.332214679357905e-06	0.0004312254501852158	0.0019055150041346106
ZNF879	-7.871356872998112e-06	0.004542200777961565	0.013489772349122164
LACTB2	-3.6718093314362866e-06	0.013401690434299767	0.0331768010055765
CRIPT	1.2902773200502528e-06	0.5083808234523012	0.6142075511296288
ITGA3	-3.3259534952233117e-06	0.016094485824905587	0.03856453069964196
IQCA1	-3.5870170286259786e-06	0.21877415724631058	0.3191176375468277
KIAA1024	-8.246179417527373e-07	0.7654073946007656	0.8285525109147392
SREK1IP1	-9.028957279946999e-07	0.470632789605926	0.5804953337510182
PCYOX1	-1.1584382411779122e-06	0.4170089097970211	0.5297846759119142
TMEM18	2.7893261758498844e-06	0.22352695401350664	0.3245255508468732
CACNB2	5.99977748967312e-07	0.5631610963893113	0.6634463246709734
HYKK	-1.8981431226504809e-06	0.5631040429128782	0.6634463246709734
ING1	1.6509885589972184e-06	0.29363126311808796	0.40262886572277246
PTMA	6.047033546050147e-06	7.868269288824055e-06	6.489851721865667e-05
PRDX2	6.066664792169541e-06	2.4231774356928707e-07	3.380170359865648e-06
SLC9A7	-7.031957714699749e-07	0.45316434511016424	0.5643185934541611
GAS8	-7.459710835902032e-07	0.7235609265125141	0.7966171320418006
CXorf56	9.065967061542047e-06	5.515344349187654e-05	0.0003326762687019308
BRD4	-1.1797980577796576e-06	0.2209463415591789	0.32164302800458733
ADGRL1	1.0642192487372982e-06	0.15506843442798737	0.24283709503450612
PDE7B	3.3794547706835167e-06	0.029403977710406756	0.0629727636536834
SGSH	-1.3721838711686322e-06	0.1507850800114241	0.23713139711647865
NUDT9	3.394135569717044e-06	0.03515649319610743	0.0729373513755728
STRBP	-5.4482958223610676e-06	0.004442933309203661	0.013248894321396
TLN1	2.8745788675567413e-06	3.260260005622305e-06	3.049388060386862e-05
SLC39A4	-1.8465819050402757e-06	0.48146096171777963	0.5900383749726291
HLA-DQA1	-2.131530680507798e-05	0.013170948417860623	0.03271103121106457
CFAP69	5.486113884572823e-06	0.003690112314783028	0.011359162190928094
PTGDS	3.1107399198339533e-06	0.034511809883135194	0.07180405218948034
PPARGC1A	-5.041306179418399e-07	0.7994001465074683	0.8548220987680814
TMED3	7.55977421205922e-06	0.002133715413794605	0.007166906446288463
SYT10	1.0835313214442027e-05	0.0002485956578322196	0.0012090864144766386
CACNA2D1	1.6944526793748267e-06	0.041096974587586065	0.0829730117901575
ABHD17B	4.402367051603882e-06	0.0026628155122454963	0.00865197256467573
TRIM16	5.424602273863459e-06	0.0036271325142552815	0.011195999685952784
CPQ	-4.364828404307584e-07	0.6884396216941235	0.7709741745443977
SNX2	2.990318452674132e-06	0.008044350101292296	0.02173210744824216
FAM110C	-5.716494371460606e-06	0.011293070186466934	0.02882231714023772
YARS2	1.294782012307185e-05	2.470132340657683e-10	8.87726625185622e-09
ZSCAN29	5.145134522348056e-06	0.0011373025433791617	0.0042430021504590515
GMPR2	5.770457022408299e-06	0.0008178601989300362	0.003220576269587427
BACE1	-1.2356978518309146e-06	0.1219024732797099	0.2005953521624278
ALOX5	6.3440138062470686e-06	1.8822145455714195e-05	0.00013436101973792846
MSX1	-9.657124394627541e-06	0.0006124554212732961	0.00252225149641509
MEIS1	-8.232210225571618e-06	0.0014878453617865948	0.005318263516371437
PUM2	6.215922430008141e-06	0.0067964363239505915	0.018835100171464975
SEMA4F	-4.006815460228786e-06	0.12609081051347187	0.20616214883483508
KLRC4-KLRK1	-6.429557310369414e-06	0.17265431443512447	0.26448284534623634
FFAR4	5.58683470119104e-06	0.004997950828706081	0.014605467763198566
PXDNL	3.5383948757718935e-06	0.278729324538959	0.3862741400825755
THAP5	-9.112483353407145e-06	3.7084735080060346e-07	4.805536141679933e-06
AP1B1	-1.1588969241840555e-06	0.25699758039291326	0.3623745357086391
ANXA11	-2.5295457238070657e-06	0.09913486754770673	0.1696349070468616
SARS	-1.4550541646010264e-06	0.07077505317338206	0.12898810902483357
SMYD4	-1.7024527368965427e-06	0.5963873408212081	0.6919439956999243
NEDD4	-5.4529589765702425e-06	0.005948269158996925	0.01688544655621092
GXYLT1	1.0278931845530191e-06	0.468578404718749	0.5788204794489729
EZH1	3.8050718801212043e-06	0.06285666449755165	0.11734155471900921
PHF7	-4.808007462638062e-06	0.00290440426611694	0.009299574862170786
SLC4A2	-2.6178332902145518e-06	0.02168279887562295	0.0491263537879215
CSDE1	3.3005412141257863e-06	1.812765386946402e-05	0.00013042435779553725
BTBD11	-4.286889566540375e-06	0.0011630353105295812	0.004323528207882068
MTA2	-5.3431920491487765e-06	2.9771522298846e-08	5.590685738255624e-07
GCNT1	6.6986340556962646e-06	1.5755930784744985e-05	0.00011616714809510565
WDFY4	5.1865135181894876e-06	0.0046903975649703914	0.01384255478771905
SMUG1	9.461415976708621e-07	0.5493750006637828	0.6512251713937163
ERC1	3.377029843122353e-06	0.1215896448475252	0.20017087983416906
TBCB	3.5392361308109476e-06	0.004236318872328412	0.012729021553983496
TRUB1	-7.080735152004836e-06	0.002366468431464512	0.007831513015082489
GJA9	9.91471809395171e-06	0.0939679267452426	0.16264365588847388
PAQR4	-1.7119987741561207e-06	0.22492129740653197	0.3261622082603384
GAS2L3	1.659593594398433e-05	0.0002731479395645541	0.001306301061868585
TNXB	3.937621432556767e-06	0.050191112884043265	0.09790622033303145
ITIH5	-2.08649257829936e-05	4.400898819268945e-06	3.956775109903382e-05
TICRR	1.2394853963274652e-05	8.4837543966695e-06	6.896181637983547e-05
HIST1H2BD	6.64303458765714e-06	0.011145655763776593	0.02853592968051663
GCLC	-8.30841818295108e-06	4.050704758537582e-08	7.268350944874475e-07
DPYSL3	7.126772666167702e-06	8.047896718654093e-06	6.60815199898041e-05
GRHPR	8.367586108539137e-06	0.00020036454186990026	0.0010053366679586364
LAMC1	-1.3759664251522429e-06	0.3322921161709186	0.4433498781135583
KIF1A	3.709198810599063e-06	0.027386526116232796	0.059366632381808455
MMD	-8.826796339096258e-06	0.0033138386595264195	0.010384926950418812
SAV1	4.615633751097851e-06	0.011842584041049325	0.029947165293405666
F8	2.512060865222912e-06	0.22720312548010665	0.32894629925384367
EPHB3	3.893912776580481e-06	0.048491060635826505	0.09522652297945418
FSD1L	-8.273547459996434e-07	0.6260772431671073	0.7179295137303201
WDR44	-2.4901249621848575e-06	0.07287945236805854	0.13207764838587155
CALD1	-2.5382353504364462e-06	0.0547647906001321	0.10513916406402629
FAM110D	1.2248651844950662e-05	8.166819112087458e-07	9.397638617071617e-06
C8orf82	1.21069592063029e-07	0.9038735796627335	0.9332309227893395
LRRTM3	1.0430653058565143e-06	0.5017591700693298	0.607969444484437
TGFB1	2.288431104619571e-07	0.8611591095654385	0.9026975691755503
TYRO3	1.125647196936735e-06	0.4170532658363222	0.5297948982951225
MIDN	-4.090497577809227e-06	0.07172286815831344	0.13029839870085733
FAM168A	9.51937931430232e-08	0.9445792816926126	0.9607107416127778
ZC3H12C	-7.551913423845764e-07	0.6777092608095328	0.7615877868508851
ORMDL2	-5.028985714651225e-06	0.009833917739112432	0.025728293658129727
G0S2	5.052878154965925e-06	0.06482944785986315	0.1200832279898421
GABBR1	-5.695281327279538e-06	0.01765149148372707	0.04154749350525273
ARFRP1	7.478193401796681e-07	0.6071949683453389	0.7012491517434574
NAT6	-3.54021415090148e-07	0.8453409395804132	0.8908254838522179
MKRN3	-1.2814733921541755e-05	0.0022179244858319424	0.007413914358023796
SCNN1D	6.392162859495901e-06	0.00016924040118371992	0.0008655897256411628
POU5F1	1.269257471707628e-05	0.03202325694395212	0.06752187024121464
AP5S1	-2.1421431610988678e-06	0.4168597842104469	0.5296413367654677
FAM21C	-1.591636118657216e-05	0.00023099033334711343	0.0011351902842262486
PADI2	-3.7346708279351847e-06	0.1694774844855902	0.2606837419491088
POC1B-GALNT4	4.8133573498510625e-05	2.666422676115054e-36	3.8905773267194756e-32
HPCA	2.477461694573481e-07	0.8461183669703437	0.8914515916285858
RASGRP1	-4.610769413390907e-06	0.01897761970075769	0.044141949474534585
PIK3C2G	2.2223241218346774e-05	2.750392495908348e-09	7.153471819571961e-08
PSENEN	-2.266678373658419e-06	0.05452844757107266	0.10474257221031086
LCA5	-5.614845260818018e-06	0.006046825034329014	0.01712124696909234
PLLP	-2.223775584788027e-06	0.16583213137893818	0.2563738746503588
PTPN6	3.2826315135869362e-06	0.019524687222052726	0.045140977857228856
GPM6B	-3.367963907709844e-06	0.025709810965479193	0.05633456251649
NAA16	-6.957704578997913e-08	0.937900739461613	0.9561842991534654
WDR31	5.991536785775591e-06	0.0016230113666639765	0.0057201349881628215
C19orf70	-5.630704024904315e-06	0.02059448050661744	0.04709616026150088
ZNF611	-6.994277746850163e-06	0.02818594137933439	0.06075654759430759
TGDS	1.1814214585726984e-06	0.6871806342351579	0.7698596924236171
HOMEZ	8.660268320668201e-07	0.5652800917021329	0.6651077992118233
SERPIND1	9.17891980264527e-06	0.004916610957571536	0.014414959914475283
CNTN2	-2.5951429797068796e-06	0.03405110008928207	0.07099737087778146
ZNF280C	4.245245398999438e-06	0.024698656608531867	0.05455314843704034
ASB4	5.565786414730399e-06	0.04721057536735419	0.09316330878889166
UHRF1BP1	-2.0452938143325307e-06	0.19012661403076	0.2857578724065533
ZNF345	-1.7903784956504423e-05	0.004075792247404649	0.012338150348938015
SECISBP2	1.2937273132080404e-05	1.1382712709795777e-08	2.428145630827926e-07
ZNF623	-1.1003931053749293e-06	0.49583294324147165	0.6021889857529809
ERN1	-5.50625984271808e-06	0.07132072873622292	0.12977188589477845
ALG13	1.893250692810846e-05	4.059303539948129e-06	3.6949031785017565e-05
CHAF1A	6.635231922255367e-06	0.006278900507029273	0.01764210231043022
KRT17	6.373234601488611e-06	0.018709135316198822	0.043628734760852966
LMNTD1	-5.61023116202184e-06	0.20318951586733328	0.3015703617150096
CD164	6.918923120321142e-06	6.8150875573616294e-09	1.559956889868601e-07
LILRA6	5.881661939838581e-06	0.17552555876249068	0.2679528591654637
SKA2	-1.4633293829562051e-05	2.6714421125126775e-06	2.5682044916397135e-05
PLD4	2.3839227194164117e-07	0.9295341535654107	0.9509769201144936
CPED1	4.9317884038179114e-06	0.183644603280035	0.2778183936193873
PARVG	5.45626168495928e-06	0.0014977219187434034	0.0053483261175685266
CACNG7	2.7839370917084322e-06	0.018096579350705216	0.042458142676658595
UBE2D3	6.1218698138190235e-06	2.8049865193010087e-07	3.827811325735876e-06
ANKRD37	-8.015989743643654e-06	0.0037152699121234295	0.011420772671624623
RPIA	5.789023395530776e-06	0.16810721946030804	0.25901292916001634
EEF2	1.5019359912799001e-06	0.46648755733848846	0.5769215078086019
ZBTB43	1.3832893927988427e-06	0.4515735229761645	0.5631065100201023
NMRK1	-1.0374296948231528e-05	0.007885117448219509	0.021373165277163448
PRPF4	1.0186218256059439e-05	3.5114349189099794e-11	1.6474388071323314e-09
STYXL1	-2.649688667838204e-06	0.2538199361077593	0.3589693406754208
KLHL35	-5.294391052965778e-06	0.003957306019101397	0.01204192953591418
LRP5	-2.7584276457741084e-06	0.4213688416151422	0.5343002318594369
ARCN1	1.509061675250478e-08	0.9913657035282893	0.9935446789052318
ARRB2	6.928223657144815e-07	0.6542666484236451	0.7414581491286473
C8orf44	8.237660238665744e-06	8.087366521063827e-07	9.33566178076284e-06
LRFN5	-6.408919928992448e-06	0.01006289017292939	0.026228587087033354
MAP3K14	1.9962793755095116e-06	0.4672248265648836	0.5775846179121353
PELP1	3.3762377553770883e-06	0.0044412603158578146	0.013248894321396
CCDC181	3.1883693392532083e-06	0.1478381361864139	0.23345305682856768
CSTF1	-1.6972502651437277e-05	9.941307934200344e-06	7.855402520242059e-05
EIF2B5	2.9678910791432027e-06	0.04022571148440373	0.08150720125939936
MARK4	-2.0481172794819207e-06	0.09757239256102301	0.16755847111189542
DMGDH	-1.8008746592801146e-05	6.80498313558571e-08	1.1373205825135025e-06
ZNF525	1.1764704280637076e-05	1.2970450046886157e-11	7.009327282745035e-10
ZNF85	-4.936585135914113e-07	0.9031158259013854	0.9328446138841224
RREB1	-7.900345425487332e-06	0.0033772680502107215	0.010558756828931785
CUX2	-9.100541729004824e-06	0.0043488529315338755	0.013004378915336963
RPL23	-7.089401044484526e-07	0.6287794335893628	0.7200323370548661
LRRTM1	5.148654826475606e-06	0.00014459909993773425	0.0007559460649199142
UBXN8	-4.416913086462054e-06	0.0024101456088694738	0.007945421278584386
TSN	3.0613397524884433e-06	0.0048793798864382	0.014316314482811137
TNFSF13	4.85507019755608e-06	5.140171219321946e-05	0.00031407134950220487
ZNF580	4.702218505134059e-06	0.01599479294266527	0.03837224988925172
RRH	-1.4350663379739392e-05	0.0007877113453778922	0.0031206886343765478
JMJD7-PLA2G4B	1.996163193946895e-06	0.4645992243110185	0.5753664303108191
ERCC5	-1.1901593309935965e-05	0.0008426917099925665	0.0032929070006699353
NTN1	-4.449514919949332e-06	0.01532173845089628	0.037117630041014045
WDR81	5.410373510785432e-06	0.01434558325196511	0.03513199147858726
LRRIQ1	1.595590167932858e-07	0.9045047305182224	0.9336802936605613
VWF	-7.48156162859665e-06	0.015945105073307327	0.03827192435016075
THOC1	-2.8100949982092216e-06	0.05988098368335463	0.11286901831980865
ZNF419	-7.506402654104783e-06	0.001853196741850895	0.006379889082572466
PITPNM2	-1.9810354700959005e-06	0.21395572993862444	0.31370008094076374
GALNT8	-3.1137978171550788e-06	0.056611110471318254	0.10782048203720201
DHX37	3.945889229961982e-06	0.02988704836353798	0.06388542670266373
ELOVL7	1.490604335072814e-05	3.0004972798993395e-10	1.0524099954570014e-08
MRPL16	7.030185254807007e-06	8.932800149282184e-05	0.0004993811761615952
IGSF9B	5.780223505146901e-06	3.6706214555001336e-06	3.38332518365145e-05
PCDHAC1	1.283264972041768e-05	0.00046272223147838035	0.0020214311615272596
KLHL34	3.889312674379426e-06	0.17122544674274548	0.2626801065527704
HSD11B1	-2.2294303559607356e-07	0.9077481365170375	0.9360390855067204
NMB	4.292817610699025e-06	0.01929555308374879	0.04473171513266263
MLX	9.962683257525764e-06	1.236221871687141e-09	3.536806535252367e-08
MID2	-1.035059743702434e-06	0.5981341809064349	0.6932540975141624
CUX1	2.749977564127649e-07	0.8839472632742598	0.9194891650698456
MIER1	4.942958472736703e-06	0.006134932417169725	0.017310926106927763
RBP7	-9.388286535550514e-06	4.12064594433788e-06	3.742632366602516e-05
FAM106A	4.423094915511291e-06	0.21701486685789767	0.31718560776555993
RHBDL2	2.614898446065049e-06	0.1413464314458591	0.22531059358113098
ZNF124	-1.0686843935523059e-05	0.0016147044434952848	0.0056949849009039644
TCEAL6	-4.288311464157486e-06	0.013470658626551293	0.03332062758342724
AP1S1	4.709778475486233e-06	0.001300935019268694	0.004756187137596972
HAPLN4	-7.468345550715826e-06	2.215308299617541e-05	0.00015473223264585704
MITD1	2.403666465135885e-06	0.13158678788757328	0.21304736152547513
ZC3H8	1.8336873142405763e-06	0.15614658169163512	0.24424686679488078
PDXDC1	-4.2827457994961626e-07	0.8630462363603496	0.9039991123283461
GNA12	3.1536827122169937e-06	0.024344658384675557	0.05386094169686142
BNIP1	7.8250114449857e-06	7.648832338104078e-05	0.0004386954113414961
HK1	-9.63550667282378e-06	2.9209537462042927e-05	0.00019550291793975612
RBM17	-3.915250423142025e-06	0.0043932994062261446	0.013111603934597192
KIF11	-2.930741735746931e-06	0.20253837928648477	0.30081814863284806
MCF2	2.269094401919415e-06	0.0636745953956382	0.11841397163111866
[truncated: 12,592 more rows]
