# Supplementary material for: Unified AI framework to uncover deep interrelationships between gene expression and Alzheimer’s disease neuropathologies
Source: Nat Commun. 2021 Sep 10;12:5369. doi: 10.1038/s41467-021-25680-7 (PMC8433314; doi:10.1038/s41467-021-25680-7)
Supplement: Supplementary file 11 — Source Data [file 41467_2021_25680_MOESM11_ESM.zip › sourcedata/5b_sex_interacting_genes_enrichment_REACTOME_categories.csv]

geneset	top_100_enrichment_pval	all_genes_enrichment_pval
Immune System	0.004400778754239709	0.05371071316881318
Metabolism	1.0	0.5065794820261494
Metabolism of proteins	0.8097891769944756	0.02103489267104338
REACTOME_AUTOPHAGY	0.25448914844581944	0.27582509759187235
REACTOME_CELLULAR_RESPONSES_TO_EXTERNAL_STIMULI	0.36315011894118393	0.0069941298573532856
REACTOME_CELL_CELL_COMMUNICATION	1.0	0.2592417676300244
REACTOME_CELL_CYCLE	0.662712305170611	0.007809939656835367
REACTOME_CHROMATIN_ORGANIZATION	0.4485474981106459	0.4416020340198747
REACTOME_CIRCADIAN_CLOCK	1.0	0.6207287975163429
REACTOME_DEVELOPMENTAL_BIOLOGY	0.06170556070679022	0.7365479469729015
REACTOME_DIGESTION_AND_ABSORPTION	1.0	0.3141757399749852
REACTOME_DISEASE	0.1877468972348274	0.8923700519246247
REACTOME_DNA_REPAIR	1.0	0.07042047623583123
REACTOME_DNA_REPLICATION	1.0	0.13531350905511996
REACTOME_EXTRACELLULAR_MATRIX_ORGANIZATION	0.5123448824457446	0.16065898594768896
REACTOME_GENE_EXPRESSION_TRANSCRIPTION	0.5796385839399785	0.2652991300017409
REACTOME_HEMOSTASIS	0.0022339823830914126	0.7454877225898536
REACTOME_METABOLISM_OF_RNA	1.0	0.01668363221317795
REACTOME_MUSCLE_CONTRACTION	0.37128766255553464	0.0006352166426618147
REACTOME_NEURONAL_SYSTEM	0.08089616387495412	3.519057674827786e-05
REACTOME_ORGANELLE_BIOGENESIS_AND_MAINTENANCE	0.5220248156803451	0.5709400997970779
REACTOME_PROGRAMMED_CELL_DEATH	1.0	0.383388565375674
REACTOME_PROTEIN_LOCALIZATION	1.0	0.3266832110560929
REACTOME_REPRODUCTION	0.021700388275441074	0.11714726585765041
REACTOME_TRANSPORT_OF_SMALL_MOLECULES	0.237896373994702	0.09347288533314402
REACTOME_VESICLE_MEDIATED_TRANSPORT	0.24620580516920268	0.6475374021158603
Signal Transduction	0.016115502224601574	0.9011328274523384
UNKNOWN	1.0	0.8377874232617897
