# Supplementary material for: Unified AI framework to uncover deep interrelationships between gene expression and Alzheimer’s disease neuropathologies
Source: Nat Commun. 2021 Sep 10;12:5369. doi: 10.1038/s41467-021-25680-7 (PMC8433314; doi:10.1038/s41467-021-25680-7)
Supplement: Supplementary file 11 — Source Data [file 41467_2021_25680_MOESM11_ESM.zip › sourcedata/5d_gene_vs_IG_C4B.csv]

sex_m	gene_expression	gene_IG_score
0.0	0.06496939878275443	1.9177444438315492e-05
0.0	0.12476004037154254	3.732558621019496e-05
0.0	0.17541986787880703	5.331503993200014e-05
0.0	0.1792796933697402	5.4352406621562475e-05
0.0	0.2098137728715881	5.9725106646219194e-05
0.0	0.21522578644478707	6.38249107717756e-05
0.0	0.2212064430366275	6.684201365192038e-05
0.0	0.2278586293800719	6.870525803319635e-05
0.0	0.2282663278458375	5.917722076223735e-05
0.0	0.2295922120880587	7.02973597946537e-05
0.0	0.23167545488141073	6.829698219312467e-05
0.0	0.23712209766791598	7.463166312672811e-05
0.0	0.2384965836071909	7.358941977415043e-05
0.0	0.24507799034084338	7.667844810722862e-05
0.0	0.25804869512172457	7.918319461436356e-05
0.0	0.2590058314688811	7.494012737014153e-05
0.0	0.265943543744753	6.893039130091678e-05
0.0	0.2693873372371107	8.062913277056939e-05
0.0	0.270242561379727	8.125027196487222e-05
0.0	0.27233888797249395	7.616550669044382e-05
0.0	0.2724501101490661	8.231172767730487e-05
0.0	0.27549949598513634	8.606458090078338e-05
0.0	0.28514392642103065	7.851822863202405e-05
0.0	0.29815928777541917	8.333979551067789e-05
0.0	0.2990106669721009	8.32266052577129e-05
0.0	0.3008306017491336	8.844895635882345e-05
0.0	0.30256355165794063	9.047638746253411e-05
0.0	0.3030980838718656	8.635477868892617e-05
0.0	0.30870750011382403	8.538182538295235e-05
0.0	0.31587836191951546	8.9352578140986e-05
0.0	0.3178590920709132	9.247102768050775e-05
0.0	0.31951026830886037	8.559575702097883e-05
0.0	0.32001289625304513	9.896350496215703e-05
0.0	0.3229030490506452	9.22905929760394e-05
0.0	0.3270148377871018	9.695412847230106e-05
0.0	0.3271703410570351	0.00010219808890172862
0.0	0.32968264044714773	9.857949173282937e-05
0.0	0.33149360395106	8.867393755602634e-05
0.0	0.3320659881802943	9.223768013939195e-05
0.0	0.3323444908561025	8.443100067394998e-05
0.0	0.3350477415933384	9.383868508176915e-05
0.0	0.3358510790442955	0.00010157202151346374
0.0	0.33650183597807304	0.00010212180823147512
0.0	0.33663638064134244	9.664493836529612e-05
0.0	0.3368339380492133	0.00010424485254698826
0.0	0.3380302089268973	0.00010092238220397449
0.0	0.34205401360071347	0.00010432278669746159
0.0	0.3438955105639714	9.979365785789976e-05
0.0	0.3449595591249003	0.00010142647192634326
0.0	0.34496300670471114	8.631906322368033e-05
0.0	0.3457793768934328	8.717163271717379e-05
0.0	0.34724124741034923	0.00011120481299617777
0.0	0.34863664593406307	9.251005317942204e-05
0.0	0.3492472732092864	0.00010617671711802786
0.0	0.3508431104960005	0.00010087534979398646
0.0	0.3537427227980515	8.232253424365931e-05
0.0	0.35584599499706226	0.0001066927905344045
0.0	0.3563493671969532	0.00010224946646942797
0.0	0.3583124406743216	9.384443910496065e-05
0.0	0.3586261070664733	9.686295061114314e-05
0.0	0.3594324429605295	0.00010475549843848243
0.0	0.3595557270243972	0.00010659109473627871
0.0	0.35986466193274746	8.647004937713315e-05
0.0	0.3610960322035329	0.00011049940334411646
0.0	0.36121444222245436	0.00010288812937020186
0.0	0.36341849229291523	0.00010125327417808897
0.0	0.36394289333442215	9.517623543559395e-05
0.0	0.3643432730880732	0.00010340908519297854
0.0	0.3649651011052474	0.00011300933264211921
0.0	0.3670841551558954	0.00011502452468356901
0.0	0.36820920046084493	0.00011245107465381218
0.0	0.3688782563681186	0.00011369172192163881
0.0	0.36946071959676274	9.89043247060861e-05
0.0	0.3709891283860342	9.429204776361786e-05
0.0	0.3737835853896237	9.627030102113454e-05
0.0	0.3761338194885223	0.00011200750443162792
0.0	0.37623561077763046	0.00011646374719742528
0.0	0.3782388501380717	0.00011401556242730499
0.0	0.37837355719364374	9.644843294643128e-05
0.0	0.3791712539563459	0.00011215901681416305
0.0	0.3797474981335039	0.00011860742132330664
0.0	0.379835052718285	0.00010508710733973438
0.0	0.3800577062048447	9.339762675231407e-05
0.0	0.38006924478733034	8.655516309677435e-05
0.0	0.3819047511912994	9.352781380262418e-05
0.0	0.38218256412101365	0.00010678004040750825
0.0	0.3833881077382507	0.00011937790159332061
0.0	0.38491826641976734	0.0001126264626810647
0.0	0.3850379630700389	0.000114555080837877
0.0	0.38550985304921886	0.00012210809627433443
0.0	0.38656843280394804	0.00011370468906793239
0.0	0.3869691707272541	9.08329643473593e-05
0.0	0.38994505938302393	0.00010281585063429604
0.0	0.39036191661901815	0.00011349670663764621
0.0	0.39092939002825533	0.00010624709681528485
0.0	0.3916058510540932	0.00012225548498326374
0.0	0.3919073382392798	9.487044896910163e-05
0.0	0.3931579942337058	0.00010141227894962495
0.0	0.3933966035965868	0.0001200843961115758
0.0	0.3938121725923323	0.0001040929009475624
0.0	0.39487973752837535	0.00010346783985405398
0.0	0.3988779051966976	0.0001185109872024086
0.0	0.3989977688842381	0.00012392161177661627
0.0	0.39914402909271357	0.0001049880541325053
0.0	0.40056373710291837	0.00011397552362498272
0.0	0.4025602372245546	0.00011315879993398963
0.0	0.4028244777137186	0.00011240679784566927
0.0	0.40405706276719133	0.00012183810984141725
0.0	0.40476771315806936	0.0001142076131096086
0.0	0.40551276544511206	0.00010281697684170258
0.0	0.40790246176183287	0.00011180325025580586
0.0	0.4082329356545107	0.00012677801205466944
0.0	0.4090469533411653	0.0001241460372251799
0.0	0.4095498520608989	0.00012485272036816305
0.0	0.4100048567697244	0.00010210770608334505
0.0	0.41258403722471637	0.00010498665818722093
0.0	0.4129079326684687	0.00012043541225789428
0.0	0.4143553568471171	0.00012316488383623571
0.0	0.4149578739990166	0.00011051711221929161
0.0	0.41645741520579177	0.0001244165857022146
0.0	0.41701523455847195	0.00010014349096145487
0.0	0.4183777392335095	0.00010892456913263212
0.0	0.41956150426371547	0.0001277303757182585
0.0	0.4215706975376458	0.00012701624415218258
0.0	0.4231034591982048	0.00010997459307007557
0.0	0.4260631039637607	0.00010677850545018174
0.0	0.42645409544111135	0.00012610713279179807
0.0	0.4280154091604458	0.00011841406126196346
0.0	0.42866914901920705	0.00012624948444097796
0.0	0.4297629860833054	0.00012023743885088253
0.0	0.4305109868557244	0.00010810030918806815
0.0	0.4316624065196029	0.00011226477174798494
0.0	0.4316654642287352	0.00013127486976966297
0.0	0.43291620028956573	0.00012248682614016744
0.0	0.4331605413839344	0.0001331172166388868
0.0	0.4339720303798572	0.00013041187911634006
0.0	0.4349137468625729	0.0001046311021869343
0.0	0.43603538274129017	0.00012476393402230902
0.0	0.4360473504100639	0.0001239051485528659
0.0	0.43625128281540615	0.00013108979034625253
0.0	0.43641007349144423	0.00012303747061242205
0.0	0.4385366217896215	0.0001328484582973912
0.0	0.4387671805075298	0.00012095481460552456
0.0	0.43888099490754656	0.00013346414975834336
0.0	0.43940496433579546	0.00012081232271919725
0.0	0.44013565418948264	0.00012973655064057318
0.0	0.44051723275089516	0.00011290524306243016
0.0	0.4405270359433085	0.00010961315448388136
0.0	0.4407436079544008	0.0001138314863581946
0.0	0.441833625323028	0.00013835301343692984
0.0	0.44217137589709987	0.00011899328740874945
0.0	0.44219922333090234	0.00012199225872307747
0.0	0.4427074523326537	0.0001234239282321632
0.0	0.4428125773804651	0.0001335194052989197
0.0	0.4447765853939415	0.00013184305239131254
0.0	0.4451209018254278	0.0001282496251145038
0.0	0.44589997613072097	0.00012660824792681306
0.0	0.44596328185002576	0.00013188786061500308
0.0	0.44617123435032746	0.00011465515017639463
0.0	0.44672887670286987	0.00011973041017762512
0.0	0.44678140632442725	0.000106464843916661
0.0	0.4473626040300622	0.00011919737386368043
0.0	0.44820831903202696	0.00012025333565123734
0.0	0.44827323054990725	0.00012558043808021913
0.0	0.4483554578983605	0.00011446212914027595
0.0	0.4485701184465778	0.00013230357961470493
0.0	0.4486907127869587	0.00012046164982128806
0.0	0.4497692358596772	0.00013585701143003145
0.0	0.4498858860079762	0.0001156834054566177
0.0	0.44998952624015387	0.00012636370703654508
0.0	0.45137608726642	0.00011845517431566515
0.0	0.4526272802737333	0.00012615352557687485
0.0	0.4527331950727671	0.00011517773721641675
0.0	0.45332032083133955	0.00013409618214023177
0.0	0.4545800530747546	0.00012304052238573549
0.0	0.45501248266242655	0.0001383276002944471
0.0	0.45513411765425904	0.0001114858854317019
0.0	0.4558871066615547	0.00012567200921767096
0.0	0.4558921584055806	0.00012728764672023297
0.0	0.45597773611526105	0.00012513145288028124
0.0	0.4560749466835294	0.00011233909357195561
0.0	0.45608788000681166	0.00013513512546656803
0.0	0.45776234125788945	0.0001355954781296068
0.0	0.4587754838850485	0.0001137459729603533
0.0	0.45897340233442846	0.00012268704523875153
0.0	0.4591286807206525	0.00013473679165507346
0.0	0.4593581735872806	0.00012354182648994917
0.0	0.46070998043343425	0.00013650543075233214
0.0	0.4612543889601722	0.00011858873294217825
0.0	0.46199962617957435	0.0001227815086638644
0.0	0.4627728116908917	0.00011626731148474612
0.0	0.4631230400130914	0.00014345003827036858
0.0	0.4631720950834122	0.000121706053619443
0.0	0.46414198562894077	0.00013932253392801394
0.0	0.46416646596648575	0.00011946433355333464
0.0	0.4642608702234978	0.00012384076084679175
0.0	0.464956487910192	0.0001339323277636883
0.0	0.46539966885558526	0.00012418517227370565
0.0	0.4657462037647973	0.0001276863697720002
0.0	0.46730907063562055	0.00013950388832584962
0.0	0.46766529099836784	0.00014475140094167137
0.0	0.46779075706152135	0.00013899234703506006
0.0	0.46810259480523947	0.00014272232623484236
0.0	0.46854037091700895	0.00013750424136810548
0.0	0.46926937270855673	0.0001353151929745455
0.0	0.47030774505253614	0.0001233827665621592
0.0	0.47142344361449084	0.00011763314443455532
0.0	0.4714768422376099	0.00014343018275517273
0.0	0.4725606487490347	0.00014067256862623504
0.0	0.47294509086138026	0.0001305396317870733
0.0	0.4730338130186639	0.00011201587131560633
0.0	0.473354640809556	0.00012557928998531328
0.0	0.4735957882656042	0.0001243213042383846
0.0	0.47369339587367704	0.00013601520611743542
0.0	0.4741917364661765	0.00013655653112337835
0.0	0.475474410560027	0.00012224959628831988
0.0	0.4755398161724431	0.00012865043378279222
0.0	0.47569502709731626	0.0001290687413469952
0.0	0.475883651836825	0.000128485727235034
0.0	0.47590386792999245	0.0001346525026482773
0.0	0.4765435857370268	0.00014189440439244246
0.0	0.47656671034506515	0.00012134828572986133
0.0	0.47830605251697483	0.00012742779303389872
0.0	0.47864576863010166	0.00015131054238037717
0.0	0.4795236162514717	0.00011922391976059242
0.0	0.48131844153238046	0.00012893187171404843
0.0	0.4817073665839289	0.00011705081044740356
0.0	0.48184576380155597	0.0001243386763644205
0.0	0.4823772319333686	0.00013574828920608049
0.0	0.48302083186344436	0.00013427510375979318
0.0	0.4830929817237585	0.00014466314908070926
0.0	0.48324923698896793	0.0001229253870847618
0.0	0.4838175188973929	0.00015609820883888937
0.0	0.4843875833989879	0.0001290516460438792
0.0	0.484744631445575	0.00012416871968099855
0.0	0.4849302800266149	0.0001273172994347846
0.0	0.4856186561264984	0.00013000605547600186
0.0	0.4858304551588389	0.00014533183921338507
0.0	0.4859127016478127	0.00015482927141748312
0.0	0.48618143161288907	0.00013375302083021805
0.0	0.4879070067015762	0.00014324824627293513
0.0	0.48803838850828224	0.0001484656296702409
0.0	0.4881175600606508	0.00012385526058788777
0.0	0.48836363755917894	0.00012577016482422486
0.0	0.4888947982979986	0.0001318756154222449
0.0	0.4897769687736891	0.00014444872166947695
0.0	0.48997960935996515	0.0001256229331989514
0.0	0.4904627896364804	0.00012801591420331614
0.0	0.4909842480065372	0.00014792131169045068
0.0	0.4914488819974159	0.00011830187489793191
0.0	0.4922121539363629	0.00012616607224863382
0.0	0.49292887674548275	0.00012188272859989527
0.0	0.49352275250872624	0.00014816671994324912
0.0	0.49365711794117373	0.00012540411835151928
0.0	0.49375921423087954	0.00013764405249651332
0.0	0.4938570970741425	0.00015132584595539878
0.0	0.49559823259464275	0.0001382902641644771
0.0	0.49592322108866116	0.00013715873224147992
0.0	0.49595119745405825	0.000135767467367532
0.0	0.4974787476939161	0.00013088952570991508
0.0	0.49784852592768114	0.00012782225774454097
0.0	0.49822826069511505	0.00013581291755342814
0.0	0.49853371069317143	0.00014854412189222406
0.0	0.4988808074804744	0.0001437480232024795
0.0	0.49959441802805926	0.00013006141956066174
0.0	0.4999504089809919	0.00013330412059925484
0.0	0.5000427050770948	0.00013179349145882145
0.0	0.5010672128714928	0.00014620815270541759
0.0	0.5015360787542167	0.00014868867106322732
0.0	0.5016802737601758	0.00012521340364878152
0.0	0.5024299575314461	0.00012380381248347513
0.0	0.5029876948232989	0.00013390432516261494
0.0	0.5035058510466064	0.00013558480589888266
0.0	0.5035426131966477	0.0001556056600541379
0.0	0.5036796546838328	0.0001536075267406024
0.0	0.5037184046774226	0.0001475769304697352
0.0	0.5040926467061533	0.00014202865522364746
0.0	0.505369460689372	0.00013811043869976653
0.0	0.507151663083914	0.00014106179758966345
0.0	0.5072284046328769	0.00015380031269680278
0.0	0.5077259804890132	0.00011634683488723659
0.0	0.5077527678216331	0.00011954575086375988
0.0	0.5079004615891224	0.0001515689625104895
0.0	0.5079518208135714	0.00013031012325917545
0.0	0.50809514230909	0.0001395721542319477
0.0	0.5086530188893966	0.00013090350438084889
0.0	0.5092926510990072	0.0001585170733689467
0.0	0.5094132553765855	0.0001506866081887608
0.0	0.509796482464321	0.00012716910034145577
0.0	0.5105859013994448	0.00014399923152400381
0.0	0.511525168242922	0.0001550198016813727
0.0	0.5115279509717066	0.00014356037859867093
0.0	0.5117472639573047	0.0001554490016510302
0.0	0.5117626486487512	0.00013585097197527473
0.0	0.5119728866193831	0.0001532851014353943
0.0	0.5119755343530872	0.00012892270586744228
0.0	0.5122366887737781	0.00013171905552800635
0.0	0.5123814132662223	0.0001535833655770398
0.0	0.5143278248845613	0.00014175791010245117
0.0	0.5146406542438334	0.00013114047376874222
0.0	0.5146482707715947	0.00013209378213304795
0.0	0.5147280039709483	0.0001273075259977365
0.0	0.5159977326925993	0.0001553596405739372
0.0	0.5160643866722293	0.00012186360790339672
0.0	0.5160762040279279	0.0001238911045039701
0.0	0.5161915241395725	0.00013610812675502983
0.0	0.5171821820365525	0.00016086385096161947
0.0	0.5174629070136599	0.0001304089694364626
0.0	0.5175330681967992	0.00014312840374308664
0.0	0.5179666981978526	0.00015904209479120098
0.0	0.5201279028449666	0.00015761892598053812
0.0	0.5205770621660291	0.00013626426451833354
0.0	0.5207227599660134	0.0001274195080679874
0.0	0.5209503734058624	0.00014050309553240942
0.0	0.5212357257632636	0.0001556243146562528
0.0	0.5216856799314031	0.00014969291267986096
0.0	0.5217693398575118	0.00012151340166764973
0.0	0.5221475926662075	0.00014624651042258763
0.0	0.5224144031658517	0.00014433193398394065
0.0	0.5224745628479072	0.0001524064247145101
0.0	0.5228593667011433	0.00015440115886800203
0.0	0.5232062414111157	0.00012675932026335888
0.0	0.5237739145438968	0.0001249060696925213
0.0	0.5239061737141089	0.0001289271691306312
0.0	0.5240291256413323	0.00016090948587008469
0.0	0.5242082000124701	0.00012608067948201217
0.0	0.524453309701824	0.00016663576842808976
0.0	0.5253152826450473	0.00014349829876840977
0.0	0.5256441377064499	0.0001449894911879202
0.0	0.5261227744994531	0.00014228996909270794
0.0	0.526283495127903	0.0001377907897440569
0.0	0.5262984803632897	0.00014184334737043925
0.0	0.5269836190883358	0.00012736205276299458
0.0	0.5273468574946744	0.00013410704406432235
0.0	0.5276860417006632	0.0001309131831425756
0.0	0.5292100439544992	0.0001341826635785334
0.0	0.5292340705900045	0.00013753960564571064
0.0	0.5293455497491109	0.00014402251185998292
0.0	0.5294225533806205	0.0001411194801034802
0.0	0.5298554480464053	0.000153011530809489
0.0	0.5303433708639256	0.00014127129284886446
0.0	0.5306092360749279	0.0001321655329197677
0.0	0.5316257553736011	0.00015255986692406154
0.0	0.531771602892078	0.0001456124425386873
0.0	0.5318723506500781	0.0001383682911822245
0.0	0.5321323051677002	0.00014956354950094392
0.0	0.5326106544811194	0.0001445282183393726
0.0	0.5343135030825699	0.000141033973709661
0.0	0.5347753427732947	0.0001398203410220098
0.0	0.5348114619615056	0.00014650679167758134
0.0	0.5348534685019422	0.00013691345230379363
0.0	0.5349091196032714	0.00014845121287836697
0.0	0.5349510757341324	0.0001526403589344872
0.0	0.5351673288110538	0.00015397194788672393
0.0	0.5354425836521887	0.0001426771940211772
0.0	0.536824254399547	0.00014856376964478992
0.0	0.5392031673992846	0.0001351431909592594
0.0	0.5392750420997934	0.00015532688421609112
0.0	0.5396027680294775	0.00016214675482632208
0.0	0.5401673186824021	0.0001416980951850697
0.0	0.5403786745684915	0.0001561276447400782
0.0	0.5409891367773222	0.00015257779926084442
0.0	0.5413042981818669	0.00013733367763852757
0.0	0.5420714243142827	0.0001441081450997215
0.0	0.542363070408252	0.00013045287889937743
0.0	0.5424678042506031	0.00012837918848273663
0.0	0.5429611173367597	0.0001393762896534972
0.0	0.5431340456905964	0.00016583988449539425
0.0	0.5435746385136736	0.00015347963298257744
0.0	0.5439143564205988	0.0001563965817948069
0.0	0.544091834749886	0.00015077719029659366
0.0	0.5445183416816775	0.00016019673163049207
0.0	0.5451102875788167	0.00015261388354837887
0.0	0.5459261015995864	0.00013069375496536757
0.0	0.5463351190287065	0.00013919107614260626
0.0	0.5464367037588632	0.00014449158890884206
0.0	0.5464607192247146	0.00013663382861337075
0.0	0.5466507421528874	0.00014650349174343103
0.0	0.5470757554470741	0.0001314505791339229
0.0	0.5471946676643762	0.00012774878650710623
0.0	0.54788539343057	0.0001678725798138573
0.0	0.5482033971773675	0.00015274768957643554
0.0	0.5486259218214127	0.0001511010839582508
0.0	0.5486757071768704	0.00017768862308761675
0.0	0.5492210481654615	0.00014434237208165295
0.0	0.549646623803444	0.00013846018444863312
0.0	0.5497043025497651	0.0001426432651350605
0.0	0.5501368331028174	0.0001471671059494846
0.0	0.5512185037122662	0.00014727823777517364
0.0	0.5515949780027634	0.00014114391087503126
0.0	0.552588130431853	0.00013504627849105275
0.0	0.5531484237315354	0.0001593400964825794
0.0	0.553281747153477	0.00016164410597648362
0.0	0.5532869998771345	0.0001359554201092272
0.0	0.5533059603278384	0.0001566355980101447
0.0	0.5533650357395232	0.0001447526964509829
0.0	0.554007208856527	0.00016273011603904687
0.0	0.554329023363162	0.00016349336980750993
0.0	0.5544616761060995	0.00015740206789274214
0.0	0.5545893593184169	0.0001500314654155957
0.0	0.554700637262643	0.00015717166478528024
0.0	0.5547441903227196	0.00014223352697228492
0.0	0.5547768705535113	0.00013744593268162676
0.0	0.5548939972811917	0.00015257416901164105
0.0	0.5549833264987895	0.00015928728697364876
0.0	0.5551001602832831	0.00015047989601414926
0.0	0.5565985981895181	0.0001511735956885982
0.0	0.5568794880071429	0.00013813169849803662
0.0	0.5569514957580014	0.00013582420384236114
0.0	0.5572178657541293	0.00015461788224377488
0.0	0.557721098129802	0.0001482089898473129
0.0	0.5584554415848884	0.00014511628816525531
0.0	0.5593014697420611	0.00013356280059378985
0.0	0.5598726276587891	0.00015331264028232584
0.0	0.5600267021195233	0.00014172946760204836
0.0	0.5600568482173301	0.0001360028038574262
0.0	0.5602859218098419	0.00016159595109294417
0.0	0.5610602242501221	0.00016239519277336313
0.0	0.5613499202405684	0.00013231450745068932
0.0	0.5613749170541903	0.00016607195088181
0.0	0.5614350781795997	0.0001527471713776636
0.0	0.5615557239055097	0.00015338299830090782
0.0	0.561579845589223	0.00015708163950187745
0.0	0.5620136112927666	0.0001341059216460635
0.0	0.5632357066730924	0.00016266673189272004
0.0	0.5635611348162844	0.0001548690328069468
0.0	0.563637094724199	0.00014316513600564422
0.0	0.564400945712169	0.0001521784814121409
0.0	0.5646629447438651	0.00014690813337901355
0.0	0.5651938140866842	0.00015410016610648786
0.0	0.5653461143339987	0.00014231110613396612
0.0	0.5660387417832472	0.00016167332611875682
0.0	0.5660543951154148	0.00016911558702780043
0.0	0.5662366910730182	0.00016246252888130127
0.0	0.5668742430583518	0.00015279410722330786
0.0	0.5669511522605843	0.00015442136166348008
0.0	0.567050571566099	0.00014946961715558247
0.0	0.5677409708303228	0.00014253257706048635
0.0	0.567769148377728	0.0001516897701609137
0.0	0.5678828582622159	0.00015375511429761854
0.0	0.5683453089995134	0.0001218591281025079
0.0	0.5690259043622018	0.0001461100504265723
0.0	0.5690336925981285	0.00012644506944631628
0.0	0.5692132266914739	0.00014987113042172685
0.0	0.5692827793992237	0.0001478301084469525
0.0	0.5696792143480754	0.00015185289507750567
0.0	0.569808142158367	0.00015002450086291127
0.0	0.5700439627178536	0.00014705334922662688
0.0	0.5704855557098649	0.00014256409493704783
0.0	0.5706248331959007	0.00012918581833288356
0.0	0.571343116068464	0.00016215004400100698
0.0	0.5715078685361986	0.00013745949316586856
0.0	0.571529015843284	0.0001818178350294901
0.0	0.5715596038279478	0.00015872687749008364
0.0	0.5718760210838626	0.0001550023912020795
0.0	0.5723818776293883	0.00017503901126970285
0.0	0.5730123412022248	0.0001441771868393272
0.0	0.5730658793203179	0.00014173000205449366
0.0	0.5733651842563985	0.00014410273239367832
0.0	0.5736782935057191	0.00015778477319886169
0.0	0.5742586186109564	0.00015418677224119415
0.0	0.5743941149477899	0.00015330265558345486
0.0	0.5759019679816724	0.00016938016100999755
0.0	0.5764530419020227	0.00014190935246364007
0.0	0.5782949776013655	0.0001561319106234608
0.0	0.5787934496551823	0.00014298450834462006
0.0	0.5789504927556514	0.000154133756727545
0.0	0.5800042608023066	0.00016736580337395899
0.0	0.580858526729156	0.00014269402183812765
0.0	0.5810633053903668	0.0001429899423327772
0.0	0.5811333521993844	0.0001482791208569874
0.0	0.5812122050637167	0.00016172927597346584
0.0	0.581336233913315	0.00014463534489544475
0.0	0.5813546249017555	0.0001493887631200532
0.0	0.5818662923387607	0.00014120147537952283
0.0	0.5829642228312084	0.00016689909099803937
0.0	0.5834426959023284	0.0001568266520222566
0.0	0.5841207731044696	0.00016661213944168347
0.0	0.5848571035451179	0.0001503464604253787
0.0	0.5869834879452952	0.0001744249738492562
0.0	0.5870267020042091	0.00018663292241037705
0.0	0.5873694257612337	0.00014361467660416356
0.0	0.5874814075199876	0.00017641413332271006
0.0	0.5877437776245726	0.0001351098966464406
0.0	0.5877801438889069	0.0001410994124139561
0.0	0.5882806155530772	0.00015644140515134048
0.0	0.5885708618610049	0.00017216440727310648
0.0	0.5888320961520669	0.00014608473480231255
0.0	0.5891770735032145	0.00017387782019045276
0.0	0.5896962180547208	0.00015090203498764254
0.0	0.589944324341125	0.00017514310777812085
0.0	0.5899657404540323	0.00014474140321292682
0.0	0.589994788014961	0.0001254499299819993
0.0	0.5901611242575469	0.00016682774335066014
0.0	0.5903033976413391	0.00016937182661305958
0.0	0.5922297775892679	0.00014380117245539677
0.0	0.5923593592841598	0.0001441416447345454
0.0	0.5924210298681488	0.00014935888851034778
0.0	0.5925281283176589	0.00018249872296964204
0.0	0.5925384747034632	0.00013742951551884357
0.0	0.5926103413973776	0.00015915458252236102
0.0	0.5929340379848891	0.00015491678271373235
0.0	0.5931519290840548	0.0001569261392044547
0.0	0.5937273100840937	0.0001483187675880242
0.0	0.5941934565298782	0.00014727398594095026
0.0	0.594434072335164	0.0001644460037821565
0.0	0.594498545904961	0.00016220102667639907
0.0	0.5953626910976079	0.0001841906423837758
0.0	0.595834256568213	0.00018059675366872288
0.0	0.5958432685504762	0.00017763416242245447
0.0	0.595849508267835	0.00015832089842953329
0.0	0.596375396527267	0.00014687913139928375
0.0	0.5968204164538736	0.00016699992666739538
0.0	0.5970609207373542	0.0001584458343112152
0.0	0.5973918038131129	0.0001722643530421685
0.0	0.5976836327247452	0.00016767759235481575
0.0	0.5977493896740385	0.00013882430511089563
0.0	0.5978253193287618	0.00015697431154826865
0.0	0.5980944808021073	0.00017122522340171315
0.0	0.598813794929587	0.00015977818901925764
0.0	0.5998488254769087	0.00015590641426033638
0.0	0.6000082227929107	0.00016072122870166889
0.0	0.6000591735283096	0.00015438714179975575
0.0	0.6011885407454389	0.00015333477401727172
0.0	0.6013270685536549	0.0001581847031855092
0.0	0.6021986811294449	0.00018399514697592734
0.0	0.6023327406437549	0.00015983997402328404
0.0	0.6029482197509112	0.0001552675526686933
0.0	0.6035736982709689	0.0001684641749835515
0.0	0.6035770641779432	0.0001687993330012861
0.0	0.6037625429689748	0.0001496662834761793
0.0	0.6037864719208099	0.0001389339428297565
0.0	0.6040943560914195	0.00015327618862836294
0.0	0.6051224878650392	0.0001786380606606065
0.0	0.6058142953222408	0.00016590900644358641
0.0	0.606023815304426	0.00017014408558386758
0.0	0.6065432391956385	0.00014577677480556874
0.0	0.6071217619289716	0.00015470778370256372
0.0	0.607172698233423	0.00014309546959119488
0.0	0.6072408624890289	0.00016456266415553064
0.0	0.6077121859601097	0.00017824017720317103
0.0	0.6078566226015831	0.00015227712215542085
0.0	0.6086193328727988	0.0001577035013777238
0.0	0.6086324848352322	0.00017163835198645542
0.0	0.6086525756101268	0.0001703403736452814
0.0	0.6087166327285813	0.00016199199429993484
0.0	0.6122020837733757	0.0001628611962452578
0.0	0.613145712749584	0.00013465569115948142
0.0	0.6134524022996803	0.00015298450752219026
0.0	0.6137255119228009	0.00016134775838905243
0.0	0.6139247132188197	0.00015261484880879574
0.0	0.6140127753489759	0.0001471072882017136
0.0	0.6142814106016338	0.0001888655322534618
0.0	0.6150373038805069	0.0001829445714451305
0.0	0.6158583652372973	0.0001599327415376536
0.0	0.6159093666203294	0.00016552429126802612
0.0	0.6169755337589353	0.00016812728724099757
0.0	0.6170159057761251	0.0001660748280863771
0.0	0.6170920263152452	0.0001459688171065475
0.0	0.617138809481961	0.00016703570835527524
0.0	0.6172593457683798	0.00016164221068027098
0.0	0.6174152626767275	0.000181952259130158
0.0	0.617462662712754	0.00018315327321564163
0.0	0.6186407654640795	0.00015621293261285196
0.0	0.6187969093144238	0.00016806353742708846
0.0	0.6198912211634401	0.0001565742679423934
0.0	0.6202231334910383	0.00017788308363218849
0.0	0.6203926292525768	0.00016369383724267492
0.0	0.6205786210603021	0.00013985164140985074
0.0	0.6206579158621774	0.00016410217237820842
0.0	0.6207607085994572	0.00015473537613346915
0.0	0.6210103234224289	0.0001747851529731909
0.0	0.6210250732460557	0.0001786521774473775
0.0	0.621187414198082	0.0001700689189608309
0.0	0.6214295086677375	0.00017797490887240197
0.0	0.621505022783557	0.00018785125029448064
0.0	0.6216394185659373	0.00014635881881083646
0.0	0.621706813274381	0.00014340088105961658
0.0	0.6218632423287234	0.0001870674077516618
0.0	0.6221008402097069	0.00014896876449933032
0.0	0.6221613414185484	0.00014180362553519176
0.0	0.6221985771210155	0.00017357966664953732
0.0	0.622550355959494	0.00014019804470194203
0.0	0.6230348179797095	0.00016399292924818324
0.0	0.6237841788037589	0.0001711239671501823
0.0	0.6241040437823949	0.00015652040701939104
0.0	0.6243821106085283	0.00015665729366688087
0.0	0.6245141303114624	0.00016203242698926244
0.0	0.6254222055743963	0.00017425594821943386
0.0	0.6259169762505012	0.00017082668380095662
0.0	0.6261247549842177	0.0001759527122430315
0.0	0.6273539589243482	0.00015120832200485342
0.0	0.6282279108257367	0.00015134252338540536
0.0	0.6285437868356791	0.00015700772670713937
0.0	0.6285709105776526	0.00018509953029641454
0.0	0.628680607596359	0.00015380961965564543
0.0	0.6291429441214962	0.00018944977902004295
0.0	0.6302825961894122	0.00014257067969295753
0.0	0.6304702326921287	0.00012824810776960942
0.0	0.63105507988853	0.00014095259822165482
0.0	0.6312786715861759	0.0001649281989118351
0.0	0.6315203173193156	0.00016216827672160927
0.0	0.6320236478173784	0.00019034811246121605
0.0	0.6320593470998184	0.00016812756393208005
0.0	0.6321790631827585	0.00015891677969810398
0.0	0.6322245513918973	0.00017773876740975465
0.0	0.6323150327231482	0.00015603875502973882
0.0	0.6326181214792852	0.00017441231377969587
0.0	0.6327504278723431	0.0001635883833690846
0.0	0.6329261117679766	0.0001634140892436321
0.0	0.6335565610798355	0.00014802504386348392
0.0	0.6337465561808252	0.00018264017837819034
0.0	0.6338959326040158	0.00015825907376263465
0.0	0.6345130512305238	0.00017079063298370862
0.0	0.634848848869103	0.00017949545942931846
0.0	0.6349479031955507	0.0001666141887372394
0.0	0.6349703243440661	0.0001657541237145612
0.0	0.6350740539631314	0.0001547822691915769
0.0	0.6359439620593366	0.00015920392408208785
0.0	0.6360481798698674	0.00016715429459424717
0.0	0.6363302239901137	0.00015304221891294936
0.0	0.6364905668295705	0.00015078417220388594
0.0	0.6370159045482917	0.00015782528671202598
0.0	0.6371207265545804	0.00015134522544907049
0.0	0.63718443899863	0.0001661120305429457
0.0	0.6376350929136895	0.0001913570517314946
0.0	0.6376867421654456	0.00015144254383778522
0.0	0.6379025314431919	0.00016260185638723002
0.0	0.637965354440688	0.00016679292294205568
0.0	0.6379845614328	0.00017935482241118836
0.0	0.6385831758075946	0.00016343957720687242
0.0	0.6389008512481704	0.0001570216361775392
0.0	0.6390122590424847	0.00017470029344214785
0.0	0.6393310331408971	0.00015912199536331046
0.0	0.6393415995784437	0.00016739143025865905
0.0	0.640042591988419	0.00019558799509943154
0.0	0.6403100662609884	0.00016843049495385518
0.0	0.6407831566679051	0.00019544808238510704
0.0	0.6409493180701034	0.00017119953701688728
0.0	0.6409708249304691	0.00016804011804693797
0.0	0.6416299201910459	0.0001762880454588663
0.0	0.6420293517426875	0.00016253585865422566
0.0	0.6421329166243301	0.00019153568068810045
0.0	0.6422288121626643	0.00016012314856377673
0.0	0.6425931007397088	0.00017428432218180104
0.0	0.643098748833385	0.00018064768812760569
0.0	0.6441477904756593	0.00018786037431104815
0.0	0.6449242565444407	0.00017266116877775596
0.0	0.6454829689109666	0.00015322223991732988
0.0	0.6455265657536773	0.0001632106275046121
0.0	0.645659433751774	0.00017258093654126121
0.0	0.6466359745995441	0.00017744172747961601
0.0	0.6467917569430507	0.00018969888046034927
0.0	0.6469097329037781	0.00016879024948883304
0.0	0.6469711448615746	0.0001748772249796724
0.0	0.6473331526136824	0.00017995725917654826
0.0	0.6474457807231325	0.00016547505981648046
0.0	0.6476734438316829	0.0001649223324685286
0.0	0.647959816737834	0.00020006863466834045
0.0	0.6480299506876558	0.0001488226287182086
0.0	0.648151583476538	0.00019816682606614672
0.0	0.648356994551913	0.00016951281101871814
0.0	0.6483820470056635	0.0001562375339147538
0.0	0.64893340250511	0.00016159623190668343
0.0	0.6489565582992431	0.00015433599455714228
0.0	0.6493758292079981	0.0001936845424148052
0.0	0.6498729158258819	0.00020017102362064436
0.0	0.6498921870032969	0.00016575782204568626
0.0	0.6500688665023576	0.00015651137473263516
0.0	0.6509966571169927	0.00020507381746304263
0.0	0.651083939997017	0.00015378340901826026
0.0	0.651105682037025	0.0002038836003979012
0.0	0.651336196961608	0.00018503568696291402
0.0	0.6513509852578472	0.00015869789681249394
0.0	0.6523597335464153	0.0001893387093782633
0.0	0.6523959446245984	0.00016712187474644794
0.0	0.6524713612492643	0.0001922070414036652
0.0	0.652503022908904	0.00017413990503721544
0.0	0.6532727907914242	0.00015697417989874607
0.0	0.6539148169953485	0.00015872774676953784
0.0	0.6539173191620666	0.0001693066340394541
0.0	0.6547665479604384	0.000193983702234515
0.0	0.6552573690847174	0.00017193594820664573
0.0	0.6556920877975054	0.00018168779915090697
0.0	0.6560373260529131	0.00016824367447949853
0.0	0.6561715390673966	0.00017093185173420046
0.0	0.6569324122461343	0.00016417330474514737
0.0	0.6572399054005151	0.00017163524006401137
0.0	0.6573760051448622	0.00017531852580451933
0.0	0.65752583418904	0.00020264674578917161
0.0	0.6575301469626553	0.00013953203726187275
0.0	0.6583103340922725	0.00017384899335927528
0.0	0.6588609851475024	0.00016078573657675926
0.0	0.6593962440880777	0.00018508339401941185
0.0	0.6597411776815987	0.00017018161565075744
0.0	0.6606399445566672	0.00018031515832158619
0.0	0.6606948448504699	0.00019475254193516587
0.0	0.6609345228628896	0.00016751476934628311
0.0	0.6617071960106184	0.0001648538250285053
0.0	0.6620851699453206	0.00018448240082551324
0.0	0.6621915497124202	0.00018523691387323598
0.0	0.662526665541658	0.00017870294467076648
0.0	0.6628276451008535	0.00017045050192034846
0.0	0.6628440317070923	0.00016913971688570752
0.0	0.6628947300279727	0.00016895992841695607
0.0	0.6629034893423612	0.00017093143729717537
0.0	0.6635689052971345	0.0001794570786156828
0.0	0.6639724681913299	0.0001923675906466614
0.0	0.6641437096630386	0.00016476167984936978
0.0	0.6645501700617403	0.00020335373227943176
0.0	0.6650198813650047	0.0001684478994539242
0.0	0.6652708579691939	0.00018379876851283114
0.0	0.6660845835994503	0.00015237924103383963
0.0	0.6661168927886814	0.00017119144322336264
0.0	0.6663485372586835	0.00016316430496916585
0.0	0.6663489388869448	0.00014832082425070837
0.0	0.6666255645577168	0.00018102111851478765
0.0	0.6670235775970246	0.00017696351033845976
0.0	0.6679120132959832	0.00019319081081388683
0.0	0.6685881992671202	0.0001670258446916338
0.0	0.668776440840558	0.00017641409224422992
0.0	0.6688425438434852	0.0001855104829528679
0.0	0.6699280834198523	0.00021118681928369802
0.0	0.671174668551213	0.00016293494903260825
0.0	0.6715543948094054	0.0001753649969480854
0.0	0.6717478098877742	0.00019022156790059942
0.0	0.6719079116332145	0.00015392887273024396
0.0	0.6725700301118127	0.00016782422218746386
0.0	0.6725913571259496	0.0001778933487821844
0.0	0.6729461613125307	0.00018571941337100443
0.0	0.6730697202724374	0.00017082410267065039
0.0	0.6732732875455243	0.00019415287625540134
0.0	0.6733940483319549	0.00016901491015994927
0.0	0.6734643250886861	0.0001681154590142123
0.0	0.6736953599707738	0.00018993866055332163
0.0	0.6737876275253413	0.0001604389273192304
0.0	0.6744950500536379	0.00016594107017880446
0.0	0.674872910673957	0.00016259650814901816
0.0	0.6751921300498297	0.00016185210632628814
0.0	0.6755006306034759	0.0001588445955213585
0.0	0.6756203728904154	0.0001916049534596644
0.0	0.6763264187960667	0.0001759692590687314
0.0	0.6764499629203405	0.00017323575142681743
0.0	0.6764560690437365	0.00017560369482476219
0.0	0.6769072942906998	0.0001571717011829157
0.0	0.677113954847835	0.0001779710603995459
0.0	0.6776216859412578	0.00016820074282917412
0.0	0.678100204725306	0.00017090438856890908
0.0	0.6784621080998275	0.00016821328768781819
0.0	0.6795938194945991	0.00019187569445315404
0.0	0.679642372967826	0.00017808250626666673
0.0	0.6808078229571106	0.00018057705154361745
0.0	0.681041499327671	0.00017769274253489936
0.0	0.6813402492491416	0.0001803758516758241
0.0	0.6816296575911149	0.00017462934180962147
0.0	0.6835086991178436	0.0001603518566200582
0.0	0.6835479242470993	0.00016530545188445737
0.0	0.6840486353563434	0.0001918269110619267
0.0	0.6841659621778552	0.00017094601604939776
0.0	0.6845616677117216	0.00015931403712785813
0.0	0.6855483878634563	0.00017002658275345705
0.0	0.6858858578913791	0.0001736583890107301
0.0	0.6865374322074443	0.00017871805774389896
0.0	0.6874464144508617	0.00015493448071045142
0.0	0.6880925108716716	0.00016586660897342808
0.0	0.6887834381579983	0.0002024503535481565
0.0	0.6894113690912188	0.00018134855973776798
0.0	0.6894521647774532	0.00019955106620017527
0.0	0.6898745781036179	0.00018475074248515725
0.0	0.6900168256724654	0.00017051661518042882
0.0	0.6900261141545853	0.00018582143505214304
0.0	0.6914915235996566	0.00019331915473717835
0.0	0.6923153644710875	0.00019514211202415358
0.0	0.6936070811307478	0.00016367005896853417
0.0	0.6936985358390086	0.00020088470579765808
0.0	0.6950788747116439	0.00017393721540846647
0.0	0.6954346960512944	0.00020649740354161078
0.0	0.6958967737050846	0.00017617957205838576
0.0	0.6966537959408741	0.00020990378590484232
0.0	0.6975369730588954	0.00019066587993365035
0.0	0.6979042538954043	0.0001901131413148379
0.0	0.697925671838256	0.00017603020091663262
0.0	0.6979341270928703	0.0001866735376892197
0.0	0.6986962289650173	0.0001646366324522569
0.0	0.6987727345711735	0.0001757371654791542
0.0	0.6988958291244906	0.00019104235222948063
0.0	0.6990946255608889	0.00018645758921049572
0.0	0.6995716777788903	0.0001901682938958081
0.0	0.6997047212625096	0.00016756664308272427
0.0	0.7009724140413225	0.00018885886216917362
0.0	0.7012947977563638	0.0001755749613354501
0.0	0.7017414345492946	0.00019082631787342992
0.0	0.7023213593788522	0.00019481648519346578
0.0	0.7024832475279312	0.00018269534533532509
0.0	0.7025360825197939	0.00018280150133590748
0.0	0.7028484457224049	0.0001714606058906496
0.0	0.704528088548137	0.0001981836423503859
0.0	0.7045899320147057	0.00017819008377978479
0.0	0.7048768574660987	0.00018028570469504965
0.0	0.7049101117247497	0.00017429812061193074
0.0	0.7053973291648717	0.00016973667341792836
0.0	0.7063828257139069	0.0001846140828890387
0.0	0.7073724490064355	0.00017824901933469864
0.0	0.7076352256977779	0.00019893811845969533
0.0	0.7079732837169896	0.0001739658944810339
0.0	0.7085682291729838	0.00021095923060639545
0.0	0.7087333458898293	0.00019892407622905788
0.0	0.7089600825528991	0.0001744923803640723
0.0	0.7093867928561162	0.0001776757199769905
0.0	0.7107108297479383	0.00018311214821852884
0.0	0.7114803767636066	0.00018422907410066698
0.0	0.7115566364803986	0.00017508876213352375
0.0	0.711578580573238	0.00019899386678097865
0.0	0.7118355431136453	0.0001703833106274005
0.0	0.7119014287325844	0.00019246312796202894
0.0	0.7133080163895039	0.00018644401735624268
0.0	0.7141306018160414	0.00018737400109148405
0.0	0.7153382828091022	0.00018704899789336873
0.0	0.7154924503676586	0.00022129154038374156
0.0	0.7156723207946803	0.00017836311202566705
0.0	0.7166812677861782	0.00020606221989994636
0.0	0.7167627859963148	0.00020950357250987384
0.0	0.717210259126879	0.00018227669185988472
0.0	0.7181459768995733	0.0001784089832652338
0.0	0.7187346317638549	0.00017329988027178005
0.0	0.7188504820308261	0.0001988146705336562
0.0	0.7190112946102338	0.00020205391685426625
0.0	0.7199932555836005	0.0001823773236355723
0.0	0.7210256328921844	0.0002087950757385401
0.0	0.7210411582400319	0.0001832433296999948
0.0	0.7219504048766657	0.00016621886388265127
0.0	0.7230539815022449	0.0001813522097627656
0.0	0.72408264911832	0.0001724405208934553
0.0	0.7248497755346544	0.00018608686162354575
0.0	0.7257760767897905	0.0001830098169184664
0.0	0.7259039422240486	0.0001925947407892509
0.0	0.7259938257216476	0.0001739318077908593
0.0	0.7264962651063742	0.00018949522047484164
0.0	0.7276357815550963	0.00017875925824456222
0.0	0.7277057588254824	0.00020875629884121357
0.0	0.7277889768271755	0.000166094900887662
0.0	0.728257674753682	0.00016702068732087508
0.0	0.7285660380298242	0.0001946632193265605
0.0	0.7293564488124908	0.00017258197183045744
0.0	0.7294427990147274	0.00019986480879056177
0.0	0.7297308049873883	0.0002015109795023319
0.0	0.7300684491296124	0.00017848582071006448
0.0	0.7300809075688086	0.00018750483686967695
0.0	0.7311478571794274	0.00020512833560814938
0.0	0.7313238352942323	0.00018754763831961083
0.0	0.732625990036382	0.00017179866821790212
0.0	0.7329391201681522	0.0001921122488161628
0.0	0.7329405386323335	0.00021044743063153434
0.0	0.7332979243058606	0.00020147377991902127
0.0	0.7335848549748959	0.00018910208880282137
0.0	0.7338126436939927	0.00019144242256458326
0.0	0.7343255412741394	0.00017036632092586255
0.0	0.7343313592409271	0.00019522206151381544
0.0	0.7345022505429049	0.00018152497598584506
0.0	0.7345297929149375	0.00018951760771590534
0.0	0.7357382489145735	0.0001925431489225091
0.0	0.7363943905433972	0.00020048778106803607
0.0	0.736943086138846	0.00015996523094803422
0.0	0.7371284589141616	0.0001556444204396871
0.0	0.7377845067720861	0.0001752241430403615
0.0	0.738433744768394	0.00020201750786359238
0.0	0.7389024611824769	0.0001766697139532625
0.0	0.7389916623945112	0.00017718972809204576
0.0	0.7392527013846621	0.0001912385750938907
0.0	0.7394034630625366	0.0002000997789417606
0.0	0.7405177542391688	0.00017665625363856729
0.0	0.741537342988845	0.00019745650937316714
0.0	0.7420368705521508	0.00021864253314968207
0.0	0.7422529922680823	0.00017520387507268215
0.0	0.7433135326608312	0.00019534248591531554
0.0	0.7436866782131344	0.0001760262385863488
0.0	0.7443881007305171	0.00019077253330590036
0.0	0.7457353080372547	0.00019949209106445587
0.0	0.7463273402835404	0.00020059734458768258
0.0	0.7468762772452934	0.00023122058504465375
0.0	0.7473529102940741	0.00019708285981856152
0.0	0.7475197321399464	0.0001981597645808221
0.0	0.7477557308056624	0.0002074497845151161
0.0	0.74812558810332	0.00016924173592799548
0.0	0.7483139180932724	0.00019289431188566225
0.0	0.7484948618130184	0.00020597709586874692
0.0	0.7495531839989754	0.00023139835568571383
0.0	0.7497154146070953	0.00020240294471136105
0.0	0.7504592965478769	0.00019088221866224678
0.0	0.7505619652914844	0.00021961274671645527
0.0	0.7512380195079438	0.00017391668948393696
0.0	0.751324638142401	0.000230556167780331
0.0	0.7516465039370164	0.0001725075534347643
0.0	0.7524833147853625	0.0001865996446781495
0.0	0.7527387843118964	0.00021046920137228692
0.0	0.7546989440118482	0.0001862413453764903
0.0	0.761214316369849	0.000219534087436547
0.0	0.7617117067714233	0.00020973692428262542
0.0	0.7622064164190994	0.00020173046795581275
0.0	0.7626352828331061	0.00019095625318549543
0.0	0.7626613485980096	0.0001801654218141407
0.0	0.7645939282572745	0.00019555199779889575
0.0	0.7646479539612714	0.0001716285054998215
0.0	0.7648234514164842	0.00017954404002824029
0.0	0.7661011295854352	0.00019589494633310712
0.0	0.7678235880782344	0.00018369229146697661
0.0	0.7689454173778083	0.00019733386686579256
0.0	0.7700282784793545	0.00022653646150063908
0.0	0.7730278205484867	0.00021788773841815458
0.0	0.7733808538476298	0.0001767287774696578
0.0	0.7747770409715564	0.00019686274637400057
0.0	0.7757341686136647	0.00020397266377873984
0.0	0.7782239979702397	0.0002158862946291441
0.0	0.779900739923013	0.00022578334196523926
0.0	0.7815068830061285	0.00020952457070393257
0.0	0.7824578118164295	0.00020415804091838337
0.0	0.7834745216754114	0.00019927064762703323
0.0	0.7843091912074255	0.00020247737594267443
0.0	0.7844964252388857	0.0001923200810663387
0.0	0.784904216628211	0.00020441250522997586
0.0	0.7855827582843262	0.00017685669413982673
0.0	0.7859485553229129	0.00020760995068468623
0.0	0.786370061448154	0.0001994279850281787
0.0	0.7876689169108508	0.00021589112417443791
0.0	0.7891315945307747	0.00018579145118557123
0.0	0.7893568220204623	0.00017165989483848584
0.0	0.7900738706783782	0.0002101717742418375
0.0	0.7918413446656924	0.00022461270565592533
0.0	0.7933057711392191	0.00016879057756529262
0.0	0.793622499690187	0.00020583442396797898
0.0	0.795047566141164	0.00020619990575017073
0.0	0.7983858990123736	0.00021098584162951382
0.0	0.7992873551233712	0.00018086561867477306
0.0	0.7992960901274018	0.0002035232428148557
0.0	0.7995211241312271	0.00020801158434969116
0.0	0.8000599926879701	0.00018697874437789306
0.0	0.8012069398745507	0.0002041935231609981
0.0	0.8020459048987143	0.0001935505548111556
0.0	0.8036000173242877	0.00019947742186391762
0.0	0.805241152100852	0.00019660423159188604
0.0	0.8053972233369734	0.00023256573985090882
0.0	0.806872548076269	0.00020152745624812927
0.0	0.8071750133397235	0.00021528738473291432
0.0	0.807548859907461	0.00020568911771896357
0.0	0.807608865724504	0.00020139114238368295
0.0	0.8083869617540227	0.00019284034162280305
0.0	0.8092655257675356	0.0002137085444780748
0.0	0.8115696690324581	0.00019570626658716838
0.0	0.8118441831458199	0.00018984054724808958
0.0	0.8124964793601117	0.0002167045283765162
0.0	0.8130242548492754	0.00021409090834185603
0.0	0.8131310821002888	0.0002290791381320803
0.0	0.8153791891227549	0.00020012217026665804
0.0	0.8182993162955746	0.00020115100783453323
0.0	0.8190016655406462	0.00020181000179080518
0.0	0.8199285155779318	0.00020889018347535753
0.0	0.8203754932877474	0.00022366903794591119
0.0	0.8222575604703982	0.00020713628581432928
0.0	0.8235491993201858	0.00019762941236607645
0.0	0.8244643162289629	0.00020050524048190914
0.0	0.8319530519205497	0.00019770428284345218
0.0	0.8328777683281302	0.00021314221127560456
0.0	0.8332829342755705	0.00018888389080151758
0.0	0.8355540670620117	0.0001964420262098454
0.0	0.8375237831129216	0.00018579110900207281
0.0	0.8381419441976696	0.00022631946298065587
0.0	0.8392332139403802	0.00022694943128100838
0.0	0.8402657245725627	0.00021294008432157823
0.0	0.8409519639908607	0.00020186275718977694
0.0	0.8412610641299156	0.0002124196675488947
0.0	0.8457707065602991	0.00020948875078361822
0.0	0.8471440895432554	0.0002419113024933636
0.0	0.8476993935875221	0.00022540063826908025
0.0	0.84848214339174	0.00020938626527792397
0.0	0.8492515051820368	0.00021877952779603715
0.0	0.8495711544637774	0.00020110048802464054
0.0	0.8536034300130051	0.00020181425309298337
0.0	0.8564470252302336	0.0001929873583424864
0.0	0.8606313512679797	0.00021154364252845548
0.0	0.8634262223359935	0.00022560952487012882
0.0	0.8643739968213546	0.00021217525195478946
0.0	0.8648827515640101	0.00023067036271164955
0.0	0.865953653749054	0.0001838747635798881
0.0	0.872136983673921	0.00022614836654848028
0.0	0.8722116219556624	0.00023772507319475228
0.0	0.8743871003461812	0.0001945545996676257
0.0	0.8744063032142452	0.000206868217466677
0.0	0.8768846381489417	0.00024214980806511253
0.0	0.8781920845692184	0.00023924391807178842
0.0	0.8789202155017917	0.00021205444368551087
0.0	0.8792717895020027	0.0002340235190200978
0.0	0.883298677147728	0.00022573511285267503
0.0	0.8845163982834585	0.00021513367166830317
0.0	0.8847420884950892	0.0002446240032397137
0.0	0.8864522037565878	0.00019843407496947154
0.0	0.8873647746206955	0.0002344484665754987
0.0	0.8875870616047853	0.0002054134458000205
0.0	0.8926076338689453	0.00020651909836160633
0.0	0.8949395719722841	0.00021147617884246711
0.0	0.9012556105504874	0.0001953965412573837
0.0	0.9094313214070451	0.00021051000963936167
0.0	0.9106390106694551	0.00024209836473130486
0.0	0.9115795204141715	0.00021446516911284507
0.0	0.9124890478564087	0.00021008445310785986
0.0	0.9158498526471616	0.00022594127292336304
0.0	0.9171575305010105	0.0002602553588396312
0.0	0.9301891273164864	0.0002642341737380997
0.0	0.930764327214247	0.00022427296096269976
0.0	0.9308539081053724	0.00022429065709442275
0.0	0.934507872881382	0.00025977460916798363
0.0	0.9358876397180689	0.00019636533816435364
0.0	0.937320876469063	0.00023607265005498669
0.0	0.9404255083613584	0.0002521930102579733
0.0	0.9509878551158661	0.0002265090463310427
0.0	0.9518598327575635	0.00021324640326930215
0.0	0.956454320780223	0.0002385975702763371
0.0	0.9713150652115117	0.00024000419271505573
0.0	1.001827449689432	0.0002919284668172212
0.0	1.0037177342379717	0.00023023470088514227
0.0	1.0046911789360164	0.0002531966414922009
0.0	1.0150306623762804	0.0002337535435518775
0.0	1.0181426100765039	0.00024395864764177814
0.0	1.036566168932787	0.0002446077355339681
0.0	1.057163349739634	0.0002319239438110836
0.0	1.0789234131772685	0.00022572595636627426
1.0	-1.310526630311162	-0.0003828414046033047
1.0	0.14292348916779546	4.654567953542467e-05
1.0	0.1637881522536782	5.1160837168692135e-05
1.0	0.17080708232213548	4.694145535565571e-05
1.0	0.19079634682893853	6.237070187883446e-05
1.0	0.19905983609487649	5.8309961176179217e-05
1.0	0.20914407030921084	6.5897168225403e-05
1.0	0.22215831071855052	6.923468974508576e-05
1.0	0.2253354331346148	6.560462874064461e-05
1.0	0.23756196605231122	7.319877563212102e-05
1.0	0.23915917502372208	7.601803534752038e-05
1.0	0.24364354222701057	7.406166123647226e-05
1.0	0.24807429098716927	7.06408605989965e-05
1.0	0.25431310693993	7.938834746614584e-05
1.0	0.26297784713045613	7.456595502403817e-05
1.0	0.26763626786189704	7.588054561942247e-05
1.0	0.27265046189964853	8.581099635628148e-05
1.0	0.2808129800493918	7.34786998541447e-05
1.0	0.28524333164654475	9.08527423450126e-05
1.0	0.2875761294367053	8.421843897313376e-05
1.0	0.2878611401057609	8.828159719458555e-05
1.0	0.294145986560112	9.302764297451384e-05
1.0	0.2960106703958096	7.89299315007157e-05
1.0	0.2979322925169599	9.8982111974753e-05
1.0	0.2985163535652635	9.219692461197586e-05
1.0	0.3049105510909946	9.320938622490484e-05
1.0	0.3058236157632793	9.160166154546806e-05
1.0	0.3058236157632793	0.00010044172181019012
1.0	0.31130903101832547	9.952290530738633e-05
1.0	0.31209228475034945	9.049848875327125e-05
1.0	0.312169255116508	0.00010122599469999988
1.0	0.3125480643573219	8.925537274572843e-05
1.0	0.31699188107105947	9.687795987214764e-05
1.0	0.3177577684154121	9.732502649822971e-05
1.0	0.3208845821243416	9.443703688269113e-05
1.0	0.32557153647115666	0.00010344054677734877
1.0	0.3257291622919173	9.086069047212183e-05
1.0	0.3269202297324295	9.486873283216087e-05
1.0	0.32952726906659296	0.00010666266330324019
1.0	0.33322075661919964	0.00010662323497493321
1.0	0.33633863884589005	0.00010747196028841144
1.0	0.33658063929026916	9.940072355544222e-05
1.0	0.3385077452370733	0.00010490601545464883
1.0	0.3393676133041956	8.826221242461607e-05
1.0	0.34031704947500946	9.41364932401436e-05
1.0	0.341642321721242	0.00010060482733118264
1.0	0.34358444123947585	0.00010776494375394203
1.0	0.34676025795019805	0.00010545952441967958
1.0	0.34703377047609174	0.00010974613883242973
1.0	0.34883628135985223	0.0001104606660893073
1.0	0.3549355857070701	0.00010317590901636592
1.0	0.3560960995951823	8.620876098228113e-05
1.0	0.36044637529135265	0.00011062604525421777
1.0	0.3633716474839329	0.00011171332304422824
1.0	0.3643645124843798	0.00010986497492347157
1.0	0.36531702754879314	0.00011437727146145915
1.0	0.3656762689466547	0.00011486051974606756
1.0	0.3667138627091058	0.00011463350350671566
1.0	0.36890638070532544	0.00011452074436149426
1.0	0.37081313873338295	0.00010979341124433975
1.0	0.37122577805888307	0.00011323721727080862
1.0	0.37320014866316953	0.00011552468228976254
1.0	0.3744241257473554	0.00011578698285822351
1.0	0.37449797149121955	0.00011684747454558963
1.0	0.3745345178771544	0.00011581845091767377
1.0	0.3754593539863639	0.00010741883953922325
1.0	0.37780230851771235	0.0001226173074944111
1.0	0.3778151107422077	0.00012204553039472475
1.0	0.3778337207932634	0.00010507200766804751
1.0	0.3820406032677616	0.00010592989878824243
1.0	0.3830292346270974	0.00011632944008451914
1.0	0.38349431998072214	0.0001202543820132604
1.0	0.38524301500675023	0.00010434686873097541
1.0	0.38641858979224253	0.0001109773260367616
1.0	0.3871800240937239	0.0001226916649324639
1.0	0.38987680545798187	0.00012030846831666079
1.0	0.39029071756477884	0.00011921805211178687
1.0	0.3916231803136527	0.000106496895275175
1.0	0.3937491980344863	0.00011350633006740973
1.0	0.3940979566373678	0.00012338693421192016
1.0	0.394198462482357	0.00011964713879357969
1.0	0.39473246205472157	0.00012337963574802544
1.0	0.39494850464725184	0.00010853942475213662
1.0	0.3955775060128739	0.00012163682323206283
1.0	0.3982262382377292	0.00012193808707811316
1.0	0.3987112773527114	0.00011228868361812492
1.0	0.4010388611525999	0.00012280666571726952
1.0	0.4026501281373995	0.00012313416809962643
1.0	0.40316615946804524	0.000128786649461199
1.0	0.40453505954215063	0.00012408535706748538
1.0	0.4045608667326729	0.00012472349667534685
1.0	0.40550172475676716	0.00012253875554555117
1.0	0.40676792559110997	0.0001250864550570649
1.0	0.40944774697633585	0.00011828255370764617
1.0	0.41092403333129335	0.00012113234403695251
1.0	0.4113498379235615	0.0001160639035373381
1.0	0.411839856730455	0.0001288250046125022
1.0	0.4125385155811076	0.00012991290653835752
1.0	0.41588872080730077	0.00013112889377046508
1.0	0.4173823285028623	0.00012439445938610102
1.0	0.41755894898601753	0.00011181562510131492
1.0	0.41828877036892864	0.00011935179037136072
1.0	0.41885243573678105	0.00013382450737023672
1.0	0.4205864210135938	0.00012446134497747058
1.0	0.42077536643586955	0.00012548638392195823
1.0	0.42176076476968744	0.0001328265347327002
1.0	0.42192364401976534	0.00013100590760344025
1.0	0.42295856546469857	0.00012897040305535939
1.0	0.423761647990358	0.0001290229922242563
1.0	0.4254698479309884	0.00013197988836912013
1.0	0.42973202273012306	0.00013360404687306866
1.0	0.42973395500593253	0.0001329345915454178
1.0	0.4308094436724115	0.00013227303190116145
1.0	0.432212896651727	0.00012455717017168904
1.0	0.43360492232618647	0.0001343371943766982
1.0	0.4344748970445734	0.00012383538844750288
1.0	0.4353246968333957	0.00011827047188294781
1.0	0.43590864859175454	0.0001303767800648282
1.0	0.43650056939212856	0.00012271226710469071
1.0	0.43665666219197913	0.00013622978775172068
1.0	0.43692552253037237	0.00012422031108132685
1.0	0.43754102019940794	0.00013347859594480782
1.0	0.4377041766882924	0.00013217326456311225
1.0	0.438462281633096	0.0001333995123307088
1.0	0.4388351125260792	0.0001150081489958006
1.0	0.439656119883559	0.00011955398815222291
1.0	0.4414855405291751	0.00013767380630440543
1.0	0.4418181793344667	0.00012948459105280695
1.0	0.44185841301190365	0.00013628970066077302
1.0	0.4419053600774599	0.00013938616237164868
1.0	0.44207132693566464	0.00013316259605945641
1.0	0.4423201469083512	0.00012046121149457448
1.0	0.44283530664342496	0.00013389324413503483
1.0	0.4430181331893758	0.00013022112314706638
1.0	0.4449855509013816	0.00013124974107898483
1.0	0.4451294233584302	0.00012909298343825716
1.0	0.44716189387948346	0.00011351341560733195
1.0	0.451291761188134	0.0001060354869179835
1.0	0.4526174739451848	0.00013844480150236507
1.0	0.4540852172376675	0.00013674246617939907
1.0	0.45438278848762065	0.00012758896494514173
1.0	0.45455566023051663	0.00012884602813795427
1.0	0.4558237523844351	0.00013416081284562133
1.0	0.4563048185672563	0.00014636703286712474
1.0	0.4593581735872806	0.00014701615173289703
1.0	0.46082421294151815	0.0001443746112094988
1.0	0.46085904063167127	0.0001238296052394889
1.0	0.4613047342014487	0.00012580248564914687
1.0	0.46226273060909273	0.00012163392346642249
1.0	0.4624539780477037	0.00013244140666715003
1.0	0.4629389974650008	0.0001390822526760028
1.0	0.46384857627515363	0.00014783197248046276
1.0	0.46414541630031847	0.00012597471548612317
1.0	0.4644099574677029	0.0001412482547842011
1.0	0.46454102549469956	0.00014408104118071653
1.0	0.46517001832311017	0.00014231946659481752
1.0	0.46608542739450753	0.0001258699535700165
1.0	0.46821548800418183	0.00014557350602743612
1.0	0.4698211460740583	0.000144953486348556
1.0	0.4702251421654246	0.0001477402847930466
1.0	0.4711276239358286	0.00014085706605967597
1.0	0.47156561902083366	0.00014724201245273335
1.0	0.47230664296532765	0.00014530205685996477
1.0	0.47238489726185384	0.00014820555136145242
1.0	0.47330486165243946	0.00013639363606546007
1.0	0.4743554468272657	0.00014125485965770545
1.0	0.4769361545090758	0.00014762746823011394
1.0	0.47739478744612684	0.00014195075771727465
1.0	0.4774870706795016	0.00015065574126672368
1.0	0.4776600399389016	0.0001361850446491732
1.0	0.47941011766332975	0.00015258318695665705
1.0	0.47969203973330077	0.00015440298849573556
1.0	0.48082476838016985	0.00013943404145933525
1.0	0.4813662766597236	0.00013649474209325262
1.0	0.48301031577765763	0.00013094927381730018
1.0	0.4830774305316194	0.00014325909931781156
1.0	0.4832415900783058	0.00013880662245874947
1.0	0.4841452399556055	0.00013563470915273887
1.0	0.4847049310266547	0.00013715093680160395
1.0	0.4849474057000238	0.00013223367805521055
1.0	0.4854393006599709	0.00012846501023454818
1.0	0.48623378556948377	0.00011983383364142415
1.0	0.4867320719444319	0.00012564819897145063
1.0	0.48694695239923347	0.0001439741061310331
1.0	0.4871594028143379	0.00015499324573274524
1.0	0.4878739598075257	0.00014890708530407597
1.0	0.48865830220954004	0.00014648835496372203
1.0	0.4895862404450257	0.00014922862182723486
1.0	0.4902087695911158	0.00014290783518042423
1.0	0.4910165970571888	0.00013683874915993878
1.0	0.4918279535960838	0.0001242543081256904
1.0	0.49357651479226905	0.00013904781878934592
1.0	0.4946596582224639	0.00014980836452850406
1.0	0.49484173280318045	0.0001491595592200106
1.0	0.49631476327553475	0.00012766123796169036
1.0	0.49674804056456207	0.0001295603510534232
1.0	0.49703424120613443	0.00012554642302599927
1.0	0.4972708891405017	0.00014805195963408144
1.0	0.4976001510789626	0.00015211968552055244
1.0	0.49820718047572937	0.00014004843949858484
1.0	0.4987231000268135	0.00016326329845647904
1.0	0.4987317831707474	0.0001379413404500413
1.0	0.49939450635684646	0.00011634042306398325
1.0	0.49949806202124264	0.00013805169362673305
1.0	0.49977248119250406	0.0001430749405798213
1.0	0.5010463868340632	0.00013727191024019467
1.0	0.5019921003342429	0.00013358832461828082
1.0	0.5023807935363723	0.00013832026368923236
1.0	0.5036161995063154	0.00016036275401269123
1.0	0.5039081196230457	0.00015762312366290982
1.0	0.5040614728065255	0.0001239990301527919
1.0	0.5045355365423134	0.0001536195939115896
1.0	0.5046021367800848	0.0001390326495625585
1.0	0.5049581406720265	0.00015291016202843597
1.0	0.5057263681170531	0.00015778745504439293
1.0	0.505860727201862	0.00014630068916468873
1.0	0.505908214437431	0.0001502362853111159
1.0	0.5067277985962628	0.00015583819741073023
1.0	0.5077393540251489	0.0001301038316110207
1.0	0.5086085382309702	0.00015112922879286262
1.0	0.5094537892456994	0.00015523822642678697
1.0	0.5099652311358098	0.00013613030628533887
1.0	0.5115735715973795	0.00014970886929538003
1.0	0.5128170351604444	0.00014257145914520772
1.0	0.5143138591812199	0.00014154494600075428
1.0	0.5151401715133	0.00014896038472099222
1.0	0.5152460627186248	0.00015512034665553782
1.0	0.5158799945768459	0.00015205147073867718
1.0	0.5164994128631528	0.00014273435082577343
1.0	0.5167754191024144	0.00013287144461345058
1.0	0.5170151766741935	0.00013951527748899881
1.0	0.5175880926866876	0.0001438898801716019
1.0	0.517879250211648	0.0001569855221670104
1.0	0.5181650867788906	0.00014406224021956573
1.0	0.5193209689829539	0.0001555429599492529
1.0	0.519596717955055	0.00014428645237198054
1.0	0.5199011612375775	0.0001343499465929946
1.0	0.5202811371207932	0.00014022630782270108
1.0	0.5204114518563764	0.00016283406971406137
1.0	0.5205248165825834	0.00014980761108088298
1.0	0.5209981907845018	0.0001544032411625381
1.0	0.5220493465746477	0.00016003859267429556
1.0	0.5223426340084415	0.0001608795654679643
1.0	0.5233781566667943	0.0001620731154132027
1.0	0.5235848431202497	0.00015477682400502147
1.0	0.5239948815407803	0.00015465343447726058
1.0	0.5240224586097817	0.00015455815426337663
1.0	0.5241327299713578	0.0001502479782379558
1.0	0.5244855349760129	0.00014437552066980317
1.0	0.5247922691043587	0.00014590445454182205
1.0	0.5248675267930726	0.0001499789779498482
1.0	0.5260326415216077	0.00014355950819829025
1.0	0.5267464400317308	0.00014049283594971728
1.0	0.5267647055957817	0.00014373431112396984
1.0	0.5267971240625601	0.00016866398459485453
1.0	0.5279045872628516	0.0001473596676055823
1.0	0.5281660834244803	0.00016604316092481768
1.0	0.528696945313539	0.00014073650625844833
1.0	0.5290674929734118	0.0001502576939777274
1.0	0.529569845788372	0.00015124570224132582
1.0	0.529883493800949	0.00013729001837564422
1.0	0.5306449838309866	0.0001637061468003145
1.0	0.5306933759209422	0.0001516508727864869
1.0	0.5311867211813714	0.00014164514249140518
1.0	0.5316242127566109	0.00015469396619753338
1.0	0.5316784338346344	0.00012429056246025585
1.0	0.5328015949219052	0.00015399636442576975
1.0	0.5337042901039633	0.0001752685110005355
1.0	0.5345761294222361	0.0001635669869178378
1.0	0.5347852348308948	0.00016752749938493908
1.0	0.5351717029219347	0.00016281928346804984
1.0	0.5353966088527354	0.00014199157517270832
1.0	0.5359756897360877	0.00016874653513440817
1.0	0.536156047540089	0.00015971635434386375
1.0	0.5368118619455008	0.00015692418789830354
1.0	0.53755486155567	0.0001413802043288422
1.0	0.5381320859166363	0.00016938728171414624
1.0	0.5381388104625507	0.00016074870676394237
1.0	0.5381717050111549	0.00015215582978399546
1.0	0.5387090568221695	0.0001644431407130391
1.0	0.5387270685006051	0.00016696430529043654
1.0	0.5387506708735148	0.00016136115255869373
1.0	0.5389757635868807	0.00014168759795239117
1.0	0.541427270043358	0.00016621267793321757
1.0	0.5419056586362955	0.00014786799453781106
1.0	0.5422461407057204	0.0001495064475768377
1.0	0.5423277017316644	0.00014388989864818553
1.0	0.5428689781026335	0.00016972208847495517
1.0	0.5430340003079585	0.00015431696761759972
1.0	0.5438255548361626	0.0001701004134894446
1.0	0.5439081441485002	0.00014881206331938162
1.0	0.5449376971613623	0.0001515357370513462
1.0	0.5456703290317141	0.00014986789135395214
1.0	0.5457305613304537	0.00016854216437495084
1.0	0.5461910214472893	0.00014134192548758757
1.0	0.5462977050374339	0.00013844371613777907
1.0	0.5463073009367041	0.00013600487004468783
1.0	0.5468478786978468	0.0001422210964500589
1.0	0.5471193843279765	0.00015037697127374822
1.0	0.5473766322356847	0.00016565271902653836
1.0	0.5474086226961102	0.00013748715381543068
1.0	0.5477778188748856	0.00017633786096097733
1.0	0.548365551857863	0.00015056522520714717
1.0	0.5486222183645043	0.00015324234349497372
1.0	0.5486628252311406	0.00016855228353092314
1.0	0.5496385618480105	0.00017911476144958868
1.0	0.5514849855038149	0.00016161360182779443
1.0	0.5529390350331137	0.0001624593292065073
1.0	0.5530900708427317	0.00015533121054456958
1.0	0.5531237459097518	0.00013377314333857737
1.0	0.5534566189616699	0.00015473815127082653
1.0	0.5537434149774922	0.00013466038588813757
1.0	0.5537644088662387	0.00016601613042392283
1.0	0.5540912597577115	0.00017013979461039325
1.0	0.5551235256653902	0.00015319591152067633
1.0	0.5560917205877306	0.00014522598574914027
1.0	0.5566774208352161	0.00014979854410393967
1.0	0.5587733549530931	0.00016984246600228975
1.0	0.5597422833944211	0.0001476076531659581
1.0	0.5599314628000269	0.00016917902674677056
1.0	0.5600648949273218	0.0001806610251388493
1.0	0.5603383759803109	0.0001456898252295793
1.0	0.5625688132556255	0.0001366419403249171
1.0	0.5631344591988937	0.0001582933149107192
1.0	0.5631506815711224	0.0001718947593253859
1.0	0.5633474755213532	0.00017724520486887515
1.0	0.5640352448635455	0.00014907860730767648
1.0	0.564817266443425	0.00015251261714392095
1.0	0.5654634447801906	0.0001580110792652558
1.0	0.5655643359412361	0.00016929571422687325
1.0	0.5655744850679839	0.00015601000674116938
1.0	0.5668949007340904	0.00016541244662419735
1.0	0.567611947434081	0.00017072866945757226
1.0	0.5679955754258985	0.00016920294884276526
1.0	0.5685100726612066	0.0001528866790630349
1.0	0.5705411625322588	0.00017548787094141946
1.0	0.5714706567637775	0.00016074790422723132
1.0	0.571751476064728	0.00016766234247324668
1.0	0.5725032418431245	0.00015375192025096534
1.0	0.5727189280045439	0.00015514837390705218
1.0	0.5727884306924909	0.00017528543658674092
1.0	0.5732740734486163	0.00015871866506808144
1.0	0.5732845243270912	0.00014995823695319933
1.0	0.5744679972221107	0.00017259747995755994
1.0	0.5745790438474916	0.00015660764938982738
1.0	0.5747277589499832	0.00017773736600777427
1.0	0.575763571768377	0.00016291073507803788
1.0	0.5758376096566652	0.00017905925465539515
1.0	0.5759297992611813	0.0001808036859165188
1.0	0.5765755080787337	0.000163325325057635
1.0	0.577026356651804	0.00016166649647245766
1.0	0.5770987898185035	0.00017014595343864877
1.0	0.5779271547091721	0.00016060239000548077
1.0	0.5789209007448439	0.00018798535709225388
1.0	0.579191569428595	0.00015089744177344908
1.0	0.579934975133694	0.00017225265316615714
1.0	0.5827408325921098	0.00014434526243619895
1.0	0.5834958138075759	0.00015710939225846372
1.0	0.5836292729792031	0.00016983765793386155
1.0	0.5836617495757851	0.00015243761066763368
1.0	0.5840906560558489	0.00014500910756662011
1.0	0.584729160364598	0.00017439673667065848
1.0	0.5855040345549877	0.00015149054717072293
1.0	0.5862832430111492	0.00015480668602644342
1.0	0.5864741084257575	0.00017716458051018146
1.0	0.5866264604667495	0.00018558301105899773
1.0	0.5866668748130475	0.00017813270308966828
1.0	0.586726702619938	0.00014786960170191636
1.0	0.5879720894342381	0.0001665964812637005
1.0	0.5881573178866453	0.00018355384582562483
1.0	0.5890832460480668	0.00018006878776435022
1.0	0.5898407955092971	0.00016976611091984307
1.0	0.5899430540424969	0.00015417891006662431
1.0	0.5902678374031017	0.00018530863193363717
1.0	0.5904746575376896	0.00018144843381591943
1.0	0.5921027853421418	0.0001446825768427101
1.0	0.5923926455389272	0.00014408710310311675
1.0	0.5930109889063238	0.0001870111783767144
1.0	0.5934442126798503	0.0001550216839464617
1.0	0.5935608398620752	0.00015139923949299876
1.0	0.5956673008251313	0.00015745313715983153
1.0	0.5959595604651614	0.00018831252832663051
1.0	0.5960895775535271	0.00015606356596854922
1.0	0.5969226230416509	0.00018433154195954263
1.0	0.5970327627347563	0.00015117182202048417
1.0	0.5980050411543473	0.00016439003981833902
1.0	0.5996318621476961	0.00018808957875621863
1.0	0.5997796244478341	0.0001660661846005961
1.0	0.5999905683585061	0.00017744563604537208
1.0	0.6000113790984016	0.0001563306255922561
1.0	0.6000262676725663	0.00015718526291338538
1.0	0.6006802758752096	0.00018441924772472424
1.0	0.6008026992060543	0.0001833841498589872
1.0	0.6018138375701821	0.00018682517378231447
1.0	0.6018474893138616	0.00017060627277199145
1.0	0.602415415001166	0.00017452419932855595
1.0	0.603495396222822	0.00016321138000115348
1.0	0.6035918868358235	0.00015833531411960618
1.0	0.6044912443836704	0.00017912726240174547
1.0	0.6050278216954494	0.00015641205057894268
1.0	0.6051731775826967	0.00014243940632601202
1.0	0.6056348387823004	0.00016224045295802354
1.0	0.6073885549551405	0.0001844674286767754
1.0	0.6074354428724239	0.00018607736671362416
1.0	0.6079871679086724	0.0001636125428002208
1.0	0.608952280501509	0.0001750655255041693
1.0	0.6095865361310344	0.0001866112198109422
1.0	0.6105513054975888	0.00016970162560204732
1.0	0.6105513054975888	0.0001843841756887949
1.0	0.6107740351389672	0.00018757300836420678
1.0	0.6115383543900983	0.00016574306083657521
1.0	0.611862045699373	0.0001803245084700605
1.0	0.6122661094424668	0.00018325542427224766
1.0	0.6137426940583194	0.00019093713986227036
1.0	0.6144326444888972	0.0001888091657708532
1.0	0.6145199167838339	0.0001907789919175166
1.0	0.6152193091112581	0.00017000602829460518
1.0	0.6160794414561691	0.00017966919692809582
1.0	0.616155910375222	0.0001758823560149439
1.0	0.6162597005793138	0.00017824207616406164
1.0	0.6163054609038547	0.00017063042605815668
1.0	0.6163445901199224	0.0001796706654696779
1.0	0.6163840908049111	0.00016099513955148456
1.0	0.6179046951885842	0.00019169297606830643
1.0	0.6179692553919952	0.000176135137444544
1.0	0.6185648030239662	0.00019842798501306508
1.0	0.6194382148232606	0.00018750180771852753
1.0	0.6195388560771665	0.00015038545829197924
1.0	0.6219969357672315	0.0001691651735020787
1.0	0.6225984981034806	0.00017345221327992851
1.0	0.6230966430435925	0.00018321928832644929
1.0	0.6235413020208271	0.00017874385992551175
1.0	0.6243516436936698	0.00017668471406020114
1.0	0.6244035056581866	0.00019255021354697927
1.0	0.6245141303114624	0.0001908575808194367
1.0	0.625293868433052	0.0001608992503686
1.0	0.6271354642741852	0.00019176493668233998
1.0	0.627349363049327	0.00017237524416494952
1.0	0.6278316865878689	0.00018547378756096132
1.0	0.6278860010919448	0.00018666439729230215
1.0	0.6283038282914349	0.00016950683419797026
1.0	0.6285109967825757	0.00015011029106219034
1.0	0.6291871306711192	0.00017252081828498912
1.0	0.6294424209702071	0.00017786913362477229
1.0	0.630110831903852	0.00018331487519364595
1.0	0.63114780002731	0.00018865284527309778
1.0	0.6311595186387953	0.00015822715748244846
1.0	0.6314636469399231	0.00017304362117279823
1.0	0.6317088802093359	0.00019941045301191074
1.0	0.6324576196053785	0.000161039928906894
1.0	0.6325925953626683	0.00019690517626543623
1.0	0.6335960455167402	0.00019435353186756084
1.0	0.634503651234449	0.0001962175920637789
1.0	0.6354730966237208	0.00017521115097240544
1.0	0.6362861033409574	0.00017727500210637013
1.0	0.637038463701495	0.00018149941972854563
1.0	0.6370741447923364	0.00018706672310306617
1.0	0.6372662348318535	0.00016277740146612309
1.0	0.6372836897471819	0.00019165324234833193
1.0	0.6382011470079623	0.0001805168772056815
1.0	0.6398124827368424	0.00018557380555042822
1.0	0.6398323945882887	0.00018395819479714618
1.0	0.6399600840109799	0.00019087596107836738
1.0	0.6400858329299526	0.0001646515062904133
1.0	0.640561978322285	0.0001896068755916692
1.0	0.640794619863218	0.00016720681855678974
1.0	0.6415328138704399	0.00019238477085948443
1.0	0.6415615708498333	0.00018503623305383247
1.0	0.6420082451168077	0.00019966173701133796
1.0	0.6420167908017804	0.00017643888475504343
1.0	0.6427224197353445	0.00016399432777643432
1.0	0.643285959035236	0.00019342476884992178
1.0	0.6434205852002376	0.00016008056331001788
1.0	0.6436113290755189	0.00015573874655410252
1.0	0.6449278407708541	0.0001812594783168987
1.0	0.6463786852616656	0.0001756387549895981
1.0	0.6470548624784435	0.0001631624130559914
1.0	0.6473212583930037	0.00020414765783960384
1.0	0.6489721482490398	0.00016990959424480686
1.0	0.6489994167639567	0.0001960099633582322
1.0	0.6492782956807419	0.0001738426629050603
1.0	0.6496136896828254	0.0001984546421135178
1.0	0.6498807063930497	0.00019114042122754936
1.0	0.6499035298108392	0.00016555816831923648
1.0	0.6512813705843903	0.00017290204374817116
1.0	0.6522682521709783	0.00018372057489388755
1.0	0.6527504048269686	0.00018636584410816146
1.0	0.65348577203182	0.00021104791790327695
1.0	0.653644495504361	0.0001811462533799071
1.0	0.6539128512591119	0.00020866994830842262
1.0	0.655115463589397	0.00019602790785652283
1.0	0.6552874661352874	0.00016000920295177037
1.0	0.6555980131551533	0.00019056071468570191
1.0	0.655620344065376	0.00019092006615167105
1.0	0.6559275974696267	0.00018787657584431856
1.0	0.6563485824743206	0.0001863527315931693
1.0	0.6563890981444752	0.00018748716830858738
1.0	0.6575598997657324	0.0001739665597147556
1.0	0.6577282842038448	0.00018272472156525405
1.0	0.6577691178790749	0.0001968162476274604
1.0	0.6583142943949054	0.000186654667539205
1.0	0.659292120932957	0.0001536493744247706
1.0	0.6593245221615001	0.00019273354835079638
1.0	0.6593614535611103	0.00017529827209949544
1.0	0.6593781462089968	0.00019986916495871087
1.0	0.6596131785601386	0.00018677700376349936
1.0	0.6605514097916868	0.000193855459426901
1.0	0.6608737672766201	0.00017277168068909803
1.0	0.6616280252017392	0.00019368555699098144
1.0	0.6619840551407302	0.00017145195907509233
1.0	0.6630604348905275	0.0001692493715241115
1.0	0.6633949548725318	0.00014594432320173245
1.0	0.6634521717477831	0.0001780018546649029
1.0	0.6636459242085158	0.00017764910915382288
1.0	0.6639972886985811	0.00016573167211823378
1.0	0.6645330823412701	0.00015984643173044678
1.0	0.6648170808816466	0.00017545723628141938
1.0	0.6661046559218589	0.00019997510258684364
1.0	0.6661647502784842	0.00016695692693984867
1.0	0.6664100590484944	0.0001974577554406697
1.0	0.6664708247742097	0.00019346300972221693
1.0	0.6664930031459181	0.00018798962598388423
1.0	0.6684644898773434	0.00017454736730065576
1.0	0.6689333143377684	0.00018676067457856673
1.0	0.6690984365284498	0.00017890215731535488
1.0	0.6694934936078688	0.00017933519015704658
1.0	0.6706076045545472	0.00020179612563457725
1.0	0.6707423370290607	0.00018175702940247923
1.0	0.6709653999535572	0.0001994073525758265
1.0	0.6709797441155988	0.00018950318281623648
1.0	0.6713028941608696	0.00019771048337622233
1.0	0.6714371981445955	0.00018258379915506281
1.0	0.6714906974175826	0.00016469408660789098
1.0	0.6718632737015992	0.0001958131262492466
1.0	0.6718888455425317	0.00015668565515028197
1.0	0.6721453843190538	0.00017541431340350216
1.0	0.6726149045654022	0.0001866474315028772
1.0	0.673724658631061	0.00020081739592826372
1.0	0.6744865005702734	0.00018631595766735681
1.0	0.6745319065100044	0.00018380144552793338
1.0	0.6746366639701662	0.00017718962348360566
1.0	0.6746809811099002	0.00019845543645723686
1.0	0.6750634455275646	0.0001949931767466541
1.0	0.6754097489680161	0.0002095027387737122
1.0	0.6756749056364644	0.00020193588761154046
1.0	0.6762723551849278	0.00020762073393255342
1.0	0.676920416648372	0.00018935143737030895
1.0	0.6769235862680013	0.00020308909198941497
1.0	0.6775885162012458	0.00019274242891277905
1.0	0.6785133301844497	0.00020029832809988042
1.0	0.6786920904930458	0.0002046525860396619
1.0	0.6803973326989134	0.00017861242014175196
1.0	0.6813446578370463	0.00017979801940812217
1.0	0.6814552194295368	0.00020233389011931847
1.0	0.6823446150410382	0.00022247225781826197
1.0	0.682451190912908	0.00019575379431439484
1.0	0.6830641744730334	0.00020311305662130272
1.0	0.6834275049634422	0.0001837534469657717
1.0	0.6838837683642397	0.00018608990313369396
1.0	0.6840296851610614	0.0001914045290007574
1.0	0.684602851615835	0.00015982923202698213
1.0	0.6846929755837798	0.00020864029638113468
1.0	0.68507452239934	0.00018936738479534732
1.0	0.6852821300483428	0.0001809419482627154
1.0	0.6852831414204538	0.0001814471864153237
1.0	0.6860196594878841	0.0001772144850082356
1.0	0.687636148057244	0.00020755469094279675
1.0	0.6880127886149999	0.000217042507629767
1.0	0.6883670681264035	0.0002175869489752923
1.0	0.6884511038841602	0.0001897144705145479
1.0	0.6891189683721659	0.0001898999470674121
1.0	0.6923001917598268	0.0001893115992972206
1.0	0.6927001761356403	0.00019721604942752441
1.0	0.6927192966667015	0.0001654708999449945
1.0	0.6933059879020761	0.000187450826713125
1.0	0.6957332687918012	0.00019231822740501726
1.0	0.6963160457037929	0.00018102571094011951
1.0	0.6971261340228394	0.00021427609777507626
1.0	0.6982046045692297	0.00016541987545322997
1.0	0.700517538884053	0.00021237980614904285
1.0	0.7005642852005577	0.00017455118474742523
1.0	0.7020501849927887	0.0001589408385048936
1.0	0.7039975155321913	0.00021147224717126358
1.0	0.705375283468237	0.00020058528769107328
1.0	0.7055706215092319	0.00018306800989480624
1.0	0.705810480776477	0.00023006933400755792
1.0	0.7069291187786877	0.00021937131065218775
1.0	0.7077276219926988	0.00022479195444407207
1.0	0.7079199683011939	0.00021065450474577153
1.0	0.7093159677282801	0.00021260098458530298
1.0	0.7096042089894121	0.0001923105574800517
1.0	0.7123361589493649	0.00020136716395168053
1.0	0.7135265164848295	0.00016901727497721505
1.0	0.7140198468669101	0.00018241042869976222
1.0	0.7142245447672236	0.00020011741213432155
1.0	0.7155834421568745	0.0002182319933170748
1.0	0.7157172695576463	0.0002104828535317491
1.0	0.7163346267313974	0.00020751768961909287
1.0	0.7165290651329299	0.0001938070725341247
1.0	0.7168671256083085	0.00019062804857093545
1.0	0.7178753877642495	0.00019983094386010597
1.0	0.7180412020992064	0.00019637289560037416
1.0	0.7192689176054414	0.00021232260276599527
1.0	0.7194260481270761	0.00019541759256044017
1.0	0.7198910838196022	0.0002232795264063862
1.0	0.721065408318051	0.00019938222351985067
1.0	0.7211664634554976	0.00018707230585930345
1.0	0.7212911983237935	0.00019425247715505324
1.0	0.7227205309635887	0.00017842783479244935
1.0	0.7240101173173105	0.0001743050250792759
1.0	0.7248158474229016	0.00016161969022190022
1.0	0.7250889743952925	0.00018434052071185882
1.0	0.7256049456045888	0.00020842629966708365
1.0	0.725915894147011	0.00022273502025056365
1.0	0.7261067898271204	0.00019081215512350828
1.0	0.726749610421542	0.00021870183536579563
1.0	0.7268326399083352	0.00022008049298771984
1.0	0.7270247634808359	0.00021765982261170893
1.0	0.7270644105349993	0.00017516973699397345
1.0	0.727264298890223	0.00016887464123783717
1.0	0.7276162187830056	0.00018805699453311526
1.0	0.7276713872458573	0.00017143122305426328
1.0	0.7278116119550546	0.00019896449557734973
1.0	0.727892257734656	0.00022886831356775641
1.0	0.7286684351431355	0.00022660169102597637
1.0	0.731540708978453	0.00019518803978748058
1.0	0.7326039485442252	0.0002036559882926524
1.0	0.7334726036653656	0.00021549260145099813
1.0	0.7334888778026885	0.00022184324246788818
1.0	0.7335090604312496	0.00021335523110448573
1.0	0.7342013415155431	0.00022155936183719952
1.0	0.7342806994138878	0.00017047820749604398
1.0	0.7352842663210792	0.00021345204991603554
1.0	0.7352908664180664	0.00018426440253423227
1.0	0.7365086456777061	0.00017862338761324642
1.0	0.7365238754820269	0.00022543238032532212
1.0	0.7365967711105597	0.00018773865846902064
1.0	0.7368588238467086	0.00023549497488444332
1.0	0.7380230203879214	0.00020862280449489713
1.0	0.7387470016806961	0.00019718691642497043
1.0	0.7393094249709183	0.00018363028380677577
1.0	0.7396778382309744	0.00019232622305165035
1.0	0.7444964311533395	0.00018890751003009323
1.0	0.7445035001920248	0.00021227955125789684
1.0	0.7445366380694818	0.00019054602810114748
1.0	0.7447984777638683	0.00020555414166993633
1.0	0.7451765255691037	0.00020961755370101616
1.0	0.745278631815703	0.0002022910874027417
1.0	0.745984842847431	0.00020241415808829453
1.0	0.7461608423079417	0.00022062074671586323
1.0	0.7473743838165082	0.0002096335819480716
1.0	0.748067609911069	0.00021575877969200066
1.0	0.7485870737660552	0.00020415369470348622
1.0	0.7495334071848102	0.00020779045156328006
1.0	0.7503110045146899	0.000225906332224731
1.0	0.7515247052934196	0.0001911732053746521
1.0	0.7530516398521506	0.00021483946119445638
1.0	0.7532179481312353	0.00021467780334097567
1.0	0.7534315580666135	0.00021214126760483865
1.0	0.755370962787335	0.00021652042863427577
1.0	0.7558001881973637	0.0001952243544467156
1.0	0.7560429694707697	0.00017103720760413264
1.0	0.7565238091546602	0.00022090761821583972
1.0	0.7570580068236313	0.00020269349861825445
1.0	0.7580534599614664	0.00016896040565960333
1.0	0.7620951667378126	0.00020493165686587787
1.0	0.7635273713373266	0.00021634061175279876
1.0	0.7643683757941818	0.0002142418206485002
1.0	0.7647168946192118	0.0002129468837806632
1.0	0.7683805817911131	0.00020201102216888388
1.0	0.7684009778079398	0.00020906305896380462
1.0	0.7688943040313595	0.00020693801259218805
1.0	0.7692736637666044	0.00018045276112758652
1.0	0.771140674876552	0.0001863015741392335
1.0	0.7713157210556574	0.0001892096634655352
1.0	0.7716110075162648	0.00020996801298268537
1.0	0.7723650461314567	0.00020134344936726637
1.0	0.7731659979150721	0.00018738900897507884
1.0	0.7749033323065729	0.00018576539492371326
1.0	0.777410170545356	0.00020111017193788627
1.0	0.78324629247594	0.00019833577188249675
1.0	0.7846719754841643	0.00018783411460108842
1.0	0.784901136608722	0.00022247949011991008
1.0	0.7871270666266454	0.0002149952055370717
1.0	0.7874546570175678	0.00020576873434210267
1.0	0.7892145732884784	0.00022211622813343894
1.0	0.7896640641109086	0.00020862568631419706
1.0	0.7911218412681739	0.00019277306483572116
1.0	0.792657344088171	0.00018655239398489507
1.0	0.793218416964072	0.00020279276587201135
1.0	0.7950757785080294	0.00019868722066144142
1.0	0.8004462582192597	0.00019713473262132283
1.0	0.8007092760980599	0.00021599311199813976
1.0	0.8019549612667692	0.0002294531592449858
1.0	0.8023806222812975	0.00022826061105466462
1.0	0.8040508943894422	0.00018470274685218475
1.0	0.8050707764200551	0.00023996052286529498
1.0	0.8121742815711752	0.00020737913393195173
1.0	0.8150461879932864	0.00020470648170065604
1.0	0.8199886428859098	0.00020734603625873938
1.0	0.8281764178626748	0.0002421175151019728
1.0	0.8286495355233359	0.00021897824991864862
1.0	0.8291996206750225	0.00020970775128142157
1.0	0.8304423869975301	0.0002108566511261991
1.0	0.8305007390689363	0.00024736976647390913
1.0	0.8311200377204662	0.00023017090532515602
1.0	0.8336358075171887	0.00021233553136515567
1.0	0.8347015267359846	0.0002513412776161376
1.0	0.8380083199970509	0.00019721259040023185
1.0	0.8406907588936746	0.0001889109581185945
1.0	0.8411003249576567	0.00017804521972656856
1.0	0.8411344797545768	0.0002561409586944553
1.0	0.8461070614566635	0.0002587490459399479
1.0	0.8496932580210235	0.00023643208713257317
1.0	0.8591209797984553	0.00020715930632074814
1.0	0.8613627749554726	0.0002380276175879437
1.0	0.8657654884532244	0.0002553192408914096
1.0	0.8692470296841093	0.0001988031348332724
1.0	0.8771839772067904	0.00021924417416792848
1.0	0.8939173402164993	0.0002646838801550554
1.0	0.8942343892244835	0.00021402057776393475
1.0	0.9017781668827339	0.00020475053490144312
1.0	0.9065119573933713	0.00022571317711284986
1.0	0.911386600364965	0.00020729078728025136
1.0	0.9159773760687603	0.0002437507658850913
1.0	0.9257952682825713	0.0002765128790157513
1.0	0.9295170592193254	0.0002600942371899922
1.0	0.9326991428078861	0.00022894695476029171
1.0	0.9393028792184974	0.00024149130030989992
1.0	0.95112547978388	0.00024099121755242852
1.0	0.9583522155699691	0.00025599498874452164
1.0	0.9630980210780334	0.00023916806320994712
1.0	0.996369797047107	0.00023523796143014192
