# Supplementary material for: Unified AI framework to uncover deep interrelationships between gene expression and Alzheimer’s disease neuropathologies
Source: Nat Commun. 2021 Sep 10;12:5369. doi: 10.1038/s41467-021-25680-7 (PMC8433314; doi:10.1038/s41467-021-25680-7)
Supplement: Supplementary file 11 — Source Data [file 41467_2021_25680_MOESM11_ESM.zip › sourcedata/5d_gene_vs_IG_CMTM4.csv]

sex_m	gene_expression	gene_IG_score
0.0	-0.08353794297673722	-1.2608692728716451e-05
0.0	-0.0021163635296564953	-3.006352238235954e-07
0.0	0.04344496697294653	6.771222406288955e-06
0.0	0.10411454815691007	1.543628606594518e-05
0.0	0.12869084010938392	1.9363472183598852e-05
0.0	0.13153980874478827	1.5899172776425574e-05
0.0	0.13541684941899224	1.8715761420924015e-05
0.0	0.1440145348613307	2.0643425380911934e-05
0.0	0.15549531183920184	2.1898157418751116e-05
0.0	0.1593408983214239	2.423511437625992e-05
0.0	0.16486356480802722	2.4110153896332674e-05
0.0	0.16931325312718776	2.6164565212281213e-05
0.0	0.1788778468092831	2.477109010118152e-05
0.0	0.18820502049333082	2.517852052781106e-05
0.0	0.19421136620978302	3.262310164747301e-05
0.0	0.19993547536576056	2.973972566804971e-05
0.0	0.2053958059713331	2.7911942020745224e-05
0.0	0.21217074670440605	2.8796430114518746e-05
0.0	0.21271761446907056	3.284085787991597e-05
0.0	0.21622174617823742	3.201001206258462e-05
0.0	0.22787565202025634	3.229724295620962e-05
0.0	0.23557702789282003	3.217463444702147e-05
0.0	0.23684126241933312	3.2942166559458273e-05
0.0	0.2395963064944313	3.811367670057368e-05
0.0	0.24152795807695937	3.3482412815916503e-05
0.0	0.24408882696759437	3.559871952287533e-05
0.0	0.24947217113063275	3.427889682267779e-05
0.0	0.25707464604897645	4.233084612554637e-05
0.0	0.2587257391638785	3.744361263105189e-05
0.0	0.26241176641837877	3.2654008303531734e-05
0.0	0.26655859737258325	4.350961076307749e-05
0.0	0.27007290851743543	4.089327116297626e-05
0.0	0.27034232337079017	3.3293421315560017e-05
0.0	0.2708830961644404	3.545466025474646e-05
0.0	0.2716130269462259	3.502040569444415e-05
0.0	0.2735752010010897	4.512121630229515e-05
0.0	0.2738805753084167	4.088334855004827e-05
0.0	0.2740504185526877	3.681857155091211e-05
0.0	0.2744840193818472	3.989924802861895e-05
0.0	0.27501376885426876	4.199793816624378e-05
0.0	0.27518564698054987	4.002133256299916e-05
0.0	0.2775252035682356	4.1822455924234266e-05
0.0	0.27770872916257006	3.716941617172037e-05
0.0	0.27924992353815226	4.0163398729903216e-05
0.0	0.27990851360531455	3.8358242268318194e-05
0.0	0.28086051152450325	4.1508714201788506e-05
0.0	0.28437098062099747	4.666379207693177e-05
0.0	0.2860554045813163	4.070153249065446e-05
0.0	0.28715656355409197	4.084979721080222e-05
0.0	0.2875896769955959	4.10797845017036e-05
0.0	0.28816974694664244	4.375809209380423e-05
0.0	0.29017353290102843	3.362700100276763e-05
0.0	0.29168140520170815	4.44372188483147e-05
0.0	0.2928537645785684	4.3225468312324663e-05
0.0	0.29327362084461994	4.519947532322243e-05
0.0	0.29328786184335565	3.9428722744307344e-05
0.0	0.2984194941002043	4.867479569365413e-05
0.0	0.3003268200945767	4.6509550138377065e-05
0.0	0.3007249304638848	3.8234791138984856e-05
0.0	0.3014795125765981	4.7718133387591336e-05
0.0	0.30154241329536247	4.210791909494878e-05
0.0	0.3023788490575713	4.6630038287607296e-05
0.0	0.3026101445310566	4.169389906230665e-05
0.0	0.30297831466104597	3.634461948391432e-05
0.0	0.3038039072639209	4.43906821075271e-05
0.0	0.30453118457504547	4.897009274635711e-05
0.0	0.30662845399515615	4.133468847561002e-05
0.0	0.30898088768014087	4.6383132238119726e-05
0.0	0.3089813595508992	4.133727795687051e-05
0.0	0.3090549401671196	4.4881370879919745e-05
0.0	0.3091589453734035	4.3836858457906464e-05
0.0	0.31117378205394924	4.594046620679763e-05
0.0	0.31230339024581766	4.799305012479535e-05
0.0	0.3130914367438858	4.6709125475696723e-05
0.0	0.31355732584464113	3.458047268109636e-05
0.0	0.31578471016418597	4.651945825135583e-05
0.0	0.31666889234686346	5.061834451464123e-05
0.0	0.31738443859472354	4.130961989887695e-05
0.0	0.3180887163116358	4.783591883519616e-05
0.0	0.31830097103012817	4.446204882901421e-05
0.0	0.31920605977869676	4.038122544950026e-05
0.0	0.32492201111788754	4.296492450168111e-05
0.0	0.32774564868955286	4.993529015891282e-05
0.0	0.32838557399497426	5.596113094579493e-05
0.0	0.32873188516435203	5.1540224841790414e-05
0.0	0.3301330479350232	4.6935398619020256e-05
0.0	0.3306545256515294	4.16551595239785e-05
0.0	0.33286309672064246	4.664463223635608e-05
0.0	0.33332707290341956	5.267027614792001e-05
0.0	0.33429152051033884	4.525485661293353e-05
0.0	0.3352387894318689	4.4873101150300086e-05
0.0	0.3372683194736366	5.0721878277819e-05
0.0	0.33737805816825367	5.3161407474769876e-05
0.0	0.3374358152069195	5.658508055619341e-05
0.0	0.33752540357529776	3.902410911840453e-05
0.0	0.33931902932790264	5.3714263134558645e-05
0.0	0.3394552932217716	5.312336952344947e-05
0.0	0.3395727597084548	5.303918755601177e-05
0.0	0.3404923567928575	4.828600997791967e-05
0.0	0.3406077031657939	4.625539983620531e-05
0.0	0.34129824736369596	4.3296707681471156e-05
0.0	0.341713014165702	5.087399428943661e-05
0.0	0.34216100905128244	5.032138363501185e-05
0.0	0.3448334254336134	4.4486395385942276e-05
0.0	0.3456622174227419	5.0558600595871104e-05
0.0	0.3468640871071311	4.6831409235295587e-05
0.0	0.3478850572068213	5.6441292886332446e-05
0.0	0.34806605124680545	4.612191090792199e-05
0.0	0.3483518521562303	4.731592997313329e-05
0.0	0.3494907690917052	4.6087279580488834e-05
0.0	0.3516579602516524	5.6667219735860385e-05
0.0	0.3523360155637062	5.313306706678507e-05
0.0	0.3523448390792543	5.305180767903019e-05
0.0	0.35603549494593834	5.4613654122492e-05
0.0	0.356406888107795	5.074584483024985e-05
0.0	0.357693693794197	5.182573300847005e-05
0.0	0.35836232392702283	5.0672764478681705e-05
0.0	0.3591544891864419	5.2781740896737436e-05
0.0	0.35932674663053144	5.1583758420314944e-05
0.0	0.35964641353716453	4.971484012329482e-05
0.0	0.3610379856072692	4.819501708131087e-05
0.0	0.3622901658922702	5.610232977921981e-05
0.0	0.36249254453016455	5.2126733341231675e-05
0.0	0.36374193207776573	5.713538807336718e-05
0.0	0.36392927825324917	5.095154480644818e-05
0.0	0.36565695095799844	5.1462456512918664e-05
0.0	0.3657195877941659	5.524498319005802e-05
0.0	0.36586513726879655	5.732360781842996e-05
0.0	0.3666501137667486	5.159345003077532e-05
0.0	0.3727037570912363	5.076691435635896e-05
0.0	0.3728647613245572	5.6797681662151155e-05
0.0	0.3730880207537649	5.325934635001702e-05
0.0	0.37359017928379556	6.260212522156151e-05
0.0	0.3742035994719209	5.926355363072244e-05
0.0	0.37452531533152755	6.212633845823727e-05
0.0	0.3746192136202613	6.0116343678434105e-05
0.0	0.3753736705172398	5.770822903708356e-05
0.0	0.37812608129722164	5.4506827696235724e-05
0.0	0.3791650152362941	5.61801251486043e-05
0.0	0.3791858996349267	6.198102465854056e-05
0.0	0.37926655878494864	5.081614285004728e-05
0.0	0.37978410299812637	4.8685200740867206e-05
0.0	0.3803179813310477	5.726892912190237e-05
0.0	0.3810382203556137	5.777323802233396e-05
0.0	0.3811489820964006	4.783223964252968e-05
0.0	0.38198563525374785	5.739350791145289e-05
0.0	0.3841377929598564	5.952144508541378e-05
0.0	0.384802862104902	5.595796021192981e-05
0.0	0.3851200635096832	5.9695592359026166e-05
0.0	0.38549850480431913	5.407612366738907e-05
0.0	0.3855144007871198	5.65263918529193e-05
0.0	0.3867368724900328	4.823402882867192e-05
0.0	0.3879384962018495	5.3677304276701126e-05
0.0	0.3881541286672854	4.952987331709468e-05
0.0	0.38936772816744003	5.32901796403695e-05
0.0	0.3894776062954375	4.910973114582233e-05
0.0	0.39019153127033385	5.332522334329509e-05
0.0	0.3904153503044949	5.441891504855745e-05
0.0	0.391241226747741	5.0318903045352765e-05
0.0	0.3919797822331281	5.0213975044405223e-05
0.0	0.39199271631992383	6.124118550343833e-05
0.0	0.3921945438992588	5.8608986976488736e-05
0.0	0.39247946790478905	6.24887868142063e-05
0.0	0.3925386623328808	4.7768774977316784e-05
0.0	0.39285048830584535	5.711766435632413e-05
0.0	0.39342550639040896	5.344630652793939e-05
0.0	0.3942461024314115	6.166108559625039e-05
0.0	0.3943750965407918	6.0800382354952544e-05
0.0	0.3944648187225529	5.5184243537713405e-05
0.0	0.3951067717666418	6.149163169597629e-05
0.0	0.3951753291347191	4.863271888924457e-05
0.0	0.3952926954944288	5.609968823071112e-05
0.0	0.39566073858006456	6.354597080233079e-05
0.0	0.3964725658885322	5.669069721775082e-05
0.0	0.3969767552330909	4.848858905388296e-05
0.0	0.397794554789538	5.904294659889395e-05
0.0	0.39823045172121196	4.8178817344135954e-05
0.0	0.3985547345937137	5.5377977362642494e-05
0.0	0.3989383947629384	6.717590086734125e-05
0.0	0.3990179158153718	5.910295314372059e-05
0.0	0.39904726631226006	5.583890844569958e-05
0.0	0.39910169781283	5.2541231546246366e-05
0.0	0.4004719094775032	6.101900090284631e-05
0.0	0.4004819876506474	5.7583460631099176e-05
0.0	0.4008028875457843	6.443346075919261e-05
0.0	0.40172191242129274	5.0503461802950014e-05
0.0	0.4019854570166247	5.7496677982355044e-05
0.0	0.40209105113929433	6.945119123303064e-05
0.0	0.40219730225566064	4.82714795539358e-05
0.0	0.4024145888366155	5.546674789176266e-05
0.0	0.4025723318608441	5.73152071067164e-05
0.0	0.4034835816629254	6.041523877728096e-05
0.0	0.4037203904556259	5.587000753459442e-05
0.0	0.4051314650252623	5.9873526105930286e-05
0.0	0.40550469336540734	5.559570535899538e-05
0.0	0.40561287965372766	6.419907663903968e-05
0.0	0.4081743404197594	5.9641464736223124e-05
0.0	0.40874539593853665	5.9060096217877226e-05
0.0	0.408961084111962	6.64717673370492e-05
0.0	0.40978547907576957	6.229979823520197e-05
0.0	0.4099849924394733	6.0849475688427504e-05
0.0	0.41103089107207147	6.083084332303385e-05
0.0	0.4110605291595226	6.801999424548595e-05
0.0	0.41146248894036574	6.272611139382645e-05
0.0	0.4117071940170857	5.95789548974075e-05
0.0	0.41256722640552446	5.456059178041528e-05
0.0	0.41299697601486307	5.899126919076577e-05
0.0	0.41323699002046244	6.517104846536802e-05
0.0	0.41326547936072167	6.0879922733204255e-05
0.0	0.41359798938486714	6.516219351120726e-05
0.0	0.4143020724168034	5.488049982935918e-05
0.0	0.4153038422795127	6.812593633513893e-05
0.0	0.41562532412535363	6.759424005521428e-05
0.0	0.4158395901545249	5.3782758231111985e-05
0.0	0.41622464880026977	5.788768488900658e-05
0.0	0.4165891737743348	6.39843952011516e-05
0.0	0.41680324131714136	5.835474364040486e-05
0.0	0.4170172648017966	6.19882590874497e-05
0.0	0.4174833332848377	5.9903665301140357e-05
0.0	0.417837234171347	6.66722312929567e-05
0.0	0.41845289257918594	5.8082822197819096e-05
0.0	0.41854958085197624	6.131671165357455e-05
0.0	0.4191940063151787	6.203419126490083e-05
0.0	0.42064894067023517	5.8044301982304636e-05
0.0	0.42112865463458854	6.212395092650968e-05
0.0	0.4219809334261934	6.0940350212113245e-05
0.0	0.42206948913247055	6.757242139533952e-05
0.0	0.42247340618914875	5.7499818046566785e-05
0.0	0.4233516801876247	5.901738156347661e-05
0.0	0.42411910161216565	6.0412448314490976e-05
0.0	0.4247991280755283	6.695666397467858e-05
0.0	0.42489736182070326	6.156268400619918e-05
0.0	0.42516001126459424	5.790254509139422e-05
0.0	0.4251816673513286	5.487521064715819e-05
0.0	0.4251865282079101	6.199741866010337e-05
0.0	0.425754515997118	6.622935974817715e-05
0.0	0.42600369632419244	5.837371571720795e-05
0.0	0.42671657426522924	6.543357022133038e-05
0.0	0.42692102158817136	5.592977956511094e-05
0.0	0.4273423935582157	6.309865233288904e-05
0.0	0.42753234410082624	6.565060252963947e-05
0.0	0.42828674695649394	6.210767461422034e-05
0.0	0.429378896875066	6.54228282282764e-05
0.0	0.42944998372736454	5.889321039254124e-05
0.0	0.42987065766895827	6.307045421580154e-05
0.0	0.42997987220191486	6.412959170402876e-05
0.0	0.4303038545845122	6.726491555704822e-05
0.0	0.4307980621437443	5.174818255828864e-05
0.0	0.4310084403023083	6.932167025586198e-05
0.0	0.4311518634204455	6.223595364291774e-05
0.0	0.4313109367355097	5.8579544120102723e-05
0.0	0.43134609738667906	7.00340381118272e-05
0.0	0.43139003729987163	6.299496086880343e-05
0.0	0.43148293451257735	6.602511644540973e-05
0.0	0.4323872170975055	6.05554416464694e-05
0.0	0.43298402473647263	5.95153427121982e-05
0.0	0.4343468514653607	5.626166298968886e-05
0.0	0.4347053101878899	6.272685266333868e-05
0.0	0.4348098868945445	6.790525111134947e-05
0.0	0.4349133595759467	6.88737115768618e-05
0.0	0.4354181248704644	5.846323526523399e-05
0.0	0.4355757989152529	6.295246467243047e-05
0.0	0.4356809016647257	4.797941906471189e-05
0.0	0.4359436120727114	5.918358059569374e-05
0.0	0.436311295178791	6.969182682730846e-05
0.0	0.4363807498122903	5.978176491298477e-05
0.0	0.43671892602003437	5.788198661057319e-05
0.0	0.4369220939556483	6.717178003040256e-05
0.0	0.43709875004823295	6.905288348464551e-05
0.0	0.437308637343808	7.57553312965467e-05
0.0	0.4382001860400592	5.8848501350478375e-05
0.0	0.43876714437724906	6.96961452035749e-05
0.0	0.43917275720097315	6.635230221670669e-05
0.0	0.43955265833804824	6.807232289833624e-05
0.0	0.44024262003048875	5.7814699486201063e-05
0.0	0.44074831741685677	6.201282598484083e-05
0.0	0.441404472497142	5.849008368418919e-05
0.0	0.4420225807182778	6.697152464320837e-05
0.0	0.4423418730282241	6.735205582168618e-05
0.0	0.4428030817907889	7.320062058397806e-05
0.0	0.442947607805938	6.806200391352505e-05
0.0	0.4433248512961647	6.350957171938339e-05
0.0	0.4445239285530865	6.146037429570996e-05
0.0	0.4445239285530865	6.178848976254543e-05
0.0	0.4446769299334773	6.290371588127665e-05
0.0	0.445210026698208	6.433765884215525e-05
0.0	0.445357086518689	6.689874122288562e-05
0.0	0.4454539281021659	6.50755916897286e-05
0.0	0.44633860387329016	6.740110889883316e-05
0.0	0.44640577472496457	5.2952780169115384e-05
0.0	0.44808167863529413	7.342725127154253e-05
0.0	0.44875833405808574	6.544921167872819e-05
0.0	0.4489491601229143	6.112600454468991e-05
0.0	0.44897688862633395	6.17530908522406e-05
0.0	0.45065380445487246	5.242581894619441e-05
0.0	0.45099121420522414	6.548922819151088e-05
0.0	0.4511719126927904	6.0149928455714745e-05
0.0	0.45127586428273486	5.9552577173752085e-05
0.0	0.4520516595536298	6.579527765033266e-05
0.0	0.4521551102702288	6.40169804516246e-05
0.0	0.45356725925687835	5.999705248959953e-05
0.0	0.4536023407273481	6.780612221679813e-05
0.0	0.4536518849551618	6.313083322218942e-05
0.0	0.4536823054695328	5.485598503305985e-05
0.0	0.4539925563981686	5.502028408303676e-05
0.0	0.45417034494368885	7.338045738054076e-05
0.0	0.45478963226863034	6.0454259096377424e-05
0.0	0.4548342261364495	6.65804424847587e-05
0.0	0.45541887210127086	6.543334898834301e-05
0.0	0.4554931262542077	6.34690356827639e-05
0.0	0.45633983377643533	7.811860095544822e-05
0.0	0.45635928016632554	5.9393563609208876e-05
0.0	0.45671871620395244	7.241737152802711e-05
0.0	0.4570133238534717	7.691446934725345e-05
0.0	0.4584024043680606	7.163291343768337e-05
0.0	0.45849763121394915	7.153335809377433e-05
0.0	0.45929031164149636	5.578390299526147e-05
0.0	0.4595872097532302	6.175612096285029e-05
0.0	0.4604315843110175	7.378561680197161e-05
0.0	0.46099601365224785	6.396777035867508e-05
0.0	0.4613040108642752	7.363776607387237e-05
0.0	0.4622018820575592	6.466941798629057e-05
0.0	0.4624080831977374	6.407837021886969e-05
0.0	0.46241127073361327	7.248029749488446e-05
0.0	0.46310934518187924	6.514050383209939e-05
0.0	0.46341268382220563	6.828503964696614e-05
0.0	0.46357463666987414	7.093739526106859e-05
0.0	0.4635878785141248	6.82678081340702e-05
0.0	0.46372809904106943	7.105523140222163e-05
0.0	0.4638020810359023	7.184734755005036e-05
0.0	0.46415612980484744	7.156831860888297e-05
0.0	0.4642477421981601	6.625554101296909e-05
0.0	0.4650571584395227	7.258102905282751e-05
0.0	0.46509320909143625	5.7941795887717e-05
0.0	0.4657235048131988	7.460931351465493e-05
0.0	0.46623527031357054	6.696787423588954e-05
0.0	0.4662887644829814	6.62015781852329e-05
0.0	0.46700319314060235	7.041931598502766e-05
0.0	0.46735344698494863	6.31634631687061e-05
0.0	0.4685760640100038	7.517099737598875e-05
0.0	0.46862697520447194	7.486407453608288e-05
0.0	0.4687640481615208	7.067363134065988e-05
0.0	0.4697463913351153	6.667091859006625e-05
0.0	0.46983035056163935	6.877030627951803e-05
0.0	0.4699547593283489	7.10592533349091e-05
0.0	0.470572160287603	7.437115941950927e-05
0.0	0.47100819891604884	6.771003322871104e-05
0.0	0.471405047647875	6.368464883767449e-05
0.0	0.47204467911884085	7.424142821593691e-05
0.0	0.47223531393091	7.806492284246147e-05
0.0	0.47227916792044333	6.15009324113103e-05
0.0	0.47237187826907695	7.644649325123863e-05
0.0	0.47269181611718264	6.520537260895034e-05
0.0	0.47269181611718264	7.200397275617216e-05
0.0	0.4729058431373032	6.323829029350083e-05
0.0	0.4730896180231997	7.199659639581196e-05
0.0	0.473097427668848	7.625652179987128e-05
0.0	0.47324949122141796	6.913122465545828e-05
0.0	0.4733150261487322	8.109880743498205e-05
0.0	0.4733462312639959	6.212049603366826e-05
0.0	0.47466767978408225	7.054841885358775e-05
0.0	0.4749953805028263	6.096551744150332e-05
0.0	0.4751793948054961	6.557983730998208e-05
0.0	0.4757806155418394	6.933821771629076e-05
0.0	0.47749543634995273	6.25675709585242e-05
0.0	0.4783055939638278	7.696360383387022e-05
0.0	0.47853457901507324	7.531691607285678e-05
0.0	0.4787159098255246	6.384391737152426e-05
0.0	0.4789413103804668	7.432487319648576e-05
0.0	0.47906189349707806	6.801503740812619e-05
0.0	0.4796665373375835	6.952959276343827e-05
0.0	0.47987465345787494	7.710710818867538e-05
0.0	0.4800634200198839	7.919594740847542e-05
0.0	0.48011978961110185	8.218523188034431e-05
0.0	0.480127294475731	7.162615837674373e-05
0.0	0.48018819958145975	7.959777895176681e-05
0.0	0.4802865184349752	6.539072255104384e-05
0.0	0.4803673121055616	6.053228452270216e-05
0.0	0.4803816826728672	7.489067715644853e-05
0.0	0.48048860266248766	6.219334312548681e-05
0.0	0.4804903502162886	7.206976226536913e-05
0.0	0.4811766106012483	7.756162344750225e-05
0.0	0.48150686378738955	8.028622130437169e-05
0.0	0.4815526719868819	7.941732631777281e-05
0.0	0.4816794814473543	6.084301753700213e-05
0.0	0.48239016866657203	7.777129581303959e-05
0.0	0.4826342666134008	7.716124684394534e-05
0.0	0.48286245806876066	7.023099831388251e-05
0.0	0.48302987410937137	7.309168800268875e-05
0.0	0.4833874256253911	6.862781530762887e-05
0.0	0.4834878056247348	7.143193880234238e-05
0.0	0.4835723896599694	7.033709746442707e-05
0.0	0.483788887497918	7.539470058207617e-05
0.0	0.48393939575084927	7.848110311427997e-05
0.0	0.485192784763567	7.702589416311341e-05
0.0	0.48617047906979194	7.214876337237811e-05
0.0	0.48724507793726535	7.305227564753541e-05
0.0	0.4876989758861322	7.9290637460008e-05
0.0	0.48850353208737884	7.07857676272734e-05
0.0	0.48983936080766416	6.582947281722348e-05
0.0	0.4898421737266845	8.358405126169186e-05
0.0	0.48989370752810374	7.656953982902266e-05
0.0	0.49039228028409604	8.050039769552077e-05
0.0	0.4912379279684954	7.551141952346079e-05
0.0	0.49142088460414723	6.911180279522267e-05
0.0	0.4916177964336437	7.931497669374871e-05
0.0	0.49180009604602204	6.931880157705829e-05
0.0	0.4919092460865846	7.665384342481417e-05
0.0	0.49218908955879775	6.879119072596136e-05
0.0	0.4924594053984714	7.380316877858476e-05
0.0	0.49345823625235896	8.033776611206783e-05
0.0	0.4941856057119333	7.470715155860272e-05
0.0	0.49434767579071737	7.426075096869005e-05
0.0	0.4949517962309165	6.343593144659893e-05
0.0	0.49501698734596666	6.645118326792817e-05
0.0	0.49546084983004457	7.958881200383502e-05
0.0	0.496416287836656	7.178267096417082e-05
0.0	0.49672896630327423	7.351602345130906e-05
0.0	0.4974573865421052	7.794765819636803e-05
0.0	0.4975452567353722	7.732747323440719e-05
0.0	0.49765100860683686	7.556093660894191e-05
0.0	0.49797185911813535	7.186060475377263e-05
0.0	0.49799078452747175	6.734648227184987e-05
0.0	0.49808332414968876	6.718180079578322e-05
0.0	0.498287697045639	7.347688418487061e-05
0.0	0.49829966953572236	6.693636174796547e-05
0.0	0.4985872687400617	7.410957448910243e-05
0.0	0.4989371861287434	7.477320817487163e-05
0.0	0.4994745000874617	8.567814451242003e-05
0.0	0.49962769866470214	6.128876554824987e-05
0.0	0.49968195238852886	6.858721192910163e-05
0.0	0.500215564756968	5.8327175879347374e-05
0.0	0.5002649502959986	6.995106944168016e-05
0.0	0.5005612142872895	7.161039521959597e-05
0.0	0.5008880315674031	7.264146246797862e-05
0.0	0.5009872206172822	7.069127650580339e-05
0.0	0.5013015052008762	7.11231259463436e-05
0.0	0.5013490820242578	8.146180970187336e-05
0.0	0.5014153190841835	7.869326068648463e-05
0.0	0.50259891257451	6.0861725670759e-05
0.0	0.5032015616433724	7.607178044180281e-05
0.0	0.5033715204491253	7.918473308556914e-05
0.0	0.5034315599833858	8.224203797840445e-05
0.0	0.5035074786888516	7.595052428466694e-05
0.0	0.504208213692586	8.447165496218896e-05
0.0	0.504668584330177	6.331465593783096e-05
0.0	0.5049950751932826	7.176102444051106e-05
0.0	0.5060269281685531	7.276904284386089e-05
0.0	0.50656701423685	6.450564339938228e-05
0.0	0.50666518157407	6.467354425983746e-05
0.0	0.5074501868313708	7.918538922027414e-05
0.0	0.5078828608705641	6.634776278276285e-05
0.0	0.5079895343987519	6.962922005593961e-05
0.0	0.5081821312120347	7.563176273107742e-05
0.0	0.508367023073923	7.667658835941973e-05
0.0	0.5083761373768936	7.20213052974915e-05
0.0	0.5089015618221006	6.963195606706873e-05
0.0	0.5089204763623822	8.22911861231048e-05
0.0	0.5098505856603822	6.955739307366362e-05
0.0	0.5105381095745123	7.802008225157944e-05
0.0	0.5107153532582077	8.134636782978822e-05
0.0	0.5107309751040199	7.100377200475363e-05
0.0	0.5115240664874923	6.267812968632664e-05
0.0	0.5117161151788572	7.889529750173306e-05
0.0	0.5127823231601879	6.908269635109216e-05
0.0	0.5129286932923739	7.873748475677609e-05
0.0	0.5132014068303321	7.646160210507612e-05
0.0	0.5135863604960592	7.2402745530412e-05
0.0	0.5144287054803608	7.40106728215399e-05
0.0	0.5154138385309228	7.760873660576032e-05
0.0	0.5158431056511368	5.797576437231337e-05
0.0	0.5166942264986888	7.950238266230733e-05
0.0	0.5170330666456501	7.392893303458152e-05
0.0	0.5175531234870893	8.774128299402096e-05
0.0	0.517601692488401	6.969440347669079e-05
0.0	0.5190976033361929	8.567569393512767e-05
0.0	0.5196167960971354	6.720755095991926e-05
0.0	0.5199116145393531	6.994724963503798e-05
0.0	0.520202792441827	7.900816474303325e-05
0.0	0.520439548725797	7.688653588481842e-05
0.0	0.5204691527196689	8.047777192376334e-05
0.0	0.5206643020082811	7.949850189794718e-05
0.0	0.5212476057768085	7.67921555575558e-05
0.0	0.5212863148236264	6.91229314732262e-05
0.0	0.5215701061905413	8.129862366494288e-05
0.0	0.5215766507777871	7.616650701208938e-05
0.0	0.5217221399803473	7.686097057058916e-05
0.0	0.5231604346759952	6.385127835587478e-05
0.0	0.5235225105484446	6.588727012333937e-05
0.0	0.5240412389947818	8.628436831062685e-05
0.0	0.5240633806624772	7.731953200999604e-05
0.0	0.5244133820082217	7.020713270635558e-05
0.0	0.5246036789158156	7.914475430369294e-05
0.0	0.526122249011602	7.308711225312708e-05
0.0	0.5261628668523911	8.763274647589258e-05
0.0	0.5262038709747063	8.851010635266623e-05
0.0	0.5262592017083959	6.961817228620734e-05
0.0	0.5265180414387495	7.547880475584253e-05
0.0	0.5275919137951562	7.534148989406718e-05
0.0	0.5276069534646867	7.663391557583521e-05
0.0	0.5276728518710266	6.251129126446498e-05
0.0	0.5278176519480169	7.25248973868038e-05
0.0	0.528115884369709	8.74855943237449e-05
0.0	0.5281359498285063	7.401810768319265e-05
0.0	0.5288579595635582	7.891171899879104e-05
0.0	0.5294812729781722	7.78313966240316e-05
0.0	0.5296012135786016	8.553986257990966e-05
0.0	0.5298653315587434	7.118034504047004e-05
0.0	0.530363859568211	7.638448641771168e-05
0.0	0.5310543609813179	8.029606712898665e-05
0.0	0.5311604830634207	7.27214675837399e-05
0.0	0.5313982176711187	8.114226063481048e-05
0.0	0.5314876857782576	7.998299179911662e-05
0.0	0.5321730566483192	7.743585120449475e-05
0.0	0.5325976509372627	8.514948791347439e-05
0.0	0.5326933915442815	7.629591502053954e-05
0.0	0.5331485159339876	6.960736011331471e-05
0.0	0.5332198073785459	8.769762309391342e-05
0.0	0.5335846636723595	7.754743467393326e-05
0.0	0.5337927955590747	7.952443089308711e-05
0.0	0.5343196346649897	7.225710275936028e-05
0.0	0.5343196346649897	8.382735613981849e-05
0.0	0.5343950155608751	8.467983956908048e-05
0.0	0.5349577084312872	7.868153810479262e-05
0.0	0.5366111862724744	7.757295775860322e-05
0.0	0.5366588732741747	7.599716950748053e-05
0.0	0.5367821250215492	8.718664780352822e-05
0.0	0.5375389356747589	7.420655519745973e-05
0.0	0.5380123468434623	7.09116903616488e-05
0.0	0.5383118167065629	7.95363491999831e-05
0.0	0.5385800616204921	7.446665820600165e-05
0.0	0.5387549393329524	8.807362227203759e-05
0.0	0.5390359720876775	7.255593019092999e-05
0.0	0.5391831601265206	8.806859668525944e-05
0.0	0.5392307293313687	8.229425214306078e-05
0.0	0.5395160988727854	8.433909131010877e-05
0.0	0.540885413158566	7.067931009437996e-05
0.0	0.5414967047296936	7.956499612110815e-05
0.0	0.5417001133437268	8.599611779821298e-05
0.0	0.541743381020534	7.773797814369541e-05
0.0	0.5417962403425027	6.98442444175598e-05
0.0	0.5418874467956935	7.442456865594929e-05
0.0	0.5420809068108553	7.642904755026938e-05
0.0	0.5422706411729921	7.80546419950207e-05
0.0	0.5427448256784261	8.07611061582926e-05
0.0	0.5434713157856532	7.825302830357645e-05
0.0	0.5437399098786816	7.076557346074455e-05
0.0	0.5438751914053409	7.621935391978524e-05
0.0	0.5444027707322318	8.137807810874845e-05
0.0	0.5444501017716974	9.068883011548833e-05
0.0	0.5445920819656689	8.870087940502893e-05
0.0	0.5448298585654184	7.346803503056934e-05
0.0	0.5449231446812997	7.684571496428671e-05
0.0	0.5452071055650056	8.001271124712874e-05
0.0	0.5452663455827816	7.522845036709207e-05
0.0	0.5452816295404413	9.056067868970311e-05
0.0	0.5456239688271426	7.869768924625361e-05
0.0	0.5458217656338787	7.699913692749697e-05
0.0	0.5458458406252111	7.331083857950168e-05
0.0	0.5469555690561003	8.570148126791288e-05
0.0	0.5472978074803596	7.990790600042455e-05
0.0	0.5478688909522685	8.498944561813179e-05
0.0	0.5479662885270921	7.878656259877554e-05
0.0	0.5491252429828692	8.706336332105884e-05
0.0	0.5493762726734616	8.961923233198138e-05
0.0	0.5494233303247051	8.390292226205603e-05
0.0	0.5496598073589167	8.738508396029984e-05
0.0	0.5501258074517767	7.187030334675715e-05
0.0	0.5504422103453188	6.690700800075819e-05
0.0	0.5504474244548192	8.354385468200061e-05
0.0	0.5508589728328398	8.828072752649326e-05
0.0	0.5511583944075044	7.78427401896483e-05
0.0	0.5512903994121136	7.489021242342639e-05
0.0	0.5515254710957325	8.307296066472834e-05
0.0	0.5519014752950461	8.164001109298696e-05
0.0	0.55198112674854	8.639277200311418e-05
0.0	0.5521390499178036	8.82425892200631e-05
0.0	0.5521400203338831	7.994426490454306e-05
0.0	0.5521707052562973	7.186446900475596e-05
0.0	0.552665785799156	7.564023545717645e-05
0.0	0.5527277742285744	8.062278393361847e-05
0.0	0.5528496755207876	8.390826591778224e-05
0.0	0.552897225351299	8.689188352978143e-05
0.0	0.5531254062317701	8.213429005798013e-05
0.0	0.553216420367841	7.527061563463622e-05
0.0	0.5535918137575584	8.550537465754196e-05
0.0	0.5543879500896728	8.50497137154256e-05
0.0	0.5545322340702286	8.143045243680742e-05
0.0	0.554540616863983	7.549174321632849e-05
0.0	0.5550392921934658	6.874843876608538e-05
0.0	0.5551857255510687	8.968725247785726e-05
0.0	0.5555938139345297	7.564703069809075e-05
0.0	0.555654058563127	6.660210560607584e-05
0.0	0.5569175051473836	8.788674679063879e-05
0.0	0.5582196643338986	7.799411703969514e-05
0.0	0.5589060177317553	8.141814502992207e-05
0.0	0.5593709503066481	8.813683188412412e-05
0.0	0.5599008896558201	7.348481510005866e-05
0.0	0.5599857290871487	7.832061079073064e-05
0.0	0.5600078481530375	7.470214818242037e-05
0.0	0.5601943394287507	8.186962802352519e-05
0.0	0.5605096112061863	8.229878678068289e-05
0.0	0.5605400649274564	7.886077859242876e-05
0.0	0.560587105532101	8.259980636790534e-05
0.0	0.5618003776851287	7.447250846150039e-05
0.0	0.5618279022881958	6.650569147579665e-05
0.0	0.5622499438832893	8.992502498230141e-05
0.0	0.5629996083646445	7.128301570845843e-05
0.0	0.5631653293816034	7.836398532850627e-05
0.0	0.5634442065841141	8.640958109432658e-05
0.0	0.564796188985411	7.472352033166843e-05
0.0	0.5653014790949678	8.340729652630043e-05
0.0	0.5656584056130557	8.445871820072023e-05
0.0	0.5656938115315383	9.181840424411395e-05
0.0	0.565706890885506	8.368721433076838e-05
0.0	0.5657910154470476	9.455244395717053e-05
0.0	0.5663679106611836	9.18792642619208e-05
0.0	0.5664142524514453	7.362670104113626e-05
0.0	0.5664142524514453	9.025135703020137e-05
0.0	0.5669053087896202	8.449314588244589e-05
0.0	0.5670506777673233	8.729021877079374e-05
0.0	0.567206805535523	8.928969293611478e-05
0.0	0.5673406548311086	8.18799755642277e-05
0.0	0.567528451172638	8.697677829451293e-05
0.0	0.5675793684571995	8.800598791182242e-05
0.0	0.5684974984284427	7.496872326524264e-05
0.0	0.5688975260103407	7.418214911421647e-05
0.0	0.5693296296564138	7.671188463922483e-05
0.0	0.5693296296564138	8.37297226876918e-05
0.0	0.569375839650529	7.873037740584482e-05
0.0	0.5695144573134029	8.932639296440184e-05
0.0	0.5699561830890301	7.706672453388989e-05
0.0	0.5700433908445343	7.135556789517352e-05
0.0	0.5704796441782745	8.208194186096471e-05
0.0	0.5708765301537743	8.174525287315107e-05
0.0	0.5709604920967138	7.056812993171524e-05
0.0	0.5715453963275324	9.06012856881237e-05
0.0	0.5719837972760625	8.900162057692601e-05
0.0	0.5720226248318081	0.0001029164191987454
0.0	0.5732647992596309	9.31850501550436e-05
0.0	0.5742164971291753	8.957942110577882e-05
0.0	0.5749061838449688	7.756908116490928e-05
0.0	0.5752738298104023	8.817583646460799e-05
0.0	0.5756957342581721	8.962291050508293e-05
0.0	0.5768897253830982	8.823850930880993e-05
0.0	0.5771647653744666	8.351565614707781e-05
0.0	0.5772935625237982	9.332591822900976e-05
0.0	0.577431128825716	8.083143780378515e-05
0.0	0.5778225103822993	9.745813097495377e-05
0.0	0.5790807391082906	9.356968938546133e-05
0.0	0.5793011929245337	8.587719806403927e-05
0.0	0.580224370459664	8.306182511384621e-05
0.0	0.5805444270153503	9.154627220760317e-05
0.0	0.5806446833431641	7.080754406891285e-05
0.0	0.5811385565426275	7.578748203963511e-05
0.0	0.5811840247490138	7.006228940628863e-05
0.0	0.581191226907694	8.879773903660757e-05
0.0	0.5814509012788509	8.462835101136782e-05
0.0	0.5817169726360268	8.463314279573136e-05
0.0	0.5823257982147478	9.04537680996176e-05
0.0	0.5825203232564845	8.656631022563137e-05
0.0	0.5837554189177637	8.936729784538205e-05
0.0	0.5837615865955429	9.853619727276696e-05
0.0	0.5844685320583459	9.064102324645438e-05
0.0	0.5849975768892248	8.539721967042802e-05
0.0	0.5856243059752386	8.60145469936459e-05
0.0	0.5858614588919959	9.401088306971994e-05
0.0	0.5862832813918698	8.416989302040263e-05
0.0	0.5866068597784474	8.519921183787417e-05
0.0	0.5870809587351254	7.612891834481449e-05
0.0	0.5873848403219517	8.693564335497671e-05
0.0	0.5882868284603116	9.259307835650446e-05
0.0	0.5892396004111873	0.00010098881473471745
0.0	0.5900560304970548	9.405142546717526e-05
0.0	0.591029134852008	7.41180766504011e-05
0.0	0.5914818693831714	9.008796564694475e-05
0.0	0.5916098504876562	8.89665717000438e-05
0.0	0.5916875147110877	9.075572834879483e-05
0.0	0.5919520156183866	8.556622853596236e-05
0.0	0.592317331366191	8.133939663408135e-05
0.0	0.5924985843344984	0.00010143127664326084
0.0	0.5925437761644263	8.484099598755263e-05
0.0	0.5925889660304742	9.010453915509483e-05
0.0	0.5926352017355846	8.198566031440615e-05
0.0	0.5930505645237312	9.406743700958113e-05
0.0	0.5933568934449154	8.071720887040865e-05
0.0	0.5935374998632228	9.029533599735701e-05
0.0	0.594434223540972	9.04465028923874e-05
0.0	0.5945753784824408	8.057548081255693e-05
0.0	0.5945753784824408	9.897013012031706e-05
0.0	0.5965580036824405	8.974688096194905e-05
0.0	0.5972124046864548	9.643838390537914e-05
0.0	0.5979525869493325	8.538529132084216e-05
0.0	0.5980126281929002	7.708960424592106e-05
0.0	0.5986716407676177	9.108074498330748e-05
0.0	0.5988761253530401	9.418224138390444e-05
0.0	0.5988962431578286	0.00010660316349865558
0.0	0.5992555061091991	8.521421245083392e-05
0.0	0.5998865130387033	9.452284637565465e-05
0.0	0.6004894160075153	9.359179686121005e-05
0.0	0.6006800714381417	9.242860458917579e-05
0.0	0.6008002743515173	9.836553018733526e-05
0.0	0.6009603121725138	8.948346234101465e-05
0.0	0.6011284971199414	8.839568807246955e-05
0.0	0.6012168039072895	8.37826364621553e-05
0.0	0.6012452260076575	8.524824583348125e-05
0.0	0.6020394769280877	8.933994482469365e-05
0.0	0.6031097641872755	7.995743187409555e-05
0.0	0.6072270127805913	9.353979538622588e-05
0.0	0.6075965146478844	9.084955912581513e-05
0.0	0.6086420382060209	8.2955967756506e-05
0.0	0.6102426849085053	9.345740201537353e-05
0.0	0.6104403632117886	9.720789296410135e-05
0.0	0.6111308696246099	9.249726430974712e-05
0.0	0.6115746776644639	9.149205498110899e-05
0.0	0.6121513450923238	9.024859450349546e-05
0.0	0.6128163334566371	8.34621893356263e-05
0.0	0.612897229032506	8.198336809802308e-05
0.0	0.6130801127731386	8.72834273590256e-05
0.0	0.6152569367047817	8.579235643195813e-05
0.0	0.6153394180757753	9.916712758924071e-05
0.0	0.6166281680586727	8.93784238664441e-05
0.0	0.6167797449607224	8.421567226185178e-05
0.0	0.6168415062153397	8.140826777502377e-05
0.0	0.6175917374207012	7.015189716996931e-05
0.0	0.6186290407968484	9.665651005823814e-05
0.0	0.6188188286430782	8.848653178899621e-05
0.0	0.6194891501180863	8.812427434353195e-05
0.0	0.6195331010989507	9.70080478730021e-05
0.0	0.6195750348541118	8.295598513286346e-05
0.0	0.6197009216540605	9.998893399223856e-05
0.0	0.62083001066422	0.00010102901119301822
0.0	0.6216466566853891	8.056358727110242e-05
0.0	0.6234759038109834	9.454934892146994e-05
0.0	0.6237682598475944	9.691441762963242e-05
0.0	0.624056554104179	0.00010780831385336259
0.0	0.624592992904933	9.64007699242918e-05
0.0	0.6246965816665508	8.033229147167919e-05
0.0	0.6248454094540095	9.59441554329562e-05
0.0	0.6251958198368031	9.136268956026305e-05
0.0	0.6252055032113724	0.00010296654212247757
0.0	0.6256117701975696	8.562915241377288e-05
0.0	0.625970630487959	9.13650736768243e-05
0.0	0.6263775838912038	0.00010445598430057712
0.0	0.6266349448361357	9.295125413841265e-05
0.0	0.6271646811426562	8.318468588766018e-05
0.0	0.6277997951213495	8.127310038017477e-05
0.0	0.6278747286823267	9.548559486565183e-05
0.0	0.628269019235402	7.849083006210832e-05
0.0	0.6286663483042945	9.378133269134325e-05
0.0	0.6291788875733827	0.00010944415508432844
0.0	0.6297404422169902	8.960404444696127e-05
0.0	0.6297840442464898	8.896106206013488e-05
0.0	0.6299584340846306	9.95857064012383e-05
0.0	0.6300838284759493	0.00010094517376530429
0.0	0.6305673610101867	9.758121725494083e-05
0.0	0.6309007011083643	7.316739725162058e-05
0.0	0.6309894261383874	8.954587668058816e-05
0.0	0.6315803871954468	8.718760646922521e-05
0.0	0.6326348208897282	9.534297709333858e-05
0.0	0.6327936667959138	8.986860019683411e-05
0.0	0.6328649102416286	9.433130616100722e-05
0.0	0.6329159367525123	9.86988869757121e-05
0.0	0.6333532035578118	9.255688996756132e-05
0.0	0.6339613497981933	8.12089773199424e-05
0.0	0.6341023128474532	9.582463384667508e-05
0.0	0.6346088107036151	0.0001022455674220412
0.0	0.6347493262628029	9.222669679098042e-05
0.0	0.6359511132656046	0.00010211655508119998
0.0	0.6359570441697591	9.881762451178327e-05
0.0	0.6365636699811023	9.28522578359704e-05
0.0	0.6367075823153991	9.233335467067839e-05
0.0	0.6382787416508039	9.996660204313424e-05
0.0	0.6389825124886958	9.707407024654186e-05
0.0	0.6396142922016044	9.330693164549758e-05
0.0	0.6407838713182781	0.00010007796495729843
0.0	0.6411883733145096	7.814053736242907e-05
0.0	0.6415196887132188	8.626534049287523e-05
0.0	0.6428381409424899	0.00010274015341961669
0.0	0.6435145497828364	9.827883556346747e-05
0.0	0.644397830849467	9.772156556156753e-05
0.0	0.6445897236853524	8.456820613960907e-05
0.0	0.6452342948349787	0.00010508252188305845
0.0	0.6454277131536805	9.78832222373488e-05
0.0	0.6456723223491383	0.00010376699927242701
0.0	0.6460501784869971	8.811568072163906e-05
0.0	0.6461369360975037	8.97134657972707e-05
0.0	0.6466721697972998	9.861163772850907e-05
0.0	0.6468274900578115	0.00010515120480406288
0.0	0.647168401854079	9.464057461382918e-05
0.0	0.6472259642561801	9.938590587537348e-05
0.0	0.648435815066559	8.812192561949563e-05
0.0	0.6495955640382234	9.717416911360115e-05
0.0	0.6499917441577613	9.15001261408315e-05
0.0	0.6501244539079127	0.00010889795327888286
0.0	0.650434132711257	0.0001019806297428641
0.0	0.6505047617322498	0.00010240898537661003
0.0	0.6508449576137769	0.00010497050790859301
0.0	0.6511300843470605	9.710870311835204e-05
0.0	0.651321941407292	0.00011026148787739143
0.0	0.6513592289967579	9.887275268143309e-05
0.0	0.6514172024683597	8.247667690862202e-05
0.0	0.651572736153323	0.00010143368739920574
0.0	0.6519996190010245	9.371690028896754e-05
0.0	0.6520849745458805	0.00010205520207203431
0.0	0.6526396148786862	9.875212787844148e-05
0.0	0.6539481813160944	8.932890527100819e-05
0.0	0.6544739858204619	0.00010053770208628186
0.0	0.655035081840901	0.00010658416737332804
0.0	0.6550828046671644	0.00010400907221720142
0.0	0.6560318398983191	0.00010513592726001933
0.0	0.6560496229617119	0.00010516838014417862
0.0	0.6565563298758631	0.0001004662613024658
0.0	0.6568385180649338	0.00010965414523897486
0.0	0.6570236469147306	8.999321712677112e-05
0.0	0.6591807762214328	9.970915312543359e-05
0.0	0.6593147076753906	9.704161878784405e-05
0.0	0.6597142196063922	8.637765594565598e-05
0.0	0.661023365616947	0.00011014069954608497
0.0	0.6615161538961317	7.966257956407929e-05
0.0	0.662150321339442	0.00011017239913163345
0.0	0.662605692624265	0.00010871693258786588
0.0	0.6629208407638584	0.00010237592339884065
0.0	0.6631647547941075	9.296245247884467e-05
0.0	0.6635441298736564	0.0001010179672300505
0.0	0.6647252920170829	8.413275317937985e-05
0.0	0.665574108598375	0.00010498995323023876
0.0	0.6663118862899298	8.595374899068353e-05
0.0	0.6666628648277332	0.00010388250575219471
0.0	0.6673359578419839	9.728577397371284e-05
0.0	0.66843810515902	0.00010742271184888744
0.0	0.6694835560030464	0.00010466947916216056
0.0	0.6696007996928834	0.00011139863265725434
0.0	0.6703317647109701	9.747615148272002e-05
0.0	0.6714208872993818	9.697000951368653e-05
0.0	0.6720354493357803	0.00010074238419433502
0.0	0.6722462175906919	0.00010165931739738788
0.0	0.6725769330794892	9.61922622241619e-05
0.0	0.6748752945974386	7.8960584548981e-05
0.0	0.675796496443862	9.578511217036831e-05
0.0	0.6760738107053246	9.800845867250737e-05
0.0	0.6778257806733337	0.00010549985005085149
0.0	0.6782050089612843	0.00011286482071957885
0.0	0.6784627669864605	9.638090562820587e-05
0.0	0.6790451034990215	9.966970213648647e-05
0.0	0.6792114254798468	0.00010309561687798167
0.0	0.6798103210568065	9.250329512758965e-05
0.0	0.680556450683872	9.994667889905856e-05
0.0	0.6805825677373992	0.0001108529586438971
0.0	0.6811222186878612	9.45599457589857e-05
0.0	0.6827394932544106	0.00010795532202903861
0.0	0.682922960272672	0.00010261022072207745
0.0	0.6830709312181397	0.00010837608382150549
0.0	0.6831951932249072	9.983536872027675e-05
0.0	0.6832376645790375	0.0001047222650069558
0.0	0.6833608528058697	0.00010079373710603361
0.0	0.6835247708718734	9.105404388190507e-05
0.0	0.6844387051545132	9.920781656373635e-05
0.0	0.6854077485147871	8.501825064331538e-05
0.0	0.6857892272379934	0.00011147693594111475
0.0	0.6867040248919458	9.105952065846581e-05
0.0	0.6867370745023195	0.00010286628414499922
0.0	0.686797861133026	0.00010673534060747202
0.0	0.6871011255532938	9.18003720149294e-05
0.0	0.6880298657581818	0.00011358419741139846
0.0	0.6882771928142644	9.783532669320823e-05
0.0	0.6890455771687323	0.00011120038108860674
0.0	0.6909939150877233	9.624125715076576e-05
0.0	0.6912622014600538	9.5632600717214e-05
0.0	0.6918101045417535	0.0001124323349381417
0.0	0.6921813284218532	9.113000513858772e-05
0.0	0.6930883500402522	0.00010566333900172407
0.0	0.6933889775388086	9.185198143789001e-05
0.0	0.6934849240299212	0.00010782905862753574
0.0	0.6940315207126011	9.830274397427077e-05
0.0	0.6946760570433309	0.00010669544708603927
0.0	0.6949312131606432	0.00010873574690767833
0.0	0.6949754156745045	0.00010849986547764106
0.0	0.6962425652330118	9.943763707384378e-05
0.0	0.6966714218922879	9.801068146675638e-05
0.0	0.696935874018545	0.0001130934471887474
0.0	0.6973878525560638	9.437899424067881e-05
0.0	0.6982031583106214	9.63994868881396e-05
0.0	0.6993338540228909	9.696429843617951e-05
0.0	0.7007727795394482	0.00010522490125944745
0.0	0.7008810093277933	0.00011485896535537352
0.0	0.7013020564465603	9.390954474164028e-05
0.0	0.7028335379068877	0.00012177730598879621
0.0	0.7028551550906422	9.514822256579032e-05
0.0	0.7035912375791356	9.558391855960896e-05
0.0	0.7039110145641982	0.00010314176352231966
0.0	0.7039787475424777	0.0001283064775592967
0.0	0.7051264397981287	0.00010691868489466952
0.0	0.7051817701985219	0.00010644638140740204
0.0	0.7056482091494667	0.0001086062332204389
0.0	0.7065128805121477	0.00011054501501442972
0.0	0.7071871289648262	8.687824975477955e-05
0.0	0.708198688537164	9.388304049255386e-05
0.0	0.7083588382237751	0.00011349273232032964
0.0	0.7086433695798168	0.00011294638640233627
0.0	0.7092006656662296	0.0001036980258265079
0.0	0.7099359069875042	9.401154801176049e-05
0.0	0.7104716976594879	9.962018033454475e-05
0.0	0.7105146765973728	0.00011285750288127255
0.0	0.7129590110481513	0.00010200552293680421
0.0	0.7177377070940074	0.00011249294635902437
0.0	0.7189295064230439	0.00010715733924333094
0.0	0.7190205792758102	0.0001188161127392661
0.0	0.7192732852690494	0.00012210593154293354
0.0	0.7198589860439901	0.00011378109235098733
0.0	0.7206204167265099	8.944963141393454e-05
0.0	0.7226141830312254	0.00011724603208217197
0.0	0.7238496525518247	0.00010726556884399896
0.0	0.7238972553629357	9.197944662624515e-05
0.0	0.7243000785280548	0.00011323836494805088
0.0	0.7248948953033145	0.00011772315711221688
0.0	0.7250438722624464	0.0001141057804708187
0.0	0.725322326301437	0.00011698927556569033
0.0	0.7254416409252151	9.7443215708879e-05
0.0	0.7268749337609526	0.00010165651005638591
0.0	0.727860366998595	0.00010442580483505581
0.0	0.7281424402801928	0.00010031480405681842
0.0	0.7284143774202142	0.00011073662707210059
0.0	0.7284596559906203	0.00011242313681521402
0.0	0.7295694404921685	0.00011536083791354404
0.0	0.729722833742267	0.00011484575526854327
0.0	0.7298070835941126	0.00010178189492246802
0.0	0.731321952537972	0.00012207805142159882
0.0	0.7323574692406241	0.00010304783705082376
0.0	0.7328762355595819	0.00011964977415650311
0.0	0.7335431945714223	0.00010588725000904192
0.0	0.7337598274532866	9.784083314397632e-05
0.0	0.7339681669162659	0.00010998957303074963
0.0	0.735474281603914	0.00011245570476516689
0.0	0.7356949022614477	0.00011218589533460128
0.0	0.7370685603432839	0.00011759755057305395
0.0	0.7372258567590125	0.00011191079389827513
0.0	0.7375010682472928	0.00011566720765155988
0.0	0.7387694005342378	0.00010912312823119241
0.0	0.7388760342051124	9.328711217028515e-05
0.0	0.742794520273627	0.00012127736571850257
0.0	0.7437368713910724	0.00012047974862688085
0.0	0.7438109126579268	0.00012247068431515065
0.0	0.7443628477932409	0.00011193790573382576
0.0	0.7456067153233266	0.00011874026769643791
0.0	0.7461576745002251	0.00010707651418782612
0.0	0.746732110521999	0.00010622082979760889
0.0	0.7471967935785508	0.00010786006225279043
0.0	0.7493467254982296	0.00010219607722229106
0.0	0.750657818401681	0.0001303101981877084
0.0	0.750754370825165	0.00010997137902496474
0.0	0.7550256294765385	0.00011409155416089937
0.0	0.7551062986025032	0.00011541523296711068
0.0	0.756702875835116	0.00011414056510787942
0.0	0.756725971283561	0.00011183664411627005
0.0	0.758399517063812	0.00010707737386411937
0.0	0.7584474610656438	0.00010124284324571665
0.0	0.7594905542174497	0.00011781740629502128
0.0	0.7643926735215023	0.00012133266190158774
0.0	0.765957208890164	0.0001138398596710645
0.0	0.7675094794636497	0.00010744758801139498
0.0	0.7675904524236901	0.00010419201039235718
0.0	0.7686390802236762	0.0001221253758325302
0.0	0.7688084125995873	0.00010722281993929146
0.0	0.7688260105974436	0.00011778153752041577
0.0	0.769665672184666	0.0001263493765175844
0.0	0.771033398270213	0.00011951796941012913
0.0	0.7714407294816894	0.00011748469314419657
0.0	0.7734866904420142	0.0001105424553487471
0.0	0.7748821496275253	0.00011419668622923144
0.0	0.7758217884493803	0.00011620941310597442
0.0	0.777533401060098	0.00010227874178187804
0.0	0.7777949320989399	0.00013314255068503755
0.0	0.7786659835279597	0.00011999473875223029
0.0	0.7790700206967729	0.0001201310808537492
0.0	0.7797410958667654	0.00011491364213305947
0.0	0.7800189256805706	0.0001271895529228712
0.0	0.7805461552364759	0.00011885764283625985
0.0	0.7806602372040714	0.00011192237029484901
0.0	0.7862573264544538	0.00012008414726810114
0.0	0.7883004613551968	0.00010446396630143169
0.0	0.7899337706647673	0.00012248944129789098
0.0	0.7908094099109989	0.00012508134206668062
0.0	0.7941637608384517	0.00011940508338404203
0.0	0.7941959176463301	0.00011293406728269852
0.0	0.7999416263040685	0.00011832242474336191
0.0	0.8087624402836435	0.00011998269671910719
0.0	0.8095317870364587	0.0001277021219284993
0.0	0.8105112880815832	0.00012145118385804294
0.0	0.8118499460829982	0.00011562821714534771
0.0	0.816820981049929	0.00012823885677730617
0.0	0.8210584570277504	0.0001314634636356391
0.0	0.8265890724106766	0.00011973766026023603
0.0	0.828003563242063	0.0001354605413418902
0.0	0.8282057703525674	0.00012626233253394976
0.0	0.8316825131997325	0.00014574236116560616
0.0	0.8373053980108505	0.00011521183435069854
0.0	0.8389224658897556	0.00013027457877181416
0.0	0.8404902239562955	0.0001126866461118208
0.0	0.840939337363898	0.00014021239782112407
0.0	0.841906782950668	0.00012286251466267476
0.0	0.8440323987991205	0.0001285825212783931
0.0	0.8447421192086572	0.00013729546186750483
0.0	0.8464899618773807	0.00014084459819834152
0.0	0.846990719867837	0.00012467719521151835
0.0	0.8492813751865773	0.00010012668186320981
0.0	0.8493787677186627	0.00012506630573265928
0.0	0.856314062882964	0.00013448466931870317
0.0	0.8632745841110009	0.00014201791080358067
0.0	0.8646159116646949	0.00012395028096499398
0.0	0.8790041598785396	0.00013162888630630085
0.0	0.8794839894168545	0.00013154049968467358
0.0	0.8811287835421846	0.00013755543387489189
0.0	0.8939914192551107	0.00014236696362250023
0.0	0.9041204654495669	0.00011973903410378139
0.0	0.9114628145706665	0.00014800762029882895
0.0	0.9116295919412701	0.00013614852735726276
0.0	0.9125601192226034	0.00013934613963652968
0.0	0.9313985792291237	0.00015352515787032763
0.0	0.935817863309107	0.00014770873860759447
0.0	0.9451406109618407	0.0001241420629188128
0.0	0.9566577084332566	0.00017964578478575359
0.0	0.9763332715919668	0.00014927005636249582
0.0	1.0028598083957911	0.0001493599907483973
0.0	1.018405794228076	0.00014372910851015184
1.0	0.008404758309956573	1.3164232706335475e-06
1.0	0.04503299480126971	7.009262656254423e-06
1.0	0.07692676790369024	1.2298659038386204e-05
1.0	0.11701194137662096	1.4703251518329767e-05
1.0	0.17336603170633003	2.5163820686572482e-05
1.0	0.1830949351695309	2.633370010967799e-05
1.0	0.18648431696776574	2.8369253181839272e-05
1.0	0.1867850921872073	2.8351462616700952e-05
1.0	0.18867399786082278	2.6327862330699947e-05
1.0	0.19485053520110218	3.336122315360542e-05
1.0	0.2125390663805306	3.36903510307811e-05
1.0	0.22207771964621548	3.0207267263415897e-05
1.0	0.22725400775194343	3.813737747907667e-05
1.0	0.2309685699526729	3.189898438495145e-05
1.0	0.23218072542392226	2.9347170919143102e-05
1.0	0.2338275364017522	2.7744303188949926e-05
1.0	0.2486980192379315	4.272325591711314e-05
1.0	0.24968576573665635	3.230009053905246e-05
1.0	0.2521349752181631	3.813299705960494e-05
1.0	0.2588454246444477	3.840071416847767e-05
1.0	0.26366282359782195	4.01205036020725e-05
1.0	0.2647830707949276	4.501059122395781e-05
1.0	0.2671339368619535	3.836463763377021e-05
1.0	0.2759332901825512	3.7660239571491783e-05
1.0	0.28520552640011887	4.4554036677815015e-05
1.0	0.28854034533531503	4.2330633275718516e-05
1.0	0.2925384749757126	3.6758468474692466e-05
1.0	0.2966402414528051	3.6971828846521435e-05
1.0	0.30250283377218784	3.924456991065674e-05
1.0	0.30529418612025994	4.944617879065885e-05
1.0	0.3052972582444542	4.546106862968817e-05
1.0	0.30693314250279513	4.9466873216142776e-05
1.0	0.31082962627294686	4.814294171811358e-05
1.0	0.3141578582336563	4.3681600909344965e-05
1.0	0.31666889234686346	5.0272300667162224e-05
1.0	0.3196849704159243	4.533740163071668e-05
1.0	0.32096121259539456	4.459723144602105e-05
1.0	0.321258752853526	5.437164083468365e-05
1.0	0.32248571535856074	5.2153904801173106e-05
1.0	0.3254026910387289	4.573354800476158e-05
1.0	0.3264224551172011	4.848018594144082e-05
1.0	0.32807432427445504	4.97762635911554e-05
1.0	0.32966764413317473	4.138095638524757e-05
1.0	0.3299144733153637	5.003296496924361e-05
1.0	0.33049296955035595	4.9777002590700564e-05
1.0	0.33094700372037833	4.4982069779614166e-05
1.0	0.33327062401696644	4.6994959855226007e-05
1.0	0.3345657081686782	4.826423040533734e-05
1.0	0.3350546404118867	4.784296814855837e-05
1.0	0.3370314485536684	4.895075647503208e-05
1.0	0.3373884291483874	3.918617969428348e-05
1.0	0.3427745870360428	5.3689412163939684e-05
1.0	0.3430908045216737	4.852468687194465e-05
1.0	0.34368788049160426	4.7514901829218114e-05
1.0	0.3440565688812194	4.418657489865801e-05
1.0	0.34573600223717627	5.1382942270261095e-05
1.0	0.34778017176668224	5.671152782366832e-05
1.0	0.35090116426402473	4.4361385762486785e-05
1.0	0.35262212199916587	4.636114040252379e-05
1.0	0.35531202645324445	5.365226134992404e-05
1.0	0.3561802896949967	4.636396930206985e-05
1.0	0.356665449414294	5.4141853727749616e-05
1.0	0.3578485633129456	5.458696182677661e-05
1.0	0.36101698239315616	5.410855856259472e-05
1.0	0.36109766208358685	5.63498911592568e-05
1.0	0.3649078361169539	5.444641832963526e-05
1.0	0.3650391028024535	5.433973610387009e-05
1.0	0.36698699188720396	5.657692447615771e-05
1.0	0.36917404354641653	5.156301362177649e-05
1.0	0.374067433690077	5.65401929323041e-05
1.0	0.3742664551474092	5.957169404264025e-05
1.0	0.37481665802205516	5.557070573331308e-05
1.0	0.37675018997627313	5.835305345986541e-05
1.0	0.3769317200845601	5.237718033542597e-05
1.0	0.37825816770436976	6.153089766407399e-05
1.0	0.379525017292173	6.30876325995629e-05
1.0	0.3804842346185765	5.729578632581827e-05
1.0	0.3811489820964006	5.714493048212584e-05
1.0	0.38281712966466797	5.738103380753517e-05
1.0	0.3865580673009087	5.7131351289959604e-05
1.0	0.38788928832265457	5.1957767781984756e-05
1.0	0.38821330631915435	5.670332437470834e-05
1.0	0.38859825601639186	5.8254516571898336e-05
1.0	0.3892843907688423	5.972975520154288e-05
1.0	0.38936772816744003	5.969071090894537e-05
1.0	0.3897614906555352	6.095409793846398e-05
1.0	0.39053005532338636	5.81957621438858e-05
1.0	0.39071793447899295	5.7711739825971485e-05
1.0	0.3916179124838113	5.508251339059358e-05
1.0	0.39293283776215443	5.7869470496400606e-05
1.0	0.3937538225168147	5.837127122450418e-05
1.0	0.3947928069297816	6.069807707579861e-05
1.0	0.3958610473482518	5.2172678164432144e-05
1.0	0.39610372623657425	6.412054052751229e-05
1.0	0.39615428653174667	5.464468153359945e-05
1.0	0.3963236915309129	6.551992174633099e-05
1.0	0.3969767552330909	6.119402517004159e-05
1.0	0.3976260616587755	4.2768039549983176e-05
1.0	0.39785733527765854	6.380208353164503e-05
1.0	0.39893136205352797	5.14903897721243e-05
1.0	0.3998634398118126	5.7096039055445066e-05
1.0	0.40001915150918843	6.068576626831537e-05
1.0	0.4002984705570151	5.700803825246919e-05
1.0	0.4003528366060354	5.310384783626629e-05
1.0	0.40065550276705025	5.9112810227165924e-05
1.0	0.401423639945799	6.337473771727734e-05
1.0	0.4024745591205203	6.177777642192238e-05
1.0	0.4030189679700112	6.239675688406928e-05
1.0	0.40303702080349396	6.0443709490916e-05
1.0	0.40400257367995773	4.9367284426013615e-05
1.0	0.4052577595733098	5.615653278182852e-05
1.0	0.4061870015822325	6.12330187367669e-05
1.0	0.40887869622626477	5.957215326537027e-05
1.0	0.4100388544342748	5.4008456454764416e-05
1.0	0.4103449566104257	6.461420475864307e-05
1.0	0.4130399660386429	5.939814735623096e-05
1.0	0.414553331244071	5.9885859112963705e-05
1.0	0.41466356657691944	5.77127489899376e-05
1.0	0.4154645956257324	6.29926017213242e-05
1.0	0.4167259277180936	6.400771120426193e-05
1.0	0.41685675131804834	6.95158275335845e-05
1.0	0.41753737918690226	6.972785461693255e-05
1.0	0.41755213087798354	6.0638609262982775e-05
1.0	0.41765907108811473	6.480835348351359e-05
1.0	0.41877411172115375	6.0595983141892026e-05
1.0	0.41887150980090054	5.792998506017701e-05
1.0	0.4198446288951012	5.24660702705065e-05
1.0	0.42036169196931633	6.033536319976018e-05
1.0	0.42160814740234187	7.359386885621599e-05
1.0	0.4226322737522405	5.424016419153937e-05
1.0	0.42384286159130413	6.416957098944884e-05
1.0	0.42437422930976276	6.975415917845496e-05
1.0	0.4246606360519296	6.329784388050972e-05
1.0	0.4247934198270505	6.702292431270153e-05
1.0	0.42490532564531	6.44323306776914e-05
1.0	0.42591761263247974	6.159708245234289e-05
1.0	0.4259557578183381	6.452421359936515e-05
1.0	0.42606280031041865	6.28822435406584e-05
1.0	0.42670980776807826	6.132907150401292e-05
1.0	0.42835738272350043	6.666632161811041e-05
1.0	0.43032165172517545	6.505739329348517e-05
1.0	0.43208491768246465	5.4739701873005833e-05
1.0	0.43255915309084325	6.78911092433834e-05
1.0	0.4334601913422963	6.750356372190075e-05
1.0	0.433524169187233	6.058509021486032e-05
1.0	0.43410324392953004	7.26442304329885e-05
1.0	0.4344715782138002	6.975222042882323e-05
1.0	0.43470001781029166	6.122195958291645e-05
1.0	0.4353655615423062	6.258304041390491e-05
1.0	0.43556395125635045	5.516008844190686e-05
1.0	0.4362542145927799	7.092831652485186e-05
1.0	0.4379077564009857	6.90875481126262e-05
1.0	0.43825106640192557	7.494819951127497e-05
1.0	0.43837233959857796	6.263972241517272e-05
1.0	0.4395546533333532	6.65259621954466e-05
1.0	0.44175279046386257	6.985613680649036e-05
1.0	0.4437358867451491	6.517306830236731e-05
1.0	0.4439506293216069	6.34599083673496e-05
1.0	0.44473232266248086	6.034319613028725e-05
1.0	0.4449772901354143	7.035339268943476e-05
1.0	0.446635184775802	6.760377984859447e-05
1.0	0.44705411009418045	5.3766248456081263e-05
1.0	0.4470914632331876	6.609642795961517e-05
1.0	0.4477825082123511	6.552510883900524e-05
1.0	0.44861877571515246	7.04052287080157e-05
1.0	0.44869240902114277	6.42484009586115e-05
1.0	0.44912117739376833	5.6263543867782434e-05
1.0	0.4503759422215449	7.322865291219943e-05
1.0	0.4513905685235391	7.143680474193987e-05
1.0	0.4515066428933922	6.124299843252223e-05
1.0	0.4525313896295491	6.177954438733906e-05
1.0	0.452668192322605	6.638799222429635e-05
1.0	0.45308686989853353	7.170319771522553e-05
1.0	0.453308855487351	6.942086963944515e-05
1.0	0.4536023407273481	7.343796975851811e-05
1.0	0.45484685683443016	7.27152431388095e-05
1.0	0.45495617961961665	6.438844283811428e-05
1.0	0.45512559934326186	6.850023754655106e-05
1.0	0.4552676633196809	6.403529349977565e-05
1.0	0.4553054234613871	6.945702241197261e-05
1.0	0.4556335808645503	6.932086010687055e-05
1.0	0.4570000957734514	5.570688648753063e-05
1.0	0.4575204149565826	7.226330557045628e-05
1.0	0.4576747733253971	7.087087576278048e-05
1.0	0.4587475415177832	6.512017264984832e-05
1.0	0.46074057992377127	6.858857720883497e-05
1.0	0.46080957305700565	6.461313475922776e-05
1.0	0.46204189241161636	7.403956314225886e-05
1.0	0.4621099871724366	7.304272075029516e-05
1.0	0.4621450138124709	6.637840932302072e-05
1.0	0.46259741271089827	7.11118444853716e-05
1.0	0.46340541475973646	6.804714511897586e-05
1.0	0.46357268703692267	7.309843313671069e-05
1.0	0.4653815407568128	7.381593301203537e-05
1.0	0.4655962406421429	7.64427690244457e-05
1.0	0.46566163343852573	7.251501009381384e-05
1.0	0.4671634251647267	7.49094447930127e-05
1.0	0.46718008361869345	6.969041291524978e-05
1.0	0.4675173293514589	6.28246481953669e-05
1.0	0.4691887909903548	6.767220532571216e-05
1.0	0.4693645824560465	6.894977503404358e-05
1.0	0.4699442943977316	6.925153330211027e-05
1.0	0.47040172988187523	7.189286381252683e-05
1.0	0.47208310199108094	6.172642970270129e-05
1.0	0.4725202555150957	7.187591022984556e-05
1.0	0.4727790503366938	6.0093564150766625e-05
1.0	0.4729356936523344	7.499321833339626e-05
1.0	0.47298423914119586	6.926916320604826e-05
1.0	0.4730339460193914	7.404989558151599e-05
1.0	0.4732769688136327	6.974461154026495e-05
1.0	0.4733037486108823	7.248319845789345e-05
1.0	0.47355834185976403	6.525987418894731e-05
1.0	0.47400740814071035	6.065363589638936e-05
1.0	0.4741614058683387	5.8001965270146375e-05
1.0	0.47530515005602225	7.047220240567882e-05
1.0	0.4757388510887857	6.783374330360335e-05
1.0	0.4759782893460073	7.775070229649001e-05
1.0	0.47691348793088195	7.765328036709781e-05
1.0	0.4771189084956259	7.789806129144808e-05
1.0	0.4774567965262272	8.013440820361329e-05
1.0	0.47790173387820784	7.311285799674226e-05
1.0	0.47795246585425255	6.520319655487187e-05
1.0	0.4785666971447541	7.324837526478348e-05
1.0	0.47956808105935234	7.14267703251064e-05
1.0	0.4797468098490411	7.361355574452611e-05
1.0	0.4799250696445847	7.804340346651699e-05
1.0	0.47994551982524125	6.733769227504178e-05
1.0	0.4801093053456488	7.507482954745634e-05
1.0	0.4801441503904886	8.677673489692233e-05
1.0	0.4816794814473543	7.593028168086269e-05
1.0	0.4826342666134008	6.87041533702931e-05
1.0	0.48277584030380954	6.826322743405436e-05
1.0	0.4828210354898576	7.623189940944866e-05
1.0	0.4828936231921238	7.325346335935392e-05
1.0	0.48291423071635914	7.313805417199036e-05
1.0	0.48415492388582854	8.391073189652357e-05
1.0	0.48418642537220513	8.081478314584015e-05
1.0	0.48449107304688516	6.945303374087593e-05
1.0	0.48474173873506976	7.657161328364515e-05
1.0	0.48499234401460467	6.059977104464728e-05
1.0	0.48499234401460467	7.091604866035326e-05
1.0	0.48501206488772763	7.476410433028644e-05
1.0	0.486240082101529	7.309827019951359e-05
1.0	0.48843980510078705	7.118940782732544e-05
1.0	0.48868037327124836	7.383536347182679e-05
1.0	0.48885755611230747	7.361013497861133e-05
1.0	0.48899909688921134	8.01920695559889e-05
1.0	0.48933223977744933	7.843794511538397e-05
1.0	0.4900152148839035	7.374854388373621e-05
1.0	0.4902439513660577	7.112522103615824e-05
1.0	0.4907870472797278	7.673019915058089e-05
1.0	0.4909666598635491	6.786247989214613e-05
1.0	0.49108847244773624	7.163453703300055e-05
1.0	0.49148697277926495	7.411520723986533e-05
1.0	0.4914950671842128	7.787081338193435e-05
1.0	0.49222454051162895	7.492702035182765e-05
1.0	0.49252690362919893	7.23901625014681e-05
1.0	0.4931093258935509	7.458346541218561e-05
1.0	0.49322861841112353	7.63602887523327e-05
1.0	0.4937753908539383	7.271143316719396e-05
1.0	0.49430890407731076	6.288887252672304e-05
1.0	0.4946493299093289	6.85502791581996e-05
1.0	0.49465305414908795	8.01392667900323e-05
1.0	0.4949743993349046	7.777161868982708e-05
1.0	0.49541398533786474	7.520505059166044e-05
1.0	0.49549782608426574	7.615267788302624e-05
1.0	0.4958474851319306	8.130915412765282e-05
1.0	0.4964484895561153	8.427603295400795e-05
1.0	0.4967191603190368	8.032213262119154e-05
1.0	0.4967527357082364	7.76363439274016e-05
1.0	0.49677928702506613	7.89789075095782e-05
1.0	0.49724813212673213	7.951824745875959e-05
1.0	0.49784229647147354	7.986044137799376e-05
1.0	0.49912596436266676	9.135125036772105e-05
1.0	0.49912848909357277	7.955148495585866e-05
1.0	0.499683564619501	7.450197678923132e-05
1.0	0.5000673940660247	7.044078148830356e-05
1.0	0.5001457058897825	7.581825928117765e-05
1.0	0.5008080364864493	7.81322738289349e-05
1.0	0.501642287611654	7.921346658054972e-05
1.0	0.5019633938977115	8.21772512346182e-05
1.0	0.502025067968155	6.184334086669403e-05
1.0	0.5020448543181709	7.836964636664198e-05
1.0	0.5022605508725771	7.520737811314874e-05
1.0	0.5038034142187872	8.201816366383834e-05
1.0	0.50434010754005	7.971200435309731e-05
1.0	0.5047984156300472	7.80938349626465e-05
1.0	0.5063410103582547	7.72375486229144e-05
1.0	0.5064595422713613	7.59802315722743e-05
1.0	0.506861488451315	6.730051446417785e-05
1.0	0.5070449807841492	7.782404273538002e-05
1.0	0.5074881498191943	8.214214860990085e-05
1.0	0.5082542056532424	6.59347599283588e-05
1.0	0.5090180701580571	7.561237090612381e-05
1.0	0.5098505856603822	7.721064988632995e-05
1.0	0.509948443525452	7.58134587935619e-05
1.0	0.5103886899944579	8.376243938487179e-05
1.0	0.5107095311376624	7.245472632523232e-05
1.0	0.5110731475853915	7.043641195700642e-05
1.0	0.5111796800173989	7.544883308474106e-05
1.0	0.5116967384303917	6.216753370245485e-05
1.0	0.5117083122082898	7.896900930102487e-05
1.0	0.5118908101924108	7.531250827626846e-05
1.0	0.5125383271473372	8.713061471887872e-05
1.0	0.5147091133633719	8.128761023586205e-05
1.0	0.5147732130192086	7.620442984995937e-05
1.0	0.5149207364367121	6.586878992808369e-05
1.0	0.516443269011128	8.406572798224869e-05
1.0	0.5165326500927185	7.630583990550007e-05
1.0	0.5168719100876584	7.386127267786055e-05
1.0	0.5169034081861541	7.468384052162763e-05
1.0	0.5171446378663608	7.293316638930368e-05
1.0	0.5172616618317786	6.906757553539432e-05
1.0	0.5176105336046462	7.780952554959154e-05
1.0	0.5177283854782145	8.829338305482578e-05
1.0	0.518328000577153	7.66815044200535e-05
1.0	0.5194052906985027	7.939271429873897e-05
1.0	0.5194575066956941	7.87240471319643e-05
1.0	0.5195172620936221	7.57973643600175e-05
1.0	0.5206893287510109	7.752111521531437e-05
1.0	0.5208022413569214	7.284892739030412e-05
1.0	0.5208703508589986	7.470072118006127e-05
1.0	0.5211895181557361	8.289558021317774e-05
1.0	0.5213347097789535	8.078262341783603e-05
1.0	0.5214798811329757	6.977089032794051e-05
1.0	0.5222537862637394	7.536717634344488e-05
1.0	0.5236680467443842	7.384465919834271e-05
1.0	0.5241086605444776	7.646743249720793e-05
1.0	0.5243308069000453	8.487772154587759e-05
1.0	0.5246287931116876	7.796316234345836e-05
1.0	0.5251990271296705	8.955413392031817e-05
1.0	0.5255364726610732	8.56219739546701e-05
1.0	0.5257743785664895	7.614152535549046e-05
1.0	0.525975811317956	7.854853674716185e-05
1.0	0.5262829804289002	7.968672816186232e-05
1.0	0.5273903951134803	8.349179311946079e-05
1.0	0.5274885393371445	8.053520223521654e-05
1.0	0.5275107433889925	7.68722834568731e-05
1.0	0.5279436186488952	8.535053482648181e-05
1.0	0.5281359498285063	9.171753071685871e-05
1.0	0.5284243799160793	7.898750404207928e-05
1.0	0.5284243799160793	7.908952335041018e-05
1.0	0.5289090916441592	8.545955307945825e-05
1.0	0.5291767466699928	7.798395496868523e-05
1.0	0.5293120125520163	8.384891847354951e-05
1.0	0.529650410096639	7.147419823264306e-05
1.0	0.530057307670868	8.368438440327841e-05
1.0	0.5305972572847659	6.89409434395809e-05
1.0	0.5313522202451934	7.843553489452313e-05
1.0	0.5323103762167847	8.812522692014403e-05
1.0	0.5332696785359284	7.603981999668498e-05
1.0	0.5337565949111044	8.709081149956397e-05
1.0	0.5346215641490816	9.00789886838738e-05
1.0	0.5346995911050695	7.804940483717341e-05
1.0	0.5353740939125148	7.61296976603649e-05
1.0	0.535531463637964	8.701244304813725e-05
1.0	0.5359140485942705	8.035816682358983e-05
1.0	0.5362893816236729	8.586067422765432e-05
1.0	0.5366588732741747	7.48691638579118e-05
1.0	0.5368490758109559	8.728275913812015e-05
1.0	0.5372786053772888	7.136746951550824e-05
1.0	0.5372786053772888	8.810235850140634e-05
1.0	0.538185367778979	7.655418187584976e-05
1.0	0.538926176624524	7.75158311029553e-05
1.0	0.5392775591014286	8.818462739540725e-05
1.0	0.539929294318464	8.773540918744062e-05
1.0	0.5402291802985179	8.71600392526141e-05
1.0	0.5402717324765499	7.906510846687927e-05
1.0	0.541321622989491	8.299634804233215e-05
1.0	0.5418520537411615	0.00010093567165741124
1.0	0.5422706411729921	8.848230045025757e-05
1.0	0.5426400754075875	7.576785111955272e-05
1.0	0.5431347036695229	8.582602920183888e-05
1.0	0.5450694569252532	7.821218656998571e-05
1.0	0.5452802170148299	8.864440372903477e-05
1.0	0.5456326781522416	7.222936904501554e-05
1.0	0.5457856652807355	7.376158094226599e-05
1.0	0.5459222740041563	6.613363743681779e-05
1.0	0.5459392242189178	8.412212178160991e-05
1.0	0.546195955886293	8.801996609162837e-05
1.0	0.5463286916999486	8.627105851104036e-05
1.0	0.5466943298755045	8.240483700284233e-05
1.0	0.5469435621982964	8.828649930237877e-05
1.0	0.5470395015479782	8.130717064193908e-05
1.0	0.5493775070606312	8.22790772618345e-05
1.0	0.5508218840654024	9.342504324102531e-05
1.0	0.5508366181712352	9.209771827091163e-05
1.0	0.5514105880637642	9.04807149377505e-05
1.0	0.5518699672221926	7.970291638584915e-05
1.0	0.5519285419832562	7.809484380307354e-05
1.0	0.5519381628740536	8.52476036649763e-05
1.0	0.5522918648565696	9.016470634089192e-05
1.0	0.5526329923820966	8.123959230833389e-05
1.0	0.5526530760703398	8.788335484723941e-05
1.0	0.5527125448271244	9.716449364726455e-05
1.0	0.5532258288545266	9.237303319990304e-05
1.0	0.554778225854564	8.894580888341794e-05
1.0	0.554919877334406	9.083053446256733e-05
1.0	0.5550518422024656	8.694730936339576e-05
1.0	0.5555110773057955	9.117457719239611e-05
1.0	0.5555538319584796	7.486010551656303e-05
1.0	0.5559817662176921	0.00010010514272650632
1.0	0.5564494260597225	8.781518444348536e-05
1.0	0.5570577933907526	8.38234008627639e-05
1.0	0.557648733696415	8.75776862395315e-05
1.0	0.5577319656280725	8.004365503465323e-05
1.0	0.5581794185256732	6.951013614627045e-05
1.0	0.5582728327013015	8.076357942811802e-05
1.0	0.558311447584784	8.6405654577338e-05
1.0	0.5586431639332909	8.569872524252228e-05
1.0	0.5597196803876084	9.340542275679541e-05
1.0	0.5600772412479273	8.538533601087358e-05
1.0	0.5605974838044793	8.669440465662621e-05
1.0	0.5610713630354885	8.551460855856049e-05
1.0	0.5612224686942087	8.173184981793492e-05
1.0	0.562104528532006	8.304361933586325e-05
1.0	0.5629793696882615	6.856399051987683e-05
1.0	0.5633512558262963	8.420973171328834e-05
1.0	0.5633524214585243	8.634711447807405e-05
1.0	0.563699888995364	8.309469802324904e-05
1.0	0.5637856945401728	9.1355991337931e-05
1.0	0.5641011161154661	8.823021795324975e-05
1.0	0.5645127717471272	8.421835885842708e-05
1.0	0.56453066427252	9.350232973864202e-05
1.0	0.5654371369222975	8.392388283527342e-05
1.0	0.5655794560885166	8.760268250646075e-05
1.0	0.5658903619107459	9.6748276156766e-05
1.0	0.566184383127087	8.87161266479542e-05
1.0	0.5663679106611836	7.717490770229862e-05
1.0	0.5666494186373688	8.615367688916003e-05
1.0	0.5669266089938209	8.464566280351136e-05
1.0	0.5677572667987361	8.264161738453974e-05
1.0	0.5682969248248878	9.423473241479482e-05
1.0	0.5687328155805303	8.524956485474133e-05
1.0	0.569606858824251	8.58900386836349e-05
1.0	0.5697148078513566	8.980508253797141e-05
1.0	0.5705062774713177	9.456547115868375e-05
1.0	0.57124597844539	9.911516913715257e-05
1.0	0.5713071517919319	8.535005326511915e-05
1.0	0.5717298306121286	8.526291898207356e-05
1.0	0.5721295747628917	8.10172903883458e-05
1.0	0.5722036850611274	9.969048649972479e-05
1.0	0.572289144775242	9.099294166582107e-05
1.0	0.5735568432912256	8.222752767181528e-05
1.0	0.5737564517304149	7.757504723036493e-05
1.0	0.5750992989193494	9.06090048245672e-05
1.0	0.5753657209961109	8.077366214682856e-05
1.0	0.5754186801457578	9.110800857941978e-05
1.0	0.5764677823223251	9.517368979362424e-05
1.0	0.5765136762077354	9.209978481384145e-05
1.0	0.5769383975006644	9.691945667569128e-05
1.0	0.5775649559253422	8.907049780805617e-05
1.0	0.5779550815132956	9.03339054159092e-05
1.0	0.5780437186972546	8.910800292303672e-05
1.0	0.5784836891618865	7.460551860723307e-05
1.0	0.5788973714690204	8.113009126444e-05
1.0	0.579559390514374	9.397732973724425e-05
1.0	0.5798083640362296	9.254116907178138e-05
1.0	0.5800784441583112	8.196985007994306e-05
1.0	0.5802132996227394	7.726099451114072e-05
1.0	0.5803552709631398	9.07800077940634e-05
1.0	0.5810509826502613	9.32024282454192e-05
1.0	0.5825629884621326	9.439900199165387e-05
1.0	0.5825653859084484	9.490499100474353e-05
1.0	0.5831281511142887	8.513644630644084e-05
1.0	0.5838763025796013	8.391072746281304e-05
1.0	0.5844781064211615	9.91576397057541e-05
1.0	0.5846484073685083	9.433802351166945e-05
1.0	0.5869546588280288	8.860902703045237e-05
1.0	0.5871338659843556	8.23788051368802e-05
1.0	0.5876843425998814	8.891446890763802e-05
1.0	0.5882225885128791	9.06633345705567e-05
1.0	0.5882541002823983	8.92594981637166e-05
1.0	0.58874546831306	8.392436573289031e-05
1.0	0.5890598334410774	9.162034970431529e-05
1.0	0.5891997328381103	8.735261641657065e-05
1.0	0.5897222388096109	9.797044028927825e-05
1.0	0.5899196837029559	9.10014704278739e-05
1.0	0.5905497865367229	9.39037482705602e-05
1.0	0.5917300225865488	0.00010019864617436055
1.0	0.5918435139329382	9.642896778867272e-05
1.0	0.592301097597677	8.213525101229527e-05
1.0	0.5943075049275421	9.525438545881902e-05
1.0	0.5948910490855625	8.653630943908994e-05
1.0	0.5951209189959625	8.833278758720775e-05
1.0	0.5957535268074863	8.331997200760741e-05
1.0	0.595972621380574	7.698417555843592e-05
1.0	0.5967830630064223	0.00010376813997824159
1.0	0.5967900225728154	9.937838944759946e-05
1.0	0.5969159001966643	0.00010094805058907733
1.0	0.5969258256903794	9.39392066458417e-05
1.0	0.5996337625292718	8.044764257036174e-05
1.0	0.599968151821738	8.181150702147455e-05
1.0	0.6014980918444185	9.984403007564612e-05
1.0	0.6018564571800571	9.899890475424937e-05
1.0	0.6029683269058661	0.00010338015010333448
1.0	0.6032589042687196	8.206001626003607e-05
1.0	0.6037358516974178	9.661296087835028e-05
1.0	0.604105421354461	8.051230827035937e-05
1.0	0.6041092567007736	9.227241945523007e-05
1.0	0.6045849394106589	9.947936003362133e-05
1.0	0.604986897000287	9.100205683351605e-05
1.0	0.6052600369477594	0.0001012977466256601
1.0	0.6054118204712693	9.776108655423565e-05
1.0	0.6054388376774947	0.00010189076087099444
1.0	0.60552259887651	9.790593949403422e-05
1.0	0.6057011048596794	8.16625941731674e-05
1.0	0.6057655624738121	8.338895005006433e-05
1.0	0.6071280506786433	0.00010010106068319471
1.0	0.6080188985035337	9.981161670254748e-05
1.0	0.6081471111872551	0.0001075419940901721
1.0	0.6109407984107227	9.558672179591739e-05
1.0	0.6111228180800223	0.00010751080560088623
1.0	0.6112254968482034	9.305944619089434e-05
1.0	0.6122230995379045	9.839825650703029e-05
1.0	0.6125221874491972	9.396363106714175e-05
1.0	0.613740090605127	8.932743399321743e-05
1.0	0.6138351570713986	8.861587562693816e-05
1.0	0.6148187693729905	8.546226577803549e-05
1.0	0.6162288050477243	7.362568132706673e-05
1.0	0.6185618220966058	9.552129353655204e-05
1.0	0.6188543913457126	9.551158846663116e-05
1.0	0.6191346288665037	9.149796447263638e-05
1.0	0.6206451351714333	9.099310747697169e-05
1.0	0.6208878045903286	9.648653970879644e-05
1.0	0.6210920270572327	0.00010112795028976048
1.0	0.6225394842805476	9.706934957105156e-05
1.0	0.6229139544982277	9.881401120366052e-05
1.0	0.6243634022976488	0.00010317259419826375
1.0	0.6244072303634216	9.837636532124651e-05
1.0	0.6244356068651221	0.00010377958470287794
1.0	0.6248069275165441	0.00010768744515731288
1.0	0.6259077385644168	0.00010239261717762036
1.0	0.6260275715680077	0.00010278402629475691
1.0	0.6260515961950115	9.675792878882986e-05
1.0	0.6265877892790865	9.649678204222363e-05
1.0	0.6273576396832653	9.788994356542742e-05
1.0	0.6293140888296603	9.47937022378193e-05
1.0	0.63177513195391	7.837553981044959e-05
1.0	0.6322228446663645	0.00010155278850461061
1.0	0.6330065093739928	8.291105602369578e-05
1.0	0.6330575047447143	0.00010863970071288642
1.0	0.6331199767135431	0.00010406492861375173
1.0	0.6340047752091114	0.00010566690073087318
1.0	0.6346010177667064	0.00010201046198290623
1.0	0.635037484438111	0.0001092078435750787
1.0	0.6357882555691062	9.728956111509136e-05
1.0	0.6363470585273229	9.39227284717869e-05
1.0	0.6377067853159547	8.233490297757004e-05
1.0	0.6382988626858407	0.00011280993306541879
1.0	0.6384444239214455	0.00010577841463397463
1.0	0.641909519206593	0.00010058348382815728
1.0	0.6429075728690612	0.00010892884155644306
1.0	0.6441305756864373	9.60517967733817e-05
1.0	0.6445542333350863	0.0001001015921260554
1.0	0.6451054125639586	0.00010985307554530832
1.0	0.6460952744616757	9.367855180328311e-05
1.0	0.6465711207222317	0.0001150641875857101
1.0	0.6473118667849773	0.0001002865659379308
1.0	0.6475085850487561	9.279707143966595e-05
1.0	0.6480581201730378	0.00010019299291121553
1.0	0.6485166249866887	9.885643180785989e-05
1.0	0.6495016046766444	0.00010364944090377703
1.0	0.6499768310380208	0.00010773676396520162
1.0	0.6527675668017072	0.00010867681936377925
1.0	0.6537265566640754	0.00010335739957464169
1.0	0.6544295107060557	8.994070625139926e-05
1.0	0.6548990070994121	9.466822406030947e-05
1.0	0.6562984049774645	0.00010215480317921122
1.0	0.6573633819942903	0.00011253234525419105
1.0	0.6576181104847607	9.471948392830009e-05
1.0	0.6595265878290195	9.957766291203417e-05
1.0	0.6604160133450214	8.829868051036843e-05
1.0	0.6608357637266459	0.00011120959994579846
1.0	0.6613469772410387	0.00010529798863738042
1.0	0.6616867665553239	0.00010809695234967623
1.0	0.6629786497027321	9.731142651252668e-05
1.0	0.663997708241481	0.00011188101840194823
1.0	0.6660212902769198	9.693072472741799e-05
1.0	0.6697760698106687	9.793278383862629e-05
1.0	0.6698914819484477	9.00239072649766e-05
1.0	0.6711809677663516	8.90928392696108e-05
1.0	0.6731930855663028	0.00010977203702547702
1.0	0.6732918473243272	9.105121643408956e-05
1.0	0.6742831028852759	0.00010368506878073623
1.0	0.6746284750422615	0.00010786459785657529
1.0	0.675796496443862	0.00010567492150443952
1.0	0.6760657740446886	0.00011161563768923701
1.0	0.6773746931708913	0.00010091698568186344
1.0	0.6780663399341589	0.00010792437202839222
1.0	0.6788371636070296	0.0001078602999912437
1.0	0.678986178622136	9.926782576068151e-05
1.0	0.6834345961776238	0.00010940597566551457
1.0	0.6840042261396639	0.00010826875269486312
1.0	0.6840878686910541	0.00011202053953732455
1.0	0.6848567503514225	0.00011168806172593246
1.0	0.6849769075006277	0.00010295781921386898
1.0	0.6857095088050427	0.0001134322577343051
1.0	0.686833621691654	0.00010836396165898899
1.0	0.6869051263039433	9.312337401078245e-05
1.0	0.6869987027099629	0.00011017934904292696
1.0	0.687027322674152	0.00011128693453253291
1.0	0.6879642169592745	0.00010364604690191892
1.0	0.6894225022603194	0.00010651204744338998
1.0	0.690294831631211	0.00010770382153785396
1.0	0.6916482470356486	8.745268895864103e-05
1.0	0.6922264464663368	0.00010453189274079113
1.0	0.6925138270408885	9.423143055994042e-05
1.0	0.6946595844729707	0.00011730581450334432
1.0	0.6966515025155624	0.00010516076031913005
1.0	0.6974280405847628	9.36649883259734e-05
1.0	0.6977335378424923	9.159866287766564e-05
1.0	0.6991121815685606	9.645221876552995e-05
1.0	0.6991508075210613	0.00011461198822116353
1.0	0.6993674471601243	0.00012613910658136398
1.0	0.6997181561421111	0.00010777959250746667
1.0	0.7009747295664384	0.00011837190062966999
1.0	0.7018126691190543	0.00010927797144983773
1.0	0.7019531045832732	0.00011865375967147376
1.0	0.7042153298752698	0.0001118113698412983
1.0	0.7043223708534109	0.00010772489717004924
1.0	0.7060450129272148	0.00010831007978501267
1.0	0.7060516547773017	0.00012357283936273192
1.0	0.7069849546689957	0.0001046876854020433
1.0	0.7101430259836128	0.00011041055160293424
1.0	0.7127288192008799	9.841260717936953e-05
1.0	0.7134063302269613	0.00011939226546921054
1.0	0.713444128859194	0.00010802946936266048
1.0	0.7136416892834087	0.00011389968098537828
1.0	0.7144975798546316	0.00011474403906168149
1.0	0.7192590629860265	0.00012018626234006329
1.0	0.719574782539967	0.00012149969435703614
1.0	0.7206583454517873	0.00012920533985595595
1.0	0.7206902195147507	0.00010985137846763992
1.0	0.7240089611086122	0.00012203110536793158
1.0	0.7266792824004079	0.00012507549672701132
1.0	0.7279440908408673	0.00011077775879050357
1.0	0.728423946587291	0.00012232398766999858
1.0	0.7289060883311808	0.00011198653502710763
1.0	0.7298070835941126	0.00011591141967905855
1.0	0.7298772308056599	0.0001162804112785375
1.0	0.730327617889792	0.00011071565902006317
1.0	0.7305592620011554	0.00011651378652489568
1.0	0.7306569169809354	0.00012377642132460737
1.0	0.7314237425845098	0.00011465639810792642
1.0	0.7314712685689586	0.00012654868108744014
1.0	0.7333889584389901	0.0001308922233813433
1.0	0.7348302061221234	0.00010723132783000364
1.0	0.7358965024443789	0.00012615843481396762
1.0	0.7368095662258713	0.00010728475002534584
1.0	0.7370365466635458	0.00011184137195616651
1.0	0.7404311910897694	0.00012318216881382682
1.0	0.741358537883753	0.0001202303869605265
1.0	0.7432554368621187	0.00012290724369704814
1.0	0.74351039592537	0.00012484052162264726
1.0	0.7439484993404786	0.0001068416345512793
1.0	0.7449159685631692	0.00012435840036876365
1.0	0.7462167936696554	0.00012712062639482524
1.0	0.7478976727472861	0.00012309919500764355
1.0	0.7492827377529252	0.00011299465339602863
1.0	0.7493175325239385	0.00011742423812667878
1.0	0.749383382350847	0.00012483959716123565
1.0	0.7497719506994369	9.082696274204399e-05
1.0	0.749905758150926	9.443480843328615e-05
1.0	0.7503349282127658	0.00011984696407975006
1.0	0.7505592367295852	0.00011060797660109949
1.0	0.7538431762151621	0.00012353179609601948
1.0	0.7540340923835192	0.0001295591818181972
1.0	0.7561238421309754	0.00010940581343133031
1.0	0.7565484983701061	0.00012456563715921684
1.0	0.7572500504518997	0.00011971020569248742
1.0	0.7584025075255655	0.00010656541631743022
1.0	0.7611698818849406	0.00011989610561235943
1.0	0.7614875561221734	0.00011840853982777562
1.0	0.7644232328217526	0.00011266054462174116
1.0	0.7651290383767454	0.00012008066627361408
1.0	0.7676852844637261	0.00011534669198544203
1.0	0.7683072808999174	0.00011956356702106113
1.0	0.768577199970688	0.00012342640358722884
1.0	0.7692844681031223	0.00011419318273450467
1.0	0.770732668407563	0.00011434719995352345
1.0	0.7711129745789026	0.00011978063507774076
1.0	0.7717144681444357	0.00011142655339357969
1.0	0.77205311130848	0.00011056120994375245
1.0	0.7721109742801644	0.00013521094075159446
1.0	0.7724269042824631	0.00013220106580058666
1.0	0.7735080203650431	0.00011045262541588777
1.0	0.7735459925255845	0.00012131576299918482
1.0	0.7741268637740499	0.00011982901008955925
1.0	0.7746407424671329	0.00013327273560417247
1.0	0.776367213574103	0.00012834544046649968
1.0	0.779603748547626	0.00013912557879551874
1.0	0.7796046028850987	0.00011746158467858978
1.0	0.7798431908497748	0.00013470583376577365
1.0	0.7843911726402292	0.00011900294589417341
1.0	0.7847252399575377	0.00012176575196317545
1.0	0.7860767173205558	0.00014490902447123797
1.0	0.7879574686394649	0.00012695312896945598
1.0	0.7889489754882502	0.00011049072030163055
1.0	0.7901437869249981	0.0001198964887921139
1.0	0.7924763146337459	0.00012471268758008192
1.0	0.7926587734616795	0.0001242792434026038
1.0	0.7947834882977473	0.0001238832481225762
1.0	0.7952279129450892	0.00013082516265220927
1.0	0.7956328090684288	0.00012849006257736968
1.0	0.7963429533718888	0.00013068310569228707
1.0	0.8003926411711138	0.00012818724783176963
1.0	0.8009596431867096	0.00013190825717916723
1.0	0.8015717591094987	0.00013669259790964614
1.0	0.8017524804269223	0.00012075481811860898
1.0	0.8020706584055977	0.00012940129922961585
1.0	0.8036195365016432	0.00013686883716897003
1.0	0.8046943962947781	0.00011799376333012614
1.0	0.809225770991397	0.00014181389248498546
1.0	0.8102015566879659	0.0001226111367260325
1.0	0.8197607601535593	0.0001385655628578787
1.0	0.824559958410706	0.0001297372306033516
1.0	0.8254759843474692	0.00012353046637003008
1.0	0.8286364186981778	0.00013530772310892854
1.0	0.8322688859822023	0.00014092484395206053
1.0	0.8371737672427715	0.0001349571549624213
1.0	0.8464678479399432	0.00013812674946454058
1.0	0.8590163240240241	0.00014235422774455515
1.0	0.8609949203973581	0.00011608102616659161
1.0	0.8636105086016312	0.00014776428499765513
1.0	0.8680703801702749	0.00014614941382876448
1.0	0.874196504715482	0.00013632909107073884
1.0	0.8743802852792639	0.00014635598083545073
1.0	0.8800325432404734	0.00013762257805966196
1.0	0.8952081749335139	0.00014888441494567063
1.0	0.9062625025945035	0.00013746442360968665
1.0	0.958497284958308	0.0001533329721032031
1.0	0.9652829146305593	0.00015186247808718066
