# Supplementary material for: Unified AI framework to uncover deep interrelationships between gene expression and Alzheimer’s disease neuropathologies
Source: Nat Commun. 2021 Sep 10;12:5369. doi: 10.1038/s41467-021-25680-7 (PMC8433314; doi:10.1038/s41467-021-25680-7)
Supplement: Supplementary file 11 — Source Data [file 41467_2021_25680_MOESM11_ESM.zip › sourcedata/5d_gene_vs_IG_KNSTRN.csv]

sex_m	gene_expression	gene_IG_score
0.0	-0.03376637173056479	-6.4563411263983365e-06
0.0	-0.022610710468241868	-3.5536699255752802e-06
0.0	0.0238520207725193	3.6299912543736057e-06
0.0	0.031022480758290283	4.447884187158548e-06
0.0	0.047112472642369785	7.758540056204656e-06
0.0	0.054556514389516864	1.1003982536990173e-05
0.0	0.05594192619720478	1.0789604322571964e-05
0.0	0.05774585329111964	1.2410560105045738e-05
0.0	0.05948292257108306	7.340649750734834e-06
0.0	0.07653179979941227	1.3735988233597576e-05
0.0	0.07965100719304269	1.2571249764025929e-05
0.0	0.08757366075426032	1.843644555626308e-05
0.0	0.09139084869962077	1.5048359246858106e-05
0.0	0.10943055744447705	1.6535920412280893e-05
0.0	0.1209960926753087	1.234428928123656e-05
0.0	0.1237244641514606	2.268873805812706e-05
0.0	0.12548053592708686	1.2857628224833898e-05
0.0	0.12912710148004042	2.830282555990688e-05
0.0	0.13939058668124316	2.9559482688737744e-05
0.0	0.14206457568095676	3.1962357321409064e-05
0.0	0.14432604480720873	2.688639749892776e-05
0.0	0.14514957737073314	3.367432369064313e-05
0.0	0.1520297498154211	3.340588806730329e-05
0.0	0.15745362617424374	3.244138708728182e-05
0.0	0.1610746788279379	3.74158434720139e-05
0.0	0.16452707017751733	3.892546838993545e-05
0.0	0.16653157020162634	2.7901603158166756e-05
0.0	0.17046731917492491	2.590942026339038e-05
0.0	0.17144698027429894	2.750384690393772e-05
0.0	0.17366590015471656	1.7126397835025965e-05
0.0	0.1741345657175023	3.817575924708895e-05
0.0	0.17575427019983342	3.099125513922052e-05
0.0	0.17631992407063557	2.78308283903853e-05
0.0	0.18492528286904641	2.6809913749566144e-05
0.0	0.18712612510729842	3.427175374305149e-05
0.0	0.1885853576671807	3.158909271743983e-05
0.0	0.1887053521928977	2.3964118390353595e-05
0.0	0.19217426483206063	2.7046070974399804e-05
0.0	0.19704062308974246	3.4939303414961117e-05
0.0	0.19727442194746092	3.3930060064626926e-05
0.0	0.1976178632080821	3.588259297374729e-05
0.0	0.19991699857088113	4.6424252712223694e-05
0.0	0.2016982856933096	3.3900631319355155e-05
0.0	0.2064801234315492	4.102122064973403e-05
0.0	0.20655672336981223	4.6002816968748326e-05
0.0	0.20702464110422492	2.9294166274710293e-05
0.0	0.20723718195040064	3.7757075648314555e-05
0.0	0.2078192446951298	4.031395205482977e-05
0.0	0.2088425004372415	3.6719186096100564e-05
0.0	0.2088425004372415	5.265868853249453e-05
0.0	0.20919174020606235	4.755992456358764e-05
0.0	0.2097577781004294	3.515126039252861e-05
0.0	0.2107206426930907	3.932232657835306e-05
0.0	0.21145516163050665	4.488338824486539e-05
0.0	0.21241508746470988	4.1256880718586296e-05
0.0	0.21340410828566136	3.37827901144546e-05
0.0	0.21363008493911484	2.9067163297049163e-05
0.0	0.2157362252604894	3.259537758997197e-05
0.0	0.21731761795112292	3.141088406493724e-05
0.0	0.21759846623143125	3.5108439024203625e-05
0.0	0.21826596837680562	4.239757393170998e-05
0.0	0.219611132666498	4.3280705685921386e-05
0.0	0.22016812826550924	4.258431400914084e-05
0.0	0.2228650605000656	3.381824389548768e-05
0.0	0.22323176529134614	3.581822736149071e-05
0.0	0.2246136568139343	3.708781175498431e-05
0.0	0.2246492920746298	4.136083701680907e-05
0.0	0.2247710799900317	4.830917541367124e-05
0.0	0.22478960764929357	3.885823721358143e-05
0.0	0.22722546935197352	4.832099002662584e-05
0.0	0.22788064051769463	3.495381661617398e-05
0.0	0.22915899351148544	3.80710805874458e-05
0.0	0.23783238321022165	4.982619795398468e-05
0.0	0.23784333860367812	5.5636640472195055e-05
0.0	0.2419719904281103	5.4270484813506005e-05
0.0	0.24463488455010535	4.5735376526709695e-05
0.0	0.24580319359622188	5.8287465738760654e-05
0.0	0.24619386542915828	4.399347104987877e-05
0.0	0.2484133212178315	4.9789819506114025e-05
0.0	0.24969280699031965	5.426316522237963e-05
0.0	0.2514312227757264	5.142981721251768e-05
0.0	0.25203101915655735	3.742774265683062e-05
0.0	0.2551432092538507	4.172277033049661e-05
0.0	0.2558398795535958	4.868599296835923e-05
0.0	0.2560124598618606	3.586315056766814e-05
0.0	0.25646814054407996	5.153288603845153e-05
0.0	0.25751947306872264	3.336613722435073e-05
0.0	0.2576997080524598	3.6460863870884e-05
0.0	0.2596640013056287	4.8218748165602216e-05
0.0	0.2600280634336979	5.939509075795603e-05
0.0	0.2650317670620291	5.755139101587468e-05
0.0	0.26666535936624464	5.362524131807177e-05
0.0	0.26905888229539804	4.474026042596213e-05
0.0	0.26944408528872865	2.918566194983174e-05
0.0	0.26952450220917684	4.30238214334853e-05
0.0	0.2707206010735137	4.1026491408235274e-05
0.0	0.27270554774067646	5.501934474641003e-05
0.0	0.27315795050032604	5.375134587333675e-05
0.0	0.2735032743642235	5.907195929918835e-05
0.0	0.2740796272745655	5.858633121543735e-05
0.0	0.2760317573076587	5.5818389788682275e-05
0.0	0.2763190949693849	5.501393949742532e-05
0.0	0.27652224272456827	4.551257508996793e-05
0.0	0.2766701722057734	4.974512344361345e-05
0.0	0.27713124735760664	5.501816063632934e-05
0.0	0.2774273942628319	5.415295758670595e-05
0.0	0.2774343473514089	5.3829014710575324e-05
0.0	0.2783230544278595	3.380593408748165e-05
0.0	0.2787520523124736	6.399002504428441e-05
0.0	0.27915652686273557	5.901314262501882e-05
0.0	0.2795060908694334	6.671269078442586e-05
0.0	0.2803441785210558	4.1026099319596956e-05
0.0	0.2809730815284515	4.246671030372064e-05
0.0	0.28278215708151905	6.214892729749525e-05
0.0	0.28308608849988914	5.1782725930023334e-05
0.0	0.28378725568644014	4.977491435571792e-05
0.0	0.2841536785415083	4.551982718730791e-05
0.0	0.285038259357395	5.4146384269849806e-05
0.0	0.285756114193049	6.499349345071632e-05
0.0	0.28758417170287737	5.0595707452219317e-05
0.0	0.28778330312106915	5.144318944262251e-05
0.0	0.2878588997865202	6.280690488375771e-05
0.0	0.2881813551744064	4.520463231320736e-05
0.0	0.2895086810583034	4.4755837450026346e-05
0.0	0.2902455542221002	5.808752617982393e-05
0.0	0.2903937909719048	5.5137425615268504e-05
0.0	0.2915943171045987	4.336752035699598e-05
0.0	0.2918873482574628	5.5152134224813545e-05
0.0	0.29298778518308866	5.9531020321116456e-05
0.0	0.2938734320784132	4.777344166957668e-05
0.0	0.2949056111913242	5.668706963543667e-05
0.0	0.2956914556042939	6.204143664444048e-05
0.0	0.29750135056191845	5.251745490572854e-05
0.0	0.2982379147203513	7.489634974403986e-05
0.0	0.29852227357670796	6.217725663995387e-05
0.0	0.2986286592709071	5.919209975798108e-05
0.0	0.29900074782040476	4.6701468428785255e-05
0.0	0.3001889361612153	5.7130753168197585e-05
0.0	0.3007729290377197	5.7473374452786964e-05
0.0	0.3025212884970211	5.210975831061144e-05
0.0	0.3033784541110842	6.753367444518795e-05
0.0	0.30588136463342375	4.626358128464415e-05
0.0	0.3070503619956103	5.545185784481344e-05
0.0	0.3074006081150011	7.450315269539503e-05
0.0	0.3081183069982082	5.805446446238764e-05
0.0	0.3108897667719748	5.2789047710519135e-05
0.0	0.3115440193537296	5.159048519362536e-05
0.0	0.3119552421618098	6.371465339451888e-05
0.0	0.3142305481716804	5.361589607721296e-05
0.0	0.3148972285620595	6.312706503087075e-05
0.0	0.3163164261911269	5.291243219745337e-05
0.0	0.3165531378975812	5.327318346359913e-05
0.0	0.31857097894262487	5.4161434269004104e-05
0.0	0.3189080994012161	5.349602965775067e-05
0.0	0.3192398749827673	6.749980387796865e-05
0.0	0.31993019900173425	5.938441111238108e-05
0.0	0.3200492140556438	7.47645985864122e-05
0.0	0.32037919458000097	4.12587857847187e-05
0.0	0.32046518250724	7.05665909207758e-05
0.0	0.32103944815313046	5.913696264326415e-05
0.0	0.3211672497942071	5.333170626107717e-05
0.0	0.32136718890136184	5.637290788154881e-05
0.0	0.32140384096346164	6.0828198247729906e-05
0.0	0.32140384096346164	6.099074594889344e-05
0.0	0.3219662871488441	6.457075475334592e-05
0.0	0.3223767144563152	7.377610253503574e-05
0.0	0.32267594034484376	6.4388424730938e-05
0.0	0.32290245290096564	5.78082267800664e-05
0.0	0.32331025870813923	6.35769797534738e-05
0.0	0.3234634074336958	5.440690542476617e-05
0.0	0.32540145915685875	5.565374385062886e-05
0.0	0.3254392498889265	5.161075568692865e-05
0.0	0.32686054377662593	5.2701512342209696e-05
0.0	0.3283017852184573	5.745847352401329e-05
0.0	0.3285566159350798	5.598857941479179e-05
0.0	0.32885739820329946	5.5721405600346634e-05
0.0	0.32978220532336866	5.950145814697657e-05
0.0	0.33328270814369687	5.904683100308763e-05
0.0	0.33364992152656947	6.46125663379261e-05
0.0	0.3337705517363065	6.0256229688100856e-05
0.0	0.3349298188481009	6.56066760041513e-05
0.0	0.3349332889429705	5.98892336423205e-05
0.0	0.336169599239725	8.0165979868357e-05
0.0	0.3363964278598466	6.157007645954648e-05
0.0	0.337491296665946	4.3168261611467824e-05
0.0	0.33765388953479325	5.478779395271593e-05
0.0	0.3382200302765783	6.606104466051784e-05
0.0	0.3395026471821615	6.405416333389298e-05
0.0	0.340763208918884	5.715062715952121e-05
0.0	0.3408173887463293	5.596141930216948e-05
0.0	0.3411842249407607	4.949581516175035e-05
0.0	0.3416687151916579	5.889675941255409e-05
0.0	0.3420688050109851	4.667463841103478e-05
0.0	0.34300112570874375	5.11362173141167e-05
0.0	0.34353555154086995	4.981910766533828e-05
0.0	0.344769341802131	8.173651420839878e-05
0.0	0.34509644203287226	5.7292930747590395e-05
0.0	0.34515289110966	6.55597036979587e-05
0.0	0.34531629392872654	7.329674870780522e-05
0.0	0.3456357629372325	6.5086454669128e-05
0.0	0.3468257226555642	6.960381921668307e-05
0.0	0.34689217655243054	5.8891657695152106e-05
0.0	0.34804125660016666	7.773165514562566e-05
0.0	0.3488171835612597	6.967423475876321e-05
0.0	0.34903328393799493	4.349824939795489e-05
0.0	0.3490395385477602	7.946046051752861e-05
0.0	0.3493966387408657	8.024908741514749e-05
0.0	0.35023690908621785	8.233875075335229e-05
0.0	0.3503085412974072	7.503496865444768e-05
0.0	0.35112967953051316	6.000022961658771e-05
0.0	0.3521094753773939	5.917032932249678e-05
0.0	0.3524228967547838	5.863674755123343e-05
0.0	0.3525554192065479	7.495871407093951e-05
0.0	0.35348712298780427	6.933178085927899e-05
0.0	0.3540202494076541	5.288106893448002e-05
0.0	0.35437244688039726	7.294295097918991e-05
0.0	0.35469796218334515	5.026007671753696e-05
0.0	0.35510703291113455	5.00600506242659e-05
0.0	0.3554330045156511	5.3228969227930396e-05
0.0	0.3557860810443445	6.652673517819128e-05
0.0	0.3559625364614475	7.175345350483514e-05
0.0	0.35621935729484067	6.339096451738854e-05
0.0	0.35652389344086577	7.688008365881801e-05
0.0	0.35769670670880366	6.730883025507784e-05
0.0	0.3579597373887884	5.1065206433304986e-05
0.0	0.359129330572779	5.1351282984274424e-05
0.0	0.35941731972754	7.43335966483496e-05
0.0	0.36029947085787783	8.02374385483171e-05
0.0	0.3605892707989532	7.723436532205018e-05
0.0	0.360620800008573	5.796381463706017e-05
0.0	0.36079332569241435	8.339914039954075e-05
0.0	0.3629758656897991	6.539608701055913e-05
0.0	0.36306649522594925	5.375691352812838e-05
0.0	0.36355369809342797	5.799500729143289e-05
0.0	0.36396281119360274	8.088314358214786e-05
0.0	0.36436812739311275	6.67453064758511e-05
0.0	0.36436812739311275	8.78991263510158e-05
0.0	0.36445353442872663	4.6675845044211096e-05
0.0	0.3645404769557233	6.054668816091307e-05
0.0	0.36475872491632355	6.96090501493691e-05
0.0	0.3657569609324083	4.895010265009548e-05
0.0	0.36676768476890886	8.325737485152049e-05
0.0	0.3673162094556792	4.8384651245868996e-05
0.0	0.36748820764508267	7.561178785600215e-05
0.0	0.36800654715422465	8.380331041335307e-05
0.0	0.36812105528073846	8.942238435166533e-05
0.0	0.3687990484562522	4.660563919932852e-05
0.0	0.3692141567769169	5.6834981478001504e-05
0.0	0.36962460758450355	6.591134256334176e-05
0.0	0.3697309133281058	7.854872569786604e-05
0.0	0.36977467950349197	6.495058732570961e-05
0.0	0.3713583999993785	5.822279364292546e-05
0.0	0.37148525715551184	7.880127368360374e-05
0.0	0.3715015702126836	8.42075983643812e-05
0.0	0.3715197108769409	6.486264455411427e-05
0.0	0.3716058322395952	7.375498515133188e-05
0.0	0.3717920999515336	8.826122422496592e-05
0.0	0.37222322980967526	6.789643236607353e-05
0.0	0.37239665912221925	6.139118757838515e-05
0.0	0.37322868755029137	8.717399861867571e-05
0.0	0.37333501336191377	8.799693173230229e-05
0.0	0.37418974869167154	6.170496126312157e-05
0.0	0.3747292134067337	7.634829869426421e-05
0.0	0.3756467738960437	6.109774790827787e-05
0.0	0.37572501581995654	8.669643299657425e-05
0.0	0.37707449839703666	5.431025775783172e-05
0.0	0.3780664353278607	4.7862720219685374e-05
0.0	0.3781669248109071	7.753648816449873e-05
0.0	0.3784659518352772	5.997416531115757e-05
0.0	0.37922901935763464	8.357428729668682e-05
0.0	0.37942256471558006	5.7556696841361885e-05
0.0	0.37962959542522456	6.71288349677233e-05
0.0	0.38007359098547533	5.595262666620366e-05
0.0	0.3809206699548305	8.172224157019312e-05
0.0	0.3813067493162424	6.915933174925789e-05
0.0	0.381318844175645	5.538150499049299e-05
0.0	0.3825461337705653	6.218778913533347e-05
0.0	0.3828787871895061	7.331354588366335e-05
0.0	0.383353298307756	8.366454495937711e-05
0.0	0.38401116306395816	6.216910936821382e-05
0.0	0.3841790070575104	6.170068988411435e-05
0.0	0.38464855132786674	8.918943356407488e-05
0.0	0.3847958316289329	9.069833412438935e-05
0.0	0.3852318709048125	6.0084855992121385e-05
0.0	0.385520373447407	3.964609337361768e-05
0.0	0.3855645344108022	5.7302473179766726e-05
0.0	0.3872053617032366	6.27029065605766e-05
0.0	0.3875332158994245	8.380159095732074e-05
0.0	0.388279875497899	6.257782821570571e-05
0.0	0.3883764286504828	5.757235651050784e-05
0.0	0.3883766812187932	5.374320646358151e-05
0.0	0.38844428373653694	9.359744176462749e-05
0.0	0.38903200677744465	8.079935590652484e-05
0.0	0.38919124148750744	6.99019517599207e-05
0.0	0.3905203489918675	9.542615370901443e-05
0.0	0.3906000222707857	7.334047274809696e-05
0.0	0.3906359991541976	8.782161995661636e-05
0.0	0.39096810562314155	8.495163676268684e-05
0.0	0.3911837301164638	4.741527018455377e-05
0.0	0.3913811026028771	6.298537408707247e-05
0.0	0.39231027729737966	5.940685192721428e-05
0.0	0.39290422857697854	6.66487193397438e-05
0.0	0.39337511183694523	7.599856009600765e-05
0.0	0.3951477152949677	8.517001966208873e-05
0.0	0.39580567948292966	8.590854964347871e-05
0.0	0.3963334884037676	6.184513970137346e-05
0.0	0.3964257272752321	8.410112270741308e-05
0.0	0.39680572041104534	7.874772418864141e-05
0.0	0.3973054980312739	8.01238602659736e-05
0.0	0.39732554086643834	7.430409041867969e-05
0.0	0.3975307552873466	6.0307965113794665e-05
0.0	0.398266231892368	5.603875618408368e-05
0.0	0.39918497471028785	9.694140847717695e-05
0.0	0.39962957306168223	6.479571443385635e-05
0.0	0.399857368640961	6.559352448535415e-05
0.0	0.40039006251761877	6.984240365461172e-05
0.0	0.40039006251761877	7.682583883095355e-05
0.0	0.40072808273275984	8.143194398919087e-05
0.0	0.40082738774774496	7.936757226890189e-05
0.0	0.4010494713417966	5.014973355767233e-05
0.0	0.4013676012998561	9.121813787565303e-05
0.0	0.4015303598455447	6.72148534271607e-05
0.0	0.40205295313521333	7.558341571793193e-05
0.0	0.4022343588352414	6.204085645954872e-05
0.0	0.4025237722127518	6.403321260880643e-05
0.0	0.4026975014210157	9.622701983965429e-05
0.0	0.40316356550337706	5.08306699440319e-05
0.0	0.40348033373536185	7.899017236694959e-05
0.0	0.40477570675145136	7.490554636692328e-05
0.0	0.40499001323604733	6.095012428409871e-05
0.0	0.40569503257640005	6.784417936888114e-05
0.0	0.4057519489349156	7.387151814738829e-05
0.0	0.40623004293192777	8.192597174897979e-05
0.0	0.4064712152640184	8.207548475708527e-05
0.0	0.4064787587604802	8.006628285325014e-05
0.0	0.40728042154197097	7.811834815942924e-05
0.0	0.40751964563413645	5.8324458437096796e-05
0.0	0.4081050849963923	7.237562520363712e-05
0.0	0.4086456343591916	5.643183970366777e-05
0.0	0.4087760275105301	8.805239419526168e-05
0.0	0.40912751370176054	7.99986292153185e-05
0.0	0.40944175190705934	8.885339970984823e-05
0.0	0.4094485380338014	7.460456184530896e-05
0.0	0.40958903863649265	7.831037036540469e-05
0.0	0.40970788792684226	4.531914936137961e-05
0.0	0.41024490416406345	8.670481843588862e-05
0.0	0.4110676389221395	4.972319153078949e-05
0.0	0.4116906069446523	7.919986094919883e-05
0.0	0.41230568700758885	4.364242943237591e-05
0.0	0.41230577874442725	9.572177579149658e-05
0.0	0.41232956451643205	8.720263465348605e-05
0.0	0.41319851912981237	5.3308178368992826e-05
0.0	0.41338536555860766	7.849878634863416e-05
0.0	0.41344600151410055	7.227538932241396e-05
0.0	0.414430591641781	9.178863787359308e-05
0.0	0.4145602330470952	7.945817831203935e-05
0.0	0.41478065362713157	6.826152393424086e-05
0.0	0.4159895897533239	7.226885099696893e-05
0.0	0.4169341214445305	5.7363886772946055e-05
0.0	0.41741065330399046	8.772451175178448e-05
0.0	0.4178474145756582	6.270097071203183e-05
0.0	0.4179398875871708	7.036027155449163e-05
0.0	0.4190356915733867	4.2998794110218945e-05
0.0	0.4192427535540621	6.912685555300057e-05
0.0	0.41962601830752266	8.143926448956468e-05
0.0	0.4204458654184326	9.885611768214557e-05
0.0	0.4205708087062663	6.775403845823161e-05
0.0	0.4221369363528865	7.458445836751657e-05
0.0	0.42221888447826056	6.90325015355353e-05
0.0	0.42289870291846	9.990532014212494e-05
0.0	0.42292588409504406	5.25107064417254e-05
0.0	0.4241459403160557	9.009393661567456e-05
0.0	0.42451297401031013	9.608827915445904e-05
0.0	0.424960344591432	7.155152179953256e-05
0.0	0.4251419184447093	7.515569257841299e-05
0.0	0.4254271730552218	9.161164297701008e-05
0.0	0.42552404069072514	7.440413857769819e-05
0.0	0.42573905569306575	7.739273186743335e-05
0.0	0.42609018585601394	6.79814291107972e-05
0.0	0.42651800863577494	9.25480439053353e-05
0.0	0.4272406747822254	9.487781980045339e-05
0.0	0.42760673864516857	6.689882872044044e-05
0.0	0.42781176333453597	8.18303118820244e-05
0.0	0.4288484336676493	7.995161635901062e-05
0.0	0.4291896866311161	9.020833699633988e-05
0.0	0.4300542795443481	9.261681168884863e-05
0.0	0.4301205010237709	9.600423218469841e-05
0.0	0.4304016798300706	8.936498375810652e-05
0.0	0.43042230977460694	7.901098979932947e-05
0.0	0.43147799430987055	9.299749840960184e-05
0.0	0.4317865499719251	5.8744676453722124e-05
0.0	0.43228655949216577	9.772609374304233e-05
0.0	0.4324031553748682	9.379735775668403e-05
0.0	0.43273061755608927	7.130758942935659e-05
0.0	0.43332680143744406	9.401636372342603e-05
0.0	0.43382009931002	8.865860505967745e-05
0.0	0.43407577914065654	9.575137281769864e-05
0.0	0.43434516752237207	8.169878959055786e-05
0.0	0.4348628583131703	8.602582768747545e-05
0.0	0.4353399822213415	8.771361891612976e-05
0.0	0.435782488521517	8.335618268095895e-05
0.0	0.43624174196214477	9.135097321702518e-05
0.0	0.4365860879561009	5.423622910534153e-05
0.0	0.4370610462070589	9.786672412967844e-05
0.0	0.43710407265399287	7.610829111117554e-05
0.0	0.4376816204876168	6.385074658507521e-05
0.0	0.4379224792474767	0.00010280822750405979
0.0	0.43897704518000963	5.606274240648544e-05
0.0	0.43917946353989934	7.102601810123479e-05
0.0	0.439293912484395	7.538395813525197e-05
0.0	0.4393070727387402	0.00010919752795439054
0.0	0.4408219269549498	0.00010433637923915722
0.0	0.44110842718946874	7.912902576066242e-05
0.0	0.44122852598203255	6.594764183548597e-05
0.0	0.4425836706711951	9.169244689914746e-05
0.0	0.44323720177488884	6.797388186321114e-05
0.0	0.4433287584914515	0.00010432981202021865
0.0	0.4434263065844679	6.731497817050393e-05
0.0	0.4438047781855492	9.464355863122199e-05
0.0	0.4438414222249246	9.908565878587368e-05
0.0	0.4448959222647698	8.941087616129988e-05
0.0	0.4449628325402177	7.714000263603531e-05
0.0	0.4456502096740251	0.00010603571000652446
0.0	0.4466172866621154	7.851830502220263e-05
0.0	0.44685285349035575	8.899789636675352e-05
0.0	0.44695108438327613	8.579274196804069e-05
0.0	0.4474522842237295	8.323784620730697e-05
0.0	0.4475323491413404	0.00010028338620276783
0.0	0.4476561970558389	6.394858024489783e-05
0.0	0.4479030674267473	8.077216841396393e-05
0.0	0.44846145636735335	0.00010601001664634783
0.0	0.4485023128867459	5.687486223483742e-05
0.0	0.4488553306773164	9.04124185822291e-05
0.0	0.44895132955063644	7.773092598527148e-05
0.0	0.44945856723606065	9.992092177798129e-05
0.0	0.4499795628517387	8.763477891496861e-05
0.0	0.4501469627194229	0.00010513656126916183
0.0	0.45048700869794184	6.045657310425275e-05
0.0	0.45108928352834293	0.00010906260302196039
0.0	0.4515208737751437	8.236678350397172e-05
0.0	0.4520844772603984	8.891523573740563e-05
0.0	0.4522194406546793	5.622981996121939e-05
0.0	0.4523849327599168	5.6784318564583645e-05
0.0	0.4529764749204774	8.506405820186253e-05
0.0	0.4529764749204774	0.00011924235926837317
0.0	0.4538259946176612	7.86762206658698e-05
0.0	0.4544600100633899	0.00010336097910400428
0.0	0.45447566763995007	9.748355069668682e-05
0.0	0.45573457139902546	0.00010057323452290969
0.0	0.4560716006754185	6.310503500776527e-05
0.0	0.4565304256829158	8.572471942778149e-05
0.0	0.4565441319758347	0.00010276889484888134
0.0	0.4566021031821117	7.154475530042566e-05
0.0	0.4569609900102983	9.1923408751949e-05
0.0	0.4575627905032637	9.851792284743498e-05
0.0	0.4576753484247295	7.500217208943732e-05
0.0	0.4593407247155574	7.876552806376183e-05
0.0	0.4603785472144655	7.265198547920102e-05
0.0	0.46043375716955476	0.00010052823359275093
0.0	0.4609399425256176	8.515876664774839e-05
0.0	0.4609772490752161	5.6525761918329025e-05
0.0	0.4614642278195314	7.123979100261261e-05
0.0	0.46149959566229115	7.368336875687339e-05
0.0	0.4625504305531116	8.429295369837053e-05
0.0	0.46268898355611254	8.3600265268986e-05
0.0	0.464646179530387	8.003836804018274e-05
0.0	0.46499753158489204	8.609680360823633e-05
0.0	0.4651731981957703	0.00010631762907646234
0.0	0.46537406140431803	9.095261564345752e-05
0.0	0.4657543829315497	8.879337289185777e-05
0.0	0.4665467145829088	0.00010184999881227904
0.0	0.4670598631660089	8.565311653369159e-05
0.0	0.46759351795395887	7.346832861744106e-05
0.0	0.4683106984700754	9.700550865872323e-05
0.0	0.46847896067949596	8.696180632827658e-05
0.0	0.46865135764188753	9.002846730572906e-05
0.0	0.4694417284736588	9.584215905351867e-05
0.0	0.4716185381635721	9.520402923123717e-05
0.0	0.4718209379355349	0.00010017672420728046
0.0	0.47194241784766594	9.109399323218641e-05
0.0	0.47231033820173324	0.000102920671612482
0.0	0.47274095688992496	8.62920553489402e-05
0.0	0.47343253786908335	8.631498523298373e-05
0.0	0.4736675096200301	5.770568981454703e-05
0.0	0.47368553380275064	0.00010357244366365687
0.0	0.4738467471617498	0.0001034037185594998
0.0	0.47425801772519754	0.00011262198836062809
0.0	0.47454404193830946	7.232729658082553e-05
0.0	0.47482992118222445	8.41697723375427e-05
0.0	0.47482992118222445	9.845402970459581e-05
0.0	0.4749209564686904	6.782599251079929e-05
0.0	0.47493369653100076	9.428660390626697e-05
0.0	0.47581515684295117	8.009350916545567e-05
0.0	0.47696343612919856	5.633720112722325e-05
0.0	0.47885479070138015	0.00011677388181572869
0.0	0.4788981762320894	8.333234943754099e-05
0.0	0.4792182315998388	9.654148722894151e-05
0.0	0.4813654673162809	7.762788461321674e-05
0.0	0.4815067067651645	7.479441357011484e-05
0.0	0.48164791085556774	8.66228884291653e-05
0.0	0.4822642312103783	8.418473773667895e-05
0.0	0.4826353509359922	0.00010283599350201492
0.0	0.48271876029019634	8.5867207951858e-05
0.0	0.48335247278823723	8.612620359804692e-05
0.0	0.4834380606981708	9.568430396304588e-05
0.0	0.4838912704464868	0.00010307280190354688
0.0	0.48455683973336433	7.395090282258616e-05
0.0	0.48488588653490766	7.541326596351921e-05
0.0	0.4849851950760114	6.746685592253244e-05
0.0	0.48530686409108614	8.244453111480898e-05
0.0	0.4860077958777855	0.0001148687418554158
0.0	0.48642793722769173	7.396857960518772e-05
0.0	0.4865075015824042	9.607828844848962e-05
0.0	0.48667091717713035	0.00010996944437331025
0.0	0.48726728222807136	0.00011722052110598221
0.0	0.4877375534781617	9.854900289446587e-05
0.0	0.4883523767908574	9.573656110576562e-05
0.0	0.48886522183610054	9.740892959833292e-05
0.0	0.4889094121096873	0.00011436686265571046
0.0	0.48922091018472746	8.182539669951868e-05
0.0	0.4893207603637062	7.636964040926288e-05
0.0	0.48991278299677793	8.132713556220675e-05
0.0	0.49131085508663985	7.117716695378088e-05
0.0	0.49172281553158853	8.111828722781962e-05
0.0	0.4918860070810859	8.110662390330586e-05
0.0	0.49246792703539644	0.00010514556702929277
0.0	0.49287195120718624	0.00011020006744665905
0.0	0.49296961884549256	8.27657190033238e-05
0.0	0.49323535825891895	9.862905812019612e-05
0.0	0.49365970879968774	9.886697082505206e-05
0.0	0.4941638344868714	7.170544495488723e-05
0.0	0.4954549876773742	7.948506033545484e-05
0.0	0.49614342879319634	8.596627362033574e-05
0.0	0.4963390155442244	8.907756659144921e-05
0.0	0.4968203532832679	7.877229778938962e-05
0.0	0.49755617544757647	5.69059062134051e-05
0.0	0.4976800379310102	7.160142571472197e-05
0.0	0.4979294530769404	8.318348542146586e-05
0.0	0.497972728943141	7.127141156295474e-05
0.0	0.49806660559704957	8.298704760670532e-05
0.0	0.49845717478988405	0.0001080962314667649
0.0	0.4992161856100486	0.00011423798675525107
0.0	0.4994362996556847	8.167395057684047e-05
0.0	0.49967356617143893	6.25677060130411e-05
0.0	0.5006661869087075	8.261341998799092e-05
0.0	0.5008277083649403	5.8192463130840306e-05
0.0	0.5015087088369616	9.499591876974116e-05
0.0	0.5028460533366136	8.967791873509602e-05
0.0	0.5033174403272559	0.00011265793639245128
0.0	0.5034798298477916	8.84388321524222e-05
0.0	0.5036613361615322	7.62223283636336e-05
0.0	0.505017527572708	6.841584113764249e-05
0.0	0.505017527572708	8.094710477170247e-05
0.0	0.5052261660468852	9.613127289920134e-05
0.0	0.5057878134640932	0.00011930021316112594
0.0	0.5063704659430749	0.00011155941251440625
0.0	0.506505581463225	9.354729702016262e-05
0.0	0.5067307858459906	8.422974878293904e-05
0.0	0.5070087540881425	0.00010351417325290798
0.0	0.5070457201074902	8.109706769787348e-05
0.0	0.5073285306959235	0.00010331393075161256
0.0	0.508570165567656	8.058627431775238e-05
0.0	0.5104099179382585	8.884248209268732e-05
0.0	0.5104099179382585	9.602122462595859e-05
0.0	0.5105440693804818	7.949241719347058e-05
0.0	0.5106781889236582	7.08773015985871e-05
0.0	0.5109463323735238	7.457003627193261e-05
0.0	0.510988253105658	7.40409084225738e-05
0.0	0.5113483086842799	9.645469388651322e-05
0.0	0.511622529839233	7.580617991241718e-05
0.0	0.5117227825490325	8.169645156825939e-05
0.0	0.5122593734894143	5.983443759327981e-05
0.0	0.5126501084866086	0.00010097338514872382
0.0	0.5129651764290168	8.941136346778322e-05
0.0	0.5140706583631478	7.35333969434401e-05
0.0	0.514359912456913	8.214092434205193e-05
0.0	0.5154195710969216	0.0001004072741820854
0.0	0.5154853748644029	8.696011317773659e-05
0.0	0.5154853748644029	0.00012114255146498762
0.0	0.5157657870771221	0.00010461476506294113
0.0	0.5161066928823713	6.853952398556435e-05
0.0	0.5161498109598145	0.00010855918324252971
0.0	0.5162079920987189	8.717951041865173e-05
0.0	0.5164064966341515	5.7832729152950114e-05
0.0	0.5168134652735472	9.56987482144069e-05
0.0	0.5182291267385372	8.693789115569316e-05
0.0	0.5189319268668825	0.0001006834143043047
0.0	0.5191044912496211	0.00011764707397679666
0.0	0.5193282541366167	0.00010817569101120216
0.0	0.5194603013656336	9.063283686782482e-05
0.0	0.5198603749897343	0.0001238882486359535
0.0	0.5202041143311843	8.112263607172678e-05
0.0	0.5205155677841464	7.068154534857439e-05
0.0	0.5205155677841464	9.19581113106925e-05
0.0	0.5206473373761884	8.479304864545886e-05
0.0	0.5212652522220398	0.0001192151563291512
0.0	0.5222334185188671	9.768467146494348e-05
0.0	0.5234547772808049	8.205386120686336e-05
0.0	0.5236695726632856	6.643023921175156e-05
0.0	0.5241316403271459	9.154831134836184e-05
0.0	0.5246123887958717	0.00012476481958353578
0.0	0.5249993272362298	9.492848935723686e-05
0.0	0.5257624868871441	0.0001172706029556794
0.0	0.5274572799270114	0.0001052934560457365
0.0	0.5275263927860406	0.00011073732450574151
0.0	0.5275699945124069	9.374199342751294e-05
0.0	0.5277112340711777	8.374419297312687e-05
0.0	0.5279777318542908	0.0001047505994916323
0.0	0.528739471760574	0.00011691976087130416
0.0	0.5289024886344609	0.00011952135980192214
0.0	0.5294232276470152	0.00010674379617356599
0.0	0.5294475148322463	8.760250957264753e-05
0.0	0.530217779018279	9.084580990241227e-05
0.0	0.5306484728599369	8.411202935406715e-05
0.0	0.5314692565151178	8.89841326450953e-05
0.0	0.5315594919765259	0.00010547793161027176
0.0	0.5322532344195967	0.00012990566847093058
0.0	0.5333987012599581	9.461480647153895e-05
0.0	0.533828129082066	0.0001018604744548864
0.0	0.5342719708594017	0.00012942688315947725
0.0	0.5344983217372132	0.00010014132483962493
0.0	0.5352140797286778	0.00011820347701490738
0.0	0.5358556902360039	9.504436426565862e-05
0.0	0.536368453667836	7.555681648638704e-05
0.0	0.5365900450079077	0.0001009616752772918
0.0	0.5373450924227161	7.403543744268046e-05
0.0	0.5373925842009812	8.194710016897208e-05
0.0	0.5380435204113488	9.46391032709888e-05
0.0	0.5387750153101453	0.00011575026153751725
0.0	0.5395627069447395	6.22942818298103e-05
0.0	0.5398692682970461	9.40754150239912e-05
0.0	0.5402784221168704	0.0001244361446558223
0.0	0.5403266434987704	9.739118721053846e-05
0.0	0.5406789869921242	9.389392214300607e-05
0.0	0.5413632509234955	9.711982890080215e-05
0.0	0.5415975762946598	9.157246984879587e-05
0.0	0.5416235617826161	8.291137817222442e-05
0.0	0.5417349147238109	0.00010750379471388711
0.0	0.5421645165715739	0.00010841045875923901
0.0	0.5424691492101132	8.552949592069035e-05
0.0	0.5429356420003029	0.00012663567500577656
0.0	0.5435889481804883	7.397092508863101e-05
0.0	0.5453932819795069	8.304040437632365e-05
0.0	0.5455193666421913	0.00011403046172694307
0.0	0.5457392209251839	8.034571400648332e-05
0.0	0.5467002441716879	8.017337475544387e-05
0.0	0.5474959132422031	9.206357176274672e-05
0.0	0.5483064599791541	0.00010253940184997643
0.0	0.5485672012754289	7.138802901018492e-05
0.0	0.5489701626213332	0.00013424934185208673
0.0	0.5497538808214145	6.177576532309966e-05
0.0	0.5497950097021405	0.00010424094282047629
0.0	0.5498653729964357	9.869341293191399e-05
0.0	0.5498764913630406	9.774834666020254e-05
0.0	0.5501647952911931	9.1587790080388e-05
0.0	0.5522864208737861	8.608907967040365e-05
0.0	0.5528789142380646	9.072087542127933e-05
0.0	0.5529878598005938	9.829185106010084e-05
0.0	0.5530333286008992	7.546224230581467e-05
0.0	0.5530894144454505	0.0001123247541448972
0.0	0.5532820782129441	0.00011737755651103376
0.0	0.5536073924612919	7.332295706062056e-05
0.0	0.5544000958954889	0.00011801443261190597
0.0	0.5545241833970715	0.0001155881868457661
0.0	0.5549076629777007	5.47074371748695e-05
0.0	0.5550202605936665	9.643035621603116e-05
0.0	0.5553195907607054	9.357492004140285e-05
0.0	0.5556871781967625	0.00010384242739893155
0.0	0.5561737813624771	0.0001093954865209189
0.0	0.556244687414587	6.471980701118176e-05
0.0	0.5563822274716165	7.320136640957718e-05
0.0	0.5573706872841431	6.508319532315096e-05
0.0	0.558698935814293	6.669043736984681e-05
0.0	0.5589561342198516	6.923290847911269e-05
0.0	0.5598342847197063	0.0001230287038966937
0.0	0.5601360623760591	0.00010037256369277202
0.0	0.5613631526545028	9.305222741032124e-05
0.0	0.5617974443649472	9.802021825184258e-05
0.0	0.5619724388051942	8.051015254237699e-05
0.0	0.5624241454057683	9.74670251409347e-05
0.0	0.5626541827640565	0.00011004940278926832
0.0	0.5633110475814854	6.344986724346386e-05
0.0	0.5635289709487804	7.102921454916247e-05
0.0	0.5641198563549248	0.00011340330078303482
0.0	0.5642418240786502	0.00012365096144771322
0.0	0.5642813240154536	0.00012720004578417225
0.0	0.5649239102299395	0.00013388018058077666
0.0	0.5653648541434384	9.098871754999482e-05
0.0	0.5657121002119051	0.00011764479527845782
0.0	0.5670398269978887	7.105100574158097e-05
0.0	0.5670790629683227	0.00013236476133073616
0.0	0.5678027060067314	9.478580353583597e-05
0.0	0.568252034075626	8.961063639585072e-05
0.0	0.5689998543088836	0.0001301125092657002
0.0	0.5694616415222072	8.170942146029616e-05
0.0	0.5694616415222072	8.420187974276894e-05
0.0	0.571391633948198	8.410450344332997e-05
0.0	0.5725620701892699	9.178528225712158e-05
0.0	0.5727000021535644	0.00010078157897554777
0.0	0.5728160394438101	6.70435554459615e-05
0.0	0.5731353078815529	0.00012376627226673087
0.0	0.5731896147237224	0.00012841726202681496
0.0	0.5737948746361955	7.844291833315533e-05
0.0	0.5743993499242763	6.775154186459792e-05
0.0	0.5745138546394373	0.00011655765924515
0.0	0.5747416733478433	0.00011178647241165498
0.0	0.5750468623496232	0.00010398768730386376
0.0	0.575486730625272	9.512332848284413e-05
0.0	0.5758296090475371	0.00010635205761413865
0.0	0.5759353069482342	0.00010871090256198126
0.0	0.5763073052320672	0.00010252223448339757
0.0	0.5767396711414305	7.111039206420578e-05
0.0	0.5777778997224704	9.370671620751754e-05
0.0	0.5779760630652011	0.00013934225013641902
0.0	0.5782165856558757	0.00011917457071785123
0.0	0.5789984813854336	0.00010406000185500106
0.0	0.579024488162136	0.00012717205752309249
0.0	0.5795147380530027	0.00011760432507345842
0.0	0.5806473553800076	9.340794664102466e-05
0.0	0.5808253542575601	0.00010327573523863457
0.0	0.5813818841692175	0.00010839911096632785
0.0	0.5814171492296645	7.363360757263147e-05
0.0	0.5814171492296645	8.12584037072457e-05
0.0	0.5831888177457643	0.00014310765073379195
0.0	0.5832618693774682	0.00014129043351796206
0.0	0.5836239177525413	9.999517517252955e-05
0.0	0.5840136958105058	9.034263412992606e-05
0.0	0.584257066734908	0.00011262262812890754
0.0	0.5843922393273376	0.0001060566284157329
0.0	0.5848373692964414	7.164676712763733e-05
0.0	0.5849499223610263	8.066950223336442e-05
0.0	0.5857267245147824	0.00011938167591058655
0.0	0.5864484901496043	6.918979766861128e-05
0.0	0.5868084799742886	8.419289728888021e-05
0.0	0.5869143647244122	0.00015305504718032614
0.0	0.5869498801410323	6.756917234659994e-05
0.0	0.5870670101873818	0.00011324352469637208
0.0	0.5879229037321863	0.0001258517907731856
0.0	0.5883498976988283	0.00011663551600140146
0.0	0.5883731314740043	0.00010426510200328291
0.0	0.5883970264956756	7.887816708620036e-05
0.0	0.5891817275556683	0.00010129479053676484
0.0	0.5893029825429488	0.00013862173669137054
0.0	0.5896377364513503	9.520054716132068e-05
0.0	0.5897543097154151	0.00010046764168202509
0.0	0.5899652211889747	0.00012948658784079628
0.0	0.590200372087132	0.00010914811247547111
0.0	0.5904972275511671	0.000113184276544739
0.0	0.590619548115281	5.713321881346136e-05
0.0	0.5909698805895498	0.0001037556853656313
0.0	0.5911823290955511	0.00012092312275646695
0.0	0.5913838107056285	0.00011031151154663836
0.0	0.5915000236938154	0.00010962476645512283
0.0	0.5927116697624928	0.00012483188543318304
0.0	0.5934313739000555	9.477040956453158e-05
0.0	0.5942819762442286	9.651975735884169e-05
0.0	0.5960137545041649	6.506362327983864e-05
0.0	0.5961290175547695	0.00010778827841786193
0.0	0.5961379324488372	7.538977982662753e-05
0.0	0.5965898343583178	0.00010719698286498965
0.0	0.5969197059110839	9.474963954364864e-05
0.0	0.5973098602926784	9.946230033033392e-05
0.0	0.5978551427502399	0.0001140791976463689
0.0	0.5998032509776337	0.00010061998562130321
0.0	0.6017376166786828	8.608053918937073e-05
0.0	0.6020908053202313	9.150156694613056e-05
0.0	0.6025592284706639	8.685439238123675e-05
0.0	0.6043745509333116	0.0001465004461942694
0.0	0.6048207994338444	0.00012796549158762422
0.0	0.6050045835638165	0.00011708130796524311
0.0	0.6052745723755915	9.183390264840608e-05
0.0	0.6058296945794367	9.803135295618629e-05
0.0	0.6064074101457708	0.00013502200394247864
0.0	0.6078743376849105	0.00013168317995020993
0.0	0.6083262645455225	0.00010414131701105339
0.0	0.6085130508051755	8.794406842183673e-05
0.0	0.6087614980131347	0.00012488722330969505
0.0	0.6096536439972954	7.283830093500711e-05
0.0	0.6121497546921195	0.00012953091627163386
0.0	0.6129950108535113	0.0001322129872429024
0.0	0.6130121320215761	9.729956700107313e-05
0.0	0.6135149657695413	0.00010968017301121123
0.0	0.6138276133498264	9.334477513094851e-05
0.0	0.6141625869731546	9.331945976478665e-05
0.0	0.6152777311406038	0.00010832338481133624
0.0	0.6156118449243905	0.00010451278599857679
0.0	0.6159457609101684	0.0001133751406055586
0.0	0.6162183842081164	7.41884254696579e-05
0.0	0.6166997246444986	0.00014760379971156257
0.0	0.6171684310308473	0.00010616537506658063
0.0	0.6203791870458266	0.00011856208776566416
0.0	0.6208206190669256	0.0001153605748759828
0.0	0.6217797269637091	0.00011874754419192262
0.0	0.6223021622132557	0.0001422186112421767
0.0	0.6230226118545309	0.00013162972987397842
0.0	0.6234838109505179	0.0001183301856061529
0.0	0.6239537016109677	0.00013452396502056896
0.0	0.6256397398456665	9.170142934116913e-05
0.0	0.626964664495691	0.00012799870672923364
0.0	0.6271828616884199	0.00014348262253375508
0.0	0.6290341377040283	9.495317449917486e-05
0.0	0.6301202919702856	7.799415493728064e-05
0.0	0.6303372720599667	8.329336901653063e-05
0.0	0.6307044301464467	0.00013113702335576697
0.0	0.6310192628910314	9.553727044344668e-05
0.0	0.6317525691373576	0.00013257227023579047
0.0	0.6364680510742909	0.0001445105856388247
0.0	0.637089984947873	0.00011651291423926085
0.0	0.63717483802466	0.0001577902658213861
0.0	0.6381088880971787	9.65537348535111e-05
0.0	0.6382754986183963	0.00013709806058839907
0.0	0.6386281648106317	7.933643232483647e-05
0.0	0.6391623439737419	0.00010111814093152565
0.0	0.6394217382695355	0.00010850059678887306
0.0	0.6408150415545599	0.00010348540330239029
0.0	0.6424800587476398	0.0001289244526534569
0.0	0.6431773911957115	0.00012515368582354395
0.0	0.6439731371348265	0.00015746181866039635
0.0	0.6443789165850676	0.00010606136904730866
0.0	0.6444879250554519	0.00014577244519324684
0.0	0.644688022356647	8.940148474215753e-05
0.0	0.6447290484001307	0.00015078556609642894
0.0	0.6447937566781058	0.00010113375757823938
0.0	0.6466935929149666	0.00014365697006236584
0.0	0.6471149111315085	0.00011661795491700589
0.0	0.6480197036623374	9.59668966280747e-05
0.0	0.6490919526041207	0.00012698099031984277
0.0	0.6492504023215628	0.00010918243678208294
0.0	0.6495892249613827	0.00011405118290134564
0.0	0.6502468621463874	0.00011894988254781155
0.0	0.6507842357204132	0.00010961995986839052
0.0	0.6510840187202783	0.00010344195304357814
0.0	0.652148157731021	0.00011703759811603576
0.0	0.6529805582785144	9.12260070268918e-05
0.0	0.654389093328353	0.00011909773178436129
0.0	0.6545414108643789	9.976040170234529e-05
0.0	0.6554710861141604	0.00015659725011599187
0.0	0.6578568633857664	7.02161990880381e-05
0.0	0.6587858337898351	0.00010104584886385168
0.0	0.6588889583419406	0.00011981939354132388
0.0	0.65918017545072	0.00012470561677303813
0.0	0.6596232797550039	0.0001259607236746697
0.0	0.6599431400184282	0.00013407424327380342
0.0	0.6605658011707041	0.00011795142164137773
0.0	0.6611294458153177	8.339362734871693e-05
0.0	0.6617688173721836	9.542876945844941e-05
0.0	0.6646694927232659	0.00012456435193118712
0.0	0.6666605087602557	9.364166087930223e-05
0.0	0.6667258787755463	0.0001333346033396712
0.0	0.6674978902332365	7.848657279315903e-05
0.0	0.6678908717158207	0.0001184543991349391
0.0	0.669275777680868	0.00012205262980981573
0.0	0.670819931558664	0.00012679481470944382
0.0	0.6710963515281225	0.0001065142376561046
0.0	0.6737406467668362	0.00015553440583414852
0.0	0.6739795269602791	0.00014560457461709915
0.0	0.6741636974898378	0.00013298108798077575
0.0	0.6748500555348065	0.00012273965796196545
0.0	0.6762042155123933	0.00016686181404001804
0.0	0.6762931816565622	0.00012555456190531874
0.0	0.6774400600688273	0.00010407916814487546
0.0	0.6776079627641073	0.000141517828082871
0.0	0.6776091944323862	0.0001274389309375569
0.0	0.6779467957179757	0.00011706188446257997
0.0	0.6781347378380006	0.00016272118884139952
0.0	0.6781482506850093	8.930850258801478e-05
0.0	0.6799259974641634	0.00010137867265339305
0.0	0.6799949980864907	0.0001574289500599121
0.0	0.6811054426522231	0.00011206846571557416
0.0	0.6815382221232904	0.00012297981533662978
0.0	0.6818274292734825	0.00011564043108239821
0.0	0.6867854408211506	7.32768350605984e-05
0.0	0.6879562504625468	0.00014273451715278389
0.0	0.6904419613809749	0.00013761068619624477
0.0	0.6917354818874805	0.00016479229046831846
0.0	0.6922216811557287	0.00012009942762331895
0.0	0.6937747084281755	0.00010071597815508436
0.0	0.6957002145608898	0.00014099113571791217
0.0	0.6964497840189521	0.00014664608594631526
0.0	0.6972534637594212	0.0001784752281195842
0.0	0.6973497902452107	0.00012310981818251996
0.0	0.6989743011979052	0.00014516349631038097
0.0	0.7007383955720996	7.002260439092793e-05
0.0	0.7014142625595181	0.00013008329888000066
0.0	0.7034807173059646	0.00013188505013771827
0.0	0.703562686332487	0.00010566479964426253
0.0	0.7053218366076612	0.00011609075048511434
0.0	0.706349083558756	0.00010190185526456582
0.0	0.7068340185448201	0.00012101483357833421
0.0	0.7076574022259445	0.00015797445560686196
0.0	0.7080604231259144	0.00013714551869054532
0.0	0.7084134877763864	0.00012264018366215358
0.0	0.7088058688928403	8.643893892631539e-05
0.0	0.7099035962769573	0.00013702423227906268
0.0	0.7116726082566542	0.00010974977639981985
0.0	0.7121787870474252	9.947970800531758e-05
0.0	0.7124601738011632	0.000128881029180394
0.0	0.7128027699492805	0.00017272745585989423
0.0	0.7152086421123108	0.00014386134697398056
0.0	0.7156394512885877	9.790461062598748e-05
0.0	0.7163521789667922	0.0001134659244509632
0.0	0.717998043747257	0.000116021188292467
0.0	0.7206216339389645	7.729609290886753e-05
0.0	0.7221291319422183	0.0001195714116971376
0.0	0.7224977251500223	0.0001238920269622553
0.0	0.7230361926613299	0.00013100149650679068
0.0	0.7240615646113845	0.0001537436726915335
0.0	0.724644376541827	9.923250657228653e-05
0.0	0.7246905324949838	0.00011377484462278999
0.0	0.7248877276080651	0.0001295498715005544
0.0	0.7250711551661595	0.00010388493047952383
0.0	0.7260789418547742	0.00017388352834837569
0.0	0.7270092592433539	0.0001353904735789808
0.0	0.7270559179134283	0.00014647342978580912
0.0	0.7275852458956873	0.00011128845468378344
0.0	0.7276137185884913	0.00013598544264821044
0.0	0.7285815458052941	0.00015974292655477856
0.0	0.7291091514304403	0.00016629359491951445
0.0	0.7310910413169387	8.776527044777452e-05
0.0	0.7314662494828679	0.00017637986606268806
0.0	0.7334632498799836	0.00015263770023320083
0.0	0.7354001110398376	0.00013202764561732244
0.0	0.7360543729802775	0.00011179893353702735
0.0	0.7360619474500454	0.0001665326221472938
0.0	0.737585733417678	0.0001363840288711077
0.0	0.7388399518992724	0.00012053577444284179
0.0	0.7409835734292247	0.0001523844469140326
0.0	0.7411259276948328	0.00012143025457418885
0.0	0.7430624142555156	8.230935111808024e-05
0.0	0.7432224533048803	0.00016065138271152346
0.0	0.7434440652869461	0.0001335937506630116
0.0	0.7458655278170873	0.00013654405663262803
0.0	0.7460422596800934	0.00011186581919771524
0.0	0.7479976888442486	0.00014645834265367667
0.0	0.7484310807453431	0.00018526420238310288
0.0	0.7502560436414851	0.00017157988421345977
0.0	0.7506179581407662	0.00015461294583749967
0.0	0.7507173354354066	0.00016542477830077505
0.0	0.7528206193142302	0.00015596506340554025
0.0	0.7542868062814387	0.00013861119103832106
0.0	0.7571720215615583	7.647230108176154e-05
0.0	0.7577672494493097	0.00017425449249004708
0.0	0.7593143952312796	0.00015202634854039935
0.0	0.7616120051346209	0.00013994346364404453
0.0	0.7630987565443023	0.00012744449449890154
0.0	0.7713854411830061	0.00018347355723582578
0.0	0.7714323032261144	0.00011877592131119282
0.0	0.7714521906146004	0.00010949165088228986
0.0	0.7736291628666055	0.00012841259720422266
0.0	0.7739656017290527	0.00010449176015350932
0.0	0.7758962404072107	0.0001361844270117216
0.0	0.7762281206029238	0.00011661989310015837
0.0	0.7773189988609619	0.0001227614048939658
0.0	0.7814436188855318	0.00016134361212933704
0.0	0.7814829018416283	0.00019533887799932687
0.0	0.7815696475091876	0.00019828408278768056
0.0	0.7827798734420393	0.00012618313242945722
0.0	0.7827865318889118	0.00014662998449593525
0.0	0.783364349092964	0.00013840057248799443
0.0	0.7834948599032033	0.00011912255682568227
0.0	0.7848993174705301	0.00013041068350631044
0.0	0.7850224649479919	0.00015663607815958293
0.0	0.7850836877994853	0.0001236454348459815
0.0	0.7871088516121174	9.117712779302971e-05
0.0	0.7874130802375847	0.00017364189832150915
0.0	0.7891469390282552	0.0001429288461661419
0.0	0.7919230521931713	0.00010453342293909089
0.0	0.792515711485374	9.479787118323538e-05
0.0	0.7957709705385171	0.00014271837035188635
0.0	0.7959809095237196	0.00010570241592817666
0.0	0.8006461057312929	0.00019869966089771187
0.0	0.8014531599030852	0.00018827664248299535
0.0	0.8015332393716897	0.00018076864342207616
0.0	0.8024133639701383	0.00017942798455813818
0.0	0.8047946250211104	0.00012386236100019827
0.0	0.8068728288525259	0.00015152643178415476
0.0	0.807595564274985	0.0001238125590134129
0.0	0.8105153626843344	0.00016646215788956932
0.0	0.8109095831133779	9.428277284647019e-05
0.0	0.8131354989114048	0.00020358481604891543
0.0	0.8147495067252286	0.00019348213959016354
0.0	0.8169354074005448	0.00019649257350694876
0.0	0.8170840799625494	0.00017301104213359014
0.0	0.8195008189340265	0.00011265461483442585
0.0	0.8227751218019679	0.0001881115797650096
0.0	0.8241342157965987	0.00010313792373512204
0.0	0.8260554593217191	0.00013462812315774106
0.0	0.8262064805641074	0.00016890487792846188
0.0	0.8293678287256836	0.00013661608774241042
0.0	0.8360170780596466	0.00017664965817171846
0.0	0.8382915639447938	0.0001921665636746876
0.0	0.8405562842996422	0.00012856467765591417
0.0	0.8443396064363248	0.0001369217612502709
0.0	0.846236847075557	0.00012288392159281436
0.0	0.8485253433530245	0.00011643215451995847
0.0	0.8521619975754522	0.0001730378852363984
0.0	0.8541050429427173	0.0001874907388678593
0.0	0.8612106544336627	0.00017206544498089385
0.0	0.8626615293389699	0.0001615108352948908
0.0	0.868459431514639	0.0002179003904220467
0.0	0.8772922464212303	0.00013142977429532964
0.0	0.8807404018466303	0.00013928743846959804
0.0	0.8810804776529837	0.0002056742295247647
0.0	0.883551196007097	0.0001509700172646192
0.0	0.8897731358395049	0.00022236761730671657
0.0	0.8901936103164493	0.00016885088494889074
0.0	0.8915156446598187	0.0001931501740037646
0.0	0.8969015343198317	0.0001318835115777472
0.0	0.9134090288916826	0.0001378923838371869
0.0	0.9164129566145072	0.00021221210692840147
0.0	0.9196592190932213	0.00019896124217815537
0.0	0.920506735301472	0.00017233577978306063
0.0	0.9245694059362268	0.00020275321001312783
0.0	0.9305519853201036	0.00016987914820067816
0.0	0.9350302414196683	0.00018916276177903445
0.0	0.9395137105679479	0.00020939740056461745
0.0	0.941948849752009	0.00018690952913995255
0.0	0.9573422488931147	0.00015440783971371454
0.0	0.9664436639262137	0.00021839068963438004
0.0	0.9713732808714601	0.00020154628238375636
0.0	0.9770675777923776	0.0002054567686395176
0.0	0.9912821336142129	0.00018740232291597776
0.0	0.9919835046974388	0.00023296818008056335
0.0	1.0013098415768875	0.00015761685361836614
0.0	1.0066456128034735	0.00018689726991402028
1.0	-0.04049596803496952	-7.199876352167371e-06
1.0	0.0003649629976775204	4.771742337263045e-08
1.0	0.018400141288274774	2.636238253255547e-06
1.0	0.035129495302232694	6.626512096495051e-06
1.0	0.04797764821959449	7.572789471904027e-06
1.0	0.07325882015219165	1.3688624200636715e-05
1.0	0.07336690982109334	9.890645069481995e-06
1.0	0.08784627433204328	1.8624241582648715e-05
1.0	0.08969618622449227	1.4108070894756204e-05
1.0	0.0950874767304134	2.1170722863290383e-05
1.0	0.09822014233670745	1.8623782097594008e-05
1.0	0.11229076404114646	2.1627786030345075e-05
1.0	0.11307004670274667	1.3469962635344929e-05
1.0	0.12076160258094171	2.5814756980522435e-05
1.0	0.1283252548887059	2.4455551576970234e-05
1.0	0.1363645390244696	2.5562677424495006e-05
1.0	0.14423613391434287	3.145282619263457e-05
1.0	0.15531273046063498	2.325040090112436e-05
1.0	0.15901122435462145	3.13179997946088e-05
1.0	0.16157294717851234	3.618241116550672e-05
1.0	0.16763792769989444	2.587146665247881e-05
1.0	0.1712691810302419	3.0488211116337506e-05
1.0	0.17242494278400566	2.797937624251112e-05
1.0	0.18135160281273427	2.681457960553892e-05
1.0	0.186918097426706	3.085521593448447e-05
1.0	0.18882522939025193	3.253509407019583e-05
1.0	0.19070318484163068	4.1589071465643886e-05
1.0	0.19072579459828987	3.780871117664214e-05
1.0	0.19731632261838372	3.72246469828475e-05
1.0	0.19745125188204676	4.616959201010518e-05
1.0	0.19979997906536695	4.6328516562931204e-05
1.0	0.19983983348094236	2.648273713493894e-05
1.0	0.20078020008553976	3.531783268989979e-05
1.0	0.2067776790849305	2.4878449225922525e-05
1.0	0.2067776790849305	2.9255216835925538e-05
1.0	0.2082078018922005	4.385013643081566e-05
1.0	0.20870909211987515	4.1318332515982454e-05
1.0	0.20991482181691518	4.029452511126927e-05
1.0	0.21272221450584977	2.4781969571534552e-05
1.0	0.2165151755470373	4.302165858873839e-05
1.0	0.2235348089296425	2.911359281373199e-05
1.0	0.22478876316253937	3.6103960060448793e-05
1.0	0.2315103662060058	5.154417537256563e-05
1.0	0.23476652022777722	4.0128000084856255e-05
1.0	0.23741888691894192	3.733157904701574e-05
1.0	0.23785425378101188	4.487944069829244e-05
1.0	0.23807496650380766	3.782615436844916e-05
1.0	0.2399050470228664	5.231588201579486e-05
1.0	0.24215278732022044	4.9788230919081645e-05
1.0	0.24259399055049108	4.015983513381874e-05
1.0	0.2442615544208077	4.720026013184056e-05
1.0	0.24477226983664385	4.700910207613539e-05
1.0	0.24499663978286484	4.1990877545171406e-05
1.0	0.24772519141218527	3.805367969458011e-05
1.0	0.25206319845495906	5.052034179990937e-05
1.0	0.25309064700186623	6.01184739508717e-05
1.0	0.2588030686868897	2.8325791583096828e-05
1.0	0.263994883989561	3.369609596109591e-05
1.0	0.2658603235623545	3.220545101562345e-05
1.0	0.2662627899867833	4.521078392726284e-05
1.0	0.26648094317696214	2.881282729323248e-05
1.0	0.26700773910641634	5.507413536495892e-05
1.0	0.2671008806669247	4.296973498269753e-05
1.0	0.26922504186215684	4.376114543826279e-05
1.0	0.2693475002571083	3.934535601568261e-05
1.0	0.27142146880392115	4.502706761391821e-05
1.0	0.27265850490248955	4.088462941947022e-05
1.0	0.27363356883838036	4.377341666576015e-05
1.0	0.2756162228538406	4.4825540007877185e-05
1.0	0.2779422320209282	3.449495972059334e-05
1.0	0.2799646068521987	5.401283285782162e-05
1.0	0.2811101715326268	5.242903495477444e-05
1.0	0.2821808758575592	5.7078839511645074e-05
1.0	0.2826368297132088	3.434333182711788e-05
1.0	0.2839877318698797	5.557276239003043e-05
1.0	0.2848908911089727	5.136368843129983e-05
1.0	0.28558898130915433	3.224630888551278e-05
1.0	0.28561882099498714	4.634212195339056e-05
1.0	0.28599266065555323	5.397967415481785e-05
1.0	0.28698635528637395	6.506014148354487e-05
1.0	0.2877036980877338	4.92490290296624e-05
1.0	0.2879220512041316	6.926238719524927e-05
1.0	0.28877790703981926	3.7647360935982925e-05
1.0	0.2889356098272153	3.3353814233034956e-05
1.0	0.289374486457021	4.003191437277389e-05
1.0	0.2922053916645056	4.3202258895885115e-05
1.0	0.29301933113221135	5.407352159449996e-05
1.0	0.29392176350393684	5.15683379278095e-05
1.0	0.2984333208321861	5.6546544304227575e-05
1.0	0.2989955656892224	3.718847831525271e-05
1.0	0.2991404623497573	6.376545336412796e-05
1.0	0.29929457532595993	2.8815425724461652e-05
1.0	0.2994529619885885	6.318880281642573e-05
1.0	0.2994893106466746	4.888570448341579e-05
1.0	0.2999941374246323	6.87073012575185e-05
1.0	0.30012306024617763	6.216946127536073e-05
1.0	0.3027152165498751	3.957544321025122e-05
1.0	0.30488963910512834	6.165998991468026e-05
1.0	0.3053999600979267	5.146362676915163e-05
1.0	0.3111770873199532	5.6267503381759495e-05
1.0	0.31295872944449576	4.853260865342378e-05
1.0	0.31580370233841215	7.441042387461599e-05
1.0	0.31616631890455504	5.489741472945365e-05
1.0	0.3165612228281488	5.746726738559696e-05
1.0	0.3194024814037426	5.781288990411112e-05
1.0	0.32085994523129646	3.921838356888833e-05
1.0	0.3210279178639296	4.4452479268430424e-05
1.0	0.3228670322077614	6.704711080989304e-05
1.0	0.3245182778077691	3.367100465503222e-05
1.0	0.3255613018264689	3.255358667032632e-05
1.0	0.32625029608750133	6.47331786176675e-05
1.0	0.3270159792367733	5.814735919253206e-05
1.0	0.32838165541348263	5.6976320687442806e-05
1.0	0.329668776120433	5.9388710182142086e-05
1.0	0.32978220532336866	4.163905423198954e-05
1.0	0.3328093602299349	3.856288418023698e-05
1.0	0.33489171390281247	3.6522082522371105e-05
1.0	0.3356035271905695	5.405537260984791e-05
1.0	0.3361761920423624	7.125079487082797e-05
1.0	0.3373069036063999	5.616844168601506e-05
1.0	0.33751011259858366	5.134845046742207e-05
1.0	0.33914667676377	6.205385559530117e-05
1.0	0.3408567832880959	7.516317862922437e-05
1.0	0.34148773019534506	7.983132705072399e-05
1.0	0.3425810311637819	3.476753874470131e-05
1.0	0.34327720639197523	6.747126336981251e-05
1.0	0.3447366080581995	5.3015833290561254e-05
1.0	0.3483246591920259	7.363155378052179e-05
1.0	0.3490896878587485	7.328196300218402e-05
1.0	0.35142290584961133	8.204869281502577e-05
1.0	0.351534505113935	7.598465309259981e-05
1.0	0.35287841371937345	4.6610593937137817e-05
1.0	0.353335661988862	5.0959019004082316e-05
1.0	0.35366343879870055	5.422172629536377e-05
1.0	0.35490297496732637	4.589902896857031e-05
1.0	0.3557860810443445	5.87394508678933e-05
1.0	0.35699893758444734	5.718660268358378e-05
1.0	0.3580191111737767	6.960009896384691e-05
1.0	0.3605934458590263	7.628538063857992e-05
1.0	0.36116290230400605	5.901690384858238e-05
1.0	0.3625070568559168	3.3830725794837364e-05
1.0	0.3645991680941528	4.559645471010317e-05
1.0	0.3684210424968083	6.156897126741876e-05
1.0	0.3689192162003502	5.3082186815853075e-05
1.0	0.3702034966509525	6.072918663456013e-05
1.0	0.3705594495797001	6.771067148461151e-05
1.0	0.3720197183466891	6.065395325051219e-05
1.0	0.3731639107559697	6.634186648918305e-05
1.0	0.37436054043746386	6.977703201893136e-05
1.0	0.37580406270885447	5.177758254216764e-05
1.0	0.3761699844400931	6.417407739771984e-05
1.0	0.3776166414295198	8.043953534155465e-05
1.0	0.38017787195893965	7.628116264409094e-05
1.0	0.38020858247772116	6.958405651798077e-05
1.0	0.3805049449510112	6.44104736860111e-05
1.0	0.3813607554951461	8.397054073067051e-05
1.0	0.38165608767518044	7.401633669399127e-05
1.0	0.3818246338399397	6.21581038953351e-05
1.0	0.3826377544553461	4.605425449650842e-05
1.0	0.38266661001684465	8.750877304033605e-05
1.0	0.38352679162675385	7.197777889249943e-05
1.0	0.3835443565341654	5.852230083479787e-05
1.0	0.38527089890999217	6.32186254906753e-05
1.0	0.3873671816854232	4.911311128058378e-05
1.0	0.38767980990034473	9.16831307856886e-05
1.0	0.38845505615571574	6.649211049443889e-05
1.0	0.3885830274069686	6.017870411483852e-05
1.0	0.3886408823645482	7.301126388096063e-05
1.0	0.3890248826200075	6.62866370543382e-05
1.0	0.38969002389540053	4.179558872661196e-05
1.0	0.3897189129707985	4.2890713110517615e-05
1.0	0.39066903102528927	6.159173193908368e-05
1.0	0.39128275210401425	8.114359785834395e-05
1.0	0.39262679427078656	5.105417297342007e-05
1.0	0.39265518557381873	4.994346624870143e-05
1.0	0.39317280506193736	6.318138290238735e-05
1.0	0.39413387654385	9.066170851305175e-05
1.0	0.3943616276020565	4.85615222281868e-05
1.0	0.3948184451535855	6.445874829984904e-05
1.0	0.39492959645696357	6.652440176626471e-05
1.0	0.3950110041464187	5.562339344561973e-05
1.0	0.39517977486031247	5.605342463043428e-05
1.0	0.39531227831179355	7.91323229727333e-05
1.0	0.39646287703606864	5.51612431929443e-05
1.0	0.39652662162621344	6.220105786200125e-05
1.0	0.39793877775477043	5.066823582951803e-05
1.0	0.3985939110195959	9.626556272581889e-05
1.0	0.4000141647897617	7.857866531441332e-05
1.0	0.40007123576820713	8.154843731022917e-05
1.0	0.40045851258695403	5.5990548176539566e-05
1.0	0.4012522711481413	6.236562554500282e-05
1.0	0.4019419777976243	5.122505076212392e-05
1.0	0.4027929898286435	8.311236000320189e-05
1.0	0.4029930771688299	5.71331479063623e-05
1.0	0.4031188686057442	4.526581092899602e-05
1.0	0.4031305221516727	6.567962942156959e-05
1.0	0.40354810006463426	9.452851697875732e-05
1.0	0.4037089464469096	8.003599237853303e-05
1.0	0.40378473910103535	6.348227769683794e-05
1.0	0.4048290777423636	7.052107400865142e-05
1.0	0.40539216101629794	5.510025242280792e-05
1.0	0.4064974899609263	6.11990510699868e-05
1.0	0.40732362509097364	4.7302917441525726e-05
1.0	0.4074923357604407	7.659893106361588e-05
1.0	0.40764426964816486	6.667722244180022e-05
1.0	0.40784158613155796	6.399206757845515e-05
1.0	0.40912751370176054	7.192324749239921e-05
1.0	0.40947871636927624	4.907758694321083e-05
1.0	0.4100117935910453	5.18984856529239e-05
1.0	0.41001913958750735	9.333417183603383e-05
1.0	0.41023366838913594	8.44033698100965e-05
1.0	0.41050949949349996	7.049772112556177e-05
1.0	0.41202971401175226	6.128854747510847e-05
1.0	0.4121177638853898	8.163938675032611e-05
1.0	0.4122044770145714	7.583937137199073e-05
1.0	0.41360531227244535	4.116700192249431e-05
1.0	0.4136447010859578	5.4151967374550145e-05
1.0	0.41459295436528715	8.734280354653899e-05
1.0	0.41466292666541404	8.863790711382206e-05
1.0	0.4149844312498636	5.8084211649785854e-05
1.0	0.416337386009367	6.205364564546988e-05
1.0	0.4167821144532912	6.719717679406891e-05
1.0	0.4168509090990961	8.084881319555318e-05
1.0	0.41741533342091386	8.519053090039209e-05
1.0	0.4189002282368103	8.356813107457015e-05
1.0	0.4204721691132268	4.66877199178217e-05
1.0	0.4208469919574021	9.737958671319069e-05
1.0	0.4215140191872183	8.597166339048726e-05
1.0	0.42236338005891716	7.732255105482752e-05
1.0	0.422947209557867	5.88446437425736e-05
1.0	0.4239116981204102	0.00010013015097480741
1.0	0.4243489734610559	5.120245290071349e-05
1.0	0.42437883487544836	5.5434982054875034e-05
1.0	0.42454748746574755	7.270205188657218e-05
1.0	0.42464410485638676	5.2337228151854983e-05
1.0	0.42563485920442196	0.00010040751242373035
1.0	0.4261224045693051	6.549426912234605e-05
1.0	0.42651800863577494	5.610435553510748e-05
1.0	0.42663708620859137	7.722745682400054e-05
1.0	0.4272958873084665	7.773219907766159e-05
1.0	0.42760673864516857	6.94131991447608e-05
1.0	0.42773089253403795	8.459102063584381e-05
1.0	0.4283111594051281	8.015456512402409e-05
1.0	0.428763262029657	5.637002617339827e-05
1.0	0.4296206439205693	5.016694796688295e-05
1.0	0.4307685601395571	8.21603312450445e-05
1.0	0.4312733079939432	9.95299055962655e-05
1.0	0.43203179043040946	9.059033031757865e-05
1.0	0.4328776972962519	6.395511306465317e-05
1.0	0.43423814000555416	6.614731210648406e-05
1.0	0.4349135956609528	5.069706661858236e-05
1.0	0.43575582832463866	0.00010174850166087802
1.0	0.43593139501719785	8.505937777370457e-05
1.0	0.4362353146319201	5.8192719362305714e-05
1.0	0.4364540427003224	7.145299801425969e-05
1.0	0.4368749739221127	7.819722809447223e-05
1.0	0.4371394164347661	4.574499225902783e-05
1.0	0.4374470259485461	4.292237019676127e-05
1.0	0.43815644679319676	7.124740707434108e-05
1.0	0.43921532063754326	8.69678886781952e-05
1.0	0.4393304710516768	9.69763114747078e-05
1.0	0.4394460883213276	7.656652491032437e-05
1.0	0.4395012964798216	8.366892451075513e-05
1.0	0.4404374330445767	8.018236193254803e-05
1.0	0.4409856102756926	8.64689432239605e-05
1.0	0.44106463850586075	4.7196906229053855e-05
1.0	0.4412049431517622	6.796703420402786e-05
1.0	0.44150033659516674	9.692263358287513e-05
1.0	0.44206293043013034	8.401705733076453e-05
1.0	0.44217825600235017	7.412083670583221e-05
1.0	0.4441302320905386	6.185214144508191e-05
1.0	0.4444526333311732	7.175133530519103e-05
1.0	0.4446125787097965	9.205590832805573e-05
1.0	0.4458006804595432	8.760178748780545e-05
1.0	0.4458568604614933	6.545029897888904e-05
1.0	0.4463919411213298	9.000173727271691e-05
1.0	0.44836657611301445	6.658324078828698e-05
1.0	0.4485860821112153	7.864443812168695e-05
1.0	0.4495494629430298	6.710443314221891e-05
1.0	0.45044547542084384	6.104390405727984e-05
1.0	0.45044547542084384	7.15605283230709e-05
1.0	0.45103455091619993	6.803965541383111e-05
1.0	0.4510420272862567	8.12556631881914e-05
1.0	0.45179380573175193	5.784808213034204e-05
1.0	0.45242761223135797	8.558789130983561e-05
1.0	0.4526064939693533	9.3893518083921e-05
1.0	0.45327349427234875	7.423109000157313e-05
1.0	0.45331528631444645	7.494074606854432e-05
1.0	0.4534219453157559	8.157268923534199e-05
1.0	0.4543271522172343	8.358537862277187e-05
1.0	0.4553482617999854	7.692101729593957e-05
1.0	0.4558452413036841	8.503399433676359e-05
1.0	0.45591054748661114	7.642536203656109e-05
1.0	0.4559742820957806	9.476582325957708e-05
1.0	0.4565304256829158	6.33629014162216e-05
1.0	0.45692098977705514	6.911348077329981e-05
1.0	0.4572201537647827	6.66253425332674e-05
1.0	0.4576630588373677	7.464016706650794e-05
1.0	0.45844771719259764	8.497085965352764e-05
1.0	0.4587045706096826	6.337050078284126e-05
1.0	0.45903432730497745	9.308256424154028e-05
1.0	0.4606864828692774	7.15515091076551e-05
1.0	0.461819714378663	6.112641670517888e-05
1.0	0.4619248299094287	9.20196066163666e-05
1.0	0.4619387403054454	8.103970388192118e-05
1.0	0.46284245216779907	6.728700336065794e-05
1.0	0.4635718454366099	8.610581262913108e-05
1.0	0.46373277277550584	6.019621274961062e-05
1.0	0.46398507856261373	6.035702617031591e-05
1.0	0.4650831171305636	5.703444282301807e-05
1.0	0.4652481987920075	9.7958304236885e-05
1.0	0.46531946114190614	6.990708069308273e-05
1.0	0.46532771571162407	7.855231379908402e-05
1.0	0.4662211117304168	7.099659723358267e-05
1.0	0.46633496943280667	0.00011130862440775684
1.0	0.4665743511856626	6.514788060187993e-05
1.0	0.467085171468234	7.539302526251987e-05
1.0	0.46762629909007297	0.00010385155158148641
1.0	0.46778382647444877	8.582442436007999e-05
1.0	0.46792007779052786	6.670786980025199e-05
1.0	0.46812910480877196	8.325394844303969e-05
1.0	0.46915597840649803	6.236897322835844e-05
1.0	0.47039707799460106	7.988938429864737e-05
1.0	0.4703973451222953	6.358150030992713e-05
1.0	0.47052562099130235	9.014439470054061e-05
1.0	0.4709869744560863	5.4116182134504515e-05
1.0	0.4710214986600184	6.867551297220026e-05
1.0	0.4729625123069809	5.951649917937415e-05
1.0	0.4731210089541974	7.90408103620066e-05
1.0	0.4735699212011637	0.00010083540642736666
1.0	0.47434190545843335	8.615764205575499e-05
1.0	0.47510106947874703	8.396425528094831e-05
1.0	0.47559854195015605	7.031044729242724e-05
1.0	0.4758397311266528	8.174790803776934e-05
1.0	0.4781071601435837	9.22037531296783e-05
1.0	0.4784769574310603	0.00010232210745351787
1.0	0.4785378055263863	8.313504748670159e-05
1.0	0.47924363219019395	7.123372328777691e-05
1.0	0.4800414614592783	9.229712150323004e-05
1.0	0.4803853560645123	6.407204816124934e-05
1.0	0.4805237854202085	0.00010644621090129665
1.0	0.48065873907425305	0.00011618601623534685
1.0	0.4812116689577742	5.596886705052026e-05
1.0	0.4813654673162809	6.911747395632022e-05
1.0	0.481503597200813	9.584042453061887e-05
1.0	0.48183228475454454	9.122447849785978e-05
1.0	0.4829278384053031	5.803556539565541e-05
1.0	0.4838990839948172	7.755388487173537e-05
1.0	0.48409524529083353	6.956153461778272e-05
1.0	0.4841752240514189	8.579124117230521e-05
1.0	0.48488588653490766	7.456371723127781e-05
1.0	0.48543321264390926	7.108196850514337e-05
1.0	0.4854762355391992	7.094916599540418e-05
1.0	0.4866323492700394	7.182625050553195e-05
1.0	0.48726681815075806	9.713436041985966e-05
1.0	0.4886634209017153	7.266976652708923e-05
1.0	0.4893601964519299	8.020154614019588e-05
1.0	0.4907058741866006	0.00010387468735365121
1.0	0.4914453734521287	6.137829400082433e-05
1.0	0.49164426159622376	0.00011741970504915747
1.0	0.4928943903547595	7.173541981988517e-05
1.0	0.4957622386798688	9.043992371741265e-05
1.0	0.4958229684050805	6.102691027347185e-05
1.0	0.49602664265083496	8.209436011136484e-05
1.0	0.49611105499784863	8.438399721020903e-05
1.0	0.4962810162401938	8.821885279833427e-05
1.0	0.4968310306535186	6.87079621545296e-05
1.0	0.4977881320335346	6.623740987412762e-05
1.0	0.49785326485340703	0.00010040378028970024
1.0	0.4979294530769404	9.216902600528194e-05
1.0	0.49824482868971515	8.231237779682926e-05
1.0	0.4983408106273259	7.955166869410201e-05
1.0	0.49906166564260335	7.549879635815536e-05
1.0	0.49998324732149557	6.537979624914158e-05
1.0	0.5001019654364972	0.00010262042191567394
1.0	0.5012616980259716	6.45716172140389e-05
1.0	0.5015991151899027	5.650004896405151e-05
1.0	0.5021775215040185	6.034407763973374e-05
1.0	0.5036423200067764	8.705239942899736e-05
1.0	0.5045893006298547	9.32823271050736e-05
1.0	0.5054395143050742	5.909358910771658e-05
1.0	0.5091055245186104	7.817459162183453e-05
1.0	0.510438505696459	6.15284444442585e-05
1.0	0.5105038449048543	4.963245024725552e-05
1.0	0.5106098060762727	9.824217035060247e-05
1.0	0.5142874139124776	8.464806147173183e-05
1.0	0.5142874139124776	0.00010678255300677794
1.0	0.5143158359292148	0.00010168171642737605
1.0	0.514420646400677	7.342765192274314e-05
1.0	0.5146580872328594	5.837957676368073e-05
1.0	0.5146870170012213	8.883612192941237e-05
1.0	0.5158731168215552	7.371116530261017e-05
1.0	0.5161498109598145	0.00011021135534468905
1.0	0.5162004913791455	7.405542482249974e-05
1.0	0.5162313921670911	8.194172865319656e-05
1.0	0.5165841647771852	6.501725385809087e-05
1.0	0.5173438270767701	7.515500667200181e-05
1.0	0.5173813434422386	5.491253185485083e-05
1.0	0.5181384358996705	8.075981799608763e-05
1.0	0.5187200143271987	7.650022576165997e-05
1.0	0.5189319268668825	6.96331100518545e-05
1.0	0.5193539184140553	8.064014657487733e-05
1.0	0.5197243031191869	7.980635359595799e-05
1.0	0.5202164316619544	6.20994057136075e-05
1.0	0.5205461155461356	8.328544056869475e-05
1.0	0.521731494152609	0.00011642990683132045
1.0	0.5231451284263676	0.00010749022882869455
1.0	0.5235128946997621	0.00012085549269651406
1.0	0.5240154694866859	6.688692061336317e-05
1.0	0.52428116888524	8.867485319062983e-05
1.0	0.5246995849601418	8.848573137558771e-05
1.0	0.5279492949560518	0.00010465509909407518
1.0	0.5281168724564974	6.172692573088978e-05
1.0	0.5288873687645383	6.950898775604474e-05
1.0	0.5292688237875595	0.0001168988314164539
1.0	0.5299734841102536	5.808569234838246e-05
1.0	0.5309136041154623	7.435149799222208e-05
1.0	0.5332848574528026	9.003436497752554e-05
1.0	0.5338383571975516	0.00010553852040345436
1.0	0.5340203829160478	6.57356331797661e-05
1.0	0.5341963214975414	9.620786373653647e-05
1.0	0.5349122741530842	6.484441776237832e-05
1.0	0.535347162539236	5.850091336507718e-05
1.0	0.5354688429897471	9.149933566779152e-05
1.0	0.5358556902360039	9.499544054902095e-05
1.0	0.5364615396837421	0.00011349509017576219
1.0	0.5373436476139409	9.863836903722604e-05
1.0	0.5375801885200643	7.48420937192639e-05
1.0	0.5379744516687389	0.00012186380909807324
1.0	0.5382254098274644	0.00010762567789232554
1.0	0.5391937768871045	5.994832825131964e-05
1.0	0.539974890851739	0.00011680996974956248
1.0	0.5434551806992209	7.203224900140235e-05
1.0	0.5440984394140824	8.315336302726376e-05
1.0	0.5442675903514393	5.227740911869134e-05
1.0	0.5460090780905109	8.004432162852657e-05
1.0	0.5460210124477357	0.00010466084106489671
1.0	0.546401170987778	8.903820902526742e-05
1.0	0.5465822013953691	8.564867639216678e-05
1.0	0.5486623578137033	6.450151108419555e-05
1.0	0.5489130421450165	8.72456161795306e-05
1.0	0.5499436937319827	0.0001016963893711118
1.0	0.550414812908837	9.626044753539534e-05
1.0	0.5514613093912959	7.979516014640793e-05
1.0	0.5516723631491179	8.748018774500197e-05
1.0	0.552784469238305	0.0001001566704921778
1.0	0.553031097964116	7.903978992127971e-05
1.0	0.5534878052191268	6.631450705878442e-05
1.0	0.5536290028627124	8.964144747743024e-05
1.0	0.5537792485722993	6.48508364130042e-05
1.0	0.5548491579461462	0.00011079232790794128
1.0	0.5552617507098663	9.677609305284072e-05
1.0	0.555932121300854	6.92062091566074e-05
1.0	0.5560467803056979	7.574322342325406e-05
1.0	0.5561664091507184	0.00010456532212258566
1.0	0.5564075428453777	0.00010195172300292817
1.0	0.5565857947173027	6.731702297209349e-05
1.0	0.5566546073300832	0.0001247362338445973
1.0	0.5567291724208712	7.22257257656331e-05
1.0	0.5571237346811748	7.575566064862849e-05
1.0	0.5582341709198558	0.00010156634405986279
1.0	0.559381634833762	0.00011670585230514735
1.0	0.5597113600736561	7.911043054346501e-05
1.0	0.5608056624510128	0.0001042891522907174
1.0	0.5616496715362699	7.191245721941187e-05
1.0	0.5618368527153422	6.40685856501293e-05
1.0	0.5620357633040158	0.0001149784096854223
1.0	0.5636069290602864	9.978053105217382e-05
1.0	0.5646444610158691	8.200174501116421e-05
1.0	0.5649730770801707	9.690629323283696e-05
1.0	0.5663107368027479	9.103381529261214e-05
1.0	0.566621511509048	8.813197862742431e-05
1.0	0.5670008402286222	0.00010721569509153279
1.0	0.5675250224997819	9.01735314071534e-05
1.0	0.5677143045442185	0.00011471741958376325
1.0	0.5677620964283233	0.0001003005423394757
1.0	0.5679607185373071	0.0001089078049360224
1.0	0.5688571620557465	7.230502932494955e-05
1.0	0.569340797443294	9.237266389017122e-05
1.0	0.5724773421533187	6.232430174122192e-05
1.0	0.5747533111219849	7.820818103735628e-05
1.0	0.5758296090475371	7.652844320267433e-05
1.0	0.5761038428905604	0.00013070955025475177
1.0	0.5761757626573497	0.00011802316440656084
1.0	0.5771634526265426	0.00010663162802884056
1.0	0.5792853521384363	0.00012373636294558596
1.0	0.5793337599629488	0.00010957261196561555
1.0	0.5794851030011712	6.58351686007919e-05
1.0	0.58074258582911	7.153783082473028e-05
1.0	0.5810587772419973	0.00011117823130959633
1.0	0.581062146761529	9.664392633424065e-05
1.0	0.5824808179839714	0.0001211046751972171
1.0	0.5825771361960921	8.243596510440758e-05
1.0	0.5839805137026184	9.262048712329944e-05
1.0	0.58501848849322	9.392786606474551e-05
1.0	0.5850724838209669	0.00010597667017219404
1.0	0.5852653069134053	0.00013521143588971285
1.0	0.5852918638263571	7.597717979012236e-05
1.0	0.5860998452171358	0.00010861711272409657
1.0	0.5861292880492537	6.085828418041477e-05
1.0	0.5865300998985525	0.0001279380175652233
1.0	0.5871645328289818	9.13322413650928e-05
1.0	0.5878862401588067	7.545618548906962e-05
1.0	0.588120087482293	7.140336832677168e-05
1.0	0.5883538378943287	0.00011834539113311791
1.0	0.5887760539546207	0.00013862224546051831
1.0	0.5887909025638558	0.00012032301482730711
1.0	0.5902867580705581	0.00011507946996459151
1.0	0.5903368149165933	9.752969650568977e-05
1.0	0.5908023863307031	9.17939803706448e-05
1.0	0.5909315966469049	0.00011696056160397812
1.0	0.5913327969844699	9.041496724242854e-05
1.0	0.5913838107056285	9.316184665315939e-05
1.0	0.5930086176535662	7.117622477126532e-05
1.0	0.5932991068372182	0.0001093732342948743
1.0	0.5934218800670893	0.000103146798889511
1.0	0.5938225552274703	0.00011274059657527106
1.0	0.5941663350882788	0.00010732534515499124
1.0	0.5952339976061138	0.00013871781264286704
1.0	0.5956678239590256	0.00010103906107728257
1.0	0.595898467894429	0.00010673788063158745
1.0	0.5960137545041649	8.599437061310037e-05
1.0	0.596472809653436	9.762041246464348e-05
1.0	0.597050274984842	0.00010238983887700841
1.0	0.5974350045219619	0.00013524863008782458
1.0	0.5981824343315003	0.0001383097764156248
1.0	0.5995646109576712	0.0001253347014607025
1.0	0.599909807336999	9.678783992130779e-05
1.0	0.6012906068705189	6.369383797792955e-05
1.0	0.6014245137504944	9.225474123277217e-05
1.0	0.6014405802988323	7.158267385876044e-05
1.0	0.6016341257813586	0.00011106433387086155
1.0	0.602492638913015	6.541350184996196e-05
1.0	0.6028881812949948	0.000104979682499337
1.0	0.603229713086338	5.5197113494146176e-05
1.0	0.6033435110764686	8.733244455327314e-05
1.0	0.6037897225580166	7.328744815915943e-05
1.0	0.6038418633299931	6.712926155653557e-05
1.0	0.604253069404866	0.00010620942486569282
1.0	0.6043666611354221	8.725366996570023e-05
1.0	0.6047072991344032	0.00010899557329111019
1.0	0.6067468182812775	9.494607987488181e-05
1.0	0.6068599089555751	9.531950166740029e-05
1.0	0.6075379772434116	8.23052763027299e-05
1.0	0.6095720444653042	9.949811890608909e-05
1.0	0.6099260505362583	8.397247142576262e-05
1.0	0.6102754629470339	0.00012514359257764917
1.0	0.610681464928048	7.38493175376154e-05
1.0	0.6113650426201681	8.577221384875242e-05
1.0	0.6127491953476512	6.82003030065244e-05
1.0	0.6146725082770578	8.475238553227619e-05
1.0	0.614720434646131	5.373447843568134e-05
1.0	0.6150749338829805	7.083001568628324e-05
1.0	0.6157231722189727	7.047196154850984e-05
1.0	0.6158137104997807	7.620441083742702e-05
1.0	0.61598192867805	0.00011741667962135851
1.0	0.6162794793319948	0.00011573231307264085
1.0	0.617793251551441	0.00012111182075324487
1.0	0.6181443665164512	0.00010404694449727898
1.0	0.619052814333093	7.835007670463022e-05
1.0	0.6202280668395235	8.716643793831327e-05
1.0	0.6215799903472707	0.00011783955740644269
1.0	0.6223628418989922	8.62459668666716e-05
1.0	0.6223629161814698	7.457054381709921e-05
1.0	0.6227279395407842	0.0001283668135336351
1.0	0.6228085668796349	0.00013149227694427752
1.0	0.6230024623601704	0.00010680274501991746
1.0	0.6230226118545309	0.00011224020882314627
1.0	0.6247780374649405	0.00011507312800042924
1.0	0.625632383070947	7.18877969141822e-05
1.0	0.6258480443381517	8.504148674227888e-05
1.0	0.6261179031089865	0.00010369453276788062
1.0	0.6263095660060576	0.00011457750871493527
1.0	0.6275099992922755	0.0001006827076934038
1.0	0.6283974378385793	9.591010407090904e-05
1.0	0.6314209222226271	0.0001138541857549388
1.0	0.6325141900639417	0.00013040501335609983
1.0	0.6332501393552816	0.00014642369760717417
1.0	0.6337976493929921	8.736521270713005e-05
1.0	0.6340184292544282	9.709797464864396e-05
1.0	0.6347949160682187	0.0001261257089590165
1.0	0.6349822678900835	0.0001390671277951546
1.0	0.6350860108585333	7.412683512886965e-05
1.0	0.636593657623816	0.00011613695285414148
1.0	0.6367221303847254	0.00012974929512724826
1.0	0.6367294260193973	8.87467917678091e-05
1.0	0.6373440669625149	0.00016072576132187904
1.0	0.6374825127317502	0.00015162007887685285
1.0	0.6378149526155743	0.00011959183789799432
1.0	0.6383385192386826	8.902848470130947e-05
1.0	0.6402291869930813	0.0001448963931123108
1.0	0.6415142868581037	0.000145555947162113
1.0	0.6421527309234079	0.00012765639847318175
1.0	0.6422506462891281	0.0001244334609929292
1.0	0.642356838464189	0.00012751723779279834
1.0	0.6429361443328265	9.906350429857815e-05
1.0	0.6437935504425424	7.343965983536159e-05
1.0	0.6451645494217473	7.210576830132062e-05
1.0	0.6469042913620076	0.00010149116424956533
1.0	0.6470096110777779	0.00010239400061189998
1.0	0.6507574527733724	0.00011563841863737656
1.0	0.6509077112722499	7.520817045846615e-05
1.0	0.6541256056585449	8.524886269135933e-05
1.0	0.6551449850010798	0.00013994840014842731
1.0	0.6553019074856266	0.00010493133391905857
1.0	0.6561311845019239	8.85248040355661e-05
1.0	0.6574434960267229	8.963818329176074e-05
1.0	0.6579601579078334	9.271897909904736e-05
1.0	0.6583620186174035	9.158444373957874e-05
1.0	0.660499824473445	8.617256926285863e-05
1.0	0.6607165818724655	9.994844194239975e-05
1.0	0.6613005194717877	0.00012755184127006964
1.0	0.6614587550350217	9.513101453869563e-05
1.0	0.6625082281000438	7.939700452168646e-05
1.0	0.6625889407244808	0.00010669177787202292
1.0	0.6634078733346499	0.00012796382927093695
1.0	0.6651441672390006	0.00013281316161966518
1.0	0.6651961630222732	8.794854029422561e-05
1.0	0.6662938300465433	0.00012081836619538641
1.0	0.6663408302164189	7.794672237319593e-05
1.0	0.6664683243383936	8.906321411550903e-05
1.0	0.6697146051622342	0.00012097525350512179
1.0	0.6699316799595172	0.00015510554206061685
1.0	0.6710280883478708	0.00012507261184686825
1.0	0.6710322269553164	8.04927402584033e-05
1.0	0.6723527535946735	7.721546673513116e-05
1.0	0.6738447015241822	0.0001438635064480124
1.0	0.6741649368430944	0.00011711668091195369
1.0	0.6746495437174905	0.00010198977018926421
1.0	0.6771508326776683	8.656960803946018e-05
1.0	0.6773506555156229	0.00011357351097793061
1.0	0.6780834336137911	8.606467108331321e-05
1.0	0.679177396474221	0.00011553601905810168
1.0	0.6797404598895799	0.00010498913969937108
1.0	0.6799055722593299	0.00015747975395709945
1.0	0.6805502425630283	8.233153581744828e-05
1.0	0.6814987905494868	8.446093709794147e-05
1.0	0.6815263391741547	8.131217019935425e-05
1.0	0.6838987495536291	9.070300703258959e-05
1.0	0.6853756355344679	0.00010956437718863243
1.0	0.6866540084540546	0.00016778402276834283
1.0	0.6906318853089232	7.961795920388407e-05
1.0	0.6921001867176955	7.144620281150956e-05
1.0	0.6926103390427139	8.713523486562479e-05
1.0	0.6928045676039202	0.00013498103829407337
1.0	0.6929870081558112	8.575955276201852e-05
1.0	0.6946464107782937	8.137989552739686e-05
1.0	0.694756957423888	0.00016432897889525415
1.0	0.6956645289219209	7.388285659535897e-05
1.0	0.6986005398528611	0.00012142232949435117
1.0	0.7009980599812956	0.00011743190506156358
1.0	0.7047179601154314	0.00012360829096968797
1.0	0.7049080645109519	0.00015485418867169928
1.0	0.707652039978905	9.265242994143486e-05
1.0	0.7076574022259445	0.00010921832570697253
1.0	0.7079328946488733	0.00016207400166985564
1.0	0.7079501739361473	0.00016706928386393965
1.0	0.7157326887028292	0.00015685074081454796
1.0	0.7158364988807144	0.00010624054322750313
1.0	0.7170253512206219	8.3262596401143e-05
1.0	0.7207217591768394	0.000107944171939976
1.0	0.7218033359514818	8.266347742800382e-05
1.0	0.7219925023354619	8.801329030491218e-05
1.0	0.7252060226789179	0.0001132602872425554
1.0	0.7288098485636094	0.00017384405012383294
1.0	0.7335353229491327	0.0001065568498319443
1.0	0.7353390972275747	7.764359310925819e-05
1.0	0.736148200146226	0.0001389525185559246
1.0	0.7396253620011838	0.00014829790198370312
1.0	0.7408537880697792	8.802464728593417e-05
1.0	0.7424970579636958	0.00013053934393089905
1.0	0.7461145442902624	0.0001278787011669187
1.0	0.7492653292617995	8.57599203776042e-05
1.0	0.7499239781150631	0.00012150754016369872
1.0	0.753328221717326	0.00015596990314445172
1.0	0.7547486184124589	9.815978386991408e-05
1.0	0.7551131987909154	0.00013666522945424088
1.0	0.7573240966436343	0.00014510396741153545
1.0	0.7581049359983143	0.0001561180445319159
1.0	0.7583433047101416	0.00012065197029701634
1.0	0.7622004253870577	0.00016861783866383608
1.0	0.7625706188559183	0.00014522106413926908
1.0	0.7642495788643933	9.727628273468161e-05
1.0	0.7682186682754122	9.661523929027692e-05
1.0	0.7683203523187672	0.00012020534288566477
1.0	0.7719130545344022	0.00010898382186680128
1.0	0.7721970546347934	0.00012382830352480312
1.0	0.7745252714233808	0.00012819847567001772
1.0	0.7767335917132696	0.00010848211589284711
1.0	0.779388679969807	0.00012300114876867278
1.0	0.785613876850824	0.00010492860648088027
1.0	0.7858275117770255	0.0001255321194598198
1.0	0.7860099217327348	9.767079788002127e-05
1.0	0.7871259223845501	0.00010512053491963372
1.0	0.7872257612899862	0.00017436601990109088
1.0	0.7876728251570073	9.619483567729129e-05
1.0	0.7880063984651442	0.00012985275102929156
1.0	0.7936309093785514	0.00011754974535842472
1.0	0.7948455444511675	0.00015709011619661003
1.0	0.7985966410360466	0.0001671491001754688
1.0	0.7999089997670741	0.00012910798313119578
1.0	0.8013427314002755	0.00013898946829683087
1.0	0.8024924179171036	0.0001366235047011972
1.0	0.8056705983531518	9.714909574560647e-05
1.0	0.8073640483020368	0.00012997776578617328
1.0	0.8079761076873748	0.0001936776407610366
1.0	0.810156150033184	8.127984145795298e-05
1.0	0.8126740490512827	9.060130479701514e-05
1.0	0.8251575637024223	0.00013039551187830057
1.0	0.8297107427914976	9.812117667067374e-05
1.0	0.8340893474023199	0.0001639807760565792
1.0	0.837423092957521	0.0001882379448470465
1.0	0.8389405607849781	0.00017848667055263496
1.0	0.8466908586093675	0.00016226554638233727
1.0	0.8468283162462013	8.449818422742158e-05
1.0	0.8484516656393583	0.0001361817030000675
1.0	0.8490228664721755	9.807733736808699e-05
1.0	0.8580645040857924	0.00016620345529834237
1.0	0.862998951309786	0.00010798173415130604
1.0	0.864020679482119	9.782456889287444e-05
1.0	0.8671945434806267	0.00012195552696441203
1.0	0.8716920046096415	0.00015413635482149104
1.0	0.87496038035905	0.00013307610570152686
1.0	0.8912190752425755	0.00018604120435229427
1.0	0.8927708971149764	0.0002120740572404585
1.0	0.9012526931820262	0.00011344532447602151
1.0	0.9445053052895644	0.00014943628816184985
1.0	0.9459099640218493	0.00010824983442804477
1.0	0.9518598729340434	0.0002088988655615907
1.0	0.9538249923965776	0.00012120279565091944
1.0	0.984236465523461	0.00010118157951015875
1.0	0.984839681278281	8.442620769023912e-05
1.0	0.9867491137108868	0.000189891916898
