# Supplementary material for: Unified AI framework to uncover deep interrelationships between gene expression and Alzheimer’s disease neuropathologies
Source: Nat Commun. 2021 Sep 10;12:5369. doi: 10.1038/s41467-021-25680-7 (PMC8433314; doi:10.1038/s41467-021-25680-7)
Supplement: Supplementary file 11 — Source Data [file 41467_2021_25680_MOESM11_ESM.zip › sourcedata/5d_gene_vs_IG_P2RY11.csv]

sex_m	gene_expression	gene_IG_score
0.0	-0.28239801547006876	-8.325250382017951e-05
0.0	-0.2104227074310388	-6.445060665976127e-05
0.0	-0.1638310227700625	-4.945114788505314e-05
0.0	-0.1633238678929066	-4.622630429315936e-05
0.0	-0.16154652168679612	-4.347810728619589e-05
0.0	-0.15524379909958957	-4.498281030781393e-05
0.0	-0.14610475120611427	-4.135025762095267e-05
0.0	-0.1419307956742612	-4.139927998785287e-05
0.0	-0.13568255860472672	-4.315248368749556e-05
0.0	-0.13095009705156296	-3.662098316368541e-05
0.0	-0.13090242572733762	-3.636260203132672e-05
0.0	-0.1268083688808253	-3.4420205675790234e-05
0.0	-0.06057667535136585	-1.7052514042588425e-05
0.0	-0.05831372890403502	-1.715145542983241e-05
0.0	-0.056171672799686656	-1.6382724605314766e-05
0.0	-0.04974814325769955	-1.5490351308843306e-05
0.0	-0.047111941604763896	-1.4192674798713686e-05
0.0	-0.04525822528387452	-1.42695200358549e-05
0.0	-0.04399032115594831	-1.3187782638527976e-05
0.0	-0.03934084915829744	-1.2504268502833033e-05
0.0	-0.037020904335877736	-1.0917818163422342e-05
0.0	-0.03282024578365578	-9.758604145153588e-06
0.0	-0.020509625111195307	-6.290822813196119e-06
0.0	-0.015328625893993919	-4.916241258627066e-06
0.0	-0.007534682737886211	-2.102679764461896e-06
0.0	-0.001669587645944548	-5.225956434324291e-07
0.0	0.006645759997783662	2.0590322457879385e-06
0.0	0.01600753100051011	4.987443568279162e-06
0.0	0.026931202604610238	9.275185942729249e-06
0.0	0.033971226572490965	8.888263013337599e-06
0.0	0.046375142471104636	1.1540450060754332e-05
0.0	0.05012357316888344	1.4857123470317585e-05
0.0	0.056660210873769934	1.7411011848610475e-05
0.0	0.05950246690750616	1.7073902579384795e-05
0.0	0.06248000461289188	2.023753972137221e-05
0.0	0.06305117973895197	1.8567430410251765e-05
0.0	0.06881359702133827	1.8365122770027164e-05
0.0	0.07333814983284964	2.148399671864714e-05
0.0	0.07450736540557384	2.1004947705969576e-05
0.0	0.0827036147647599	2.7472551059152425e-05
0.0	0.08295387264556664	2.2941114168960418e-05
0.0	0.08744785961070611	2.7803566542570664e-05
0.0	0.08765614487031537	2.6020156816370966e-05
0.0	0.09251927782543756	3.0759480673713866e-05
0.0	0.09358336002911899	2.771998948025484e-05
0.0	0.09704921632204855	2.989317050491006e-05
0.0	0.09963915547721042	3.108294651737767e-05
0.0	0.10096323666752255	3.0218266354906953e-05
0.0	0.10600387722277538	3.207299292579744e-05
0.0	0.11013890640788748	3.4871682575175234e-05
0.0	0.11322911735090707	3.614580694615315e-05
0.0	0.11356440636387966	3.27926304482963e-05
0.0	0.11387172413947078	3.7815555931156087e-05
0.0	0.11823065172576613	3.522003962854812e-05
0.0	0.12027542699268973	4.029492637865943e-05
0.0	0.12214167449820712	3.771385087894688e-05
0.0	0.1263850559177011	4.002404285554077e-05
0.0	0.12777999442566873	3.921384031902662e-05
0.0	0.12987182198820757	3.9527348118956014e-05
0.0	0.13610944772422418	4.324300503462825e-05
0.0	0.13786751364602035	3.9048658531260063e-05
0.0	0.1383669038998554	3.8256540713861294e-05
0.0	0.14148244803895343	4.7353171701675175e-05
0.0	0.14697734682539448	4.598933089079325e-05
0.0	0.1486602706563221	4.3883747758017004e-05
0.0	0.14872463837550642	4.596608288559942e-05
0.0	0.15032859805701987	4.387624480136439e-05
0.0	0.15058527036686714	3.689565838048827e-05
0.0	0.15082796105340862	4.146226681281265e-05
0.0	0.1538010732994896	4.850712829533087e-05
0.0	0.1547254989498142	4.728341495051871e-05
0.0	0.15916190631411808	4.5406606244098656e-05
0.0	0.16333743293106912	4.918094782191422e-05
0.0	0.16436011450901183	4.0947273022923015e-05
0.0	0.1671742968259171	4.807548205364473e-05
0.0	0.16802711275704946	4.504875072981559e-05
0.0	0.17162387348169572	4.8394672438976535e-05
0.0	0.1723497140373238	4.727744343260715e-05
0.0	0.1782316783119392	4.734682178847933e-05
0.0	0.18049322656213562	5.9868073150017426e-05
0.0	0.18090705578991018	5.0915109770143675e-05
0.0	0.18125975323351257	4.8791790957132955e-05
0.0	0.18241599091471172	5.184062289716177e-05
0.0	0.1837671319662344	5.0932027764414045e-05
0.0	0.18546651660340174	4.688251201836474e-05
0.0	0.1874108250380156	5.148560192105775e-05
0.0	0.18844790239787507	5.839818160269042e-05
0.0	0.18899774197549546	5.5910019417574934e-05
0.0	0.18947474751697435	5.3325801348875286e-05
0.0	0.19018983411503498	5.118512593162991e-05
0.0	0.19078439857767227	5.212355865344502e-05
0.0	0.19099765844022093	5.6303986026537356e-05
0.0	0.197944735262363	6.0943918243659565e-05
0.0	0.1980110197213223	5.7966938856490524e-05
0.0	0.19868488162652292	6.137637598819868e-05
0.0	0.19920408965550007	5.770487510406308e-05
0.0	0.2060297199499831	6.263202898525287e-05
0.0	0.20632813090928315	5.7420527810513864e-05
0.0	0.20727926951355108	5.861298318190586e-05
0.0	0.2075533012901184	6.426953907443385e-05
0.0	0.21039925997973097	6.33407459345758e-05
0.0	0.21071158177611532	5.811855687127275e-05
0.0	0.21139849963837543	5.868352986972583e-05
0.0	0.21274184467233065	6.189817487977476e-05
0.0	0.2132705294717568	6.045161933070691e-05
0.0	0.21448378114005767	6.330083282553334e-05
0.0	0.21560179059371848	5.9996471840678406e-05
0.0	0.216081383120038	6.389100889120696e-05
0.0	0.21852233797606663	6.418687391154702e-05
0.0	0.22208712104256428	6.215465693525873e-05
0.0	0.22703884444825445	6.397035316907646e-05
0.0	0.22738341016351543	7.630369429277214e-05
0.0	0.22751300653668577	7.487850395999331e-05
0.0	0.22762293312317072	6.686715746486432e-05
0.0	0.22815405640840847	6.695665272581874e-05
0.0	0.23139469048356864	7.7224215188494e-05
0.0	0.23230932424619533	7.469415928771297e-05
0.0	0.2325378534574779	6.643728678478236e-05
0.0	0.23289789117697995	7.760220264831101e-05
0.0	0.2350314965402331	7.048334161512735e-05
0.0	0.2350616673553117	5.982759070741059e-05
0.0	0.23645785918671347	8.021715534647483e-05
0.0	0.23777981835834155	6.736433646990936e-05
0.0	0.2392563306629376	7.017567830015901e-05
0.0	0.2419075061476817	7.964968556302812e-05
0.0	0.2426802912211608	7.576776630366876e-05
0.0	0.24288166211871853	7.148392619999774e-05
0.0	0.2436729734561322	7.706160700593652e-05
0.0	0.24656854043797277	6.90514558990863e-05
0.0	0.24660671925208222	7.964580764337901e-05
0.0	0.24694468122294144	7.957807489986997e-05
0.0	0.2477271521813566	6.025214903407626e-05
0.0	0.24890324032354771	7.648215607511844e-05
0.0	0.24908248751743034	6.652420153975257e-05
0.0	0.24964431761047182	7.072102296576628e-05
0.0	0.24996520318404605	7.586048712138011e-05
0.0	0.25250072537236345	6.976832864715898e-05
0.0	0.2528357044464407	7.144428545567395e-05
0.0	0.254159997256449	7.663030003818932e-05
0.0	0.25423958546090597	7.751748590979975e-05
0.0	0.25473016014935745	7.441683397381895e-05
0.0	0.2559068384368094	7.438957169484784e-05
0.0	0.25669675536032255	7.212365994761762e-05
0.0	0.25814591729798386	7.08007622336669e-05
0.0	0.2614652607256549	7.540827346842395e-05
0.0	0.2637003386218415	8.005692618168969e-05
0.0	0.26416768270243457	7.643014993178792e-05
0.0	0.26473013266020795	7.646671527310997e-05
0.0	0.26558191175773077	7.892236869706728e-05
0.0	0.26580304326045145	7.847500747239289e-05
0.0	0.2663556605064651	7.352098679499976e-05
0.0	0.2667551558752311	6.787938999214911e-05
0.0	0.2667551558752311	6.818349963287788e-05
0.0	0.2667551558752311	6.831342690986825e-05
0.0	0.2667551558752311	6.839658492203286e-05
0.0	0.2667551558752311	6.968914244786743e-05
0.0	0.2667551558752311	7.035940271398469e-05
0.0	0.2667551558752311	7.105809239835368e-05
0.0	0.2667551558752311	7.165581905759138e-05
0.0	0.2667551558752311	7.205875135444168e-05
0.0	0.2667551558752311	7.237735226700325e-05
0.0	0.2667551558752311	7.299330125162682e-05
0.0	0.2667551558752311	7.351233967720892e-05
0.0	0.2667551558752311	7.434495014587789e-05
0.0	0.2667551558752311	7.444268273260208e-05
0.0	0.2667551558752311	7.500111154946588e-05
0.0	0.2667551558752311	7.50529949680946e-05
0.0	0.2667551558752311	7.54376446157364e-05
0.0	0.2667551558752311	7.548635578322268e-05
0.0	0.2667551558752311	7.584897298067453e-05
0.0	0.2667551558752311	7.685787525338972e-05
0.0	0.2667551558752311	7.718946888676374e-05
0.0	0.2667551558752311	7.749182648384319e-05
0.0	0.2667551558752311	7.769653845157786e-05
0.0	0.2667551558752311	7.805454425212672e-05
0.0	0.2667551558752311	7.810742038386811e-05
0.0	0.2667551558752311	7.851862568529943e-05
0.0	0.2667551558752311	7.866157924405169e-05
0.0	0.2667551558752311	7.968809218852702e-05
0.0	0.2667551558752311	7.989700852057662e-05
0.0	0.2667551558752311	8.028670616997364e-05
0.0	0.2667551558752311	8.048141769597976e-05
0.0	0.2667551558752311	8.079450021555314e-05
0.0	0.2667551558752311	8.103609526057084e-05
0.0	0.2667551558752311	8.154868350142902e-05
0.0	0.2667551558752311	8.155954523348442e-05
0.0	0.2667551558752311	8.157506254072153e-05
0.0	0.2667551558752311	8.19085719092052e-05
0.0	0.2667551558752311	8.216324003404488e-05
0.0	0.2667551558752311	8.269758628064713e-05
0.0	0.2667551558752311	8.275305917249262e-05
0.0	0.2667551558752311	8.306209271456462e-05
0.0	0.2667551558752311	8.316354071225361e-05
0.0	0.2667551558752311	8.341756337386864e-05
0.0	0.2667551558752311	8.365580256539519e-05
0.0	0.2667551558752311	8.391823742541802e-05
0.0	0.2667551558752311	8.397975862287496e-05
0.0	0.2667551558752311	8.42976013742553e-05
0.0	0.2667551558752311	8.45214380395597e-05
0.0	0.2667551558752311	8.518359639698162e-05
0.0	0.2667551558752311	8.556425412014947e-05
0.0	0.2667551558752311	8.561324477844789e-05
0.0	0.2667551558752311	8.576898998048276e-05
0.0	0.2667551558752311	8.595746648818522e-05
0.0	0.2667551558752311	8.637679215406363e-05
0.0	0.2667551558752311	8.639855402210008e-05
0.0	0.2667551558752311	8.641802586786697e-05
0.0	0.2667551558752311	8.643298436376131e-05
0.0	0.2667551558752311	8.650865636720815e-05
0.0	0.2667551558752311	8.65843234656792e-05
0.0	0.2667551558752311	8.66700278973587e-05
0.0	0.2667551558752311	8.674218916764161e-05
0.0	0.2667551558752311	8.675838104591426e-05
0.0	0.2667551558752311	8.742885930134406e-05
0.0	0.2667551558752311	8.820592083598483e-05
0.0	0.2667551558752311	8.861545404304438e-05
0.0	0.2667551558752311	8.88456992695349e-05
0.0	0.2667551558752311	9.048998478824339e-05
0.0	0.2667551558752311	9.121844278029692e-05
0.0	0.2667975369236433	8.020393589111002e-05
0.0	0.2676560129712791	7.645164513594482e-05
0.0	0.26773390688797316	7.374658469325232e-05
0.0	0.2679013837702896	8.842075827313055e-05
0.0	0.2693395875191473	7.923801093375401e-05
0.0	0.26940654622044574	7.548474730275933e-05
0.0	0.26944474740767155	8.564262264167085e-05
0.0	0.273073381078483	7.86778873313372e-05
0.0	0.27417040074602306	8.027556115935677e-05
0.0	0.2746088755339476	8.283371741501303e-05
0.0	0.2746088755339476	8.483968331784077e-05
0.0	0.27471846452396437	8.269112544039159e-05
0.0	0.28314305296686587	8.113655154419571e-05
0.0	0.28431607316128443	9.01026457325331e-05
0.0	0.2853085117322106	8.683372377753943e-05
0.0	0.2875672708169964	7.931667646941222e-05
0.0	0.2887567618885363	9.032750230121514e-05
0.0	0.2889728827158685	8.792482510097887e-05
0.0	0.29184705749544876	7.809207791722692e-05
0.0	0.2944684117861815	9.4244867297141e-05
0.0	0.2955782562931606	9.857365080768928e-05
0.0	0.29650815246232154	8.617512565081322e-05
0.0	0.29682092657564474	8.26978160681451e-05
0.0	0.2972585997249061	8.474481754113004e-05
0.0	0.30107388953727743	9.222566168853422e-05
0.0	0.30430699342993994	8.42919223498628e-05
0.0	0.3052643420245619	9.204912514713832e-05
0.0	0.3064739055332596	9.230688145887485e-05
0.0	0.30685791125021133	8.169032047557303e-05
0.0	0.3077079131981523	8.58836587053797e-05
0.0	0.30876688465649466	9.953397084791044e-05
0.0	0.3088430649966334	8.609533748940371e-05
0.0	0.30904833895816364	0.0001032901083115873
0.0	0.31140777472042713	9.94632136857845e-05
0.0	0.31294889948831284	9.799596559286813e-05
0.0	0.3153069159342134	9.283208135965936e-05
0.0	0.32004637516704737	9.698661501740037e-05
0.0	0.3211927842991742	0.00010783268712384587
0.0	0.32219728596488506	9.389786323906313e-05
0.0	0.32380948908151963	8.681330567472315e-05
0.0	0.3250577979826228	9.581383421659114e-05
0.0	0.3258567602957561	0.00010056049599361387
0.0	0.3259451250853056	8.990322050671506e-05
0.0	0.3279728829328331	9.819761941604414e-05
0.0	0.3299462002475477	9.850474114543448e-05
0.0	0.33067315824286453	8.185903916006636e-05
0.0	0.3308783606936403	8.953841580380235e-05
0.0	0.3308795868900034	9.915362483420055e-05
0.0	0.33098324334433193	9.847831442364532e-05
0.0	0.33108688917213425	0.00010063493913600487
0.0	0.33212276347014186	0.00010591571053016996
0.0	0.3335712067356681	8.646870590042728e-05
0.0	0.3375642428432082	9.429210932892426e-05
0.0	0.33821291209746385	0.00010674494813978524
0.0	0.3385680064916575	9.238714916227348e-05
0.0	0.3388301991176026	9.076107667764418e-05
0.0	0.33973367085885336	0.00011316873986490465
0.0	0.3403300027144664	9.960361581437359e-05
0.0	0.3403634795236465	8.914660374741128e-05
0.0	0.34067980203975134	0.00010712060933328224
0.0	0.34170589897793613	8.885130290734929e-05
0.0	0.3420135250951463	0.00010608020570607315
0.0	0.3441368861257511	9.84141257691135e-05
0.0	0.34496744661794493	9.413242722261258e-05
0.0	0.3453912489629809	0.00011564146453409022
0.0	0.34671877523253447	0.00010505304944557971
0.0	0.34733089223997765	0.00010900449914101239
0.0	0.3495721558524334	9.573319474275e-05
0.0	0.3509958319245152	0.00010482221285449684
0.0	0.35201151738909364	0.00010727892109982253
0.0	0.3522145320938743	0.00011040143186527964
0.0	0.3529247627001175	9.719363577401846e-05
0.0	0.3537992473266728	0.00010809908437816935
0.0	0.35556081738948814	9.796349659937495e-05
0.0	0.3567311750163986	0.00010709100884163536
0.0	0.36019673955808884	0.00010916893867894894
0.0	0.3606774102576874	0.00012790201307663144
0.0	0.36100644623261025	0.00010342749230682977
0.0	0.3611070595805967	0.0001156351451692003
0.0	0.3613007227055907	0.00010683634210102403
0.0	0.36221314606921073	0.0001019689217111407
0.0	0.3623139817868516	0.00010065554989413765
0.0	0.36285239200187125	0.00012080288730519637
0.0	0.3630265878774721	0.00010411425543547228
0.0	0.3630530056688265	0.0001179964635771157
0.0	0.3630794064229257	0.00010650474648043322
0.0	0.36311722671345825	0.00010089866579428165
0.0	0.36564640637344414	0.00010806232476992657
0.0	0.36661878337606635	0.00010802744867791146
0.0	0.3682195381963795	0.00010910320726835205
0.0	0.3694232551042256	0.00010870636143349405
0.0	0.3696228037531331	0.00010941068324516697
0.0	0.3703357812647199	0.00011146299450460316
0.0	0.37071961785454305	9.976704381405188e-05
0.0	0.37293576977996573	0.00011016585751968131
0.0	0.37353659926268423	0.00010660981209207965
0.0	0.3741022671130218	0.00010733294586849115
0.0	0.3752934463099162	0.0001173604641866991
0.0	0.3754918398008213	9.630644897949962e-05
0.0	0.37628502468129016	0.00011170893491153074
0.0	0.3772756314883585	0.00010863091077195591
0.0	0.38053776450394283	0.0001088965498449754
0.0	0.3813288028323467	0.00011788559819276582
0.0	0.38385517879108594	0.00011222683715008102
0.0	0.3843794913294669	0.00011232405525171212
0.0	0.3846744050054587	0.00012085407461323817
0.0	0.3853622025522603	0.0001178056081138588
0.0	0.3869707253506308	0.000108028434941271
0.0	0.38840255116148426	0.00012053479708644341
0.0	0.3892132512080564	0.0001056591448946333
0.0	0.38963358544784055	0.0001242758064119701
0.0	0.38967482004273635	0.00010858973099535722
0.0	0.38967482004273635	0.00013708585611610003
0.0	0.39210323193014507	0.00011489400963963455
0.0	0.3929923424243579	0.00011027621380092968
0.0	0.3940612686278003	0.00010991265902786406
0.0	0.3942612495714417	0.00012176870107958129
0.0	0.39465062497637377	0.00011413029212468916
0.0	0.395107781574924	0.0001361610291506981
0.0	0.3953148734264404	0.0001157165656165636
0.0	0.3956513126014085	0.00012086950199882539
0.0	0.39572063474484315	0.00012692094003413835
0.0	0.3958178522290672	0.00011900847980923878
0.0	0.39601225915715577	0.00011691137483163756
0.0	0.3962408389944409	0.00011773424623761203
0.0	0.3970739088041317	0.00012936851881270803
0.0	0.3973710902824534	0.00013127542595296854
0.0	0.3976632104724842	0.00010024286630971402
0.0	0.39855815338915457	0.00011154256057110914
0.0	0.3988225316753523	0.00011343939638917463
0.0	0.400666845823598	0.00011034450415108856
0.0	0.40095704720139563	0.00012527702606156792
0.0	0.40217481875733874	0.00013786949645689091
0.0	0.40237633051761773	0.0001221232646978732
0.0	0.40250338261636837	0.00010812275591189366
0.0	0.4038968642759755	0.00012542086372441475
0.0	0.4055810324653053	0.00011097092993608852
0.0	0.4056513344221384	0.0001227394649384149
0.0	0.4057682622719001	0.00012350837462369143
0.0	0.4059740140546208	0.00012581071852309507
0.0	0.40760879111209525	0.00012716070389010118
0.0	0.4077048721980701	0.00012588035361327138
0.0	0.4078009441538998	0.00012951075009274022
0.0	0.4091449938409498	0.0001239045079687828
0.0	0.40925681501341915	0.00011745855069312469
0.0	0.4093546054260608	0.00011386133826825022
0.0	0.4096245788916436	0.00012492061860143772
0.0	0.41270152195354065	0.000123519173799164
0.0	0.413357555045559	0.00011000767086819099
0.0	0.413357555045559	0.00012705485343199706
0.0	0.413835146450543	0.00013105047399751256
0.0	0.4144079584921605	0.00013151233377373583
0.0	0.41523985941727265	0.000122989797865493
0.0	0.41840858134089065	0.00013141228603187103
0.0	0.4200689672782355	0.00012209318101679895
0.0	0.42011829971859754	0.00011837000435865777
0.0	0.42107027733325164	0.00012928649280498944
0.0	0.4213245770875673	0.00012619568752519187
0.0	0.42154085972030353	0.00013167324691607435
0.0	0.4229614209016217	0.00011608118672225733
0.0	0.42785906226225634	0.00011510282439856337
0.0	0.42824728306638465	0.0001389806715452482
0.0	0.42827667085039095	0.0001393243133648627
0.0	0.42908458546116235	0.00012636299377266028
0.0	0.4291522310650808	0.00011641632021515804
0.0	0.42965845887788645	0.00013542846667716216
0.0	0.4303705329215892	0.00012925903923298267
0.0	0.4310658496198083	0.00014233906967175462
0.0	0.4325470085924071	0.00012076795128306867
0.0	0.4334303411709238	0.00013039747286457725
0.0	0.43523974049211556	0.00014471776599658264
0.0	0.4352835469777733	0.00012277986622931245
0.0	0.43648788330387334	0.00013635432222639023
0.0	0.4368316509596256	0.00011611730830922392
0.0	0.43684523306129985	0.00012102387818580639
0.0	0.43702353769234015	0.00013771739276714212
0.0	0.43843396153554126	0.00013987539215577974
0.0	0.4392956946211078	0.00012650002840309575
0.0	0.43939005607178516	0.00013488880548819738
0.0	0.44137233452536956	0.00012678035710745778
0.0	0.44189972240046127	0.00011690035158118526
0.0	0.4427655445008313	0.00013377215629149257
0.0	0.44309627427219395	0.0001260016584266146
0.0	0.4432272873538297	0.0001353652244455309
0.0	0.44346678568624515	0.00014735097169086674
0.0	0.44408537315985697	0.00013299922479447762
0.0	0.44551562022795616	0.00012501516943647282
0.0	0.4472632828058421	0.00013294608078895872
0.0	0.4473649224198314	0.00012826100328475543
0.0	0.4473649224198314	0.00013464287084224584
0.0	0.4492669610881333	0.00015107303549982635
0.0	0.44973335933430136	0.00013066361820106287
0.0	0.4521573368422389	0.00012601219789037336
0.0	0.4528007381626368	0.00014317741843932255
0.0	0.4529844919302109	0.00012600781428065213
0.0	0.45324245168447164	0.00013188382849917707
0.0	0.45445332099293956	0.0001334820434035009
0.0	0.4550952632871599	0.00012733426312270393
0.0	0.4557367982391007	0.00013039581055332482
0.0	0.45619478838347155	0.00011744349936092326
0.0	0.4567619414805556	0.00013365781280346315
0.0	0.4581014696380566	0.00013725909902500554
0.0	0.45811608462745596	0.0001519487847187519
0.0	0.4590297058954936	0.00012425866873704515
0.0	0.45923494068503123	0.00013789384780789872
0.0	0.4595701056763133	0.00013150498558560006
0.0	0.4598762856293846	0.00014465063046661508
0.0	0.46121212040028053	0.0001368494312092094
0.0	0.4613012534261848	0.00013154081016285448
0.0	0.46258496097524265	0.00013197716453084243
0.0	0.46267595717047183	0.0001258599964502447
0.0	0.46313081533552475	0.00013782255844860483
0.0	0.46440333057766586	0.0001462158863269867
0.0	0.46468690652812406	0.0001423332652988219
0.0	0.46469829329803347	0.0001439771333214728
0.0	0.4670341709123778	0.00015209229509101176
0.0	0.4672233481500371	0.00013344403813611932
0.0	0.46730593648717206	0.00014036273680157951
0.0	0.46785970112465236	0.00014611521721206536
0.0	0.4685890654204618	0.00016161341343895783
0.0	0.4696482001906249	0.00013786200680846638
0.0	0.4697397050728204	0.0001519324203895497
0.0	0.4701731452720601	0.0001534775596501682
0.0	0.470695733140907	0.00012745031482671183
0.0	0.47182464082895725	0.00014296349067321136
0.0	0.47191480923271045	0.00014165950849163888
0.0	0.47335641108310894	0.00013360042388548058
0.0	0.4749898194257616	0.0001374882919284656
0.0	0.47595091532442313	0.00014036792153651126
0.0	0.4760733724965513	0.00014888597130078613
0.0	0.4762334626685066	0.0001394572313523523
0.0	0.47808585183254204	0.00013845116060325505
0.0	0.47856505354459583	0.00014012728867981558
0.0	0.4793259572146589	0.00012462125884562421
0.0	0.481199965938077	0.00014419960087319554
0.0	0.48193124566115386	0.00012752596373601726
0.0	0.4822309025560771	0.0001415799194103727
0.0	0.48258628577566237	0.0001432460719746565
0.0	0.4833013242827613	0.00016033909589614967
0.0	0.4849938442869933	0.000123891830276673
0.0	0.48550638056680084	0.00014102842849736554
0.0	0.48560080536166905	0.00015035697843090597
0.0	0.4856453460733313	0.00014718436690081015
0.0	0.4859919094123268	0.00015110310286975366
0.0	0.48611961917579893	0.00014166062462207766
0.0	0.487080583361816	0.00015372180524224612
0.0	0.48716778323740406	0.00014194838697024852
0.0	0.4900106075113579	0.0001366326495915181
0.0	0.49031393430902304	0.00015020304806807834
0.0	0.4908512055567568	0.00014235503734329077
0.0	0.49088941111798323	0.00013951849353371844
0.0	0.49111664464104765	0.00014207168276586808
0.0	0.4916388209823672	0.0001599592906228787
0.0	0.4918486394738827	0.0001507963618193538
0.0	0.49191254400755624	0.00016350512647025816
0.0	0.4922856592247719	0.00015344365218852973
0.0	0.49244279571188376	0.00014417159547142663
0.0	0.49260922308869054	0.00014973698426276196
0.0	0.4931695176789644	0.00015703019251959725
0.0	0.49456025190718106	0.00013852117189781086
0.0	0.49491363314134856	0.0001634612132725689
0.0	0.49500176575060223	0.00014696642051844678
0.0	0.4955475722236712	0.00015925386843799
0.0	0.49560350706743445	0.0001410747885417361
0.0	0.4968649895664003	0.00013954332714159032
0.0	0.4995941221951451	0.00013354896692901287
0.0	0.5003416894137512	0.00015810246280480639
0.0	0.5007861090284341	0.00012286775520772725
0.0	0.5011520346387123	0.00015706918239783246
0.0	0.502111833956279	0.00015286538911393334
0.0	0.5033585034824345	0.00013905686155964834
0.0	0.5052436954363594	0.00014949962658925182
0.0	0.5079523595839703	0.00014064641095137457
0.0	0.5084892013225961	0.00016503937681863526
0.0	0.5088310948531782	0.0001584398943879373
0.0	0.5088931463408529	0.00015985452521725266
0.0	0.510741781014255	0.000152442201527636
0.0	0.5111248526398963	0.00016167217893626125
0.0	0.511261680448189	0.000159286177938801
0.0	0.5123023883111266	0.00016142613618232363
0.0	0.5127354631630733	0.00016084529340061517
0.0	0.5135145307163019	0.00016348703912881954
0.0	0.5143364411284076	0.0001370844852953054
0.0	0.514828649889285	0.00015070962200362592
0.0	0.5155289780821806	0.00016318173638120147
0.0	0.5157694373655776	0.0001440576361140284
0.0	0.5157883913933444	0.00014745095108472671
0.0	0.5166758061292805	0.00016380489956207916
0.0	0.5188651893885461	0.0001511411367684808
0.0	0.5192420172696462	0.00017756376884325178
0.0	0.5194619532555137	0.00015544194893408689
0.0	0.5216224705846678	0.0001624208026204521
0.0	0.5217874433739074	0.0001507885409896918
0.0	0.5226651007116103	0.00015059461212325488
0.0	0.5233476904788904	0.00015427083781984993
0.0	0.5252844248582254	0.0001563710282201274
0.0	0.5255818927090158	0.00016489432115059845
0.0	0.5256797986442023	0.00017561879717092237
0.0	0.5278960506394501	0.00014927438645376747
0.0	0.5281526591301845	0.00014864218937600039
0.0	0.5295155684739397	0.00016973239194732447
0.0	0.5303888033855979	0.0001736945966842776
0.0	0.5305329620615039	0.00015094275407042854
0.0	0.5307691832165822	0.0001574048707084099
0.0	0.5316791449183493	0.00015203918392407364
0.0	0.5320414224498882	0.00016166454518725138
0.0	0.5331381521499519	0.0001565343816466174
0.0	0.5337546562110719	0.00017008885198818943
0.0	0.5338224130277957	0.00016875502441637317
0.0	0.5348723043403792	0.00014863456940678325
0.0	0.5349187772384543	0.00016253151927045196
0.0	0.5350504972072904	0.00015695206325154034
0.0	0.5351728964370799	0.00015445979826365493
0.0	0.535457500419688	0.00015294640783805496
0.0	0.5365048456105366	0.00017855869185778265
0.0	0.5369499446246282	0.00016645762832034658
0.0	0.5371907400877358	0.00016441570861093607
0.0	0.5375416005864089	0.00015319899075135493
0.0	0.5393988398345644	0.00016186595671951085
0.0	0.5432711683332523	0.00015301172580885563
0.0	0.5437751629730063	0.0001578140257526356
0.0	0.5442183261192965	0.0001824402590627031
0.0	0.5444137774372316	0.00015072365508510672
0.0	0.5445306841637841	0.0001450395820224378
0.0	0.5446275930141861	0.00017546540155246982
0.0	0.5450359188931625	0.00017960025923539942
0.0	0.545822564560886	0.000155304249659666
0.0	0.5472432717124885	0.00018661235414310355
0.0	0.5492217727025597	0.00016928883626587707
0.0	0.5494371273474806	0.00015687410750747933
0.0	0.5494834214509463	0.00016411272773081656
0.0	0.549636611049763	0.00017884656107875713
0.0	0.5502053280275615	0.00016127584735191805
0.0	0.5509811458804909	0.0001661771345110693
0.0	0.5515649152745211	0.00014731438139478048
0.0	0.5521796000870118	0.00015463540984058893
0.0	0.5525808762332655	0.00017373126062654248
0.0	0.5531303824149633	0.00017902817172004164
0.0	0.5549017080077644	0.00017394044934489282
0.0	0.5552433608452245	0.0001677237878479844
0.0	0.5555472820142432	0.0001430509664805017
0.0	0.5556774544776842	0.0001368652482616831
0.0	0.5561575352001088	0.0001754824997400596
0.0	0.5568745066569796	0.0001706012309826974
0.0	0.557102098351473	0.00015522997341602013
0.0	0.5572889072966338	0.0001817286038169616
0.0	0.5575374661734633	0.00017815764067349927
0.0	0.5577031381486655	0.00014860565734009455
0.0	0.5582711067541247	0.00017126582907925258
0.0	0.5598528835640781	0.00016271668871509936
0.0	0.5602675882425718	0.00017593215229975764
0.0	0.5602675882425718	0.00017655571022215375
0.0	0.5633989693434622	0.00016633881185372748
0.0	0.5639002930765373	0.00017727865256520096
0.0	0.5639364055841529	0.0001752986925318222
0.0	0.5657523026686306	0.0001769986473432511
0.0	0.5673480029688328	0.00016550126480336768
0.0	0.5677432011264968	0.00019651331723139487
0.0	0.5678401398727949	0.00016981323282392005
0.0	0.568495949983464	0.00015569075307091934
0.0	0.5686439969863444	0.00017162815707189027
0.0	0.5688688793568697	0.00016412867720995203
0.0	0.5689875285473187	0.00016133630265308086
0.0	0.5691513349680286	0.0001747918757884374
0.0	0.5694963406051599	0.00017688596482694352
0.0	0.5700067453166022	0.00016850068692311692
0.0	0.5702154302727785	0.00016323866009787852
0.0	0.5703590871562348	0.00017609440483603377
0.0	0.5708023019532018	0.0001626350242063384
0.0	0.5708898027239393	0.00015752441801576014
0.0	0.5712852657706143	0.00014785222191748872
0.0	0.5719599046123309	0.00017908102554304523
0.0	0.5720423326645365	0.000161772830484065
0.0	0.5732605085098967	0.0001740641947379115
0.0	0.5745407266921604	0.00017594124296535494
0.0	0.5749855456402176	0.00016246151190162228
0.0	0.5757923836161	0.00018100285932355588
0.0	0.5759427368002075	0.00017723696456507215
0.0	0.5771040943320134	0.00017777252057725392
0.0	0.5771085462328455	0.00017693521346594221
0.0	0.5777628673872613	0.00019290809312863468
0.0	0.5778362456243512	0.00018511684430170993
0.0	0.5778765103234841	0.00015939667640349378
0.0	0.5794817943417813	0.00017836668936607942
0.0	0.5794990643973246	0.00015387418295089122
0.0	0.5795699078687864	0.00018905385124531424
0.0	0.580258785983643	0.00015642769419140079
0.0	0.5814540757518578	0.00016918290147874192
0.0	0.5816472689476047	0.0001791521580781629
0.0	0.582332283187649	0.00016771452448178676
0.0	0.5824270383748502	0.0001645632755653475
0.0	0.5827625724237524	0.00016688025326143816
0.0	0.5829787627725636	0.00017684103508832616
0.0	0.5829787627725636	0.00018908394998133006
0.0	0.5832156243130374	0.00017636576382302753
0.0	0.5844318321759482	0.00016344482701616538
0.0	0.5845604520723372	0.00019472680195336991
0.0	0.5854932832241264	0.00017585888552516685
0.0	0.585784204432053	0.0001868407606271207
0.0	0.5888662704374484	0.0001819779885222098
0.0	0.5894019882617915	0.00019244560998074077
0.0	0.5895814530579223	0.00017592779505721569
0.0	0.5901468869176733	0.00016476464835153823
0.0	0.5923200412447237	0.00015915869128567127
0.0	0.592746254258876	0.00018846017675130128
0.0	0.5951499347928443	0.00016662707665283125
0.0	0.5958661896531683	0.0002006843376502601
0.0	0.5959020564707002	0.00016149180840432695
0.0	0.5967601723520696	0.00017271676998066677
0.0	0.596858700503354	0.00016724177564674314
0.0	0.5977348297180292	0.00018067999229311052
0.0	0.5985044436499758	0.00017488184864032812
0.0	0.5999301342325194	0.00018607347749754157
0.0	0.6023243306492652	0.00016847718227066218
0.0	0.6052425201117779	0.00018432491258436087
0.0	0.605501557231727	0.0001984313875784676
0.0	0.6066913772275042	0.00021125970705999602
0.0	0.606928083802061	0.0001683009039264615
0.0	0.606928083802061	0.00017915371147383884
0.0	0.607322471646504	0.00021429471084502758
0.0	0.607436659665175	0.0001762392720080117
0.0	0.6079531723696463	0.00020534502936009577
0.0	0.6085365859825441	0.00017056638862007084
0.0	0.6094315689310692	0.00019167585106203
0.0	0.6098429172682679	0.000163827139283766
0.0	0.6110567775182778	0.00020283326477227455
0.0	0.6117597269810565	0.00018293301024541056
0.0	0.612556022842267	0.00015883509633684737
0.0	0.6129951961520442	0.00020208063828468597
0.0	0.6130565772968505	0.00016980104229848627
0.0	0.6131524708591541	0.00019163375808214003
0.0	0.6140467692918884	0.000168795949307249
0.0	0.6146139382804112	0.00020535677680332272
0.0	0.6147084719541859	0.00017016862152305365
0.0	0.6170162148073423	0.00020280884353590515
0.0	0.6172781356879028	0.0001761767098885011
0.0	0.617672815767115	0.00020896181943808067
0.0	0.6180692704365288	0.00018328422331387906
0.0	0.6194038568223484	0.000191914622541491
0.0	0.6194503546803669	0.0001944959749540728
0.0	0.6199339045753448	0.00017497400219750265
0.0	0.6203402261966584	0.00019356149275503718
0.0	0.6208743956388241	0.0001645820248838897
0.0	0.6209464316664409	0.00018569498445685675
0.0	0.6209522047916239	0.00018508964221053433
0.0	0.6212787483768278	0.00017000401441459186
0.0	0.6213979633605212	0.00017843228701393257
0.0	0.623519536077817	0.00015533572372021452
0.0	0.6248786510619966	0.0001729063591189707
0.0	0.6258408679838515	0.00019066675822556917
0.0	0.6268195313707996	0.00018862562926091184
0.0	0.6268863981623561	0.00020765892738693187
0.0	0.6276905516207363	0.00017461890559913765
0.0	0.6287764542998777	0.00019029503830810313
0.0	0.6289346434322334	0.00018149490333826599
0.0	0.6290890201658377	0.00018298115622676254
0.0	0.6295520089816269	0.00018600358203880375
0.0	0.6296291531750496	0.00020187910438076553
0.0	0.6296621553191666	0.00020910469588701186
0.0	0.6297834239049451	0.00018564975971348282
0.0	0.6299042803607475	0.0001966137180946699
0.0	0.6300147858708831	0.00017608671081118215
0.0	0.6300918947620778	0.00019750075131682947
0.0	0.6308260341295109	0.00019905505522925426
0.0	0.6310937755425705	0.00019295241452650622
0.0	0.631262741030933	0.00019933189534002916
0.0	0.6314628256621841	0.00019605319521156966
0.0	0.6314788500954681	0.0001863436242370817
0.0	0.6318810147137931	0.000194616589501609
0.0	0.6319824693332096	0.0001674305970150871
0.0	0.6331714378875715	0.00018285560584282228
0.0	0.6334020259205948	0.00019272214723967378
0.0	0.6336325613739733	0.00019912161570034639
0.0	0.6341365806138399	0.00016936507080938235
0.0	0.6372830225155841	0.00019163939029958078
0.0	0.6384098465114949	0.00019508619573955883
0.0	0.6389734465983344	0.00017854973751590516
0.0	0.6391860912236573	0.00021311384332121976
0.0	0.6399960090096147	0.00019439906716327225
0.0	0.6401035823436312	0.00019718312392753574
0.0	0.6405977821371196	0.00017527595742634425
0.0	0.6407340227450284	0.0001990167074020072
0.0	0.6413272832083419	0.00019590020901435342
0.0	0.642125627411363	0.0001821986606065321
0.0	0.6425881263395716	0.0001650319911827377
0.0	0.6444197502701507	0.00019643897736433102
0.0	0.6450928204077164	0.00018980207796141343
0.0	0.6450966168372781	0.00021323616184196477
0.0	0.6453966560903668	0.00019414174631630313
0.0	0.6455072165578994	0.0001990384674980184
0.0	0.6467773453229935	0.00017587680006471396
0.0	0.6503747354365087	0.0001860397141360445
0.0	0.6507746001498848	0.0001854597563939581
0.0	0.6511623578284578	0.00018439490056732164
0.0	0.6516052492977429	0.00021988569581958637
0.0	0.6518316715807411	0.00018609035141535374
0.0	0.6525872782113957	0.00019495900952152257
0.0	0.6526837562309099	0.00019160039978426843
0.0	0.6538028758506548	0.00019095865963847042
0.0	0.654173467677326	0.00017911845812073113
0.0	0.6548326314061284	0.00018467986293243114
0.0	0.6555227421108161	0.00020549198420115862
0.0	0.6576581949498048	0.0001729593230474577
0.0	0.6577009223349368	0.00019283796888874022
0.0	0.6585742421858808	0.0001923921022290181
0.0	0.6586187840875958	0.0001851824759270697
0.0	0.6595326348489189	0.00019980300782816672
0.0	0.6598687263334333	0.0002237573040762931
0.0	0.6599996451655614	0.00018540793184725944
0.0	0.6603803849237027	0.0002246995078003029
0.0	0.6605864671665342	0.00020541072893906452
0.0	0.6615201687232044	0.0002022834996763607
0.0	0.6622689401556354	0.00018762429018618468
0.0	0.6630739558309389	0.00020665117069108903
0.0	0.6632010226497943	0.00020101187548634552
0.0	0.6639306113008482	0.00021206367011170662
0.0	0.664355497029402	0.0002095454699770533
0.0	0.665120891490574	0.00019243545542830216
0.0	0.665720489651684	0.0001932014229293275
0.0	0.6665022121912083	0.00020072299390573337
0.0	0.6668876014967227	0.00019590383125713177
0.0	0.6675565314264883	0.00018022588665900357
0.0	0.6682801450926812	0.00019804371381309486
0.0	0.6684063071418137	0.00020632428361389918
0.0	0.6699611633327683	0.00020868257983103756
0.0	0.6701600159431723	0.00020757245838268418
0.0	0.6706109674897811	0.00022508031457686207
0.0	0.6709686115847764	0.00016791645091049674
0.0	0.6738588005952364	0.00017508163574978073
0.0	0.6744345273287716	0.00021848272418172575
0.0	0.6744630422893282	0.00020502767096159218
0.0	0.6749575699121604	0.00020516695476777426
0.0	0.6762125828019618	0.00018608867398421387
0.0	0.6765779502190647	0.00018800476374073515
0.0	0.6793018944461081	0.00021721278505551318
0.0	0.6810551614681293	0.00021345394203463794
0.0	0.6850333072004356	0.00022852286051921024
0.0	0.685401530162757	0.000212875470994177
0.0	0.68555367584233	0.0002485271093393382
0.0	0.6858016057338002	0.00019009439488463817
0.0	0.6862952730693423	0.0002340431351392289
0.0	0.6874942038753098	0.00017497519123042512
0.0	0.6891108469585965	0.00020795292647885519
0.0	0.6905492860985409	0.00021728940904984124
0.0	0.6905900410394092	0.00023073366784011795
0.0	0.6906250356636889	0.00020243393748661505
0.0	0.6917832471842695	0.00019696627623197094
0.0	0.6919842823201717	0.00018667731572192398
0.0	0.6933054756671873	0.00021446237378618008
0.0	0.6938123762676327	0.00021898501790848174
0.0	0.6939904122057519	0.0002171875137752502
0.0	0.6956020208606621	0.0002099483549625024
0.0	0.6982243472353098	0.0002043587179401356
0.0	0.699587547852156	0.00025219356220045785
0.0	0.7002351950530415	0.00019092479570800388
0.0	0.7007820503036095	0.00019943380608242273
0.0	0.7010665611532721	0.00021404159530983676
0.0	0.7012418223440624	0.00023010549669076779
0.0	0.7014678347378867	0.00020177895765514277
0.0	0.7025901058682638	0.0002067937694615339
0.0	0.7033955117754276	0.0002065415071657564
0.0	0.703457067840854	0.0001967396510014869
0.0	0.7034967090439657	0.00022885253495004402
0.0	0.7038790795706433	0.0002036089184871295
0.0	0.704327354299003	0.00020316893739262497
0.0	0.7048091454837762	0.00019141974059229243
0.0	0.7064460987577345	0.0002042858919601491
0.0	0.710193610936309	0.00023502794518862695
0.0	0.7114945371013063	0.00018752749644977053
0.0	0.7117959466310828	0.00021428448919819858
0.0	0.7149169368359028	0.00019693751518214022
0.0	0.7151594879753452	0.00021891660591654574
0.0	0.715738835181147	0.0002213099170354721
0.0	0.7159101372109422	0.00021333078120316319
0.0	0.716795266836709	0.00018660838283910506
0.0	0.7173139357871006	0.00022118148966623238
0.0	0.7182388691891972	0.0001805289393079202
0.0	0.7184148882690988	0.0002375327150168484
0.0	0.7191656455329044	0.00021500844045263068
0.0	0.7198270167568074	0.0002143360214392501
0.0	0.721315853500237	0.0002100717734634417
0.0	0.7213209040515114	0.0002387407075957721
0.0	0.7225318864568461	0.00022247716534003225
0.0	0.7233333682597101	0.0002079145861553634
0.0	0.7235954732017996	0.00021036844913252834
0.0	0.724894410052592	0.00019660364116685634
0.0	0.7252179368746359	0.00020469104149989945
0.0	0.7259282197330507	0.0002060555016142428
0.0	0.7259858320069306	0.00020843756125207377
0.0	0.7281186646166086	0.00021581105676719308
0.0	0.7321694276434416	0.0002156740886893855
0.0	0.7338228359484043	0.00022384083646109906
0.0	0.7344669486178277	0.0002043506503884302
0.0	0.7360123916193868	0.00020396443135616777
0.0	0.7368980214064226	0.000217220533305841
0.0	0.7372448408075833	0.00020794788001354182
0.0	0.7381358045620142	0.00021750093898454455
0.0	0.7406155846413649	0.0002060544847014588
0.0	0.7419856918491845	0.00022271589448628857
0.0	0.7427092230767292	0.00021131455850660036
0.0	0.7429157691835133	0.00023443941021926773
0.0	0.7431226402192063	0.0002067571231792976
0.0	0.7457270533296443	0.00023169517747341668
0.0	0.7458768834983127	0.0002024487292009141
0.0	0.7464955555582571	0.00021496471277507016
0.0	0.7474454930482306	0.0002074506953802839
0.0	0.747483123727289	0.0002599759727076093
0.0	0.7474865524649348	0.0002265159055601977
0.0	0.748486483004744	0.00020866724949640536
0.0	0.7487194801735473	0.0002348204104622965
0.0	0.7492406379571859	0.00020158199688866213
0.0	0.7493155701458474	0.00022612288085627324
0.0	0.7504204742090245	0.00020021930093491912
0.0	0.7507801595064005	0.000219431491667726
0.0	0.7521149752015213	0.00021642509654100286
0.0	0.752456192748979	0.00021349075619761133
0.0	0.7524566145202893	0.000219832882145858
0.0	0.7537447240161523	0.00021873124160107544
0.0	0.7538263833495741	0.00020233511639227786
0.0	0.7564280682399949	0.00023085891120571916
0.0	0.7566647053412633	0.00023806334125309742
0.0	0.7567514076187319	0.00020659479025836455
0.0	0.7569681178049898	0.0001957878190540881
0.0	0.7621138092071944	0.00020858637847414216
0.0	0.7621416561796659	0.0002125944532343812
0.0	0.7623142670243725	0.00024085835480302915
0.0	0.7630963988232646	0.0002503942322911918
0.0	0.765286645348858	0.00018592074796418954
0.0	0.7660203540244533	0.00027211493997577756
0.0	0.767442903010422	0.0002667499893599969
0.0	0.7681830508566581	0.0002526651684149379
0.0	0.7693271933099612	0.0002017512191185404
0.0	0.7695826114406485	0.00021702765865551656
0.0	0.7705013472660378	0.00022071960512816638
0.0	0.7714242070134916	0.00023648985106116966
0.0	0.7722107298827512	0.00021274149601494032
0.0	0.7727842758197567	0.00021469325873689789
0.0	0.7736158428634833	0.00023189284862913597
0.0	0.7737249955391823	0.00020283234061710943
0.0	0.7750420266267384	0.0002523867873135931
0.0	0.7762472118236037	0.00023510316512134863
0.0	0.7764893084094917	0.0002318763683619177
0.0	0.7766260317898641	0.00024723529157609064
0.0	0.7767436026110857	0.0002191542117988441
0.0	0.7779147747577405	0.0002355905496678921
0.0	0.7782889170933112	0.00021791817603278386
0.0	0.7783568817094205	0.00022898669029606185
0.0	0.7787338935455232	0.00025030719036227034
0.0	0.7787549598782171	0.00022983168346207993
0.0	0.7789378917444267	0.00026159737635364993
0.0	0.7821439455712969	0.00020945467121894767
0.0	0.7823336158588119	0.0002519193651512001
0.0	0.7827458916535949	0.000270366956797895
0.0	0.782821230204212	0.0002191882763716954
0.0	0.7831715303288884	0.0002566284049227195
0.0	0.7848602109110099	0.00021993028133265868
0.0	0.7851707013075404	0.0002545975162416485
0.0	0.7868447375862295	0.00022453209244708647
0.0	0.786988684301852	0.000251129253625401
0.0	0.7871805519497181	0.000261148245894895
0.0	0.7873052259512947	0.00022425146878031358
0.0	0.7874930536450584	0.00023082195578089638
0.0	0.7878007432332057	0.0002237928375764444
0.0	0.7878017775642262	0.00022923074425069764
0.0	0.7881522138887087	0.00023154266505974672
0.0	0.7888880258462563	0.0002137920383735977
0.0	0.7894809375393768	0.00025627713523548726
0.0	0.7896784975256256	0.00024304229994631863
0.0	0.7898101827392807	0.00024046873504918718
0.0	0.7919338455992065	0.00027612459203947294
0.0	0.7921775882798959	0.00021919805015934766
0.0	0.7925347122961189	0.0002404431528901194
0.0	0.792627307899067	0.0002202657283282688
0.0	0.7931886861930307	0.0002917413837605327
0.0	0.7932840747273091	0.00025443549960562094
0.0	0.7935327348601792	0.00022166409201678492
0.0	0.7936367486843092	0.00022573138088076265
0.0	0.7937533890957523	0.00025111944484047756
0.0	0.7946705168419002	0.00025470418751933043
0.0	0.7948469599482133	0.0002353592989130769
0.0	0.7949304935415156	0.0002827597741938644
0.0	0.7954744647706042	0.000280451779747175
0.0	0.7955054322907311	0.00025678897428193197
0.0	0.7960695361160046	0.0002660428391590024
0.0	0.7994069774210117	0.00024660785025189724
0.0	0.7999725163650824	0.0002614959218788223
0.0	0.8001594852766425	0.000228604329076912
0.0	0.8001742406734874	0.0002513638730544786
0.0	0.8002246509749736	0.00022039636482201915
0.0	0.8010654044190663	0.00022994915703105742
0.0	0.8013332867243121	0.0002282817934799494
0.0	0.802897018157007	0.00022291994047075037
0.0	0.8056109277487888	0.0002609262524363017
0.0	0.805657560371904	0.00023810315658824937
0.0	0.8059557016582177	0.0002523321873292034
0.0	0.8061774087654145	0.00026044822032416834
0.0	0.8064443417003054	0.00025095424018750195
0.0	0.8069790523772582	0.00024980928933146057
0.0	0.8077888889759737	0.00024200236611994006
0.0	0.8085636067710029	0.00028248736529142747
0.0	0.8104428477385854	0.00022589435189969542
0.0	0.811318453639208	0.00024351168191173074
0.0	0.8117753624754314	0.00021607834974565613
0.0	0.8120798100682145	0.00023357412534049318
0.0	0.8140640478547956	0.0002188900863166797
0.0	0.817707406114379	0.00025598678287994906
0.0	0.8190054512129787	0.0002543556237497798
0.0	0.8192230109675385	0.00027362355177953734
0.0	0.819439201293374	0.0002464921111110723
0.0	0.8233755838966917	0.00022395295640924997
0.0	0.8238853330106946	0.00022290440783459604
0.0	0.8241794637325193	0.00024648819840047417
0.0	0.8246248300016308	0.00021776934753559832
0.0	0.8253502927502001	0.0002416956391987576
0.0	0.8253878588879695	0.0002451609339581676
0.0	0.8254805656457698	0.00021847305392382247
0.0	0.8257056177070701	0.00024476963098810464
0.0	0.8278330707276735	0.000269624945932788
0.0	0.8300172516733719	0.00024027307614343427
0.0	0.8315626043655897	0.00023829814598941843
0.0	0.8318732563226487	0.00028107163789322027
0.0	0.8320394818486012	0.0002472806339828339
0.0	0.8325181545904216	0.0002696875155741658
0.0	0.8326080554463986	0.0002926522715859842
0.0	0.8331542501841406	0.00023643344505673992
0.0	0.8336055278590564	0.00022331263009018882
0.0	0.8380837217523582	0.00023972171487551735
0.0	0.8417635768870395	0.00028565409956417715
0.0	0.8428946156674054	0.0002765288685249141
0.0	0.8433230485808569	0.00025283763158290984
0.0	0.843592320850088	0.00024746752488792004
0.0	0.848676520911865	0.0002464684071572778
0.0	0.8487605701974905	0.0002716973323388635
0.0	0.849815875291248	0.00024316627594359258
0.0	0.8547091229344449	0.00023248581656988806
0.0	0.8556312898863059	0.00023298003258726764
0.0	0.8565650181436801	0.0002535932375128983
0.0	0.8583332921918457	0.00025582531923349386
0.0	0.8589569942878248	0.0002508421112391068
0.0	0.8601536774569631	0.0002436201391040109
0.0	0.8608008543736578	0.00027754486596493654
0.0	0.8640797192336576	0.00022300421616588574
0.0	0.8648424799362427	0.0002536235773644345
0.0	0.8687032378093885	0.00027798058355412884
0.0	0.8694830651189289	0.0002494108554592155
0.0	0.871568796149708	0.00026767862723537164
0.0	0.8718060099636198	0.00028015526661493714
0.0	0.8718803863795064	0.0002693583874397915
0.0	0.8719881998823529	0.00026954706708362216
0.0	0.8741850784670915	0.0002555518872874348
0.0	0.8748787914768348	0.0002660671455362558
0.0	0.8781164792675527	0.00029730785867053546
0.0	0.8821511893749306	0.0002905056610901818
0.0	0.8827166099329073	0.0002705790673262264
0.0	0.8840969968504687	0.0002465737711667333
0.0	0.8851035719442251	0.0002713906712508647
0.0	0.8857410687614672	0.00025233404748358494
0.0	0.8862538258848072	0.0002962477130649581
0.0	0.8925778994968894	0.0002657900694224221
0.0	0.8943857656545777	0.0002757218337371709
0.0	0.8978959692049621	0.00026150298967497434
0.0	0.9012831191474453	0.0002784064567994307
0.0	0.9059893453874868	0.0002443593084200993
0.0	0.9084513722033751	0.0002770527338785553
0.0	0.9104845294158348	0.00026709260724357733
0.0	0.911038939933652	0.00029791673941923934
0.0	0.911432938220474	0.0002550228165574409
0.0	0.912295300236119	0.0003137488961181985
0.0	0.9153084916355831	0.00026910807599737734
0.0	0.9183559202987801	0.0002707099437230496
0.0	0.9227746828039374	0.00027384989843626316
0.0	0.926210283964942	0.00026000852858368913
0.0	0.9279921093796033	0.0002586275395524046
0.0	0.931202952019307	0.0003158559884478208
0.0	0.9364558704172657	0.000289087484317681
0.0	0.9373666419231784	0.0002712627408502862
0.0	0.9404617404482205	0.00028722594679451405
0.0	0.9405426808602293	0.00029403713786562265
0.0	0.9424178875697855	0.0002695016907368067
0.0	0.94830076272629	0.0002743171416037037
0.0	0.9654520996080764	0.0002938307511776133
0.0	0.973259266527527	0.00031595625028466587
0.0	0.9771434518545694	0.0002726522208368106
0.0	0.9779787088808045	0.00025097541215205664
0.0	0.9798187227478942	0.00027356059361811213
0.0	0.9874842903963201	0.00033768753267478957
0.0	0.9938355226794635	0.0002835997166356579
0.0	0.9953945971174563	0.00033867877307393237
0.0	0.9955498711370621	0.00030482269141303116
0.0	1.0008220759032338	0.00028335992717484586
0.0	1.0102396892017844	0.0003017266180181629
0.0	1.012087555860427	0.0003183566115787239
0.0	1.014251845541285	0.0003528628344284381
0.0	1.0166243725096271	0.0002816361896482532
0.0	1.0191964570248844	0.0003600646198371525
0.0	1.0211919004166785	0.00028817199766152787
0.0	1.0226538113238486	0.00031342206469824947
0.0	1.0267619291444248	0.00033455348619048747
0.0	1.0374020675327777	0.0003589849882944818
0.0	1.0403308586751767	0.00032297414879053807
0.0	1.044727386837286	0.0003026149413356102
0.0	1.1192370799749307	0.0003624284727953475
0.0	1.1208043585728373	0.0003203107331638281
0.0	1.1532334331347371	0.0003715749814485521
0.0	1.160905930119961	0.0003096565576437278
0.0	1.2151604252117474	0.00033467542209016744
1.0	-0.2652094047166938	-7.828063089145475e-05
1.0	-0.20177484673835117	-5.831101799532719e-05
1.0	-0.13630854743991355	-3.9284191947540956e-05
1.0	-0.12821783847633778	-3.72799419471212e-05
1.0	-0.09623857437063837	-2.7280353815670524e-05
1.0	-0.09451672331472888	-2.6724744901839606e-05
1.0	-0.09421455583038002	-2.726068727219219e-05
1.0	-0.0929854333237044	-3.362247440550955e-05
1.0	-0.08910383559802676	-2.243530936008472e-05
1.0	-0.079429355065537	-2.343214738727337e-05
1.0	-0.07641107480925108	-2.304117384285847e-05
1.0	-0.06591977062550552	-2.060380806599456e-05
1.0	-0.05832394838660032	-1.918337605697248e-05
1.0	-0.05230769951416764	-1.7626941912453436e-05
1.0	-0.05090278201253656	-1.670440458460905e-05
1.0	-0.039111317895519526	-9.939489320838327e-06
1.0	-0.014598915846863514	-4.276088294408135e-06
1.0	-0.012793175453841121	-3.6454766461735273e-06
1.0	-0.006214700252745564	-1.8571686568597262e-06
1.0	0.00048227574560943953	1.5334236435324124e-07
1.0	0.021653298716259428	7.497989367853381e-06
1.0	0.02470924526672874	7.337281495587099e-06
1.0	0.028386865284258156	7.820193897540362e-06
1.0	0.031650045675440996	8.861172330277966e-06
1.0	0.032990313937442506	9.459608966219834e-06
1.0	0.03812543024353715	9.520870077438437e-06
1.0	0.039095819997846504	1.4606369977854767e-05
1.0	0.046515046304162144	1.2540855518687031e-05
1.0	0.056953541986066725	1.6079602377026233e-05
1.0	0.05923046151354355	1.6744536856082678e-05
1.0	0.06498634681177556	1.8296426790502047e-05
1.0	0.06512319527454724	1.7278745808162627e-05
1.0	0.07405655322963406	2.1950159015614798e-05
1.0	0.0772039135766251	2.252745213762704e-05
1.0	0.0773952837725535	2.1726920534528708e-05
1.0	0.08763666805294223	2.5746097412593695e-05
1.0	0.09362742519725537	2.7785108269249786e-05
1.0	0.10315120238146386	3.0737913728152386e-05
1.0	0.10695860052010397	3.166527333896259e-05
1.0	0.1088336383368026	3.141579843646814e-05
1.0	0.10888793265553992	2.957618073515907e-05
1.0	0.11953616943517431	3.641229294887844e-05
1.0	0.12214187755351963	3.5236473177649657e-05
1.0	0.12295293379182753	3.376135232645844e-05
1.0	0.12295293379182753	3.753886228952056e-05
1.0	0.1291730109284457	3.9162993813902004e-05
1.0	0.13229190119016931	4.1111432816754875e-05
1.0	0.14044980694115122	3.928916453033385e-05
1.0	0.14074914447192755	4.1254126317123904e-05
1.0	0.14274425751338193	4.3506034715552684e-05
1.0	0.15106751458545753	4.438125725067438e-05
1.0	0.15367756059682414	4.8022717302704744e-05
1.0	0.15615211661725426	4.536062486566844e-05
1.0	0.15752291227409065	4.343359154319177e-05
1.0	0.16032421691700632	4.329179169150395e-05
1.0	0.16240967972648318	5.450125029697594e-05
1.0	0.17317154213582486	4.864792445755409e-05
1.0	0.17506576405690244	5.586813987297249e-05
1.0	0.17667282961422437	5.001789450257337e-05
1.0	0.18313608583575897	5.324061312523128e-05
1.0	0.18475764905416542	5.375866721151376e-05
1.0	0.18553270477577144	5.239419511196187e-05
1.0	0.19080059236829422	6.129303225071201e-05
1.0	0.19229582622535663	5.488367870570591e-05
1.0	0.19233206423676663	5.778704319590817e-05
1.0	0.19292632348294175	6.184943404479278e-05
1.0	0.19565542603880737	5.894654564802241e-05
1.0	0.20120948379635256	6.237253601857302e-05
1.0	0.20344610941620656	5.949164291398496e-05
1.0	0.20707659822480518	5.407689811696347e-05
1.0	0.2072064040144901	5.503968730411076e-05
1.0	0.2072885648560966	6.0350959979008676e-05
1.0	0.21071533268194875	6.401453827425029e-05
1.0	0.21176050608424613	6.154108528827794e-05
1.0	0.21301062634957385	6.593883105000227e-05
1.0	0.21372980153942545	5.908784448185484e-05
1.0	0.2165308172857015	6.327553253718698e-05
1.0	0.21903617997740032	5.924353754092496e-05
1.0	0.2276468684774342	6.252164812407258e-05
1.0	0.2294483420143742	7.122339078938437e-05
1.0	0.23036473747834801	7.135517328072657e-05
1.0	0.2332066451474351	6.942126781202527e-05
1.0	0.23958987379366842	7.280687182060687e-05
1.0	0.2442257836650551	6.820940328440999e-05
1.0	0.24536655790444006	6.837942567446927e-05
1.0	0.2454793627275874	7.081262768258114e-05
1.0	0.24613967567647876	6.205355010106175e-05
1.0	0.2474248320407756	7.519834642870638e-05
1.0	0.24864785106563403	7.331075628105701e-05
1.0	0.24883327008221962	6.321563580014959e-05
1.0	0.24908248751743034	7.427413647955052e-05
1.0	0.2521237325599355	6.961948202113221e-05
1.0	0.25423958546090597	8.672981899922723e-05
1.0	0.25457500594274707	9.273217137098772e-05
1.0	0.257300593456541	7.062552944926672e-05
1.0	0.25871588025294473	7.454134939486691e-05
1.0	0.26280144246087067	6.549084681534054e-05
1.0	0.26317764230804574	6.661194265220335e-05
1.0	0.26580304326045145	8.630597625263648e-05
1.0	0.26588819131133656	7.847930455001736e-05
1.0	0.2667551558752311	6.240181688919586e-05
1.0	0.2667551558752311	6.390492232369283e-05
1.0	0.2667551558752311	6.481089964665588e-05
1.0	0.2667551558752311	6.637463633477174e-05
1.0	0.2667551558752311	6.653264826838275e-05
1.0	0.2667551558752311	6.746188543240275e-05
1.0	0.2667551558752311	6.840572775828012e-05
1.0	0.2667551558752311	6.845232389988632e-05
1.0	0.2667551558752311	6.852649381775747e-05
1.0	0.2667551558752311	6.909207170382294e-05
1.0	0.2667551558752311	6.956193598788466e-05
1.0	0.2667551558752311	6.962340599706868e-05
1.0	0.2667551558752311	6.979315275880783e-05
1.0	0.2667551558752311	7.01994581561414e-05
1.0	0.2667551558752311	7.044911777548557e-05
1.0	0.2667551558752311	7.070162355596943e-05
1.0	0.2667551558752311	7.078906144235225e-05
1.0	0.2667551558752311	7.102065507893617e-05
1.0	0.2667551558752311	7.132640809409019e-05
1.0	0.2667551558752311	7.136807560956559e-05
1.0	0.2667551558752311	7.145577424847859e-05
1.0	0.2667551558752311	7.156291835758363e-05
1.0	0.2667551558752311	7.173320043208564e-05
1.0	0.2667551558752311	7.270713987060846e-05
1.0	0.2667551558752311	7.286115181486849e-05
1.0	0.2667551558752311	7.306302779732303e-05
1.0	0.2667551558752311	7.307622683204973e-05
1.0	0.2667551558752311	7.351448818057574e-05
1.0	0.2667551558752311	7.363627415897235e-05
1.0	0.2667551558752311	7.388374881032199e-05
1.0	0.2667551558752311	7.389253017865439e-05
1.0	0.2667551558752311	7.436525443335162e-05
1.0	0.2667551558752311	7.451481529370233e-05
1.0	0.2667551558752311	7.45840164106164e-05
1.0	0.2667551558752311	7.460797212005035e-05
1.0	0.2667551558752311	7.466495013009419e-05
1.0	0.2667551558752311	7.4687820875092e-05
1.0	0.2667551558752311	7.506721598833321e-05
1.0	0.2667551558752311	7.528322403388601e-05
1.0	0.2667551558752311	7.529999343086249e-05
1.0	0.2667551558752311	7.53782678818466e-05
1.0	0.2667551558752311	7.567309209939299e-05
1.0	0.2667551558752311	7.571638166749687e-05
1.0	0.2667551558752311	7.59538595359071e-05
1.0	0.2667551558752311	7.622636845800331e-05
1.0	0.2667551558752311	7.623886236417735e-05
1.0	0.2667551558752311	7.63826427579124e-05
1.0	0.2667551558752311	7.660094968266437e-05
1.0	0.2667551558752311	7.669001299973795e-05
1.0	0.2667551558752311	7.69569668262479e-05
1.0	0.2667551558752311	7.714516448971641e-05
1.0	0.2667551558752311	7.717687486973645e-05
1.0	0.2667551558752311	7.73365262788701e-05
1.0	0.2667551558752311	7.736330017898353e-05
1.0	0.2667551558752311	7.773426179723572e-05
1.0	0.2667551558752311	7.775715538296184e-05
1.0	0.2667551558752311	7.815167160664977e-05
1.0	0.2667551558752311	7.838898967531283e-05
1.0	0.2667551558752311	7.883560066514046e-05
1.0	0.2667551558752311	7.896151588439391e-05
1.0	0.2667551558752311	7.920605309540809e-05
1.0	0.2667551558752311	7.937228809255709e-05
1.0	0.2667551558752311	7.956400847149255e-05
1.0	0.2667551558752311	7.959112883235276e-05
1.0	0.2667551558752311	7.992495679955457e-05
1.0	0.2667551558752311	8.021747394497403e-05
1.0	0.2667551558752311	8.042568896848407e-05
1.0	0.2667551558752311	8.0492951186449e-05
1.0	0.2667551558752311	8.072105699658782e-05
1.0	0.2667551558752311	8.072832851251896e-05
1.0	0.2667551558752311	8.07606221045593e-05
1.0	0.2667551558752311	8.083048836973442e-05
1.0	0.2667551558752311	8.10024780089213e-05
1.0	0.2667551558752311	8.111516155131625e-05
1.0	0.2667551558752311	8.116740767717048e-05
1.0	0.2667551558752311	8.148589322014381e-05
1.0	0.2667551558752311	8.14945025441681e-05
1.0	0.2667551558752311	8.162984705193658e-05
1.0	0.2667551558752311	8.166115480275131e-05
1.0	0.2667551558752311	8.184216673243742e-05
1.0	0.2667551558752311	8.185280920843624e-05
1.0	0.2667551558752311	8.205727215236526e-05
1.0	0.2667551558752311	8.21257364466998e-05
1.0	0.2667551558752311	8.223596859651045e-05
1.0	0.2667551558752311	8.225501985897805e-05
1.0	0.2667551558752311	8.233017036480465e-05
1.0	0.2667551558752311	8.261325072163783e-05
1.0	0.2667551558752311	8.31972809307127e-05
1.0	0.2667551558752311	8.358366301545654e-05
1.0	0.2667551558752311	8.358818405915061e-05
1.0	0.2667551558752311	8.36939595720827e-05
1.0	0.2667551558752311	8.380235739839944e-05
1.0	0.2667551558752311	8.389222626419365e-05
1.0	0.2667551558752311	8.390604391910458e-05
1.0	0.2667551558752311	8.395998719474618e-05
1.0	0.2667551558752311	8.405769901050888e-05
1.0	0.2667551558752311	8.438649904764742e-05
1.0	0.2667551558752311	8.467960871093869e-05
1.0	0.2667551558752311	8.544586686267987e-05
1.0	0.2667551558752311	8.58206917833863e-05
1.0	0.2667551558752311	8.612046663028972e-05
1.0	0.2667551558752311	8.622562093973313e-05
1.0	0.2667551558752311	8.634908785957295e-05
1.0	0.2667551558752311	8.662967847800192e-05
1.0	0.2667551558752311	8.71378981353867e-05
1.0	0.2667551558752311	8.793088665634953e-05
1.0	0.2667551558752311	8.839406724143746e-05
1.0	0.2667551558752311	8.844427142474207e-05
1.0	0.2667551558752311	8.920743591297645e-05
1.0	0.2667551558752311	8.944211938215263e-05
1.0	0.2667551558752311	9.096733720349725e-05
1.0	0.2667551558752311	9.101194832236676e-05
1.0	0.2667551558752311	9.114983277736991e-05
1.0	0.2667551558752311	9.117825051454615e-05
1.0	0.2667551558752311	9.182337927500713e-05
1.0	0.2667551558752311	9.333184646761583e-05
1.0	0.2667551558752311	9.567463096340405e-05
1.0	0.2671288175425464	7.794781679890849e-05
1.0	0.26856311384283393	8.005908269117845e-05
1.0	0.2694325176276302	7.568257191876778e-05
1.0	0.2708683944855538	8.648697208407446e-05
1.0	0.272194907490979	8.816538515875749e-05
1.0	0.2747477216733928	8.940977646178858e-05
1.0	0.2782870868470262	8.184747588219349e-05
1.0	0.2790771063889354	8.277156027710415e-05
1.0	0.28094548230814287	7.909749163967819e-05
1.0	0.28513289663437524	7.817050646915457e-05
1.0	0.2852405153315981	7.846010579752825e-05
1.0	0.2852925307182945	8.659743866925256e-05
1.0	0.2869668201305687	8.697273913715761e-05
1.0	0.2877305656623849	8.705819970267653e-05
1.0	0.2912163434894388	8.782504623640921e-05
1.0	0.29317803097743217	8.536809385849059e-05
1.0	0.29365046031443104	8.75393507094655e-05
1.0	0.29768175340315983	8.040086606288554e-05
1.0	0.2983297018765886	8.661043400347176e-05
1.0	0.29843674970626266	8.705999718917444e-05
1.0	0.3011092683822403	8.164210724752179e-05
1.0	0.30260279879732854	8.634254818015343e-05
1.0	0.30317224385008723	8.601145705541444e-05
1.0	0.30506538207693856	8.649720163779939e-05
1.0	0.30876688465649466	8.420653417800465e-05
1.0	0.3089656452619267	8.34210585467165e-05
1.0	0.31225733500021646	9.851358040236737e-05
1.0	0.3134652645028376	9.068232463978707e-05
1.0	0.3153856954049721	9.527681387156838e-05
1.0	0.31937867245841917	8.834732132829307e-05
1.0	0.31951683990145213	8.786651424058505e-05
1.0	0.3219251372659381	9.748115527280343e-05
1.0	0.3222388404984523	9.66547560708277e-05
1.0	0.3226569601183116	9.882260391833119e-05
1.0	0.32474496834996547	9.463689845843626e-05
1.0	0.32634654153679	9.828562798494329e-05
1.0	0.32693274577688186	0.00010021017628955831
1.0	0.32859645196560006	0.000101059218929851
1.0	0.3290119510884355	9.986038797005576e-05
1.0	0.32984130550776325	9.31381237058403e-05
1.0	0.33191262570951463	8.963668939250385e-05
1.0	0.3325358065994133	9.196869665214806e-05
1.0	0.33784952687769454	8.838794965945583e-05
1.0	0.33831581944412603	0.00010228543123019984
1.0	0.3391862690068458	0.00010458836345327871
1.0	0.3393443172199147	9.880020643801127e-05
1.0	0.3405706464493534	9.555168959472127e-05
1.0	0.3420010590814811	0.00010415141759898066
1.0	0.34304082961866267	8.62088665565161e-05
1.0	0.34350899232345444	9.934982877569941e-05
1.0	0.34440327610576277	9.00420948280179e-05
1.0	0.3445734424662884	9.975665921359853e-05
1.0	0.34651465384552815	0.00010344135177748393
1.0	0.348883390922761	9.182057192292838e-05
1.0	0.3535267443402815	0.00010133616048004419
1.0	0.35923197927784223	9.700068832602408e-05
1.0	0.3592944855816103	0.00010499909446371933
1.0	0.3604519563255536	0.00011263689337333673
1.0	0.3608763937268561	0.00010112974231956241
1.0	0.36201212942148386	0.00011308273865384115
1.0	0.36502319059606986	0.00010463464672975024
1.0	0.36667647014591864	9.891610105654838e-05
1.0	0.3673256129196776	0.0001151627122087988
1.0	0.3701215031300923	0.00010950706880555557
1.0	0.3711957275538734	0.00010714437216828397
1.0	0.3714169714403394	0.0001111459200143835
1.0	0.37171569007935973	9.786843336560564e-05
1.0	0.37261131679649584	0.00010698978501774286
1.0	0.37290968280911124	0.00010673695189122634
1.0	0.37449948280476697	0.00011826375429399367
1.0	0.3746573132912209	0.00010369483062328654
1.0	0.3758885100271598	0.00011325544560063465
1.0	0.3772756314883585	0.00012604410854278304
1.0	0.37804344376577265	0.00010203945507147829
1.0	0.3822429853764094	0.00010480394903130654
1.0	0.3831989756054862	0.00011493425750117848
1.0	0.38402889227837117	0.00011337937568240965
1.0	0.3862458266956839	0.00010158986900761327
1.0	0.38947918872588694	0.00010791519134293043
1.0	0.38998062183626153	0.00011932981964301514
1.0	0.39026148150585754	0.00010773431701984985
1.0	0.39226536780201726	0.00011231751625900224
1.0	0.39291528714540186	0.00011084010967054598
1.0	0.39338460622563637	0.00012528756131906918
1.0	0.3936769051414902	0.00012062195253887455
1.0	0.39526045906699087	0.00011042010767384979
1.0	0.39610944860461406	0.00012288792296722442
1.0	0.39656426517527965	0.000127859258036349
1.0	0.39828854962734006	0.00012090134638733567
1.0	0.3996020608632389	0.00011766724546300589
1.0	0.40126224772655894	0.00011242681815677213
1.0	0.40144053113123046	0.00011316341568676517
1.0	0.40340197702181896	0.0001192177898617246
1.0	0.4052285056026882	0.00011521559706637307
1.0	0.4070321127659668	0.00011301663985457483
1.0	0.4083771842529472	0.00012469842822185976
1.0	0.4084613914610505	0.00011728974058525113
1.0	0.40903593642490177	0.00012391087581582305
1.0	0.4110619705745622	0.00010846628054999396
1.0	0.41221237237515307	0.00011412486022700362
1.0	0.41319092670080493	0.00011690307051597482
1.0	0.4132142041104039	0.00011262919571237524
1.0	0.4148345589219365	0.00010721817759971751
1.0	0.4155639759095274	0.00011999745969850495
1.0	0.4164102487448332	0.00012174196759545402
1.0	0.4164102487448332	0.0001286263596552047
1.0	0.4173623283202401	0.00012861544301357157
1.0	0.4177429092494136	0.00012793321175237916
1.0	0.4186869057460822	0.00011966952575404942
1.0	0.4222203230214222	0.00011333916432943073
1.0	0.42513574538337495	0.00012165930472288749
1.0	0.4263626460654092	0.00011057918265603377
1.0	0.427211167497012	0.00013751155990766273
1.0	0.4306920707054955	0.00012263706984403096
1.0	0.43209665300013145	0.00010912842743937718
1.0	0.4336876665105836	0.00013995816307467516
1.0	0.43519005151126067	0.00012870905020892503
1.0	0.4363382095458947	0.00011999149832862993
1.0	0.43705832003959905	0.00012292330961872873
1.0	0.4375248482313524	0.00013630572837819056
1.0	0.43789791584680704	0.00013251530317180888
1.0	0.43795829590298785	0.00012126929820571775
1.0	0.4387707647457021	0.00014015172246241054
1.0	0.43984267611302713	0.00013653497657135252
1.0	0.4399473306258839	0.00012756881841061133
1.0	0.4400224691171212	0.00013712637629137087
1.0	0.44038472385612	0.0001526047969143235
1.0	0.441176261347598	0.00013496859746848082
1.0	0.4412767510828075	0.00012702109004022625
1.0	0.4469029138999743	0.00013854662406120993
1.0	0.4472725376044514	0.0001337598633028263
1.0	0.4472832210612193	0.00011647480762153792
1.0	0.4473312819227334	0.0001445103574578972
1.0	0.44770616859685974	0.00013364350789042107
1.0	0.44902640714283587	0.00011643392137752065
1.0	0.4501022637868546	0.00012600978729764576
1.0	0.45610320695069856	0.00012947401649410724
1.0	0.4566141512201179	0.0001280398886861555
1.0	0.4568147023521419	0.00014058110605744492
1.0	0.4576589642026094	0.00012073972392548734
1.0	0.4618765953893664	0.00013975538188940292
1.0	0.4658744657927938	0.00013007997193875044
1.0	0.46902542410585646	0.00015831055920408616
1.0	0.46965818308622037	0.0001534153172962626
1.0	0.4701253398214673	0.00012194968320109239
1.0	0.4708394367190353	0.000133502579571225
1.0	0.47173446438271177	0.00015173963926355937
1.0	0.4758742786425564	0.00014049084248780405
1.0	0.4759670553878504	0.00014754688367883277
1.0	0.4761898525703858	0.0001450782343788342
1.0	0.47833933798729616	0.00013913310085049793
1.0	0.4808449831355373	0.00014465567493326487
1.0	0.48199156582329333	0.00013126675604137813
1.0	0.4820725235146026	0.00016022314072650383
1.0	0.48790710209788124	0.00015362117435213464
1.0	0.49182414167930394	0.0001449538843218934
1.0	0.49273088662322007	0.0001374493708018244
1.0	0.49356899028982604	0.00013510093663224524
1.0	0.49429648966590817	0.00015088624400871688
1.0	0.4944042746738335	0.00015757439024800452
1.0	0.49544231359251556	0.00014504286661439788
1.0	0.49561847899223116	0.00015696634407939453
1.0	0.4976421778714231	0.00014919913653618644
1.0	0.49811042867861544	0.0001421257015941624
1.0	0.49852274606255653	0.00014817906815605525
1.0	0.498569106607286	0.00015435806447521396
1.0	0.49905893151721326	0.00014630256285748746
1.0	0.4997495537806763	0.00012152733040136545
1.0	0.499777795074544	0.0001662220817089806
1.0	0.500188038077097	0.00013572504059411567
1.0	0.5013272080301944	0.00015462702757341074
1.0	0.5018525461695336	0.0001289715161131953
1.0	0.5021916189881974	0.0001422698473163793
1.0	0.5029024042352234	0.00014643491703814166
1.0	0.5030842333816514	0.00014215308754497106
1.0	0.5042929958070055	0.0001432133670257934
1.0	0.505202931657057	0.00014208402563729462
1.0	0.5058524723955041	0.0001579379840805014
1.0	0.5092770648246597	0.00014179228297846205
1.0	0.5103796112823701	0.0001692143258898663
1.0	0.5106927919473938	0.00017302970907766055
1.0	0.511163839710425	0.00015137635628564142
1.0	0.51157922284568	0.00015754129864406662
1.0	0.511853964375534	0.00014297402014858457
1.0	0.5127944023662079	0.00014196683471419603
1.0	0.513991132145605	0.000148109856623557
1.0	0.5155027579576823	0.00012798317108184674
1.0	0.5162987068978767	0.00015370802315670928
1.0	0.5165385438176742	0.00016111673296275746
1.0	0.5166248114252531	0.00014918458823190553
1.0	0.5166248114252531	0.00015544785913148453
1.0	0.5203490381652375	0.00014241407999467014
1.0	0.5215299369260894	0.00013204384963946814
1.0	0.5239048006083842	0.00013709586768206354
1.0	0.5272653476057432	0.00014660952183622667
1.0	0.529482295773029	0.0001402887384188853
1.0	0.5300285873956285	0.00013466959847241745
1.0	0.5308943919122466	0.0001725367769342554
1.0	0.533191994961743	0.00015427398517259714
1.0	0.5335689293741699	0.00014214789429399811
1.0	0.5363325612222536	0.0001390540565310727
1.0	0.5364237427798263	0.00018228390745067533
1.0	0.536545837711927	0.00016876354369743416
1.0	0.5367808364488702	0.00015623029844116432
1.0	0.537792300558823	0.00014498490416678812
1.0	0.5388535365389885	0.00016719825832324476
1.0	0.5398493939460125	0.00016097731474563778
1.0	0.5410247347282018	0.0001539062601816072
1.0	0.5411212746775363	0.00018632143089905218
1.0	0.5424635470636159	0.00013915155417664406
1.0	0.5425147049785372	0.00014919660642666752
1.0	0.5453809665685669	0.0001391904417197272
1.0	0.5477189183378113	0.0001538951882149645
1.0	0.54857441448768	0.00015004721663734085
1.0	0.5513050877489412	0.00016287863429093876
1.0	0.5527211312223658	0.00015846628107750088
1.0	0.5528043661646932	0.00017031648720261525
1.0	0.5550889704164325	0.00016784104860805807
1.0	0.5582263616962455	0.00015616320308714803
1.0	0.5587308860465824	0.00015261290235805318
1.0	0.5612493598988254	0.00017083041557415957
1.0	0.5620835824425375	0.00017369746227748515
1.0	0.5624134130388595	0.00014814173963247475
1.0	0.5629903577889452	0.00015698344098786108
1.0	0.5649152608990826	0.0001568370133706837
1.0	0.5653502781269616	0.00015654281810098273
1.0	0.5653913474406039	0.00016274591780212206
1.0	0.5660344655024908	0.0001600859841628362
1.0	0.5673520664504645	0.00015847133297963145
1.0	0.5691299351966517	0.00017920501651086916
1.0	0.5707061736978706	0.00015200787454915866
1.0	0.5712843196986571	0.00016496261110006928
1.0	0.5728334751054858	0.00017339742540952599
1.0	0.5730864126659819	0.0001423885206232471
1.0	0.5732036330737987	0.00016357326328641142
1.0	0.5744537304097621	0.00017060766070726866
1.0	0.5751761811028091	0.00017015968671218519
1.0	0.5756005509815922	0.00017617472658597286
1.0	0.5767113379364812	0.00015235426370329447
1.0	0.5777953142244633	0.00017549809870824056
1.0	0.577967740489191	0.00017615164780903543
1.0	0.5831729216079635	0.00016045556209546638
1.0	0.5838669977636454	0.0001651942873771858
1.0	0.5851707570931384	0.00017242086347547976
1.0	0.5882161412685136	0.0001616254931299064
1.0	0.5889045128508081	0.00016514416218925976
1.0	0.5904639086180543	0.00019229466255731327
1.0	0.5934780081340265	0.0001845164598681875
1.0	0.5956211223165055	0.00016900840663450453
1.0	0.5972210052448315	0.00017584557809221168
1.0	0.5988502519171577	0.00017383224628812855
1.0	0.6003956329734366	0.0001754243569682623
1.0	0.6028173042100304	0.00017618076498764678
1.0	0.6034058093030533	0.0001944914009510072
1.0	0.6061709453848402	0.00017300295866445794
1.0	0.6067995398728568	0.00019497257370353386
1.0	0.6073698080014112	0.00014566246632468575
1.0	0.6080319823027582	0.00020604401886484895
1.0	0.6085424766641654	0.000182710208254745
1.0	0.6088067981707161	0.000168226113066553
1.0	0.6103934281593051	0.00019482157596280303
1.0	0.6108650561696038	0.00018038977964094662
1.0	0.611076936578911	0.0001765538781595638
1.0	0.6129062390252937	0.00017527393754620166
1.0	0.6136297304365803	0.0001840228626940331
1.0	0.6170543927833896	0.0001933074093813022
1.0	0.6174165174028449	0.00014638713868973918
1.0	0.6193994696617432	0.00017484616605624957
1.0	0.6206235689723317	0.00018508541716870876
1.0	0.6213670574086967	0.00016655083563228053
1.0	0.6287030341242654	0.0001702726391729849
1.0	0.6288613505959435	0.00017006518036955106
1.0	0.629069011938242	0.00017769043523257027
1.0	0.6297834239049451	0.00017084687591355685
1.0	0.6313473240875701	0.0001783780290074844
1.0	0.631579301755729	0.00017428765899743664
1.0	0.6351681224626198	0.00019432487576340795
1.0	0.6358483266070818	0.0001881266831273326
1.0	0.6368545502538311	0.0002059252359204255
1.0	0.6385197451418206	0.00019571962922709544
1.0	0.6399115528045579	0.00017730587786792776
1.0	0.6414491573217393	0.00022989156844360815
1.0	0.642447660189667	0.00017839978755610552
1.0	0.6432678862905349	0.0001782265250259887
1.0	0.644332831477387	0.00018854450048132358
1.0	0.6450551985153838	0.00018428878479791568
1.0	0.6453443489042905	0.00020001724557572385
1.0	0.6469873790527374	0.0001890762974220938
1.0	0.6471640293420343	0.00018401265668744907
1.0	0.6475967382676823	0.0001989312713655989
1.0	0.6513073548462708	0.00018393749403673273
1.0	0.6520351100357978	0.00019538480675156155
1.0	0.6525860465048695	0.00019307536165096058
1.0	0.6538858216431452	0.00020087479208327332
1.0	0.6539777557243392	0.00018993409781623214
1.0	0.6544389534187682	0.00018780857800025836
1.0	0.6546155484949857	0.000186308155158102
1.0	0.6546705200547265	0.00017807427703699522
1.0	0.6551467190371876	0.00017675524437572648
1.0	0.6551638747088879	0.0002086393516046108
1.0	0.6568257834411215	0.0001884832327852898
1.0	0.657896860110658	0.0001761606587619432
1.0	0.6597269650898725	0.00017462354576308568
1.0	0.6606799010237758	0.00017181249380049778
1.0	0.6676001180809844	0.00019937121111832763
1.0	0.6677767726598515	0.00019892055679246012
1.0	0.6679479009486328	0.00019557104947778153
1.0	0.6704943531214924	0.00017638145006440315
1.0	0.670715640947045	0.00019215667725384035
1.0	0.6734601011019639	0.00020768904207741314
1.0	0.6737047789555415	0.00020122636252563203
1.0	0.674748979461202	0.00020126761915197476
1.0	0.6751641929903736	0.00020584013191603638
1.0	0.677290345045024	0.00020126815068543017
1.0	0.6818199008286618	0.0001860667411665364
1.0	0.6841944114224567	0.00019884082835566394
1.0	0.6853063362688142	0.00020299752250163886
1.0	0.685963193829382	0.00023237473589167345
1.0	0.6899462371161277	0.0002145233677334872
1.0	0.6900818610950538	0.00018237466779891817
1.0	0.6913716218617758	0.0002093532807471872
1.0	0.695191101089744	0.0002307121262346008
1.0	0.6952592648529159	0.0001920388702668565
1.0	0.6955885190640327	0.00018869969727510809
1.0	0.6992275645026483	0.0002185056678242395
1.0	0.7002546875454806	0.00020434405162348396
1.0	0.7020045054181605	0.00018861043372321202
1.0	0.7053010305160465	0.00021559318800013286
1.0	0.7064862197955457	0.00017730694960439643
1.0	0.7065385202765657	0.0002103169933558799
1.0	0.7073320660711521	0.00019734152894990167
1.0	0.7084052846162773	0.00017957618355140016
1.0	0.712249074009508	0.00019031776165034562
1.0	0.7129991789675949	0.00022407112689539488
1.0	0.7135012271941727	0.0002084027689347041
1.0	0.714031980742721	0.00021042516689048966
1.0	0.7142375805749288	0.00020607921882073734
1.0	0.7142375805749288	0.00022614025644565518
1.0	0.7149468147158415	0.00021098099821475187
1.0	0.7150575888492245	0.00017947970631698837
1.0	0.7155138440220172	0.00018807986369636642
1.0	0.7166075078935589	0.00022247583716286068
1.0	0.7185304905748322	0.00022383460835438524
1.0	0.7207998002788271	0.0002191715383449888
1.0	0.7213780833777008	0.00020707785823692476
1.0	0.7224950580886548	0.00020019811816169428
1.0	0.7263247141253666	0.0002102489612719661
1.0	0.7263557992709326	0.0002018264189022501
1.0	0.7288419155585896	0.00019718634295740308
1.0	0.7290076400460697	0.00021816501651671547
1.0	0.729447427046441	0.0002142493348781082
1.0	0.7296682759535738	0.0002197014511506677
1.0	0.7301257797037547	0.00023269336425887446
1.0	0.7315419238104847	0.00022152308881804604
1.0	0.7316742691986147	0.00024098482777447017
1.0	0.733489204529217	0.0002143224610769004
1.0	0.7335662585143576	0.00020522044377392146
1.0	0.7345364890261785	0.000199536266579824
1.0	0.7352930978487678	0.00021636027015920083
1.0	0.7355268557660143	0.00023878950873281452
1.0	0.7372448408075833	0.00021210631046718735
1.0	0.7389460716184384	0.000222579750358059
1.0	0.7391007741033295	0.00021332594455989796
1.0	0.7393232624805937	0.00022437972781008545
1.0	0.7404322430001047	0.0002074808282294415
1.0	0.742156879694778	0.00024407159800064225
1.0	0.7439177996321988	0.00017823601541734223
1.0	0.7442252380806924	0.00021199859868198802
1.0	0.7451275434207116	0.00020541692888052603
1.0	0.7469764833363357	0.00020878307149734
1.0	0.7491881446293231	0.00023610958044919793
1.0	0.7532267638686074	0.00021851886290680746
1.0	0.7546702106785905	0.00021062570100920173
1.0	0.7555261844111236	0.00021857014933891793
1.0	0.756449396000487	0.00020994413579937578
1.0	0.7586559830628486	0.00026330836025414034
1.0	0.7598165547370823	0.00023189075002664128
1.0	0.7611402746609421	0.00023609502010759164
1.0	0.7613537549119092	0.0002134871212596799
1.0	0.7614523766885786	0.0002667292549973061
1.0	0.7616267902079911	0.00018844550408218634
1.0	0.7619759431493116	0.00022160537499029632
1.0	0.76199963657154	0.0002357026943103259
1.0	0.7620363481452471	0.00020901162070809383
1.0	0.7630788231115397	0.00020732327365817843
1.0	0.7635579264461339	0.00021113117288776718
1.0	0.7636177601497212	0.00023111048419944448
1.0	0.7640717284475103	0.00023731694089306016
1.0	0.7665516170919944	0.00021841725963653164
1.0	0.7665962077978258	0.00025022316827120463
1.0	0.7668001431574099	0.00021549708025922484
1.0	0.7668833174701868	0.0002457378549402928
1.0	0.7678193894235015	0.00022818882133692481
1.0	0.7682596551770617	0.0002175623964898042
1.0	0.7688490841310507	0.00021433323435479274
1.0	0.7695585390573657	0.00017165962724652922
1.0	0.7698404303606889	0.00023714019886774293
1.0	0.7721110669254643	0.0002073717804918411
1.0	0.772885461908405	0.00021975656694445147
1.0	0.7731447326224453	0.0002371881549663566
1.0	0.773594331245402	0.00019702958254784553
1.0	0.7738864363224833	0.00028007201565907926
1.0	0.77470922037342	0.00022414958210689167
1.0	0.7765317149230334	0.00023691845988824006
1.0	0.7769719355927059	0.00021573836777271572
1.0	0.7774660352345206	0.00023553254006259859
1.0	0.7782889170933112	0.0002147631057869895
1.0	0.7794064720510346	0.00020208067206540996
1.0	0.7797646883856169	0.00021983893337883907
1.0	0.7800353847917574	0.00023706599445047038
1.0	0.7801564803808831	0.00021920713917739887
1.0	0.780300005048203	0.00022861771574699346
1.0	0.7805758616019234	0.00021650386798726087
1.0	0.7815886097122503	0.00018939175008766767
1.0	0.7819668468678129	0.00024558654004109903
1.0	0.7843953665774995	0.00022449419377458361
1.0	0.7848690967700314	0.0002595332355047022
1.0	0.7849061936812638	0.0002456593695884303
1.0	0.7850171995309232	0.0002185320563226052
1.0	0.7855605095570253	0.0002021928049544669
1.0	0.7858818188560397	0.00022177550781567784
1.0	0.7860333942386951	0.00019343155020385444
1.0	0.78729030842358	0.0002562809754945886
1.0	0.787354058889161	0.00023871560036801184
1.0	0.7883064309700002	0.000257743482275545
1.0	0.7887174029594477	0.00025666114890284273
1.0	0.7887593307045582	0.00022113443147792097
1.0	0.7892901452134571	0.00023905140831248086
1.0	0.789569011781937	0.00023477677958227972
1.0	0.7898720768331833	0.00021211068241985682
1.0	0.7904156771128994	0.00021438481759062975
1.0	0.790659936476981	0.00025491237828201735
1.0	0.7913862362745703	0.00024669209979973533
1.0	0.7917197689795783	0.00026848993015137054
1.0	0.7917859413201084	0.000244612468107075
1.0	0.7921182564255662	0.00027074330384177996
1.0	0.7923558268453768	0.0002620932541857634
1.0	0.7927273376172828	0.00025527727871417234
1.0	0.7928353266993144	0.0002499408748371722
1.0	0.7933421101752993	0.00022254513332620619
1.0	0.7939801909815094	0.00021754363628750752
1.0	0.7940732293439261	0.00026707369778986733
1.0	0.7965888223579851	0.00024578258180148687
1.0	0.7966151758363946	0.0002341677196329452
1.0	0.7967033262690655	0.00024497596162564693
1.0	0.7967174554980916	0.0002004274933636496
1.0	0.7968483112454056	0.00024485018290875126
1.0	0.7969851713758536	0.00024349206783035897
1.0	0.7971713451866174	0.00027339663363967683
1.0	0.7980922898424048	0.0002721987442528497
1.0	0.7998215286763182	0.00022293587185522347
1.0	0.8000902956738489	0.0002442684334678638
1.0	0.8004786731041651	0.00022224222405535046
1.0	0.8006583102041794	0.0002119039366161151
1.0	0.8043216451811929	0.00024436761094135843
1.0	0.804455455764761	0.0002175589160172396
1.0	0.804659275673228	0.00027214990549815824
1.0	0.8055755224267411	0.00022509565223639423
1.0	0.8075405497045653	0.00023924884326790132
1.0	0.8076908284948843	0.00023096163799073076
1.0	0.8078047836592965	0.00024413423526912573
1.0	0.8079495319830948	0.0002298339324333865
1.0	0.8096302496924543	0.00022377999489096411
1.0	0.810175684140208	0.00023358006143749802
1.0	0.8106819750380849	0.00020748168849653856
1.0	0.8115710222698305	0.00024056575293407122
1.0	0.8132352374726748	0.00022185757069687488
1.0	0.8136214261338393	0.00023140609921510678
1.0	0.8146793627559624	0.00023211765542096533
1.0	0.8157437243060942	0.00024186938154522336
1.0	0.819651055753251	0.00022847345302633092
1.0	0.8207371707333091	0.00022896143007608156
1.0	0.8238612248094317	0.00024193329381765578
1.0	0.8241628264193679	0.00022005373471591617
1.0	0.8243826077634521	0.00021315425895036342
1.0	0.8260222944180926	0.00025561268562141723
1.0	0.8306589034194087	0.00026641747880730323
1.0	0.8311195305058585	0.00022114631137799216
1.0	0.8333330884766277	0.00022780335268527655
1.0	0.8357586133914496	0.0002533135357778097
1.0	0.8360692282046154	0.00024616308158932626
1.0	0.8411676259559593	0.00025655998944352473
1.0	0.8448401003684372	0.00023379403305812574
1.0	0.8448447871972711	0.00022107661097636914
1.0	0.8478870020326444	0.0002507880432353825
1.0	0.8585265011042245	0.0002335835130317746
1.0	0.8610999975165021	0.00028566413539625154
1.0	0.8667967193393418	0.00025487104221688677
1.0	0.8706939021744119	0.00021467407666284243
1.0	0.8741988571830006	0.00025654634034979123
1.0	0.875493149200868	0.00023544764197874887
1.0	0.88109374717768	0.0002768396703698278
1.0	0.8844841257431668	0.0002817451761040469
1.0	0.8952068260814948	0.0002807350218510854
1.0	0.901616836285337	0.0002458617919863127
1.0	0.9032859427178865	0.00027215253078340833
1.0	0.9039194246080033	0.00027216234214148723
1.0	0.9064933480246047	0.00025702865801524485
1.0	0.9079544088578708	0.00024484108003943264
1.0	0.9276474849382217	0.00026796231861765494
1.0	0.9288213016135358	0.00029189130173978015
1.0	0.9369113587288092	0.00024345981991279525
1.0	0.9386262939127965	0.0002596794596492901
1.0	0.9443409342865275	0.0002745392447330056
1.0	0.9466550479155662	0.0002679773777905603
1.0	0.9860734981129851	0.00031694064587129957
1.0	0.9998597661655517	0.0003153520640364501
1.0	1.0108157695222506	0.00026933127670048944
1.0	1.0190390232865771	0.0002815260282685298
1.0	1.0297409904301904	0.0002549012640452579
1.0	1.0578556625654922	0.00030436166424991853
1.0	1.0587643478054405	0.000286035977549659
1.0	1.108103209030874	0.0002983056159140534
1.0	1.1090043406806456	0.00026386714605259226
1.0	1.1366613709445812	0.00026788156228143184
1.0	1.1913224059131597	0.0003358839765147733
