# Supplementary material for: Unified AI framework to uncover deep interrelationships between gene expression and Alzheimer’s disease neuropathologies
Source: Nat Commun. 2021 Sep 10;12:5369. doi: 10.1038/s41467-021-25680-7 (PMC8433314; doi:10.1038/s41467-021-25680-7)
Supplement: Supplementary file 11 — Source Data [file 41467_2021_25680_MOESM11_ESM.zip › sourcedata/5d_gene_vs_IG_SERPINA3.csv]

sex_m	gene_expression	gene_IG_score
0.0	-0.049152167258688984	-1.3492781489587173e-05
0.0	-0.0009539054774222455	-2.6853833371333804e-07
0.0	-0.0008786646792823261	-2.5164087971886475e-07
0.0	0.011351101311472656	2.8034664232016364e-06
0.0	0.011351101311472656	2.9014256134289882e-06
0.0	0.011351101311472656	3.0382959337429124e-06
0.0	0.011351101311472656	3.0675580471626397e-06
0.0	0.011351101311472656	3.1506490767273604e-06
0.0	0.011351101311472656	3.2343075073815455e-06
0.0	0.011351101311472656	3.237116698427041e-06
0.0	0.011351101311472656	3.2463968352495325e-06
0.0	0.011351101311472656	3.319184373907407e-06
0.0	0.011351101311472656	3.342188104671765e-06
0.0	0.0653496120058269	1.9096068935301018e-05
0.0	0.0683501553484101	2.0637414171147085e-05
0.0	0.07059071298039776	2.0064542297565286e-05
0.0	0.09454240001090058	2.5809041430534255e-05
0.0	0.13437414123833147	3.717086019559504e-05
0.0	0.14799052573793586	4.3716541857230505e-05
0.0	0.14985718163536726	4.449504835539662e-05
0.0	0.1637006608879767	4.840747108105433e-05
0.0	0.17059282653483465	4.876954119152242e-05
0.0	0.17345051521960475	4.769080419389451e-05
0.0	0.179285522230762	5.059542943954752e-05
0.0	0.18378659969026456	5.2605672974266424e-05
0.0	0.18465148655010422	5.479595085118292e-05
0.0	0.1958430677552906	5.273476022021139e-05
0.0	0.20047913521406402	5.607897160706663e-05
0.0	0.20398245033543305	5.579838006425248e-05
0.0	0.2061512392282921	5.4604142557772825e-05
0.0	0.20945924319581183	5.455941706375333e-05
0.0	0.21009184171137524	5.194210694374584e-05
0.0	0.2105122590213207	6.708433562536581e-05
0.0	0.21084904201815613	5.9929331943228914e-05
0.0	0.2114147743959821	6.0230330581814775e-05
0.0	0.21225122294005416	6.288452949306985e-05
0.0	0.2156254968355132	6.262924764217135e-05
0.0	0.2189334311195545	6.323724496136934e-05
0.0	0.22094997168226727	6.756030267874402e-05
0.0	0.2237491981995991	6.733366845129407e-05
0.0	0.22809744606996968	6.829470142754412e-05
0.0	0.2329499532296216	5.931390754336217e-05
0.0	0.23296657079271682	6.853249540393858e-05
0.0	0.23723132193521707	6.672178475096407e-05
0.0	0.2379233023678231	6.426641720601505e-05
0.0	0.24094870593728646	6.265148496050057e-05
0.0	0.24265441427670065	6.8796508155549e-05
0.0	0.24354048849150078	6.528331453080025e-05
0.0	0.2439275549716926	6.207591543883338e-05
0.0	0.24546832389768258	7.126007909313805e-05
0.0	0.24653486205417618	6.390851239062458e-05
0.0	0.24813176528968683	7.329649571435052e-05
0.0	0.2491993059813689	6.859017459429026e-05
0.0	0.2504483068107453	6.581178924016209e-05
0.0	0.25225890643523924	7.112640185307554e-05
0.0	0.2540004559829008	7.559235454994842e-05
0.0	0.2544915373849054	6.606672925863774e-05
0.0	0.2547601460991423	7.037947452313266e-05
0.0	0.2556598261129967	6.291168228129215e-05
0.0	0.2561099336199828	6.77592905663024e-05
0.0	0.2574207840133193	7.270884354446606e-05
0.0	0.25823672246804236	7.694328580919109e-05
0.0	0.25862264317309175	7.144776238136985e-05
0.0	0.2601700114417465	6.749690026292751e-05
0.0	0.26181777198262013	6.665840465692963e-05
0.0	0.26189040774878236	6.654864663065964e-05
0.0	0.26455990189325346	6.938431647206383e-05
0.0	0.2652527003792068	7.973324654065934e-05
0.0	0.2665362414690316	7.961934136023416e-05
0.0	0.2754744008457823	8.593883997432614e-05
0.0	0.27954963552787954	8.066591501940995e-05
0.0	0.2802460997639688	7.55429154821966e-05
0.0	0.2805894682295329	8.099231443229304e-05
0.0	0.2812772086585484	6.673100769596513e-05
0.0	0.28134519074410386	8.54037445712223e-05
0.0	0.28369994985144487	8.013515254184685e-05
0.0	0.28456425137972347	8.141364909917589e-05
0.0	0.29061100546937224	8.396957929665846e-05
0.0	0.2914427228140774	8.149075940366465e-05
0.0	0.2922006247403456	7.331886396585206e-05
0.0	0.2927193466308228	8.384380434230071e-05
0.0	0.2935173006174786	8.730787765008056e-05
0.0	0.29523868388648555	7.517809064021698e-05
0.0	0.29556201757750034	8.580371737841396e-05
0.0	0.29717693317292365	7.830566783177324e-05
0.0	0.29952955699242073	8.271613753972722e-05
0.0	0.3018787922949258	9.21809594037912e-05
0.0	0.30562427775701106	7.74484750311364e-05
0.0	0.3069024674363443	8.745867290284633e-05
0.0	0.30774203469485883	8.005866862589113e-05
0.0	0.3084095280087102	7.63189143920342e-05
0.0	0.3090003802289142	8.850819375123848e-05
0.0	0.31093945297898995	7.936397399353e-05
0.0	0.31142844405491943	7.898767254677983e-05
0.0	0.3115179368135249	8.942080718829232e-05
0.0	0.314011337961966	8.753906586724654e-05
0.0	0.3143562172092672	8.194765654985704e-05
0.0	0.3148433651141591	7.904194826830331e-05
0.0	0.3170095604134907	7.641664347924148e-05
0.0	0.31704177210570905	9.549848702961309e-05
0.0	0.31861524985555256	8.626491845050396e-05
0.0	0.31875305139086385	8.534874156870045e-05
0.0	0.3189879889945988	8.352941191243135e-05
0.0	0.32075439638390313	8.689368146828551e-05
0.0	0.3215757463616967	9.204801155583896e-05
0.0	0.3228584053530633	8.242918343140978e-05
0.0	0.3239308901510253	7.861426173629731e-05
0.0	0.3248276846796685	9.238141440751232e-05
0.0	0.3255715269305457	8.48999769894005e-05
0.0	0.32637353263094926	8.558433161520432e-05
0.0	0.32703971861235415	8.729290650190332e-05
0.0	0.32804373487379623	8.972102454554075e-05
0.0	0.32894425415752904	8.685712214967529e-05
0.0	0.32931081889564984	8.645038249691225e-05
0.0	0.3303738152872094	9.050051632255182e-05
0.0	0.33408052988181025	7.521959114426947e-05
0.0	0.33471237186640324	8.345392991901987e-05
0.0	0.3360023990152411	0.00010695248399926814
0.0	0.33659120916964647	7.916790348973199e-05
0.0	0.33781349305327213	7.754249136823866e-05
0.0	0.33791564087960946	0.00010060936337490558
0.0	0.3382065086709066	9.53868662953739e-05
0.0	0.3388846920343933	9.155333442057729e-05
0.0	0.33932977890004523	9.563437752675424e-05
0.0	0.3399387487052328	8.727477749636164e-05
0.0	0.3400394930851889	9.638083962970574e-05
0.0	0.34010744472950616	8.743254965070974e-05
0.0	0.3407896527743325	8.454022996264439e-05
0.0	0.341777197676409	8.352527343527014e-05
0.0	0.3417990034867264	9.55622154253008e-05
0.0	0.343229781644357	9.080304382249048e-05
0.0	0.3432958805011811	9.016567991716459e-05
0.0	0.3444246675037427	7.104380038015419e-05
0.0	0.3448192543556967	8.991182450933762e-05
0.0	0.3451808206992	9.019017107135763e-05
0.0	0.3464847174270897	8.620325155744676e-05
0.0	0.3467604737937481	0.00010185682554204343
0.0	0.34757135634412806	9.775152657982103e-05
0.0	0.34844562979384675	0.00010284527292219635
0.0	0.34865424337564144	8.413880326922278e-05
0.0	0.3495956879844373	9.096869681648108e-05
0.0	0.3520285182357671	0.00011095528892115321
0.0	0.3531469094341051	8.27885326765238e-05
0.0	0.3538278535993499	8.360418136611704e-05
0.0	0.3542497045068156	7.92442977227911e-05
0.0	0.3542497045068156	8.262389664784028e-05
0.0	0.35486194218264344	0.00010885759606192598
0.0	0.3549259378785615	9.045952552078742e-05
0.0	0.35511057230668897	8.28147034256001e-05
0.0	0.3555562120432775	9.819420844889564e-05
0.0	0.3561899331180626	8.995734736476216e-05
0.0	0.3578364039338252	9.993393865573014e-05
0.0	0.35985366118627904	0.00010422755450670756
0.0	0.36102419180903256	9.177209355992583e-05
0.0	0.3611995207833582	9.814884192206814e-05
0.0	0.3613985391841016	9.062949159669655e-05
0.0	0.36263555454054286	9.51957468704675e-05
0.0	0.36415984037029736	8.670778648042413e-05
0.0	0.36503930349116753	9.316093422467076e-05
0.0	0.3675825314871903	0.00010525671577955555
0.0	0.3681662521192963	8.529612892032132e-05
0.0	0.3683237738189459	9.402495414250702e-05
0.0	0.368819428205161	8.544214492513226e-05
0.0	0.3691784511972038	8.387344979719594e-05
0.0	0.37115539483619364	9.640806951932875e-05
0.0	0.3723264380510005	9.134550750241195e-05
0.0	0.3724925979682954	9.352299919536541e-05
0.0	0.3726876802196496	9.356489539294021e-05
0.0	0.37285749148972147	7.988440510740489e-05
0.0	0.372925299559729	0.00010481530914054733
0.0	0.37321694647211645	0.00010935278926577427
0.0	0.37367986738773007	0.000106841624628614
0.0	0.3751329079041722	8.937747310760543e-05
0.0	0.3756408529554038	0.00011249854597157204
0.0	0.3774305163197873	0.00010608003763366458
0.0	0.37752535396509135	9.705930061635662e-05
0.0	0.3777845145943698	0.00010858171954273873
0.0	0.3792781309263663	9.961161034359812e-05
0.0	0.3800024957400018	0.00010851108463377811
0.0	0.38029701977679164	9.906334834034769e-05
0.0	0.38043471108744453	0.00011020027392689553
0.0	0.380840304240471	0.00011607454140440522
0.0	0.38089092205869646	0.00010264482585431907
0.0	0.3810426673877201	0.00010841715624192248
0.0	0.3814465309300834	8.29602253043651e-05
0.0	0.38187438161949794	8.390375960411114e-05
0.0	0.3830436566737178	0.00011071462908309302
0.0	0.3831253487148145	0.0001012872042663466
0.0	0.3851691507246312	0.00010461562766682916
0.0	0.38539873508007594	9.084970772888343e-05
0.0	0.38559471221803293	0.00011682796187537904
0.0	0.38708021357904654	0.00011144795777925454
0.0	0.3875880423626339	0.00010494995462741294
0.0	0.3884783949845807	9.381373075779415e-05
0.0	0.3885925598592701	0.00010473816504698491
0.0	0.38891903765916047	0.00011022356761719945
0.0	0.38933156927119894	0.00010452634444096846
0.0	0.3908378721918653	0.00011152572766535576
0.0	0.39093991103877923	9.701614425116732e-05
0.0	0.3922655944231575	0.00010767952661399281
0.0	0.3924938738800653	9.804768056811282e-05
0.0	0.3926369744613156	0.00010309220974903584
0.0	0.3933170740894139	0.00010546927487967309
0.0	0.39401165800794014	8.777494249940231e-05
0.0	0.39409893744123226	0.00010775409640242452
0.0	0.3942372167240648	0.0001040648723185965
0.0	0.39460530478191325	0.00011731496306036043
0.0	0.3946330159134345	0.00010789182644448158
0.0	0.3958633823697929	9.618224755536253e-05
0.0	0.3958633823697929	0.00010570785214209709
0.0	0.3964504865170852	0.00010079209231721066
0.0	0.39822690362630453	0.00010150196798020877
0.0	0.3990831768231353	0.00010570714850416618
0.0	0.3991944472175972	0.0001004116380319985
0.0	0.399838102448106	0.0001198624985263616
0.0	0.40046791458041053	9.258296296337077e-05
0.0	0.4017954432012763	9.748677476691044e-05
0.0	0.40270984850779146	0.0001093301851548362
0.0	0.40325135600706263	0.00010517316935184248
0.0	0.40363996723667434	0.00010222028566552972
0.0	0.40389845204857555	0.00011252646967397112
0.0	0.40585443084740724	0.00010459404644646573
0.0	0.4060555933150446	9.206494228233002e-05
0.0	0.4064606185952725	0.00010080964181555538
0.0	0.40769937290992586	9.982534605614164e-05
0.0	0.4077412720122342	0.00010632372880038318
0.0	0.4087328881081036	9.451197539091476e-05
0.0	0.4090480608076964	9.104478107467453e-05
0.0	0.4094560948490969	0.00011140543141990323
0.0	0.409965046903103	9.74752185320471e-05
0.0	0.4106233949273025	9.759498939357055e-05
0.0	0.41082850455771736	8.85896180720319e-05
0.0	0.41134645154796895	0.000102264397404011
0.0	0.4114177253022747	0.00011657938654401085
0.0	0.41193936788851854	9.828396059263946e-05
0.0	0.4119436155160869	0.00011633502323996586
0.0	0.4137898625321657	9.922355897935673e-05
0.0	0.4138330488820441	0.00010535014718093083
0.0	0.4139626899535085	9.424945491377531e-05
0.0	0.41437079942792787	8.672174396561069e-05
0.0	0.4149087485509961	9.030433278671737e-05
0.0	0.41534701620864745	0.00011240798084996105
0.0	0.41562470753902203	9.049892135557009e-05
0.0	0.41577255576974514	0.00010920357588046993
0.0	0.416128296531533	9.494614246728833e-05
0.0	0.41617276259243763	0.0001302215430361462
0.0	0.41713691362304794	9.394489617875063e-05
0.0	0.4172777709778839	0.00011319497049871962
0.0	0.4179359882962107	0.00010045607845546583
0.0	0.4195877683363112	0.00010401686988958009
0.0	0.42062818994044093	9.271414814951218e-05
0.0	0.42099240373801816	0.00011321370900494582
0.0	0.4213421771657569	0.000101935462796445
0.0	0.42201799959533975	0.00011973993997923609
0.0	0.4235253263393748	9.543836156578169e-05
0.0	0.4236724324620703	0.00011569730262864546
0.0	0.4237220597981629	0.00011542540090732184
0.0	0.42467054729623616	0.00011354153947438284
0.0	0.42477563939024654	0.00010493021065089966
0.0	0.4253549212728448	9.782870483735938e-05
0.0	0.4253981465847573	0.0001230575182048507
0.0	0.42569481521866626	0.00011515512430462408
0.0	0.4263094358821031	0.00010759264592104917
0.0	0.42766307753928534	9.661911729726445e-05
0.0	0.4291418428354178	0.00010552279848010088
0.0	0.4292704049192756	0.00013306738085295237
0.0	0.4297866215908511	0.00010740812940205507
0.0	0.430513727155725	0.00011189177930331387
0.0	0.43076393928573187	0.000100633496821634
0.0	0.4310194957951575	0.00010191391658867841
0.0	0.43179310209373467	0.00010511377064081219
0.0	0.4318429011195857	0.00010592974467017842
0.0	0.43403561776102195	0.00011680737726447696
0.0	0.43414005111780757	0.00011821350893879302
0.0	0.434375442205056	0.00010473693609504857
0.0	0.4364005876282717	0.00012503040000307977
0.0	0.4364530937418877	0.00010901403171766133
0.0	0.4366289848753889	0.00010597560059040339
0.0	0.4369172391380731	0.00010665329962965545
0.0	0.4369814667036248	0.00010280806737856836
0.0	0.4370302092388956	0.00013736003810459036
0.0	0.43853167090151013	0.00011653866032771026
0.0	0.4386931425790321	0.00010287376615223206
0.0	0.43882770273137195	0.00010227636356712693
0.0	0.4389792294364733	0.00010736034571320748
0.0	0.44108186644433767	0.00011779146989339787
0.0	0.4412050334211646	0.00010138201126360675
0.0	0.4420827388197507	0.00011380807441106046
0.0	0.44284886399065226	0.00012198291666976886
0.0	0.4430395153658758	0.00010999179747138931
0.0	0.44473434701481274	0.00010468171887115441
0.0	0.44480928746144993	9.863959625045969e-05
0.0	0.4459823386481762	9.685577846601402e-05
0.0	0.44619528081253407	0.00010332964185442733
0.0	0.44654354746113517	0.00012168400143899908
0.0	0.4468074607225411	0.0001120835113022961
0.0	0.44733612510909854	0.00011991493177570651
0.0	0.447351935180959	0.00011560310437990703
0.0	0.4489751632774145	0.0001112248607865754
0.0	0.45003670728995304	0.00011357407555745697
0.0	0.4502853337464975	0.00011112605826049812
0.0	0.4507967556566717	0.00011863001425597626
0.0	0.45154391114772485	0.00012224590586719508
0.0	0.4519792194216767	0.00012206982205676795
0.0	0.4521209648830692	0.00010416850049244269
0.0	0.45232686496664815	0.00013164682487870293
0.0	0.45235786611177137	0.00010472101335935614
0.0	0.45237531587308	0.0001120494544503422
0.0	0.4533673708564146	0.00012618868279464846
0.0	0.4536453802552734	0.00011216724918006513
0.0	0.45387754062128893	0.00011672901917754875
0.0	0.4544375964449715	0.00010155831156540461
0.0	0.4544427069802002	0.00011596750149449235
0.0	0.454823171293629	0.00011178923886863212
0.0	0.4548781872781303	0.00012155250458081028
0.0	0.45489833871447705	0.0001224413347963024
0.0	0.4550559586347667	0.00011726090034356809
0.0	0.4552608987619695	0.0001131044529446924
0.0	0.4553008592612775	0.00010586165861552362
0.0	0.45531854283975837	0.0001073929441648444
0.0	0.45539794110624693	0.00012078572783674368
0.0	0.4563816634875298	9.640949128179555e-05
0.0	0.4563883443926304	0.00010948338684494915
0.0	0.4567498789319328	0.00013378870897189435
0.0	0.4570610705248226	0.00012588766205321884
0.0	0.4577355371739324	0.00011010494416133455
0.0	0.4585191395127599	0.00012393938729059328
0.0	0.4586068845299928	0.00012532193792153388
0.0	0.4591689659745485	0.00011176421289104317
0.0	0.45943879513149266	0.00011903671290682272
0.0	0.4600100784733175	0.00010624064530072561
0.0	0.4600657075699303	0.00011044992552460208
0.0	0.4604444600793337	9.860513668038406e-05
0.0	0.46114643920607146	0.00012716219557251738
0.0	0.4623066948448966	0.00012336780044213598
0.0	0.46341509244716617	0.0001365129538306134
0.0	0.4638419042764651	0.00011769140135158608
0.0	0.46403975284140336	0.00010999690617728216
0.0	0.46449778716285534	0.00011283675993680423
0.0	0.46451490882065066	0.00012660529166251932
0.0	0.4664893299906072	0.00011962248974160643
0.0	0.46713048846399857	0.0001068060355020726
0.0	0.46746183327532187	0.00010290370702781661
0.0	0.4696434892157036	0.00011937632010686861
0.0	0.47218910095325467	0.0001015606540676026
0.0	0.472396573186311	0.0001213990723531514
0.0	0.47288144030942664	0.00011787815099142825
0.0	0.4735857282178134	0.00014473040255978935
0.0	0.4736269862981708	0.00012531832199412412
0.0	0.4740466653121843	0.0001094928658098968
0.0	0.47520246772550956	0.00012078140885151254
0.0	0.4756542849238295	0.0001244081441291524
0.0	0.47600448737868656	0.00011811559796819256
0.0	0.47659094421639814	0.00012347569884510652
0.0	0.4767409806927652	0.0001277682824046032
0.0	0.47706946841098125	0.00012127255454278458
0.0	0.47715376246635355	0.00012715516091020936
0.0	0.47767866664079806	0.00012490774750258896
0.0	0.47939660330426037	0.00011436994481259397
0.0	0.4799638115485924	0.0001082068793672075
0.0	0.4811400105649897	0.00011117102560555068
0.0	0.48174278202935716	0.00012042906829368904
0.0	0.4817922148282317	0.00011857113937066799
0.0	0.4818419553418164	0.0001145756408522709
0.0	0.4820779852331643	0.00010324789501548074
0.0	0.48219748009064184	0.00012189025249356954
0.0	0.4834217180976263	0.0001056471933622323
0.0	0.4834245252234079	0.00011246254163894352
0.0	0.48492689726007043	0.00013237772274936913
0.0	0.4857034252461131	9.796542587818336e-05
0.0	0.4860888269135369	0.00012011237239983397
0.0	0.48617641658994326	0.00012234475080532214
0.0	0.48649210767898354	0.00011784046066534507
0.0	0.48699409326452603	0.0001138582935980609
0.0	0.48740569918153515	0.00013387425823152395
0.0	0.48786668636446473	0.00012138454275449275
0.0	0.4883422426985611	0.00011706388990911682
0.0	0.48908529569659254	0.00012520665424263632
0.0	0.4905229530340728	0.0001409881383344122
0.0	0.49059598234221885	0.000128106837144468
0.0	0.49076835572022015	0.00011586200773629518
0.0	0.49104610994957004	0.00012540046988714562
0.0	0.491051535149591	0.00013727885635058545
0.0	0.49197747392522595	0.00010990942284777907
0.0	0.49209791279522996	0.0001060136216584718
0.0	0.49212186207535175	0.00011836324974813788
0.0	0.4938478236334044	0.00010572328910920884
0.0	0.49398910347989355	0.0001351369743895845
0.0	0.49471772905078915	0.00011978339748695393
0.0	0.49553771182306905	0.00012830578646391168
0.0	0.495978945770136	0.00010435040125654085
0.0	0.4970379371721406	0.00012324996643724956
0.0	0.49780669827092605	0.00013060924600712386
0.0	0.4978312790555838	0.00011729413782293298
0.0	0.4978733508708413	0.00010635297553806465
0.0	0.4987387530505032	0.00011573118045944375
0.0	0.49895760634648295	0.00010073358401982827
0.0	0.4996583528419749	0.00012206082679502839
0.0	0.4996702459317636	0.00012638324979466468
0.0	0.49968541771934655	0.00012493072145794513
0.0	0.5005256397525388	0.00011218587124122559
0.0	0.5008906337055197	0.00014055141150569523
0.0	0.5013474663797035	0.00010187131120625377
0.0	0.5015136213953335	0.00010898927430350406
0.0	0.5020753532545585	0.00013534822400528915
0.0	0.5027390559000476	0.00011856355083311482
0.0	0.5037155640967432	0.00011622467427699454
0.0	0.5059984740483845	0.00014374684387317757
0.0	0.5068446298400787	0.000128880634403537
0.0	0.5069764543812094	0.00012194509679376971
0.0	0.508167649256404	0.0001368331932865308
0.0	0.5094673753808979	0.00010623717599246444
0.0	0.5099793036642553	0.00010916343756861082
0.0	0.5103674002827979	0.0001151952966699768
0.0	0.5116742699041731	0.00012390470073844666
0.0	0.5127185300599171	0.0001262343737277294
0.0	0.5128280899080221	0.00013605694575175272
0.0	0.5134801470941892	0.00011829430137585224
0.0	0.5139204812906298	0.00011553867253010831
0.0	0.5150940470913494	0.00012675741964733082
0.0	0.5153648358859197	0.00010167262057035247
0.0	0.516703779445448	0.00010255549918614534
0.0	0.5169370453522886	0.00012706657537627072
0.0	0.5171602329949709	0.00012466468910026158
0.0	0.5172087056829721	0.00013600551236426118
0.0	0.5172668510847034	0.00011796755751160424
0.0	0.5177229529102623	0.00014129905236290842
0.0	0.517896207174371	0.00011802709041245019
0.0	0.5179513081959783	0.00013391672651657288
0.0	0.5201726700427118	0.00013966481198108356
0.0	0.5203553370936345	0.00013469637392391309
0.0	0.5206071888273864	0.0001293719024926655
0.0	0.5218287995815986	0.00011581607599798762
0.0	0.5220867439193558	0.0001151552397238266
0.0	0.5236793179010947	0.00011717830427872636
0.0	0.5237617011644424	0.00013597946267032872
0.0	0.5242758114270076	0.00011908277533815408
0.0	0.5243867350891039	0.00012757456094201206
0.0	0.524539986313661	0.00012339117603211064
0.0	0.524666835463689	0.00011339045617048474
0.0	0.5247128136837707	0.00011559277838636522
0.0	0.5249333022314494	0.0001363629822061828
0.0	0.5256145726694537	0.00013905265234290468
0.0	0.5258915504638736	0.00011205376358305656
0.0	0.5260761797178456	0.00012240840242865847
0.0	0.5261832325141604	0.00014132329501882355
0.0	0.5274216956768081	0.00011708974358714598
0.0	0.527423765020732	0.00011842156906584376
0.0	0.5284025824683163	0.0001571127978364825
0.0	0.5284243142591786	0.0001396656352463897
0.0	0.5291747214907588	0.00012255529184970895
0.0	0.5297922473518036	0.00014500169786354133
0.0	0.5299300485105338	0.00012527757035167512
0.0	0.5300452158499155	0.00013844866376204552
0.0	0.5305402567179842	0.00010632583958494948
0.0	0.5305535059821619	0.00010621254892464415
0.0	0.5306725645466286	0.0001190540182102261
0.0	0.5308101159825954	0.00013201145977056135
0.0	0.5310951234165734	0.00012087487949349211
0.0	0.5313059324411193	0.00013714226634781935
0.0	0.5320587728683106	0.00013055271628094168
0.0	0.5320936917907126	0.00012683859903495485
0.0	0.5333870726149202	0.00011483759088161593
0.0	0.5334012545505167	0.00013981364055575676
0.0	0.5340873165144251	0.00012314743671929155
0.0	0.5341566995641016	0.00013502496661582964
0.0	0.534962444259933	0.00014502162497829208
0.0	0.5375559888293002	0.0001365069767504715
0.0	0.538025612386667	0.0001443963547703869
0.0	0.5384301629591378	0.00011760905734379495
0.0	0.5389679700865179	0.00013609421095548186
0.0	0.5426625326203977	0.000127199749272424
0.0	0.5427470610663339	0.00013707029033139506
0.0	0.5430509372515437	0.00015537222393465037
0.0	0.5436735670077217	0.00012869286651124952
0.0	0.5438228676963134	0.0001358636418890021
0.0	0.5439045947707228	0.00011800496677800802
0.0	0.5457959289772978	0.00013892869384786978
0.0	0.5460128294204822	0.00011584356698221569
0.0	0.5469720310912914	0.00014948464842131522
0.0	0.547213529958031	0.00014651779030033855
0.0	0.5472342507073127	0.00015844471649667158
0.0	0.5494806677258456	0.00011648390968118702
0.0	0.5495495710905096	0.00014067435515479192
0.0	0.549626198047875	0.00013239408632910555
0.0	0.5498588265196114	0.00011914274418591538
0.0	0.5503781224855951	0.00012284964568450244
0.0	0.5504123334260886	0.0001256019113093453
0.0	0.5511851639357277	0.00013230553189335717
0.0	0.5526940493500508	0.00012391120635086826
0.0	0.5530388199836916	0.00013754858147189885
0.0	0.5532514912878708	0.00015305031786011248
0.0	0.5532683430238619	0.00012357618517158797
0.0	0.5534787450379761	0.00012200541364583863
0.0	0.5536295889313877	0.00014312563308274836
0.0	0.5545594768489103	0.00012548187903488624
0.0	0.5552657736609435	0.00012472000854000357
0.0	0.5553881075226476	0.00011461031351761796
0.0	0.5559721804535924	0.00013222778175148465
0.0	0.5576955499490378	0.00013889964182877792
0.0	0.5586110309239006	0.00013829778216949257
0.0	0.5598441075125142	0.0001385472964571086
0.0	0.5603881636775413	0.0001091112016092144
0.0	0.5609383866813292	0.00014865070960276238
0.0	0.5613475567084146	0.00013972941366233716
0.0	0.5630037056260789	0.00015053675613724494
0.0	0.5631835932040556	0.00011263504354423271
0.0	0.5641924314985697	0.00015017735963270394
0.0	0.5646443284635553	0.00013908469142355273
0.0	0.5647556173709186	0.00013442143125605853
0.0	0.5668209912030401	0.00014889039506962333
0.0	0.5670100251400675	0.00014471003190521815
0.0	0.5685393889580576	0.0001535136285071206
0.0	0.5687019640135862	0.00013002254289686663
0.0	0.5690287999041949	0.00013083214427752352
0.0	0.5692812270148786	0.00015695639849782518
0.0	0.5694219325349762	0.00012185197973311146
0.0	0.569991280820691	0.00011717359736749318
0.0	0.5709072398538292	0.00014986673705915066
0.0	0.5732890793224684	0.00016465084081463107
0.0	0.57410902758289	0.0001494337411212947
0.0	0.5747820518881459	0.00014385711126708623
0.0	0.5764277771907108	0.00014101544819945507
0.0	0.5765434318092045	0.00015085152806342718
0.0	0.5767116593980053	0.00014231100259279883
0.0	0.5767914665629152	0.00012782020007524178
0.0	0.5770397712674108	0.0001538724748533579
0.0	0.577417829293154	0.00015253046460470175
0.0	0.5785300319440535	0.000153943738622935
0.0	0.5786275328806721	0.00014392165397876394
0.0	0.5786967117986921	0.00013175564766024447
0.0	0.5798239705333404	0.00016456069726677604
0.0	0.5805022652132714	0.0001439435565764519
0.0	0.5813968759240651	0.00016146426448943358
0.0	0.5828724824278698	0.00012628636569305277
0.0	0.5829318417854162	0.0001594676358635419
0.0	0.5830989481536629	0.00014677105584158623
0.0	0.5834999440389211	0.0001313483243571194
0.0	0.5838228120733275	0.00011892013607884003
0.0	0.5840156030396814	0.00014544059874822642
0.0	0.5840253789265466	0.0001666480489474876
0.0	0.5847785843800304	0.00012755207866852538
0.0	0.5848068540424809	0.0001261966318742634
0.0	0.5851994483969584	0.00013993091255128933
0.0	0.5858976911665572	0.0001588945080376688
0.0	0.5859132700339081	0.00013919525557874876
0.0	0.5860839448321125	0.00013770990700239414
0.0	0.5863165399137145	0.00014206570493016053
0.0	0.5863901640185042	0.00015037862794254825
0.0	0.5866716398911118	0.00016315994922999077
0.0	0.5872668099755989	0.00015481765797315176
0.0	0.5875519137632649	0.00013430598017487208
0.0	0.5885735950787572	0.0001282034910459561
0.0	0.5888792606609482	0.0001225451794419336
0.0	0.5890938700081663	0.00016863602087605048
0.0	0.5894694088103543	0.00014916052314320127
0.0	0.5905887994070943	0.00015421877884768239
0.0	0.591097920746012	0.0001692077046522585
0.0	0.5916290458121457	0.0001583604376236656
0.0	0.5927760668238513	0.00015115329009915816
0.0	0.5930889031214867	0.00014099640022176732
0.0	0.5943383408384811	0.0001306988082830359
0.0	0.5951020521603857	0.00017199615006038114
0.0	0.5957512311747909	0.0001310092091899799
0.0	0.5959038024827515	0.00012013084907527847
0.0	0.5988346131956518	0.00014753032634800197
0.0	0.5990194497482135	0.00014470486043844638
0.0	0.5995421877502586	0.00018197411692370108
0.0	0.6000308918008607	0.0001319920272356009
0.0	0.6002276815227009	0.00014265703618040448
0.0	0.6012597595888395	0.0001637612483815355
0.0	0.6012963455258997	0.0001479490904612355
0.0	0.6019091402174047	0.00013870904849672583
0.0	0.6026206939681733	0.0001826765611988397
0.0	0.6027317304544372	0.00016815680916382354
0.0	0.6034594718799643	0.00013297789563826936
0.0	0.6037360890895791	0.00016553978203980222
0.0	0.6037362711001928	0.00012533255833890923
0.0	0.6041576258577029	0.00011151309058186173
0.0	0.6042306769321757	0.0001537689744918499
0.0	0.6059575075418755	0.0001769573543997957
0.0	0.6073696582878712	0.00015318546130461196
0.0	0.6074034193644374	0.0001547500322332238
0.0	0.6074304464910457	0.00016811378743585104
0.0	0.6077984185626858	0.0001482121426070712
0.0	0.6079636611488788	0.00015347941531508843
0.0	0.6081604135241568	0.00013339610033697197
0.0	0.6082230458669156	0.00018305431783810912
0.0	0.6083673176931943	0.0001557614447453974
0.0	0.6086053468977731	0.00013089247646597957
0.0	0.6092441592827508	0.0001401573033280806
0.0	0.6094143692083167	0.0001406467635016904
0.0	0.6096647329520887	0.00014887168701570506
0.0	0.6097433614555265	0.00012558915596225744
0.0	0.6099604804417887	0.00014010974404061075
0.0	0.6106481526328632	0.0001291235932627327
0.0	0.6111329291932169	0.00016541963936100593
0.0	0.6117852440996531	0.0001334457978544951
0.0	0.611934081086334	0.00013878085958970356
0.0	0.6124852664221179	0.00015238763681401973
0.0	0.6127234336721867	0.00012840717409008735
0.0	0.6128150360903447	0.0001295244966571394
0.0	0.6138061820219074	0.00015620440949428845
0.0	0.615043953052923	0.00011106308666011565
0.0	0.6154713683546629	0.00015112397202370217
0.0	0.6156942642818488	0.00015682510015925226
0.0	0.6162379512044328	0.000155552940023623
0.0	0.6164496107887318	0.00016088842826671594
0.0	0.6165093389598293	0.00015834954331919192
0.0	0.617170943383558	0.00013624157705408233
0.0	0.6179698456772451	0.00012391948140448602
0.0	0.6184337774637927	0.00014702136014590385
0.0	0.619066148274398	0.0001362772722658123
0.0	0.6192371872875311	0.00014118672051240588
0.0	0.6193474956817704	0.00014926942313329524
0.0	0.6196619343393215	0.00017220093974482003
0.0	0.6196989090417937	0.00014668577163912545
0.0	0.6205022542017319	0.000145564263984917
0.0	0.6211525462689642	0.00014097092672072213
0.0	0.622250093911352	0.00014244443510647085
0.0	0.6225378639307326	0.0001573121895379598
0.0	0.6232434859837167	0.00012243977824531624
0.0	0.6241380982216433	0.00015129034283429526
0.0	0.6243844590287377	0.00015794919117525513
0.0	0.624501828970154	0.0001395920207112323
0.0	0.6251800354580248	0.00017446557456806254
0.0	0.6251924227893052	0.00015041270905998127
0.0	0.6253032518756958	0.00016975427188377658
0.0	0.6253879910928235	0.00014346447974561606
0.0	0.6256550790151951	0.0001553923047841627
0.0	0.6258311599323504	0.00015587521619343138
0.0	0.6259054593645647	0.0001528780619419857
0.0	0.6259624464265396	0.0001540444658968263
0.0	0.626293359531239	0.00016659409100335538
0.0	0.6265056463215831	0.00015770620896200135
0.0	0.6266739217174625	0.00014170541232626138
0.0	0.6266932947019992	0.00017421021890437892
0.0	0.6267392753505827	0.00012405312252136754
0.0	0.6273327928200475	0.00017254735527479973
0.0	0.6275354925564076	0.00017028874244237653
0.0	0.6276577718639503	0.00012702917787113066
0.0	0.6279880197719019	0.0001729437586181265
0.0	0.6284332242747893	0.0001490736242144075
0.0	0.628608561084954	0.0001328555539180776
0.0	0.6288092933532682	0.0001554766995815241
0.0	0.6290608462731385	0.00014272704219974082
0.0	0.6293361060762158	0.00015230393279652208
0.0	0.6294034102355976	0.0001661124641923746
0.0	0.6299277547189104	0.00016363724221806243
0.0	0.6299616631530932	0.00012369492794586602
0.0	0.6302811560215503	0.00018081182473978364
0.0	0.6304945263753875	0.0001512248693490261
0.0	0.6317599542573096	0.00016668864449522814
0.0	0.6331240364263476	0.0001542257725485315
0.0	0.6331981205194145	0.00015373283083712814
0.0	0.6338270499561716	0.00018126772824147332
0.0	0.6341653598932679	0.00016666303923485077
0.0	0.6345581649257022	0.00014210414100756242
0.0	0.6346271641621578	0.0001671556483604843
0.0	0.6349651448612404	0.00016050288183175394
0.0	0.6352102170164153	0.0001426712647645372
0.0	0.6352336243852701	0.00016154256207319697
0.0	0.6357449260119952	0.00017230336400166568
0.0	0.6365173743957306	0.00018236658705611693
0.0	0.6365604694568576	0.0001515646019706793
0.0	0.6365945149541604	0.00017123868670648659
0.0	0.6374775590463105	0.00012565134943490807
0.0	0.639062460675986	0.0001463820479873226
0.0	0.6402659886984664	0.00013238053866283084
0.0	0.6407799564397926	0.00016494113884461925
0.0	0.6412498598567888	0.00016091009084741103
0.0	0.641664246346103	0.00015466812485844173
0.0	0.641736079932996	0.00016500176860364898
0.0	0.6418323001120461	0.0001563892451586374
0.0	0.6418384439111149	0.00013685400603261104
0.0	0.6433667200951639	0.00013774809602526284
0.0	0.643385278572797	0.00015462698810045226
0.0	0.6437989063250313	0.00015340234153108607
0.0	0.6440512540143817	0.0001551140875211848
0.0	0.6442993215180697	0.00013097292976203115
0.0	0.6446534145068014	0.00013022363296386644
0.0	0.6456416366496524	0.00015213225444480962
0.0	0.6459018197645576	0.00013086120448430676
0.0	0.6461717137783997	0.00017211154600873667
0.0	0.6464267416711267	0.000166507977072471
0.0	0.6465152856180246	0.00013119875632253063
0.0	0.6478550103697605	0.00017511111504675198
0.0	0.6482245810268046	0.00015966212042661064
0.0	0.6487743634618892	0.00016378170984771747
0.0	0.649251113783062	0.0001460578048751871
0.0	0.6504616273985643	0.00015885994215435629
0.0	0.6508661948879295	0.00015247815534519843
0.0	0.6509453243018042	0.000146754833905169
0.0	0.6516280298190225	0.00015838569688666224
0.0	0.6526154459827825	0.0001581878276904912
0.0	0.6527574656246535	0.00015288787440478953
0.0	0.6529167839549446	0.0001450772434119656
0.0	0.6534966167268261	0.0001604965561173234
0.0	0.6541640731805514	0.00015701335293087965
0.0	0.6543438140099802	0.00014817572804959596
0.0	0.6545757928951402	0.00015519505120659239
0.0	0.654842411242566	0.00016257481807162774
0.0	0.6549093865091632	0.000132238343848485
0.0	0.6551725999964902	0.0001666001157346938
0.0	0.6558480540588743	0.00014347615530443893
0.0	0.655900626381724	0.00016417895606380786
0.0	0.6574859982753227	0.000156017756481387
0.0	0.6582626258328877	0.0001650614026678825
0.0	0.6582974769635923	0.00015413967776341917
0.0	0.6587969499642176	0.00016013754205733028
0.0	0.6592029178867613	0.00017529424411081898
0.0	0.6592831891094825	0.00014232551322886926
0.0	0.6601815364648009	0.00016342534955682394
0.0	0.6607617249606009	0.0001696448404002808
0.0	0.6620562964245431	0.00015913676093914504
0.0	0.6625333623623297	0.00015120668210790578
0.0	0.6626619814071034	0.00015665028788011258
0.0	0.6632534599393798	0.00016469992442340689
0.0	0.6634157741351888	0.0001417592636412518
0.0	0.6640638727192664	0.0001563954007582648
0.0	0.6642011143686207	0.00015087399980749408
0.0	0.664271460180187	0.0001521310253801548
0.0	0.6647965866431172	0.00013847017373047095
0.0	0.6652682124255553	0.00015929050089595303
0.0	0.6653536886641997	0.00015279665728603546
0.0	0.6655072941393392	0.00015988871135384541
0.0	0.665674929070379	0.00014636746860216318
0.0	0.6658077105179345	0.00018054520796994202
0.0	0.6659672471072974	0.00016157548640845007
0.0	0.6660449630692538	0.0001402417239338049
0.0	0.6662904655865409	0.0001513651481333331
0.0	0.6667063200714497	0.00014828492727554852
0.0	0.6667814105452751	0.00016086568153959893
0.0	0.6672968744050134	0.00013503886796806898
0.0	0.6674763591973103	0.00015572279614822527
0.0	0.6677352102347389	0.00019778824609503192
0.0	0.6680617226143251	0.00016334851968044224
0.0	0.6681545255838295	0.00013262328468134936
0.0	0.6687997130845896	0.00018103347205744352
0.0	0.6695135084473142	0.0001597966153413044
0.0	0.6697768768655195	0.00015359964261902408
0.0	0.6703647114047856	0.00016986716815219573
0.0	0.6709340102491137	0.00015430126749384234
0.0	0.6721196465983765	0.00013938655414250645
0.0	0.6722071801995779	0.00014622718671136885
0.0	0.6724747077565131	0.00013418307348857545
0.0	0.6728762559670969	0.00015163735150734844
0.0	0.6733801794706136	0.00017411601400246402
0.0	0.6736581238298189	0.0001480867712174072
0.0	0.6737336977527355	0.00018045256406857307
0.0	0.6740060419569425	0.00016974190715192836
0.0	0.6741289384935981	0.0001866169919165376
0.0	0.6751442422452932	0.00016085458018404871
0.0	0.675764897317384	0.000134228315731407
0.0	0.6772430130493967	0.0001537244281232111
0.0	0.6779383925344741	0.00014540546365702527
0.0	0.6780625076343251	0.00015902097944556933
0.0	0.6781789748100707	0.00014779903033211594
0.0	0.6782137067543051	0.00016312817809686314
0.0	0.6787842932098659	0.00017182036450951157
0.0	0.6790120396977325	0.00016661195491458403
0.0	0.6797994479733339	0.0001417151282830874
0.0	0.6800560284709103	0.0001721480170422439
0.0	0.6805558268747778	0.00014832456936315824
0.0	0.6807252971622266	0.00014419378302222335
0.0	0.6814158874111158	0.0001523839865603607
0.0	0.6817825852553253	0.00016453511625849125
0.0	0.6822048947130336	0.0001874414625006361
0.0	0.6822781487400256	0.00016702428016581274
0.0	0.6839313270466145	0.00012812568329564162
0.0	0.6842140329370736	0.00015230304023151238
0.0	0.6851564680673521	0.00016072738228938696
0.0	0.6852298101041278	0.00013937709939811866
0.0	0.6853077046159882	0.00014691475454027653
0.0	0.685464946427295	0.00015295647800861686
0.0	0.6873148399854737	0.00020545514035293848
0.0	0.6873589621576532	0.00015142193241696628
0.0	0.6874348933987059	0.00014739039149980944
0.0	0.6881758979373938	0.00016768163668379993
0.0	0.6884690665067497	0.00018655967143042427
0.0	0.6890806978455699	0.00017753477382880122
0.0	0.6901066877975888	0.0001442120392757102
0.0	0.6914941206653645	0.0001419160173429417
0.0	0.6915880339828596	0.0001340764485848528
0.0	0.6925955126850429	0.0001621578187664187
0.0	0.6925959516593404	0.00015997047208709037
0.0	0.6926239772424989	0.00015069503121046968
0.0	0.692877064932786	0.000146212783615773
0.0	0.6941799222262306	0.00017850967394761582
0.0	0.6944481998036901	0.0001645072653611801
0.0	0.6946893293275304	0.00015692259867055956
0.0	0.6951314342411318	0.00015076020194498474
0.0	0.6961770256166735	0.00018373992895982317
0.0	0.6990517114452752	0.00012214714540837685
0.0	0.7011326470107838	0.00016672449784760346
0.0	0.7012507850042566	0.00014321441676093256
0.0	0.7023910122961257	0.00017882508135065383
0.0	0.7024378344003079	0.00018568768666304733
0.0	0.7038978497667796	0.0001547919829533245
0.0	0.7039498505013291	0.00017198925029215757
0.0	0.7072145995892085	0.0001944791210888422
0.0	0.7120988525252983	0.00013540179637804557
0.0	0.7123320693450399	0.00018099617653298831
0.0	0.7129445064339872	0.00014796419531498106
0.0	0.7132109051368142	0.00015415854535997815
0.0	0.7132560725285573	0.00012794708957048035
0.0	0.7134303785753878	0.00015891441864447788
0.0	0.7156050990702256	0.0001687248505645206
0.0	0.7158326416482044	0.00017828027372669513
0.0	0.7159883302056156	0.00020039093709271627
0.0	0.7179789237926416	0.00014572513306724733
0.0	0.7185766346647181	0.000179394314342671
0.0	0.7193446636150405	0.00014448728914848649
0.0	0.7196631725826617	0.00019446508137875
0.0	0.7214044187999702	0.00016265146192605064
0.0	0.7220704333018343	0.00016801135665068525
0.0	0.7236227242991793	0.00016974176754774983
0.0	0.7241137730531854	0.0001878575682530009
0.0	0.7253013930910144	0.0001328468274979049
0.0	0.726694342360932	0.00017134190199693449
0.0	0.7274335647366876	0.00017162688755046674
0.0	0.7290930901233107	0.00015714071593749386
0.0	0.7292250986195961	0.00015099973703468865
0.0	0.7302387565768107	0.00017364989350022206
0.0	0.7308569071351442	0.00018808874062779024
0.0	0.7317926582342	0.00013344558409988507
0.0	0.7321445072123491	0.00016235356771864833
0.0	0.7322856175791606	0.00014981235380203832
0.0	0.7337969851474011	0.00018745451907160098
0.0	0.7356775627701576	0.00020644696936248294
0.0	0.7357564137129664	0.00019655830585961194
0.0	0.7359602285332173	0.0001652660160158091
0.0	0.7363187621876894	0.00020243634396708838
0.0	0.73796965538481	0.0001556531081895765
0.0	0.7381325711455976	0.0001621054569665012
0.0	0.7388118716557535	0.00016848726654290067
0.0	0.7396558631751418	0.00014510386634775777
0.0	0.7397678158843032	0.00017685163732361937
0.0	0.7399358939267942	0.0002236956106381882
0.0	0.741677283301832	0.00017463412068268673
0.0	0.741787036006693	0.00017377043376977657
0.0	0.7433955248886799	0.00015599823960110804
0.0	0.7440692636052064	0.00018271738778168726
0.0	0.7445126869869914	0.00016235602415249066
0.0	0.744665986508511	0.0001789491467230815
0.0	0.7447793147565727	0.000163170585760881
0.0	0.744806175550874	0.0001783893988155698
0.0	0.7454788783882641	0.00019457679061521478
0.0	0.7458107341184874	0.00018217106948530503
0.0	0.747061699173797	0.00016974555294479415
0.0	0.7520158077651062	0.00015375969035648815
0.0	0.7528304945119074	0.0001495977640774579
0.0	0.7539794230964751	0.00017544440692414225
0.0	0.7544150456371201	0.0001637385063298163
0.0	0.7551301798003799	0.00019217002586534713
0.0	0.7551802795184289	0.00021609788267253725
0.0	0.7583789607936389	0.00019624885593234998
0.0	0.7592211254516817	0.00017363112192750926
0.0	0.7595911579120858	0.0001802937543633021
0.0	0.7600690097916855	0.0001821396912244942
0.0	0.7619834645988056	0.00018427720991334205
0.0	0.7631965325683702	0.00019979278097298419
0.0	0.7638588375943229	0.00017064046463240545
0.0	0.7643079627467857	0.00018969467289709982
0.0	0.7646253290970864	0.0001830335796928898
0.0	0.7651965794542869	0.0001620265992090165
0.0	0.7654807566103707	0.0001463157433025448
0.0	0.765922146173511	0.00016592457044047341
0.0	0.7713674342630581	0.00016853588572885448
0.0	0.7716100645634277	0.00016222709059300993
0.0	0.7721103361216229	0.0001916191260715491
0.0	0.7726908353795321	0.0002091279874288839
0.0	0.7746118042170219	0.00017686757465547746
0.0	0.7773041887333924	0.0002185316286014668
0.0	0.7777942400259775	0.0001875353072585145
0.0	0.7790603395419089	0.00021837503174529336
0.0	0.7793247998398681	0.00017036623504863336
0.0	0.7796349784157713	0.00018568941545067465
0.0	0.7807253522316188	0.00015902192540632548
0.0	0.784720426646726	0.00022428313347743018
0.0	0.7864997645313238	0.0001624754933887952
0.0	0.7909261405594412	0.0001960092460971806
0.0	0.7912156100069168	0.00017124969131987442
0.0	0.7927306302244989	0.0001493920739348086
0.0	0.797714213109028	0.00017933507093063339
0.0	0.7979479503521628	0.00019503500220040469
0.0	0.7983586245014977	0.00016989217414678566
0.0	0.8003986211177825	0.00018825669558817046
0.0	0.8016438170425287	0.00018033398593308018
0.0	0.801715576396907	0.0002075243839122471
0.0	0.8023729650640625	0.00020461001025769455
0.0	0.8033182065176432	0.000183436328702068
0.0	0.8044494512772391	0.00018426913976178738
0.0	0.8052925388830603	0.00017574998030183924
0.0	0.805832237289092	0.00017195906216172708
0.0	0.8066150552992728	0.00019404570124892408
0.0	0.8077476927900951	0.00023181916680270693
0.0	0.8110737381642754	0.00015383384621993684
0.0	0.811810420004238	0.00016634374218875176
0.0	0.8119508338088186	0.00019658256539745837
0.0	0.8135669555414675	0.00016616912030254695
0.0	0.8168351690143654	0.0002015471613090781
0.0	0.8173492928614916	0.00020618751231611372
0.0	0.8212813883881762	0.0001694467943291869
0.0	0.8222490904948547	0.0002111949364685032
0.0	0.8252443867670062	0.00020399915857031571
0.0	0.8254572531570259	0.00017014931693104453
0.0	0.8261561807115091	0.00017095421977131916
0.0	0.8268198274201723	0.00020026197058779175
0.0	0.8269802433532378	0.00017128151934182962
0.0	0.8285130702051073	0.0001914201427505637
0.0	0.8293289453205864	0.0001865249392866239
0.0	0.8297811781090558	0.00019278661240505052
0.0	0.8303843368682732	0.0001965974239503186
0.0	0.830978992965131	0.00020345552639040596
0.0	0.8316970313230516	0.00020057854851988346
0.0	0.8326176091748703	0.0001476173643817104
0.0	0.8331136374036252	0.00019142389815562198
0.0	0.8377764803911083	0.000169704069677463
0.0	0.838725580793017	0.00021321234115022044
0.0	0.839366060926203	0.00017487724640687452
0.0	0.8423443513392594	0.00017367567872411349
0.0	0.8442532542505261	0.00017854921075567868
0.0	0.8470150482453913	0.00021179229987470927
0.0	0.8487683182249741	0.0001839833183379612
0.0	0.8499530098528607	0.0002495055990431626
0.0	0.8504812039576307	0.00025297491487644277
0.0	0.8513287626921393	0.0001884534186441405
0.0	0.8513882807731967	0.00020333712848391347
0.0	0.8517068953211835	0.00020200245700547587
0.0	0.8537412104313215	0.00018759157731500006
0.0	0.8562334500593908	0.0001620150264551159
0.0	0.8569570976766138	0.00021134072744714022
0.0	0.8589867671691931	0.00020517263159881643
0.0	0.8611072959074862	0.00019700544040286594
0.0	0.8612312550634247	0.0001983244728798495
0.0	0.8624842374220647	0.00018989611947634687
0.0	0.8640296636681202	0.00021801021691295194
0.0	0.865260037251725	0.00021259637072419996
0.0	0.8659261979382633	0.00019741122737205089
0.0	0.8677576811618952	0.0001832369587881428
0.0	0.867765701939502	0.00020414601837175954
0.0	0.8677838728443334	0.00019752580697858993
0.0	0.8680235172516488	0.00017062082134502153
0.0	0.8705844870046451	0.00021019464127290782
0.0	0.8710710043384401	0.00017670213825909833
0.0	0.8734942431919825	0.00019343839336507455
0.0	0.8739921873380794	0.00019499890291840619
0.0	0.8741129445076816	0.00021806463700390036
0.0	0.8744267507790751	0.0002258212950320308
0.0	0.8749903531613101	0.00021583323967239873
0.0	0.8752154093871487	0.0001864821037655027
0.0	0.8755884902451514	0.00019044681389192435
0.0	0.8757282224328538	0.00017386468527960555
0.0	0.8760464832726462	0.0002161253997268012
0.0	0.8771255148413255	0.00017358152784479675
0.0	0.87743662143443	0.000192860052451293
0.0	0.877568030400636	0.00018541426859678084
0.0	0.8798029238849534	0.00020963397689046517
0.0	0.8831368611787109	0.00024354637302857093
0.0	0.8834271086895084	0.00017592405617289833
0.0	0.8849195897806384	0.00017880338717987188
0.0	0.885236350003785	0.0002234170601410598
0.0	0.8883307832041571	0.0002058572026255766
0.0	0.8890704441591388	0.00019080792136803097
0.0	0.8893822075570651	0.00018420422696736468
0.0	0.8912290219657493	0.00020377111404902654
0.0	0.8914872073123771	0.0001917414173226947
0.0	0.8924519103408264	0.00019687451198777532
0.0	0.8927597868004395	0.00022065149815580435
0.0	0.8948459067341161	0.00022053379343957424
0.0	0.8950878245944228	0.0001774965249778613
0.0	0.8984718088729386	0.00022440446897474312
0.0	0.9008528332327055	0.0002239663011244643
0.0	0.9012567533768507	0.0002315484224939244
0.0	0.9015509670484849	0.00022475188620926347
0.0	0.9026822522963456	0.00016802496140154766
0.0	0.9032059197112821	0.0001940770544712906
0.0	0.905563453887815	0.0002504545226046862
0.0	0.9062429460728929	0.00021998496214284608
0.0	0.9084029557966369	0.0001793585039650082
0.0	0.9106682936597342	0.0002611773398986198
0.0	0.9165427890334594	0.00018188299183000944
0.0	0.9180264135465606	0.00020500449692783932
0.0	0.9210430201211306	0.00020224061811786688
0.0	0.9210430201211306	0.00022977603896288487
0.0	0.9230651293438067	0.00019347069635334104
0.0	0.9238933987684347	0.0002333540961176521
0.0	0.9245220575130414	0.00023025402803555708
0.0	0.9246002277456358	0.00023112514448788573
0.0	0.9247417654407046	0.0002144704587579378
0.0	0.9250868565475316	0.0002086037434824127
0.0	0.925626849791715	0.00023370006064578341
0.0	0.927707509649294	0.0002306820453497771
0.0	0.9337984119081306	0.00023103005292383493
0.0	0.933961975879596	0.00023927548749878304
0.0	0.934360036556348	0.0002132654265555187
0.0	0.9352821457490688	0.00021489814682622068
0.0	0.939784955567921	0.0002358653663892937
0.0	0.9422649125450826	0.00018481821384975212
0.0	0.9427050003394988	0.0002395294911546424
0.0	0.9436127140672645	0.00023712236600905183
0.0	0.9441319313349531	0.00022107177893652052
0.0	0.9445946293846899	0.00021168516132642819
0.0	0.9453856326443719	0.00021703258323009498
0.0	0.9498288034259653	0.00021107776252996167
0.0	0.9498288034259653	0.00021701539276245652
0.0	0.9501736751363647	0.00022013192776208302
0.0	0.9504243214145556	0.0002533678889481819
0.0	0.9510324832640906	0.00023333661904547916
0.0	0.9597981061635557	0.00024374271594463555
0.0	0.9617135779732242	0.00022667087789933794
0.0	0.9650157649042082	0.00021799393825014792
0.0	0.973964131313636	0.00024404990103070036
0.0	0.9822468271804977	0.00018710146034428814
0.0	0.9823489803777716	0.0002383152334527939
0.0	0.9938958368527154	0.00022414559853144332
0.0	0.9974057456861134	0.00023925412818613371
0.0	0.9995232126842157	0.00024973502284118674
0.0	1.0076000350465149	0.00021665832902566077
0.0	1.0095450868934914	0.00022188580287425865
0.0	1.0325284235743846	0.00021409890000697218
0.0	1.0568397422914155	0.0002426653766390894
0.0	1.0669876653158363	0.00022438196056153258
0.0	1.1265311675891903	0.0003079698554363778
1.0	0.011351101311472656	2.32845206545943e-06
1.0	0.011351101311472656	2.49830579156365e-06
1.0	0.011351101311472656	2.518301277521005e-06
1.0	0.011351101311472656	2.6353147036099646e-06
1.0	0.011351101311472656	2.652925082162395e-06
1.0	0.011351101311472656	2.764824966767886e-06
1.0	0.011351101311472656	2.7737843690495654e-06
1.0	0.011351101311472656	2.780841374777762e-06
1.0	0.011351101311472656	2.792055328400813e-06
1.0	0.011351101311472656	2.827333686136347e-06
1.0	0.011351101311472656	2.9204753261676853e-06
1.0	0.011351101311472656	2.971927074210422e-06
1.0	0.011351101311472656	2.9940802431551924e-06
1.0	0.011351101311472656	2.9988153325814887e-06
1.0	0.011351101311472656	3.0186616206587842e-06
1.0	0.011351101311472656	3.0235812730982133e-06
1.0	0.011351101311472656	3.024749322342231e-06
1.0	0.011351101311472656	3.0499115368961796e-06
1.0	0.011351101311472656	3.0744104478597592e-06
1.0	0.011351101311472656	3.0993919040471516e-06
1.0	0.011351101311472656	3.1621247546245665e-06
1.0	0.011351101311472656	3.186828250351604e-06
1.0	0.011351101311472656	3.2007273479633605e-06
1.0	0.011351101311472656	3.256382265226071e-06
1.0	0.011351101311472656	3.2964914349441827e-06
1.0	0.011351101311472656	3.300985599992981e-06
1.0	0.011351101311472656	3.3607322134347394e-06
1.0	0.011351101311472656	3.360794555913836e-06
1.0	0.011351101311472656	3.3973098492295295e-06
1.0	0.011351101311472656	3.4751011446160906e-06
1.0	0.011351101311472656	3.525693348224984e-06
1.0	0.05035629169177258	1.4509968301881256e-05
1.0	0.09867268865892909	2.8184995217341883e-05
1.0	0.10410235231318749	2.8866018403427295e-05
1.0	0.11546626573197782	2.8380201146075608e-05
1.0	0.1285588949881753	3.668391290931633e-05
1.0	0.12891230863082132	3.411826122112317e-05
1.0	0.13135307364211418	3.793764507395867e-05
1.0	0.14474663626089107	4.1904943490720586e-05
1.0	0.15210393402919864	4.410715355454388e-05
1.0	0.1551613302259327	4.665458992029967e-05
1.0	0.15586867805754623	4.46923301636348e-05
1.0	0.16217502394507927	4.989965084691895e-05
1.0	0.17053721204621763	4.8276737453325256e-05
1.0	0.17605521826462356	5.034910925730314e-05
1.0	0.1764208603822277	5.2864106315804326e-05
1.0	0.1804122095100985	5.0519676987981274e-05
1.0	0.18343932242687572	5.3985715275747986e-05
1.0	0.1917826165731238	5.592108028270907e-05
1.0	0.20548807983084372	5.753761459406106e-05
1.0	0.2058921318187777	5.9445501872295815e-05
1.0	0.20589356740359083	6.239814677036692e-05
1.0	0.2082270799010697	6.071393190132819e-05
1.0	0.21084780363737216	6.015684915243456e-05
1.0	0.2109684100849062	6.287456224768018e-05
1.0	0.21440452730210513	6.594814735448673e-05
1.0	0.2145047989219656	6.177227406114775e-05
1.0	0.2209571300075578	5.9831423613459696e-05
1.0	0.2248738627188634	7.057913671216819e-05
1.0	0.22525278773773427	6.394359016006976e-05
1.0	0.22525948049219513	6.377675940331098e-05
1.0	0.22615245771074627	6.0482268168528875e-05
1.0	0.23067301093523357	6.317343612220164e-05
1.0	0.2370827502191848	7.155726071671321e-05
1.0	0.23910073720901354	7.194945876260386e-05
1.0	0.23927006653671556	6.51528501153283e-05
1.0	0.24684585797178576	5.8184327666103496e-05
1.0	0.2542149654028557	7.458132895437623e-05
1.0	0.2543778179956883	6.908939716634284e-05
1.0	0.2554093969371991	6.282524101731393e-05
1.0	0.2560804218953643	6.920964859260334e-05
1.0	0.259428777567214	7.186486198896218e-05
1.0	0.26066274471835676	7.23808060876617e-05
1.0	0.2650570404635735	7.880260080929238e-05
1.0	0.26767529006472657	7.750737103776383e-05
1.0	0.26776007371359983	7.3507674010605e-05
1.0	0.26911098297963193	7.913084626530903e-05
1.0	0.27056911794484295	7.786846923597624e-05
1.0	0.2706772378416457	7.755768291753893e-05
1.0	0.2725000185119866	7.524335802992557e-05
1.0	0.273062476943096	7.605815027535803e-05
1.0	0.2746749676423733	7.56264703789083e-05
1.0	0.27542124503399396	8.160288344883286e-05
1.0	0.2764278198966573	7.39383642534323e-05
1.0	0.28355246362448594	8.199268928504667e-05
1.0	0.28634903731159517	8.804073481459232e-05
1.0	0.28647947059321494	8.404867016301359e-05
1.0	0.28656832516398717	7.763948412711019e-05
1.0	0.2950998867036351	7.906069377270054e-05
1.0	0.2951077454961068	8.282815672166443e-05
1.0	0.29757994112229436	6.885536211054525e-05
1.0	0.2992059212467166	8.193827951352826e-05
1.0	0.2996997273874257	9.392188156845013e-05
1.0	0.30339948307972	7.937093067670848e-05
1.0	0.30375563872646527	8.948521395823632e-05
1.0	0.30419690309754926	8.344544539102979e-05
1.0	0.3061706222371251	8.493873404326362e-05
1.0	0.3066798421101721	8.108645349724517e-05
1.0	0.30851746118234924	7.91058929274048e-05
1.0	0.30880877606764745	8.907790115312865e-05
1.0	0.3094870821112574	9.056363537245192e-05
1.0	0.3167004835689542	8.468858102816761e-05
1.0	0.31681971052127095	7.805959940691232e-05
1.0	0.31818688241873766	9.094458513311361e-05
1.0	0.3187147602341265	8.039833654230899e-05
1.0	0.32099347696560554	8.733786027738907e-05
1.0	0.321623809648538	7.720446115992359e-05
1.0	0.3220553329556992	8.357658041626094e-05
1.0	0.32451298517660676	9.035078471364073e-05
1.0	0.32541328228237976	8.112838006140185e-05
1.0	0.3259358327073309	9.003707456855973e-05
1.0	0.32632188978984333	7.76300072263524e-05
1.0	0.32888551366635677	8.452150084210065e-05
1.0	0.33083926636731453	9.627621479879665e-05
1.0	0.33130880621759073	9.099998189254473e-05
1.0	0.3333129445357946	9.797931179647215e-05
1.0	0.33334170215297787	8.783424814361785e-05
1.0	0.3338901618678988	9.172218337152216e-05
1.0	0.3347824033715664	9.503613109112322e-05
1.0	0.335582512011124	9.071501635593924e-05
1.0	0.33572446514258625	9.546540777935161e-05
1.0	0.3364020610626622	8.660900984003217e-05
1.0	0.3406795173706354	8.993291077765877e-05
1.0	0.3406795173706354	9.156563230846312e-05
1.0	0.34187607998085967	9.564894226925984e-05
1.0	0.34192881199383307	9.078929508314966e-05
1.0	0.3427504858882047	8.590986022083594e-05
1.0	0.3456349515762439	9.17617550792729e-05
1.0	0.34650282340779803	0.00010346813251523253
1.0	0.347368693457762	9.394928488551498e-05
1.0	0.3475083736081993	9.790463968956349e-05
1.0	0.35331354525178615	8.885448833224886e-05
1.0	0.3541581028451699	9.189962058642758e-05
1.0	0.3585214094827312	9.341803456686344e-05
1.0	0.35961105418748207	0.0001059689990269196
1.0	0.36009469395052124	0.00010506814464603571
1.0	0.3618589537886612	0.00010125080374123246
1.0	0.36279586506577044	0.00010187501806653677
1.0	0.3638389651304405	7.74288375065373e-05
1.0	0.36624368389741824	0.00010224534086306388
1.0	0.3680555065238637	8.786627408185972e-05
1.0	0.36853640231403406	9.237841834927717e-05
1.0	0.3697179341724807	9.381064789326065e-05
1.0	0.3700631481251823	0.0001092850497666829
1.0	0.3704449538214854	0.00010421537526635951
1.0	0.37114264186043666	9.076040879654388e-05
1.0	0.3718546069985119	9.409588916606367e-05
1.0	0.3724461974628287	9.723135449993514e-05
1.0	0.3745883069559419	0.00010035375654023993
1.0	0.3761045688690814	0.00011210200271932557
1.0	0.38098775173878086	9.638431409167635e-05
1.0	0.3812447426783326	0.00011131186384256545
1.0	0.3816732006259217	0.00010531252760029564
1.0	0.38227589089323477	0.00010527775999050426
1.0	0.382953925483929	9.063590684012544e-05
1.0	0.3830256757373197	0.0001045764638259421
1.0	0.3833615050128564	0.00010333847236386732
1.0	0.3846054959542409	0.00010302924622374732
1.0	0.38478455813833745	9.59344573415269e-05
1.0	0.38600707886441676	0.000100749027935979
1.0	0.38693974234763595	0.00010405851939401567
1.0	0.3874431335720885	9.657270978807808e-05
1.0	0.3878001309479434	0.00010780510970425295
1.0	0.3879034408702195	0.0001183071015118626
1.0	0.3882863585844729	8.882184231916976e-05
1.0	0.3895749377915142	9.171937702055983e-05
1.0	0.3913987360397809	0.00011024712828485875
1.0	0.39282506572854897	0.0001229072017377697
1.0	0.3928734038281	9.754285427087925e-05
1.0	0.3930110675951826	0.00010929106085197765
1.0	0.39368329015247405	0.00010183701508397028
1.0	0.394145045492707	0.00010445553475524863
1.0	0.3951784902761153	9.326236701802898e-05
1.0	0.3953785008015524	9.984878717864055e-05
1.0	0.3960877147889014	9.242235248686645e-05
1.0	0.3978942762980754	0.00010180846257484659
1.0	0.3991857237903395	0.00010518707123866657
1.0	0.4006771223572088	9.529068933139437e-05
1.0	0.40599198959544763	0.00010178367246363347
1.0	0.40842282944830116	0.00011254004118702516
1.0	0.40888868111284377	0.00011378130375312599
1.0	0.409936152012603	0.0001109867391045777
1.0	0.4108980274258922	9.223232493929198e-05
1.0	0.4111560652282178	0.00011953775374592837
1.0	0.41117448893591446	9.614772276670906e-05
1.0	0.4129001784848203	0.0001096454171156131
1.0	0.41359041026880233	0.00010654514700344526
1.0	0.414322674254567	0.00012119978418047665
1.0	0.4144146954630007	0.0001138824052704172
1.0	0.41476194243221076	0.00010940454378705739
1.0	0.4151840173897631	0.0001160558755795981
1.0	0.41617846702481603	0.00011302837385956558
1.0	0.416508510281159	9.737476770415501e-05
1.0	0.4178854311111794	0.00010733872795587164
1.0	0.41933227194632255	9.008194091076672e-05
1.0	0.420821344871533	0.00012381088160508074
1.0	0.4214228838954882	0.00011890299722193421
1.0	0.4217144327545296	0.00010189597764061758
1.0	0.4226227650694791	0.00011060226034766894
1.0	0.42290763749554827	9.687041222895434e-05
1.0	0.4232814483303857	0.00010993011567003267
1.0	0.4236717452492721	0.00012715451712710585
1.0	0.4247942176816934	0.00012282070673646738
1.0	0.4249241977361736	0.00011374020746443421
1.0	0.42581230006295656	0.00011628762273876456
1.0	0.4263645577443985	0.00012015229656568291
1.0	0.4277358815923057	0.00011611682940710132
1.0	0.42995658454472263	0.00011498536991576123
1.0	0.43002461841633915	0.00012734654549901084
1.0	0.4303322836507084	0.00011757401624434343
1.0	0.43116955092499665	0.00011648840057557138
1.0	0.4315755633256226	0.00010252380138759197
1.0	0.43268658628158857	0.00012481139259441074
1.0	0.4331625883088965	0.00013145402843708654
1.0	0.43491848300048264	0.00011856282592555364
1.0	0.43638346694065266	0.00011285567610818581
1.0	0.4383165856667822	0.00011152072062061155
1.0	0.4389287853670505	0.00013089571769940453
1.0	0.44025919664226304	0.00011238993974635202
1.0	0.440650529952846	0.00012097339532627297
1.0	0.4423189172648493	0.00011181421024853436
1.0	0.4437444616213199	0.00012903342662571788
1.0	0.44415061779920906	0.00011374103005681173
1.0	0.4447285859280936	0.0001207247717954289
1.0	0.4453246944861269	0.0001042044311971196
1.0	0.4468075989188069	0.00012254179379117574
1.0	0.447209258473878	0.00010863444815338218
1.0	0.45045601237101685	0.0001225424463959847
1.0	0.45065745944807983	0.00010116300022133606
1.0	0.4518085196332756	0.0001248715971581739
1.0	0.4535392020070517	0.00011044478846446565
1.0	0.45487732316329554	0.00011579695603586427
1.0	0.45599473123548223	0.0001389863688415016
1.0	0.4573124891934249	0.00011280116871983101
1.0	0.45753465689910655	0.0001076766241279099
1.0	0.4576294545166496	0.00012571031963511621
1.0	0.45799057594794196	0.00011061154553726645
1.0	0.45833066522988586	9.496479353002678e-05
1.0	0.460020907775168	0.00013439410784918886
1.0	0.46041401560047385	0.00012378850730971366
1.0	0.46084944034047703	0.00012551528151834548
1.0	0.4625347645793693	0.00011370922862888197
1.0	0.4629052655139062	0.00014127937090521348
1.0	0.463183611965238	0.0001232822402342202
1.0	0.46328836809975543	0.0001303337814902413
1.0	0.4633301374528989	0.00010868008445176116
1.0	0.46400189969645733	0.000135057152732272
1.0	0.4645292662136158	0.00011822311974878254
1.0	0.46488118459866623	0.00012055553014002234
1.0	0.4650616403691832	0.00011716017464432661
1.0	0.4658490396527464	0.000130439709023822
1.0	0.46603212931704807	0.00010567823200710533
1.0	0.4663023114398163	0.00011788190978309538
1.0	0.4676485131267514	0.00011300599260262877
1.0	0.4677776471527271	0.00010808508202907564
1.0	0.4678396869093781	0.00011154524989112807
1.0	0.4689114850696935	0.00010471856874012472
1.0	0.4697273994299384	0.00010876912813948606
1.0	0.47196622478034567	0.0001216484811489875
1.0	0.4723699952806495	0.00011338881843202225
1.0	0.47341720624842887	0.00012741777488073375
1.0	0.4739605594702781	0.00011247163226950704
1.0	0.4768311645562598	0.00010734705011136433
1.0	0.4769856323917184	0.00014868792448323294
1.0	0.4772786844211474	0.00012743922983188364
1.0	0.4781267420996623	0.00012448617946861105
1.0	0.4785721754774528	0.00010304496507536244
1.0	0.4792700587516678	0.00012647744331015286
1.0	0.48004023290192677	0.00010797993851787532
1.0	0.4808062540487419	0.00012107078906168575
1.0	0.4815356934512796	9.672094213291205e-05
1.0	0.48298120650436926	0.00012085976350401915
1.0	0.48344539178248835	0.00011382665587567807
1.0	0.4834614060782765	0.00012501923735649606
1.0	0.4850171777754283	0.0001437440005000626
1.0	0.48571742134299045	0.00012079185753359168
1.0	0.4859327788715938	0.00010784251924067842
1.0	0.4860075280459262	0.000148430112976505
1.0	0.48917474186335685	0.0001070204021500627
1.0	0.4893744853049193	0.00012157924815065558
1.0	0.4897050280745333	0.00013867124482541042
1.0	0.49128020915298676	0.00012909349507178727
1.0	0.49185007202040776	0.00011048995565769357
1.0	0.493187866695126	0.00011584176116192053
1.0	0.497163234138091	0.000120937442958087
1.0	0.4972265840095915	0.00013724000206483266
1.0	0.4982569768458036	0.00010762333152608117
1.0	0.5002631729157324	0.00014209957863133257
1.0	0.5003723398352263	0.0001367747948423204
1.0	0.5012284501973506	0.00010988250444757054
1.0	0.5023984836698695	0.00013109946148604664
1.0	0.5036089372769458	0.00012523894175818536
1.0	0.5048832071934948	0.0001380162212145303
1.0	0.5057551312810551	0.0001364326425098483
1.0	0.5085082801602713	9.951458683712907e-05
1.0	0.5090911246417585	0.00014245421221376504
1.0	0.5094703449165771	0.00011188359789557724
1.0	0.5108096873935943	0.00012885748050280062
1.0	0.510868467290812	0.00013515162511717503
1.0	0.5118354257981965	0.00014790072863653695
1.0	0.5120158570347602	0.00010950020101021644
1.0	0.5132827475498848	0.00013029004954042206
1.0	0.5139734931449272	0.000118634914905919
1.0	0.5139911182300322	0.000126621703832688
1.0	0.5177410055924695	0.00013935576553430755
1.0	0.5188182644187367	0.00013638366842129868
1.0	0.5189660398936147	0.00012707247823740938
1.0	0.5198780897795734	0.00013438703415681054
1.0	0.5217577319837284	0.00014731550145139353
1.0	0.5229118909367882	0.00014224174620931586
1.0	0.5229288987391635	0.00011249665012805367
1.0	0.5236422679157907	0.0001321622572589485
1.0	0.523753875571396	0.00013904318129737692
1.0	0.525396517384211	0.0001683326655008349
1.0	0.5254464485482593	0.00013506696896422638
1.0	0.5256292668031368	0.00016386494683017934
1.0	0.5261478700417251	0.00011880787238559725
1.0	0.5267061609827007	0.00012040780756262318
1.0	0.5309363965076874	0.0001398125039171801
1.0	0.5321319520127157	0.00015331415190144473
1.0	0.5326122861932647	0.00012246066758235289
1.0	0.5351938615332396	0.00012672090071737303
1.0	0.5353140295543034	0.00013652649471522382
1.0	0.5373881059948526	0.00014746210610569094
1.0	0.5374837390365689	0.00012255757760825544
1.0	0.5378163360187269	0.0001302943428825618
1.0	0.5380759429142562	0.00014324500103718568
1.0	0.5403021383442691	0.00012538105555907601
1.0	0.5404012487732266	0.00011435547265223739
1.0	0.5431074909723935	0.00012988638747871465
1.0	0.543277017175906	0.00014094720427437735
1.0	0.5433074738778111	0.0001259747290227553
1.0	0.5452582179904046	0.0001730093709901857
1.0	0.5472947230986148	0.00015509242092617958
1.0	0.5474820611261577	0.00015092873637367806
1.0	0.5480604903943169	0.00014606089736942418
1.0	0.5488071928343589	0.0001230119002808389
1.0	0.5493176589246305	0.00012551889252524593
1.0	0.551217061839404	0.0001453122588621477
1.0	0.5513130957658066	0.00015858654825799107
1.0	0.5520702384580616	0.0001227761148040632
1.0	0.5571229566664682	0.0001420305624420131
1.0	0.5577750864297405	0.00016754946526654525
1.0	0.5578048456526417	0.00013111119286149538
1.0	0.5589123757698814	0.0001369701966661117
1.0	0.560671017301592	0.0001565739602835897
1.0	0.5612906753712378	0.00015310219757641618
1.0	0.5630303188060533	0.00016117060462881658
1.0	0.5631019774293284	0.0001568996190964794
1.0	0.5636692193815518	0.00014947255365872742
1.0	0.5647900331180796	0.0001485110900928168
1.0	0.5668446571603747	0.0001531231258947407
1.0	0.5668509907447344	0.00010696656159983827
1.0	0.5671199783936851	0.00012741650479565584
1.0	0.5690430127801246	0.00015551566680712832
1.0	0.5692271610577567	0.00013277981438905936
1.0	0.5693016112103427	0.00012602525992978442
1.0	0.5713012014627828	0.00012522815605826116
1.0	0.571315368164098	0.0001405345903419468
1.0	0.5717385958275822	0.00014058417259035184
1.0	0.5718244100895958	0.0001546386754031749
1.0	0.5732929305677136	0.00016147490391824624
1.0	0.5732935582536507	0.00011238009192908814
1.0	0.574071186768267	0.00016360610747363744
1.0	0.5745348745321027	0.00016270686488451357
1.0	0.5751165050393976	0.0001384268881753297
1.0	0.5754387131184187	0.00013852935517284155
1.0	0.5758715050348031	0.0001661130965198885
1.0	0.5768870197415679	0.00012345154691243573
1.0	0.5770143240832234	0.00013724127122952565
1.0	0.5772506966442899	0.0001658307988248347
1.0	0.5778823358319602	0.00015841159957099695
1.0	0.5781235954141005	0.00015321573514409897
1.0	0.5800470515049796	0.0001509483469548742
1.0	0.5812386113541157	0.0001592400303759449
1.0	0.5832764030849594	0.00017920492859445174
1.0	0.5835089966528878	0.00013655403629612574
1.0	0.583757757070308	0.00017406634482823385
1.0	0.5847593364772936	0.00015608690103801758
1.0	0.5862927577242218	0.00015519869084565296
1.0	0.5869230711132628	0.00016856931083441534
1.0	0.5872815642797815	0.00015403492026503377
1.0	0.5878432156408852	0.00014378518935746876
1.0	0.5891644930517861	0.0001680368568855603
1.0	0.5891774104829679	0.00015220107376791338
1.0	0.5893161297117584	0.00016932940288252567
1.0	0.5893335637071981	0.0001513452657470391
1.0	0.5895959548434974	0.00014558325172723695
1.0	0.5897888290231776	0.00015935011411372324
1.0	0.589905774414769	0.00015888672209138694
1.0	0.5899322200924657	0.00013562005856531417
1.0	0.5902053144133484	0.0001578155405672074
1.0	0.5904456387574007	0.00013762175936544662
1.0	0.5911908169983462	0.00017681379509951414
1.0	0.591566462333575	0.00012884442143864847
1.0	0.5925024819432471	0.00015474980293115476
1.0	0.5926883042041116	0.00012366532939002783
1.0	0.5929695378243854	0.0001466311484528485
1.0	0.5930302089609945	0.00013999492006356882
1.0	0.5931343492466703	0.0001488247275627935
1.0	0.5931448986178472	0.00016414004091226596
1.0	0.5936234906580242	0.00016332319403891595
1.0	0.593712516525683	0.00014513601270751982
1.0	0.5940626828683742	0.00018590920358957223
1.0	0.5946886640720694	0.0001324861923160441
1.0	0.5951860169871572	0.00014497714996166992
1.0	0.5963771890158107	0.00013428679285749782
1.0	0.596812651298934	0.00017748005157524802
1.0	0.597294985506191	0.0001663091206394639
1.0	0.5989492412057755	0.00016242358991137493
1.0	0.5990581520385461	0.00013548558645932391
1.0	0.6007411928427551	0.00015929313159334556
1.0	0.6014969039852072	0.00015357624774752776
1.0	0.6017267658932528	0.00016523228714016556
1.0	0.6020765363480208	0.000168267862410774
1.0	0.6021783756354425	0.00014722471199238464
1.0	0.6024552547545935	0.0001524199896177399
1.0	0.6037251020370845	0.0001571700418707749
1.0	0.603731491835388	0.00017347438988611356
1.0	0.6038522531499996	0.0001477367220046535
1.0	0.6058253720288951	0.00015421273076199595
1.0	0.605906527295175	0.00015778474891798007
1.0	0.6061486333524525	0.00013735084894547705
1.0	0.6061524550651709	0.00015833112192639712
1.0	0.6064308610894168	0.00015887408827368584
1.0	0.6064564589432476	0.00013555329184254797
1.0	0.6068012309854113	0.00018576761435740334
1.0	0.607146747540489	0.00011974061109689863
1.0	0.607433365103169	0.00015750545125894176
1.0	0.607517105733705	0.00018028312770378686
1.0	0.6077241382229378	0.00012528203163037174
1.0	0.6081674663152385	0.00016026398329403477
1.0	0.6082791093786555	0.0001628964190997244
1.0	0.608478206410659	0.0001552958887745715
1.0	0.6088009593226844	0.00017777288861694273
1.0	0.6105671309571193	0.00015138843908337816
1.0	0.6117641199546083	0.00016706236553470788
1.0	0.6120092836535922	0.0001666541733311862
1.0	0.612099007733089	0.0001506429840030622
1.0	0.612212872714428	0.0001782856064926959
1.0	0.6127273566823823	0.00016322364138871272
1.0	0.6128400169960566	0.0001706275181979792
1.0	0.6130389197846802	0.0001514914516000761
1.0	0.6134712135923741	0.0001773849238939522
1.0	0.6149552940169719	0.00016514309157770145
1.0	0.6150811137024752	0.00016495418304664125
1.0	0.615227754990113	0.00013443192016733695
1.0	0.6152581303739173	0.0001612852795829523
1.0	0.6153770345448858	0.00017517248488094274
1.0	0.6161940604911509	0.00012599068484011258
1.0	0.6162083993439693	0.00016154646788937342
1.0	0.6162861074204569	0.00016821926130906274
1.0	0.6166135474235489	0.00017288834988317902
1.0	0.6172533541428038	0.00013180377292518135
1.0	0.617378349554609	0.00017048996016672725
1.0	0.6179067618543271	0.0001418230928820655
1.0	0.6179394689589688	0.00016176788796568712
1.0	0.6183078017160828	0.00017891485908334172
1.0	0.6189584556248154	0.00016281265429475976
1.0	0.6192665764272678	0.00016584701569741667
1.0	0.6194359127340481	0.00016809633451957793
1.0	0.6200838540399183	0.00017245557434211688
1.0	0.6204694587208079	0.0001580561585404692
1.0	0.6205947127806022	0.00015703609241772502
1.0	0.621484444709949	0.00015391898827537865
1.0	0.6231207688097995	0.00014482889356530408
1.0	0.6235591445522747	0.00017121989150708196
1.0	0.6236165958903239	0.0001753253658049529
1.0	0.624407248618158	0.00014428817281096352
1.0	0.6244615646538912	0.0001401446900278845
1.0	0.6246298460895049	0.00015186814621250615
1.0	0.6246424514391891	0.00012664932294094875
1.0	0.6247850227107937	0.0001601025845907456
1.0	0.625280321482249	0.00014059275835252727
1.0	0.6254752486327327	0.00013944184465643675
1.0	0.6270755450504631	0.00015543291098730992
1.0	0.6274166208003881	0.00015241118207530714
1.0	0.6279016489567804	0.00015432736038106058
1.0	0.6282381614606168	0.00015025614144728846
1.0	0.6286058972264542	0.00014781209599951347
1.0	0.6293630745809229	0.00017233080051585735
1.0	0.6294901750996805	0.00014135640970227716
1.0	0.6310478277250817	0.00016124631281121932
1.0	0.6317832178152516	0.00016692095509431766
1.0	0.6318091818464223	0.00015517240312174115
1.0	0.6322904580730386	0.00015125114900855995
1.0	0.633006366024857	0.00015992818479817163
1.0	0.6332738917130443	0.00015737237969930352
1.0	0.6334258051306964	0.00017256749053161274
1.0	0.6335866689769784	0.00014069869622380127
1.0	0.6340620348033358	0.0001489591069660083
1.0	0.6348777753147117	0.00012263006318378992
1.0	0.6354292008645627	0.00014523533538661484
1.0	0.6363574469374489	0.00015200534838184963
1.0	0.636430710440639	0.00017768516702665942
1.0	0.6378003145251846	0.00011694640830263517
1.0	0.6380946795632209	0.00016115948233088857
1.0	0.6389608055248239	0.00015561519225350972
1.0	0.6390893464083695	0.00014287858404967633
1.0	0.639910445481936	0.00015950950394255113
1.0	0.6401805594515879	0.00013518701681605361
1.0	0.6404470266764902	0.00016822294619022048
1.0	0.6408032493032247	0.00017698014035557794
1.0	0.6411263610419226	0.00017240808540892338
1.0	0.641455822815426	0.00017549779394042506
1.0	0.6417084368736039	0.0001681654608931398
1.0	0.6425114219640291	0.00015553047199196634
1.0	0.6426409173495465	0.00017503936881080754
1.0	0.6430135323525982	0.00016879496971427798
1.0	0.6432335068650878	0.00017080923639712438
1.0	0.6433473277381081	0.0001622287309921595
1.0	0.643560032431607	0.0001762760996412853
1.0	0.6450809970329932	0.0001461889314086016
1.0	0.6454300178144716	0.00014765334336272617
1.0	0.6462804102389494	0.00014635610372202795
1.0	0.6481894383466884	0.00015341109694813954
1.0	0.6482726278548073	0.00015145096640459903
1.0	0.6483965067763435	0.00014544254549939513
1.0	0.648557446259995	0.00017299486891323899
1.0	0.648787125753063	0.00014165114784418426
1.0	0.6491866903693522	0.00015118356212328506
1.0	0.6493790141227784	0.00013268343484517536
1.0	0.6497135578585655	0.0001638538577485135
1.0	0.6501956887193643	0.00015640803566338349
1.0	0.6503899289673618	0.00013104225625830242
1.0	0.6511967199964342	0.0001677560951795071
1.0	0.6517540774782846	0.00019197890631332136
1.0	0.6519799627400423	0.0001693376347292522
1.0	0.6521888990052314	0.00018174243569135345
1.0	0.6523580138236298	0.00012128472077968625
1.0	0.652550495023613	0.000191871951344052
1.0	0.6533420200517749	0.0001520657183620715
1.0	0.653556442267734	0.00017717145541589047
1.0	0.6539287206368138	0.0001658938218466685
1.0	0.6541827617692819	0.00015585055793250542
1.0	0.6547163217144658	0.00015833878537931993
1.0	0.6549001353460233	0.00018918690511428275
1.0	0.6559808300106478	0.00018216957438140952
1.0	0.6568783943846044	0.00015897501430114753
1.0	0.6571219115676566	0.00016126769627775167
1.0	0.6573724512430974	0.0001534614954716987
1.0	0.657545909154404	0.00018085577458593552
1.0	0.6580311002028478	0.00016832667506025843
1.0	0.6580902435452625	0.0001502114707677534
1.0	0.6585417364487086	0.00015605107398981025
1.0	0.6596861334977027	0.00017300739879343478
1.0	0.660887423564611	0.00015915781904579825
1.0	0.6613692125941126	0.00015413554887265762
1.0	0.6618385306009912	0.00018494614063437599
1.0	0.6622133764441487	0.00018187402835725277
1.0	0.6623422808464657	0.00016931201761127834
1.0	0.6630775975790371	0.0001916318505983018
1.0	0.663096166692981	0.0001346341367420456
1.0	0.6635090613692393	0.00018814829323612677
1.0	0.6635542259785793	0.0001320984114155734
1.0	0.6641497526218134	0.00018620797568582808
1.0	0.6644428659486097	0.00015071115654832897
1.0	0.6648716060645056	0.00015764417738652756
1.0	0.665078790407506	0.00016783672072263967
1.0	0.6653412839470244	0.00013965271738779577
1.0	0.6655584736280746	0.00016720559611217516
1.0	0.6656482262118922	0.00013997904139338336
1.0	0.6663058451658784	0.00018335758258534863
1.0	0.666361279856043	0.0001793927493138565
1.0	0.6666381217240924	0.00019017744558151172
1.0	0.6668188223939406	0.00015965958844718455
1.0	0.6678901993252777	0.00018960023370159055
1.0	0.6685985760509614	0.00014285916583184024
1.0	0.6686191284328671	0.0001981304907484985
1.0	0.6689452861858759	0.00018834799404229895
1.0	0.668974625327249	0.00017698896490576867
1.0	0.6698412138168885	0.00018699087772829526
1.0	0.6720400040194743	0.00019273508831388106
1.0	0.6729847814133555	0.00015655407482573008
1.0	0.6733174262417569	0.00014951549575453434
1.0	0.6737118763247933	0.0001880907245522003
1.0	0.6750450760469361	0.0001496480490154188
1.0	0.675802990474506	0.00019082682811317925
1.0	0.676035288088701	0.00016128102564260047
1.0	0.6762429334383397	0.00016826645851889053
1.0	0.6767387408998009	0.00017222110586012618
1.0	0.6768405004117433	0.0001608536350742214
1.0	0.6769914310114974	0.0001511270773180884
1.0	0.6771887956654137	0.0001715627227238066
1.0	0.6774672106359709	0.0001810749928446117
1.0	0.6776857910709837	0.00015712795229624353
1.0	0.6780751713491573	0.00013101080170904895
1.0	0.6782015996555897	0.00017669896334626084
1.0	0.678466250443081	0.00016937090127166357
1.0	0.6788858665166337	0.00016711469089936178
1.0	0.678982826202083	0.00016016129384255362
1.0	0.6794122948384713	0.00016005029617684302
1.0	0.6808566745359104	0.00016803884727243938
1.0	0.6853433232301356	0.0001749271424420501
1.0	0.6864087953902962	0.0001762178528043449
1.0	0.6864228368331236	0.0001651434985604
1.0	0.6864392351314197	0.00017378603995420495
1.0	0.6874437917837681	0.00018603933274448348
1.0	0.6874581509546647	0.00017562849059028773
1.0	0.6877271539495557	0.000146955171393375
1.0	0.6885448936346282	0.00017816183137557998
1.0	0.6895016640487008	0.00016814925673892917
1.0	0.6908320859793027	0.00019286992688835296
1.0	0.6916964801578773	0.0001616724049158438
1.0	0.6925095404812658	0.0001632901060612355
1.0	0.6926664259621693	0.0001966702944912506
1.0	0.6941288034107757	0.00016466299104191736
1.0	0.6941940744302371	0.00016573709690420512
1.0	0.6942234720012143	0.00016708175006969022
1.0	0.6949315787933944	0.00020192807943214745
1.0	0.6953930194601063	0.00015593383260336684
1.0	0.6958463351768882	0.00019592663438139517
1.0	0.6967992168245439	0.00017884604073656928
1.0	0.6973241670689012	0.00014935341988752413
1.0	0.6978081126648464	0.00017846551581535033
1.0	0.698987876936664	0.0001759281723376166
1.0	0.6989916139144061	0.00016690489818026164
1.0	0.6996970049828447	0.0001744453076767432
1.0	0.6998118376026486	0.00018160600361857016
1.0	0.7009837174391247	0.00017287805787530265
1.0	0.7026263288234986	0.00016656386619674725
1.0	0.7053218416485332	0.00016979657486985167
1.0	0.7078192261900151	0.00013665019218666146
1.0	0.7103849097576936	0.000180894557105445
1.0	0.71182091735893	0.0001813835562787443
1.0	0.7123392675025833	0.00018333437653999534
1.0	0.7124541861678171	0.00013161679334286363
1.0	0.7130237974463153	0.00019774207182529616
1.0	0.7131007809986997	0.0001880220117072462
1.0	0.7150960904030637	0.0002024991409970969
1.0	0.720085670820318	0.00017292268199210455
1.0	0.7218687547520084	0.00017519537984780334
1.0	0.7235796410127421	0.00018484744220809463
1.0	0.7242063615031133	0.00017255852498956987
1.0	0.7245077466127385	0.00020423099023754462
1.0	0.7274036556713812	0.0001781780773339751
1.0	0.7303056239440826	0.00015766659747829315
1.0	0.730823665803896	0.00018346507030447126
1.0	0.7326656993052497	0.0001919959399780565
1.0	0.733213411291462	0.0001922652980515515
1.0	0.739464232316867	0.0001486215622926267
1.0	0.7430500549338004	0.00015794860937564138
1.0	0.7433454375815394	0.00015918287621050938
1.0	0.7483931704019003	0.00019518304703145342
1.0	0.7491773289321372	0.0001517404273944404
1.0	0.7503332883039027	0.00017904671790458247
1.0	0.7529386940682787	0.00020145041480359427
1.0	0.7576987724033399	0.00020111405592803552
1.0	0.7595590115036774	0.0001649457696482306
1.0	0.7596012246839907	0.00015331690941819187
1.0	0.761470421669037	0.00020227196888164263
1.0	0.7623378248572731	0.00019612702112042674
1.0	0.7625492190351975	0.00018242083613802671
1.0	0.7644740892544167	0.00019873383422223085
1.0	0.7653999493728985	0.00020008925375617927
1.0	0.7667946538566871	0.0002004103831977482
1.0	0.7710026901544269	0.00020157934137964692
1.0	0.7728640427637371	0.00021134170681247485
1.0	0.7735276502010288	0.00019332584199998712
1.0	0.7751944293218391	0.00018122323807246612
1.0	0.7762673545494507	0.0002393803524319307
1.0	0.7838542301377378	0.00017585427181473055
1.0	0.7840233997900523	0.00016547797111195303
1.0	0.787688561441866	0.00016292506730751925
1.0	0.7915046869724479	0.00018389113385126754
1.0	0.7925434585773574	0.00018881365373640162
1.0	0.7972174203357799	0.00020416618109297805
1.0	0.8041121745909308	0.00015475757195864082
1.0	0.8063593859699991	0.00021020535300562485
1.0	0.8081408429190882	0.00021030701344877057
1.0	0.8081431165630812	0.00018147203526834048
1.0	0.8108001901103984	0.00020510839588985992
1.0	0.8122770961240638	0.00022193497951516347
1.0	0.8151993186000808	0.00017462967490153636
1.0	0.8176455525215066	0.00020939695484700508
1.0	0.8195275088408319	0.00018581178222169622
1.0	0.8208919353304654	0.00019678431214631344
1.0	0.8231143644177665	0.0001634304551368455
1.0	0.8233802170656626	0.0002216009553522427
1.0	0.8278511486122182	0.00017264535075719144
1.0	0.8295087074725226	0.00023304123128873146
1.0	0.830042069286852	0.00021738042769870358
1.0	0.8341346220912844	0.00020658022776377677
1.0	0.834490081480247	0.0001771434301972046
1.0	0.83553082204474	0.00021723043994597503
1.0	0.840389288787844	0.00017727059802057887
1.0	0.8407008847043023	0.00021888329849867308
1.0	0.8409125773163038	0.0001747354535891806
1.0	0.842769673197775	0.00019047310999339854
1.0	0.844812377818172	0.00016742726705325315
1.0	0.8473313839695361	0.00022894773897685322
1.0	0.8526862897554071	0.00020727096221207698
1.0	0.854120100125334	0.00019609305526376857
1.0	0.8552456134406411	0.0002332296311373334
1.0	0.855299340445256	0.00024714329550052657
1.0	0.8556049370576229	0.00023842016057442847
1.0	0.8563860761854278	0.00021277192758802833
1.0	0.8568926678631598	0.00018456666307829534
1.0	0.8574943123194654	0.0002349023350686182
1.0	0.8578189025244083	0.0001648968721095526
1.0	0.8585675152693037	0.00018255852334167033
1.0	0.8609003003173177	0.0001694504936750232
1.0	0.8663805015936357	0.00021037842840696488
1.0	0.8680247275540902	0.00022027493350380864
1.0	0.8750575886764917	0.00017410290958348168
1.0	0.8856999875502811	0.0002035885795340481
1.0	0.8871332699656499	0.00023353705584773556
1.0	0.8879284899615094	0.00018758257024734204
1.0	0.8883874479759457	0.00022982098441611822
1.0	0.8966913776004837	0.0002283153024826772
1.0	0.8978867201556346	0.00023589214595019702
1.0	0.9005036050562444	0.00016833521784571278
1.0	0.9041050174087246	0.00019492927184256456
1.0	0.9146918382536295	0.0002136748543203488
1.0	0.918859118873157	0.00022176827300639492
1.0	0.9235648039675708	0.00023176153683060125
1.0	0.9273360247682902	0.0002127648018484554
1.0	0.9286039645369721	0.0002361415245279636
1.0	0.9288189272423284	0.0002489597483370357
1.0	0.9363363682677427	0.00023239115811289916
1.0	0.9429220185728859	0.00021411457291963706
1.0	0.9449659128622079	0.00022736928438832306
1.0	0.9548137583915699	0.00024009022007155328
1.0	0.9590599318738853	0.0002113783072256718
1.0	0.9670080098160754	0.0002401915029260428
1.0	0.971192292670825	0.00028984752196064206
1.0	0.974743631882836	0.0002680217583366105
1.0	0.9809900119349013	0.00021831771863244084
1.0	0.983508520131146	0.00023445754625051082
1.0	1.0026184178863735	0.00022023284644249615
1.0	1.0233191780985313	0.00023274855846538653
1.0	1.074946786872331	0.0002323566309912827
1.0	1.1043357548047803	0.0002560080058221058
