# Supplementary material for: Unified AI framework to uncover deep interrelationships between gene expression and Alzheimer’s disease neuropathologies
Source: Nat Commun. 2021 Sep 10;12:5369. doi: 10.1038/s41467-021-25680-7 (PMC8433314; doi:10.1038/s41467-021-25680-7)
Supplement: Supplementary file 11 — Source Data [file 41467_2021_25680_MOESM11_ESM.zip › sourcedata/5d_gene_vs_IG_TREM2.csv]

sex_m	gene_expression	gene_IG_score
0.0	0.09167949891623661	2.0886377012370744e-05
0.0	0.15615615787663678	3.0643951682196066e-05
0.0	0.17752522705411394	4.0562159556872864e-05
0.0	0.22872186440585218	4.445953547647231e-05
0.0	0.279632270691237	4.9809363537175397e-05
0.0	0.2890962141481039	6.695060976241324e-05
0.0	0.29853273615798986	5.4062437145955134e-05
0.0	0.3022511046084219	6.516822521306709e-05
0.0	0.34859742207821376	6.900169863396005e-05
0.0	0.34890900023991256	6.757789328183455e-05
0.0	0.35322077414939057	7.674124980329233e-05
0.0	0.3607304709692512	7.795805413009505e-05
0.0	0.36292963248875065	7.347952710704984e-05
0.0	0.37851244895876396	8.52596801801358e-05
0.0	0.3819215009468666	7.177178231217863e-05
0.0	0.38600451184261075	8.329518842975447e-05
0.0	0.3881117798142445	8.156260770296541e-05
0.0	0.3895456634945881	8.522448255253409e-05
0.0	0.38960551700581225	7.351061000131154e-05
0.0	0.39162685286936866	8.450074444918365e-05
0.0	0.39744767585529084	9.115722333078687e-05
0.0	0.40182023569581066	8.97727039372633e-05
0.0	0.4022326774765196	9.04892038779283e-05
0.0	0.40271048096343326	8.880665749090378e-05
0.0	0.4028313311970025	8.468085062189253e-05
0.0	0.41033111039051556	8.105650298027905e-05
0.0	0.41354342560680346	8.504523812735718e-05
0.0	0.41476543942049127	8.848262159048734e-05
0.0	0.41721305179040036	8.46249762235679e-05
0.0	0.4176300421846255	9.097644040106913e-05
0.0	0.4203638215298547	7.692825700614562e-05
0.0	0.423791511505303	8.531514899933103e-05
0.0	0.42394811275143535	9.318624104147308e-05
0.0	0.42467490899347204	9.443025892452993e-05
0.0	0.42878546630834635	8.29083892673533e-05
0.0	0.4308247618859429	8.099877856914875e-05
0.0	0.43096426684937805	8.196597409737946e-05
0.0	0.4363569149415967	9.487992753360668e-05
0.0	0.43800658914130297	9.752130357744887e-05
0.0	0.4406101982876338	8.4197707705677e-05
0.0	0.4425477941696623	9.61859380531114e-05
0.0	0.445282103680979	9.741680965559778e-05
0.0	0.4489748964152558	9.371110660090337e-05
0.0	0.4507900334916995	8.618829654378182e-05
0.0	0.45132328990409465	9.34698281237414e-05
0.0	0.45195268072844474	8.895297977547509e-05
0.0	0.45226033570852037	9.779467995793346e-05
0.0	0.4522626741025251	9.323463370387274e-05
0.0	0.45287170153153417	8.989879916504043e-05
0.0	0.4553163662972137	8.911252107936326e-05
0.0	0.45536190693860623	0.00010451162820767983
0.0	0.4557725168318777	0.00010017632795176583
0.0	0.4559970150123108	9.585745122645151e-05
0.0	0.45609789939912904	8.391102307672047e-05
0.0	0.45686304288995017	9.225981441534133e-05
0.0	0.4572726499107027	9.02052938224224e-05
0.0	0.45851083143813354	9.219135825805553e-05
0.0	0.4586674473347456	8.883548609574529e-05
0.0	0.46140726633660745	0.00010560012913084564
0.0	0.4622119170228014	0.00010078767598959092
0.0	0.4630204900871161	9.693963836107475e-05
0.0	0.46384994344858643	0.00010260223283321043
0.0	0.4647081193807886	8.813691869903492e-05
0.0	0.46744330575790466	0.00010545297469090186
0.0	0.46905418502933055	0.00010884960131076294
0.0	0.4692309165360701	9.782636779292244e-05
0.0	0.4714516773812175	0.00010017764537291201
0.0	0.47176399117659534	9.920219656193902e-05
0.0	0.47421243005520997	9.410378898775207e-05
0.0	0.47477066412752156	0.00010442842295875828
0.0	0.4765852778967406	9.192711285732262e-05
0.0	0.47701745194714973	0.00010361948683491967
0.0	0.47893109323637345	9.432918940251152e-05
0.0	0.47910012182080075	0.00010417042461312422
0.0	0.48010651538987437	0.00010149387111299311
0.0	0.4810721581063373	0.00010695242043010578
0.0	0.48172652590179516	9.376787420024245e-05
0.0	0.48300121261530765	0.00010342949256632258
0.0	0.484273535949139	0.00010404295237532074
0.0	0.4866802996826396	0.00010756708481756082
0.0	0.48687012321408474	0.0001130791309126552
0.0	0.4869590783800829	9.761957333323279e-05
0.0	0.4872616333595347	0.00011001293659202024
0.0	0.4880805008816793	0.00011378887092190792
0.0	0.48849314941497324	0.00010745913473194007
0.0	0.4895554801901194	9.566766307459816e-05
0.0	0.4899041832404907	0.00010113580439287184
0.0	0.49055082575822817	0.00010972386867536591
0.0	0.49070959097673555	0.00010726344346880434
0.0	0.4907860676099879	0.00010419067352726809
0.0	0.49112343192537966	9.504799875166487e-05
0.0	0.49227038301313386	9.880678798046261e-05
0.0	0.4925804475760689	0.00010890068996058567
0.0	0.49382134698769764	9.923615778825722e-05
0.0	0.49496485860843775	0.00011329583203079964
0.0	0.4968969139163252	8.880314931153061e-05
0.0	0.49708527899306176	9.969027682807436e-05
0.0	0.4971076839635312	0.00011308721956340355
0.0	0.49792088141855384	0.00010785063340500135
0.0	0.4979777229227055	9.98871559722539e-05
0.0	0.49960304763993135	0.00010951384379015037
0.0	0.4997568260325268	9.874465751301052e-05
0.0	0.4997569264991623	0.00011268027486091446
0.0	0.5014158314151566	0.00010951520975914806
0.0	0.5015544731796399	0.00011401031822870116
0.0	0.5015954841001401	0.00011271324005237639
0.0	0.503450582132756	9.641076649865748e-05
0.0	0.504276337930226	0.00010566229283611547
0.0	0.5066539538338336	0.000113150786069537
0.0	0.5067595032762962	0.00010039526827899653
0.0	0.5076409469103221	0.00010869949369197303
0.0	0.5088434328560545	0.00010931175542592369
0.0	0.508909692351049	0.00010472203889893947
0.0	0.5095284797842056	0.00010333797688303545
0.0	0.5095707940832352	0.00011890504239144065
0.0	0.5097371942240381	0.00010012124104193186
0.0	0.511058263013819	0.00011327439309000011
0.0	0.5110962512673981	0.00011624968748347266
0.0	0.5112611332450481	9.37595853472327e-05
0.0	0.5121562028967257	9.339031052255506e-05
0.0	0.5122988025893264	0.00011087501061189004
0.0	0.5130472760022167	0.0001129597841678789
0.0	0.5135254416953648	0.00011457173171497447
0.0	0.5137377714245198	0.00012300002197297876
0.0	0.5138529521808328	8.644292586103784e-05
0.0	0.5154267291680752	0.00011995666167421808
0.0	0.5159666436591281	9.03947551589378e-05
0.0	0.5159666436591281	0.00012067547924455949
0.0	0.5161646815072177	0.0001101054730378085
0.0	0.5171581682598212	9.889410282994098e-05
0.0	0.518492482205808	9.939817536573212e-05
0.0	0.5203289307979333	9.493525813716674e-05
0.0	0.5212044199397516	0.0001043573234188071
0.0	0.5213525535953542	0.00010165612133166797
0.0	0.5217457867709206	0.00011091012802393815
0.0	0.5218145115997328	0.00011450927999298642
0.0	0.5220728902239753	9.043503141271395e-05
0.0	0.5230603730889589	0.00012214555722865592
0.0	0.5237652389413239	0.00012127920160299968
0.0	0.5240890517205129	0.00010168844784150695
0.0	0.5244674957270413	0.00010820404270464562
0.0	0.5246425304475189	0.0001206762895216014
0.0	0.5258286191014322	0.00011041645404645445
0.0	0.5260607663623037	0.00011696144655502933
0.0	0.5261012117372342	0.00010405611225569952
0.0	0.5271859167318413	9.725857944432353e-05
0.0	0.5273486786660468	0.00011388029564741227
0.0	0.5275641050596442	0.00012182559489284493
0.0	0.5277849523720772	0.00011296409186972821
0.0	0.528124703168224	0.00012418838022933796
0.0	0.5283148563717767	0.00011492869233909268
0.0	0.5285681124616399	9.878294471684588e-05
0.0	0.5287173154345857	0.00011313799668844666
0.0	0.5292832492193855	0.00010224606356769798
0.0	0.5295149706606003	0.00011456044127507978
0.0	0.5302986627696352	0.00011889770938544013
0.0	0.5315199250959589	0.0001086326637366089
0.0	0.5315756895393065	0.0001040644766805891
0.0	0.5317692675500211	0.0001052087417155407
0.0	0.5323288852864964	9.440173724793515e-05
0.0	0.5326373289746253	0.00010579386249530052
0.0	0.5333384653060835	0.00011859655752616688
0.0	0.5333819872440887	0.0001143798682737791
0.0	0.5339325370897375	0.00010919691888100734
0.0	0.5341211889794933	0.00012669135640116605
0.0	0.5344618650821904	0.00010905561777059196
0.0	0.5348874023235686	0.00010986384196804127
0.0	0.5366197127286685	0.00010847970135203601
0.0	0.5367646970527691	9.797369033393309e-05
0.0	0.5369793872457022	0.00012010474594939969
0.0	0.5370765186217271	0.00010892627305213633
0.0	0.5374932413572223	0.00011209712400556112
0.0	0.5375986592067868	0.00010987758086023217
0.0	0.5384928405574805	9.871729316232614e-05
0.0	0.5390340060429473	8.241063624706093e-05
0.0	0.5398835589292782	0.000107311407772416
0.0	0.5399279052852809	0.0001189756401954411
0.0	0.5400217620154688	0.00010750573075553343
0.0	0.5400858160407339	0.0001157073380596747
0.0	0.5402179998597125	0.00011989709858598148
0.0	0.5403612749492067	0.00011652564354285829
0.0	0.541075711650283	0.00010535406698188836
0.0	0.541075711650283	0.00012420506628942846
0.0	0.542732850951725	0.00012454060750775997
0.0	0.542732850951725	0.00012501794230771815
0.0	0.5429584752203754	9.834918483100756e-05
0.0	0.5434921391711222	0.00012651903609463757
0.0	0.5435018722945298	9.984869429232849e-05
0.0	0.5435562888451267	0.00010993241179552647
0.0	0.5435562888451267	0.00011838553389268191
0.0	0.5436736459623162	0.00012496076853152623
0.0	0.5441302721418078	0.00011368569916257374
0.0	0.5444797822079954	0.00010946527325314102
0.0	0.5446324603949448	0.00011510851748410866
0.0	0.5457163021990404	0.000121267254112418
0.0	0.5461564576262867	0.000103505368627923
0.0	0.5465853663044745	0.00010184298705239733
0.0	0.5473355059867145	0.00010400583960538842
0.0	0.5474506622345894	0.00011803706155018962
0.0	0.5477226677893392	0.00011239487471885637
0.0	0.5479106238833902	0.00011031759923343195
0.0	0.5485413451359649	0.00012714497621392357
0.0	0.5486190390391787	0.00010649405043236254
0.0	0.5492225748648589	8.864536173363987e-05
0.0	0.5497968388348992	0.00010926118115596254
0.0	0.5501946633733633	0.00010339638830985231
0.0	0.5502574560412771	0.00011018881774939918
0.0	0.5507049895353223	0.00011193309451218877
0.0	0.551351671927548	0.00012505219573216464
0.0	0.5523293662848872	0.0001245123149419393
0.0	0.5525089861995479	0.00011405760142938158
0.0	0.5528034224871589	0.00012041109235423455
0.0	0.5528507763180464	0.00011923553241622231
0.0	0.5530339024269132	0.00010221309192192455
0.0	0.5531907872696299	0.0001243613585726603
0.0	0.5531939524104509	0.00013045127282817272
0.0	0.5535746934791359	0.00010686914292004381
0.0	0.55379560950871	0.00012423592513981043
0.0	0.5538859147880357	0.00010634236407230345
0.0	0.5540185257810133	0.00011515152893163353
0.0	0.5541955761867272	0.00011706593355423929
0.0	0.5544131762760677	0.00011210504886605718
0.0	0.5546302647279979	0.00011864001443057238
0.0	0.5551959064940465	0.0001200974742370317
0.0	0.5556132916525435	0.00010745380088789255
0.0	0.5564997740503955	0.00012119858225188852
0.0	0.5565643244510698	9.106547119851774e-05
0.0	0.5565817923237304	0.00011231635082215533
0.0	0.5567234115114166	9.953577275855229e-05
0.0	0.5568940036648612	0.00010519125127378312
0.0	0.557113487626528	0.0001227738308864322
0.0	0.5581543415177447	0.00011590683365119363
0.0	0.5585342795183792	0.00011347808314901484
0.0	0.558751967865058	0.00011754329396381257
0.0	0.5589610406262743	0.00012195384713086095
0.0	0.5591424780450038	0.00011657800855086152
0.0	0.5599422713325217	0.00011520101518544574
0.0	0.5606491769858841	0.00011438900990513199
0.0	0.5607544073272118	0.00011745233789466524
0.0	0.5607558323437186	0.00012779045455955183
0.0	0.5610837798740674	0.00010582620591684937
0.0	0.5612921758337862	0.00010798093003047492
0.0	0.5614261333422487	0.00010720524759479855
0.0	0.5614340382618938	0.00012467062543767893
0.0	0.5614682503308018	0.00011932738618392389
0.0	0.5619531361145323	0.00011968529559385525
0.0	0.5633467427023148	0.00010990978479255602
0.0	0.5636939718154593	0.0001175372726742552
0.0	0.5643303174147102	0.0001199460662317499
0.0	0.5643534583267185	0.000119607796706791
0.0	0.5644237495795791	9.726656652911735e-05
0.0	0.5646379395190494	0.00010534604925878644
0.0	0.5650419123201799	0.00011845823112009388
0.0	0.5654341556218263	0.00012503793988571712
0.0	0.5658647439711838	0.00011225334274820263
0.0	0.5659106083518405	0.00010235803450960462
0.0	0.5671324632042851	0.00012926999075696686
0.0	0.5673224512231111	0.00010283436035770986
0.0	0.5678682301490711	0.00012634562925879157
0.0	0.5686726281329868	0.00011801092379498303
0.0	0.5697689916661504	0.00013056022366481879
0.0	0.5699291606943667	0.00010661779310684761
0.0	0.5699447589188189	0.0001260362384020744
0.0	0.5702706061745203	0.00010527569579018529
0.0	0.5707321487028091	0.000117979211155772
0.0	0.5715500423559454	0.00011423469289443225
0.0	0.5717030249406925	0.0001281780437185679
0.0	0.5719499052550514	0.00010720420209113491
0.0	0.5720595289028484	0.00010173339363958902
0.0	0.5720744282752777	0.00011084712112953837
0.0	0.5724153971424063	9.724644470034267e-05
0.0	0.5725539056008262	0.00012873341933202528
0.0	0.5725711457793978	0.00012759911173086346
0.0	0.5730101422930872	9.702551497063155e-05
0.0	0.57308644899693	0.00011234421352202918
0.0	0.5731252354945544	0.0001017315592465213
0.0	0.5735802304853796	9.559480904756766e-05
0.0	0.5758680872821571	0.00012022983792638762
0.0	0.576039389687404	0.00011226622195726601
0.0	0.576274768240313	0.00011389123076509515
0.0	0.5764877963042844	0.00013064673278271726
0.0	0.5768485312488896	0.00010577904694747841
0.0	0.577090456354924	0.00012557324849762073
0.0	0.5772824843510311	0.00011267719951896472
0.0	0.5776291677498456	0.00012190639734870405
0.0	0.5778046102703192	0.00012752772979297237
0.0	0.5781676361151162	0.0001126994528176348
0.0	0.578271414878332	0.00010275866996969846
0.0	0.5786792863665969	0.00012831690452881994
0.0	0.5805275277524127	9.70084367827893e-05
0.0	0.5806393587218004	0.000102164067050816
0.0	0.5817650000549205	0.00012109100561455255
0.0	0.5820368438072631	0.00010061159760850075
0.0	0.5821238559183053	9.17307325242021e-05
0.0	0.5822468808976564	0.00011013621650915837
0.0	0.5825476397553783	0.00011707372406222505
0.0	0.5828548517615546	0.00011607284134522668
0.0	0.5832882195149817	0.00010606447374702534
0.0	0.5833979717308403	0.00013421250778159038
0.0	0.5836076033921789	0.00010646906204580206
0.0	0.5837206482259537	9.65523583488996e-05
0.0	0.5843436178845249	0.00011628585498128502
0.0	0.5846782593341695	0.00011278103157008107
0.0	0.5851797508003337	0.0001130430710377004
0.0	0.5873424706337812	0.00013934235492432272
0.0	0.5876916832629406	0.00013830609879166085
0.0	0.5880297318581893	0.00010002359189722073
0.0	0.5881819951507584	0.00012520510909040138
0.0	0.5885385362319001	0.00011373964329656617
0.0	0.588603959820657	0.00010578476783673417
0.0	0.5886720783105881	0.0001358762137529397
0.0	0.5889319738274905	0.00013887369150738
0.0	0.5891046551382365	0.00010991095813455287
0.0	0.5895938325169854	0.000107703472338879
0.0	0.5898064183977296	0.00011835834809129348
0.0	0.5911634253474919	0.00012331633985225915
0.0	0.5923002203632807	0.00013643121830144678
0.0	0.5926594197445205	0.00010635531062225105
0.0	0.5926903474847938	0.00011585077552994937
0.0	0.5929209577956361	0.00011869989110199351
0.0	0.5931418457459294	0.00010099252625858071
0.0	0.5931418457459294	0.00013981380999937345
0.0	0.5935708432236283	0.00011783838723268716
0.0	0.5937361320713415	0.0001302336951791528
0.0	0.5939745365367316	0.00013733394795045618
0.0	0.593981353558239	0.0001358701169693547
0.0	0.5940554008868273	0.00010486943021291067
0.0	0.5941465268117119	9.418183044896895e-05
0.0	0.5943741597462013	0.00011001370074021618
0.0	0.5945139430917482	0.00012836606967352315
0.0	0.5947378332355083	0.00012018098070695883
0.0	0.5950555047987112	0.00010197461161526398
0.0	0.5951008451992311	9.426120232500786e-05
0.0	0.5952317082462304	0.00013132317090735853
0.0	0.5953060973018401	0.0001345699458226306
0.0	0.5956738225389123	0.00012160418165056332
0.0	0.5958714075610004	0.00013922094793471563
0.0	0.5959636555149705	0.00011614631080724274
0.0	0.5962577750499747	0.00011061974253849786
0.0	0.5974737846896491	0.0001213681838474528
0.0	0.5984978305622362	0.00011037142426186557
0.0	0.5986774911037553	0.00012191174677803209
0.0	0.598755142823279	9.296900635011535e-05
0.0	0.5990954357139752	0.0001154960610123308
0.0	0.5992283343797059	0.00012538628992670497
0.0	0.5992287016768771	9.977230409804589e-05
0.0	0.5994761559386963	0.00013227496669938044
0.0	0.6000016207419681	0.00012182303206299422
0.0	0.6004774055588814	0.0001371616523616263
0.0	0.6005476757712238	0.00010310417420652294
0.0	0.6007328622556377	9.79084157946882e-05
0.0	0.6009896796275906	0.00012792030292822795
0.0	0.6020507127767111	0.00010573643199320011
0.0	0.6025801982944711	0.00011701600421708587
0.0	0.6026580366859655	9.913892865104823e-05
0.0	0.6026627441016252	0.0001235877099876363
0.0	0.6032358035821139	0.00011873858195919394
0.0	0.604090811439666	0.0001222567014168675
0.0	0.6042115599534327	0.0001260319341431684
0.0	0.6042233343394137	0.000126229118841751
0.0	0.6043145721636812	9.467395664566911e-05
0.0	0.6043562881479387	0.00010457674185938443
0.0	0.6045741418148812	0.0001376607775095791
0.0	0.6047082504617777	0.00012265978404325592
0.0	0.6051634384263861	0.00011543540736262094
0.0	0.6053077610050699	0.00013120825971100241
0.0	0.606167403824843	0.00012480005930867833
0.0	0.6062939104291755	0.00013257356081738914
0.0	0.6066386337298135	0.00012398776052742672
0.0	0.6067241924758313	0.0001306575328737515
0.0	0.6068203428535988	0.00010627896911395636
0.0	0.6079181792888789	0.00012952537511124316
0.0	0.6086819871310163	0.00010591956922469917
0.0	0.6089334119781781	0.00011174619686977359
0.0	0.608966281590456	0.0001247637257665871
0.0	0.6091327796742964	0.00011194537781461079
0.0	0.609243745696254	0.00010793707345914571
0.0	0.610069171239587	0.00014559068742846603
0.0	0.6104966624478416	0.00012364115859070558
0.0	0.6105350370671083	0.00012652545075969425
0.0	0.6107058793135766	0.0001378841897005743
0.0	0.6110090714835247	0.0001386567599739026
0.0	0.6112489201688353	0.00010775654620508077
0.0	0.6114476643360826	0.00010784696026991661
0.0	0.6114850159856657	0.00011429310762198606
0.0	0.6122498791175701	0.00011755892981182376
0.0	0.6129783872242557	0.00012594697154374751
0.0	0.6130801934920814	0.00012146756326527236
0.0	0.6131421617280605	0.00013650920656037012
0.0	0.6134739622682449	0.00011662032998627839
0.0	0.6139396837587642	0.00011762745321537397
0.0	0.6140475085194513	0.00013377782025091612
0.0	0.6141167824930749	0.00012343786883833627
0.0	0.6142780460770665	0.00012956274312468546
0.0	0.6142836394350593	0.00013725223304214047
0.0	0.6149059732602348	0.00012335384304751776
0.0	0.6151497027454546	0.00012724637111088084
0.0	0.6153936867611971	0.00011311433253949463
0.0	0.615754704168528	0.0001279902102881468
0.0	0.6164135758155277	0.00012480624835657528
0.0	0.6168913942419086	0.00012001667195671996
0.0	0.617038801366242	0.0001265905203017732
0.0	0.6175296807548112	0.00013473693707349933
0.0	0.6175861802606315	0.00011747656140329456
0.0	0.6182332025806855	0.00012357804238562477
0.0	0.6182432126339124	0.00010848648601948452
0.0	0.618737485994734	0.00011969137321523944
0.0	0.6187416294142789	0.00011938947195657687
0.0	0.6189183730254135	0.00011556142002594286
0.0	0.6189562621661524	0.00011951065901819148
0.0	0.619027219026354	0.00012170377597055247
0.0	0.6192399940007939	0.00011472317389573241
0.0	0.6194407442159212	0.00011267935859478089
0.0	0.6194808700373151	0.00013313458628974982
0.0	0.6195186043903167	0.00013736293946210504
0.0	0.619648435689506	0.00011593762969446274
0.0	0.6208328162989281	0.00013117578626714452
0.0	0.6210724167756415	0.00011679728268325118
0.0	0.6210747770225363	0.00013291541716428063
0.0	0.6217944707602774	0.00010053004552647831
0.0	0.6224252693188698	0.00012122160815028123
0.0	0.6226255837537974	0.00011671883402125252
0.0	0.6234532498384594	0.00012672989680843235
0.0	0.6235782115629537	0.00011136538502891194
0.0	0.6235831381743807	0.00010303387627573183
0.0	0.6236498082824294	0.000109192570528742
0.0	0.6240967661440997	0.00012206089765733209
0.0	0.6241599560455097	0.00012911926034312577
0.0	0.6242454337741161	0.00011985895939821103
0.0	0.6246297070008033	0.0001194716474414104
0.0	0.62466768130076	0.00012196104454148716
0.0	0.6252153450187399	0.00010475954595541593
0.0	0.6253650697047064	0.00014192106731889128
0.0	0.6256128461522741	0.00010805920723097843
0.0	0.6256270284167895	0.00011451014478476534
0.0	0.625721511524872	0.00013071653299408586
0.0	0.6261987069861386	0.00012569763839292907
0.0	0.6262192235297417	0.00011239095722855227
0.0	0.6263814903628292	0.00012563626050673206
0.0	0.6265029626305751	0.00011555199682802169
0.0	0.6266913150274722	0.00011629500720388744
0.0	0.6267206852103222	0.00014940321388419228
0.0	0.6272779046946523	0.00012064506208122088
0.0	0.6273562168644897	0.00011279149565035291
0.0	0.6273577780403095	0.00013216440368073838
0.0	0.6274242103227925	0.00012429451477172926
0.0	0.6275509109211324	0.0001263372466867666
0.0	0.6275542372049807	0.00011387526182489207
0.0	0.6276179134281757	0.00011502997564910052
0.0	0.628252310045402	0.00014550925924154746
0.0	0.628310049747491	0.00011221933810875188
0.0	0.6283484314712423	0.00013043103333243084
0.0	0.6284371295470836	0.00012288100908107696
0.0	0.6284725889514212	0.00010188685919731099
0.0	0.6286935352075956	0.00013549587383762115
0.0	0.6287701439501986	0.00010803854983458364
0.0	0.6298014939046944	0.00013771182334396768
0.0	0.629828490361427	0.0001170909908117611
0.0	0.6306758667210288	0.00012708517811269355
0.0	0.6307037210767201	0.00011700787141219212
0.0	0.6310117243650416	0.00012260877986931107
0.0	0.63125694617804	0.00010925612631681099
0.0	0.631373331633834	0.00012226933820262947
0.0	0.6314096970088043	0.0001217560404620599
0.0	0.6314930195777403	0.0001383809964478679
0.0	0.6316209916273466	0.00013387966091035766
0.0	0.6320744771552373	0.00010357602554447632
0.0	0.6327888914214501	0.00013293090940287697
0.0	0.6332776787747242	0.0001440199638133085
0.0	0.6334102807039834	0.0001422368369393718
0.0	0.6337250305431905	0.00012138020048754572
0.0	0.6347258294271318	0.00012883134637372288
0.0	0.6352688040282334	0.00014819440588543573
0.0	0.6353210360105873	0.00011369944164708152
0.0	0.6359211458248016	0.0001235609167916262
0.0	0.6363355572914086	0.00012321445068770985
0.0	0.6366178762572265	0.00012951863389086787
0.0	0.6370959664216361	0.00012933260479805673
0.0	0.6381311562870589	0.00013663955926570152
0.0	0.6382908741727611	9.511958930415064e-05
0.0	0.6384376492602722	0.00012173450681132485
0.0	0.6387785323843818	0.00011983221611753695
0.0	0.6390220293936835	0.00013526800030653525
0.0	0.6395314956592637	0.00013167116810912813
0.0	0.6396464955025253	0.0001231686802931589
0.0	0.6396870551773357	0.00010754159349820302
0.0	0.6397595586375445	0.00011097082599609039
0.0	0.6401313659718885	0.00011324578820264348
0.0	0.6401402834800576	0.00012276642857271167
0.0	0.640214196577807	0.00012878896363420706
0.0	0.6404279850202096	0.00014851814478021268
0.0	0.6404831481613422	0.0001100288580842833
0.0	0.6405107795062988	0.00012912510639226794
0.0	0.640771850956039	0.00010515384840227695
0.0	0.6410147211235729	0.00013304250199928195
0.0	0.6413431525520478	0.00010659954210748454
0.0	0.6413839611561751	0.00013180461996523495
0.0	0.6420195845520446	0.00013498315887682075
0.0	0.6424238354681793	0.00010514412515080496
0.0	0.6424953516029814	0.00012231439507387072
0.0	0.6429319848175835	0.00013656627422469232
0.0	0.6432803422422693	0.00012057342037755975
0.0	0.6435386112283242	0.00011620977750954371
0.0	0.6436361379721507	0.0001405430444828038
0.0	0.6443458320772253	0.00012196714114874465
0.0	0.6443489824882638	0.00014724711100606654
0.0	0.6444520688495131	0.0001323243541932421
0.0	0.6448411205442539	0.00011946871120711756
0.0	0.6449470940516717	0.00012839882819933553
0.0	0.6449470940516717	0.00013540573145894277
0.0	0.6450597492907989	0.00011658016595735394
0.0	0.6451518980480152	0.00012139679513629342
0.0	0.64566414591538	0.0001516578574039672
0.0	0.6457233080922669	0.0001344628252967977
0.0	0.6458280249958003	0.00012357143136199292
0.0	0.6458983317684245	0.00010069912961548437
0.0	0.6461368203939631	0.00013075117343031996
0.0	0.6463196530481299	0.0001241924644030699
0.0	0.6463547230371542	0.000129531989989064
0.0	0.6465650136488462	0.00012458888482150106
0.0	0.64681007295588	0.00011562314250819685
0.0	0.6469961282390032	0.00011429541490200804
0.0	0.6471122144333623	0.00013030032763692084
0.0	0.6471798412779034	0.00012808960053567386
0.0	0.6472641975735719	0.00011643363174175738
0.0	0.6477793844193601	0.00012974090753248402
0.0	0.6478170147634591	0.00013330633031556472
0.0	0.6478641291793706	0.00012993412689337594
0.0	0.648523193294375	0.00011052781049230518
0.0	0.6487884436373474	0.00011694792707655608
0.0	0.6489355019543436	0.00013656742131878716
0.0	0.6494169954918257	0.0001240435137928659
0.0	0.6494515254291089	0.00011306407645645147
0.0	0.6498654193321094	0.00010655848440133667
0.0	0.6498998717744962	0.00011144225031444767
0.0	0.6504820036766845	0.00010922495010685777
0.0	0.650587674530216	0.00011410326761099635
0.0	0.6507632537725738	0.0001325394548822476
0.0	0.6509649580476433	9.770951721692833e-05
0.0	0.6509961530085621	0.00011889360350004204
0.0	0.6521430568321382	0.00014633036552843647
0.0	0.6522628403112692	0.00012529277766846713
0.0	0.6526369730995566	0.00013429048704795269
0.0	0.6530169604648267	0.00012595766354565026
0.0	0.6531915518421707	0.00013187283590780999
0.0	0.6535798915382195	0.0001179452999617886
0.0	0.6536537845996968	0.00011877406178367527
0.0	0.6537764265134975	0.00013202283831933298
0.0	0.6546318021699437	0.00011155506502854521
0.0	0.6551357988315276	0.000118786093925994
0.0	0.6554849659603679	0.00010823597438932692
0.0	0.6558045312791653	0.00015172687070271685
0.0	0.6559729750404868	0.00010518889585443379
0.0	0.6562286017882806	0.00012603178370848954
0.0	0.6567501127590357	0.00012404222592890058
0.0	0.6574071252339044	0.00012994876838751145
0.0	0.6576197083876975	0.00011310476560785441
0.0	0.6578607400153911	0.00013564885922149456
0.0	0.6581333384111645	0.00011774795307870496
0.0	0.6585132433293472	0.00014192511015586335
0.0	0.6591476490343995	0.00012994652493897044
0.0	0.6591510829502515	0.00010249957330781022
0.0	0.6597620589730593	0.00014293809300454792
0.0	0.6599560407182223	0.00012050529978633836
0.0	0.6601323928328728	0.0001299922509914154
0.0	0.660368656213403	0.00012233472864712287
0.0	0.6605320338500593	0.00013583062024122514
0.0	0.6606225481706409	0.00010401985939378204
0.0	0.6612246554698854	0.00014794031594706598
0.0	0.661309240012705	0.000125275882483652
0.0	0.6618361452916497	0.00012964236958175782
0.0	0.6620288655066345	0.0001505011479530183
0.0	0.6626438606683104	0.0001304730454809923
0.0	0.6628053870000987	0.00012247744977810028
0.0	0.6628258912125214	0.00011633216782309904
0.0	0.6631280479790855	0.00012669163129819003
0.0	0.6633536006638214	0.00014387713739212824
0.0	0.6636139115595429	0.0001130406135025449
0.0	0.6641891429588797	0.00013214257318783904
0.0	0.664198935757948	0.00013090559504738938
0.0	0.6646370687093744	0.00011466466226491954
0.0	0.6648937749148198	0.0001337518197400484
0.0	0.6657777764788959	0.00010632717862454455
0.0	0.6658279389909574	0.00012988618291466042
0.0	0.6660684334159053	0.00013983527925740308
0.0	0.6660723045612994	0.00013978944204108996
0.0	0.6665545100194039	0.00013507068096699402
0.0	0.6677248104878433	0.00014677740592403493
0.0	0.6681894816862752	0.0001260536571851078
0.0	0.668850409497248	0.00011339109774031356
0.0	0.6690556906925805	0.0001296950740926914
0.0	0.6690676603180072	0.00010938442379944436
0.0	0.6691840045066764	0.00012580793945787038
0.0	0.6695677470875214	0.00013290655182826916
0.0	0.670155531933145	0.0001257524123244828
0.0	0.6702004763192788	0.00012131977315938003
0.0	0.6702844334314622	0.00014066845576724566
0.0	0.6708313380256973	0.00013542481132149277
0.0	0.6709084996019716	0.00010610956371549458
0.0	0.6710605321463499	0.00013969050076616333
0.0	0.6712403556873037	0.00012980802556468058
0.0	0.6718213849570484	0.00011945233978561023
0.0	0.6722653553245649	0.00010410322886813509
0.0	0.6725422337800264	0.0001153760499870821
0.0	0.6728847598587537	0.00012088538579894085
0.0	0.6729723325931178	0.00013757316324358734
0.0	0.6730518815671608	0.0001036227360758172
0.0	0.6730734230665248	0.00011331627466095194
0.0	0.6732111300773765	0.00011245741406397401
0.0	0.6732442361332769	0.00010987434594671192
0.0	0.6732502330246839	0.00011674590835903065
0.0	0.673523958235575	0.00011650297560618235
0.0	0.6740145639646385	0.00013958007302934162
0.0	0.6745170814005972	0.00012465749985253555
0.0	0.6749875487615566	0.00014402860003202982
0.0	0.6750250598965981	0.00012214279978960422
0.0	0.6758968718963125	0.00013302951508918715
0.0	0.6781223119455588	0.00012679541376748706
0.0	0.6783315474030854	0.00012635064919930587
0.0	0.6790655882105833	0.0001041431811009778
0.0	0.6791460989204506	0.00011034051966162554
0.0	0.6793447250681801	0.0001443953269446124
0.0	0.6793744466814646	0.00012328799027582575
0.0	0.6805853702731623	0.00010975448075212816
0.0	0.6815278408061806	0.00013725956973565216
0.0	0.6819656886527701	0.00014070727841215683
0.0	0.6825586039600273	0.00012148036191311438
0.0	0.6825878507941135	0.0001469023398300203
0.0	0.682704795287369	0.00011332335613150955
0.0	0.6839576394921696	0.0001499325385109581
0.0	0.684063262951356	0.0001329001997117906
0.0	0.6840972217881942	0.00012161671904539026
0.0	0.6843998371935319	0.00013583148904855672
0.0	0.6844727495421677	0.00013777505831745178
0.0	0.6844886752731631	0.0001350470403460303
0.0	0.6847150143171111	0.00011610863702451274
0.0	0.6847730712931644	0.00012107880314422602
0.0	0.684971621788411	0.00012710342636357847
0.0	0.6851045999593806	0.00011569434091138446
0.0	0.6851865202844766	0.00012474567908438698
0.0	0.6854334461704542	0.00014295669199071304
0.0	0.6856639582053579	0.00011911745958440175
0.0	0.6856960429615814	0.00012860847151306866
0.0	0.6859732318392477	0.0001297039511039176
0.0	0.686124185038394	0.00011607604830967896
0.0	0.6866979800628672	0.0001255522638248677
0.0	0.6867266265528368	0.00010897584949817058
0.0	0.686821142512673	0.00014900765468393604
0.0	0.6868475713318616	0.00013467376235569393
0.0	0.687160481746172	0.00013263206641925601
0.0	0.6879011836137721	0.00011527873717554525
0.0	0.6881483782239847	0.0001408784393905717
0.0	0.6883833195923197	0.00013146293062884143
0.0	0.6886650038113	0.00010909449819713843
0.0	0.6888067912219035	0.00012211869501920527
0.0	0.6888462975398822	0.00013912408593766827
0.0	0.6894012007405084	0.00011918586068185789
0.0	0.6894859720431761	0.00012501205597505847
0.0	0.6901065304208934	0.0001503692133587637
0.0	0.6903317104414329	0.00012788409590046385
0.0	0.6914446246405017	0.0001265665982697512
0.0	0.6916215878436975	0.0001366534435631754
0.0	0.6918452144079495	0.00014831462507609335
0.0	0.6919677884450889	0.00011389968279616878
0.0	0.6929309512739662	0.0001382153882508233
0.0	0.6929578999321366	0.00014644518790964223
0.0	0.6930284139990738	0.0001115242904537383
0.0	0.6935181524050393	0.0001459352172055809
0.0	0.6936792718292503	0.00015455180458332063
0.0	0.6938175423066376	0.00010510490695591903
0.0	0.6941980641910925	0.00014593403030046642
0.0	0.6942048014713115	0.00015677808687592504
0.0	0.694286946621912	0.0001310977545887963
0.0	0.6944247968532891	0.00012870582618475883
0.0	0.6947071218794165	0.00013008725625122765
0.0	0.6958801849228069	0.0001170552763439948
0.0	0.696088010810296	0.00015745775002143155
0.0	0.6963720630160648	0.00011147467093879691
0.0	0.6963993540618549	0.00011526179743072432
0.0	0.6971475781554856	0.00014346332917111065
0.0	0.6972378458147804	0.00011089826168782929
0.0	0.6977049546102312	0.00013249239871975847
0.0	0.6977242109405054	0.00013868681951803487
0.0	0.6984386511738709	0.00011791820492777782
0.0	0.6989426009630726	0.0001245782461581048
0.0	0.6990559330434827	0.00014804170185199578
0.0	0.7000670543229046	0.00012863787669128895
0.0	0.7008339074189458	0.00014477855163674548
0.0	0.7014914873467548	0.00012225717318830614
0.0	0.7015429445206742	0.00015659872139580437
0.0	0.7015644197743163	0.00012000320821886771
0.0	0.702989538063814	0.0001275509776196314
0.0	0.703031475898506	0.00014677391766937584
0.0	0.7031340132611231	0.00014978951322194362
0.0	0.7035247327736618	0.00011795146319529569
0.0	0.7037136106301978	0.00014903367818053614
0.0	0.7038828189376013	0.00011859984651245937
0.0	0.7039319755959492	0.0001176161193339129
0.0	0.7039749667739323	0.00013765502876159967
0.0	0.7048774778708486	0.00012177619637440892
0.0	0.705024650505147	0.00012275095273064573
0.0	0.7050747237051409	0.0001639824380789494
0.0	0.7052828780581691	0.0001057761430565077
0.0	0.7056233673074352	0.00014408483803281995
0.0	0.7061577490027685	0.0001439794221861419
0.0	0.7067939544668931	0.00012623561287086952
0.0	0.7074663290918826	0.000139279541718011
0.0	0.7076436764130035	0.00014057078640080476
0.0	0.7079047369860344	0.00014036633736461696
0.0	0.708305200386724	0.00014498380770965223
0.0	0.7084904833287713	0.00012953415974650525
0.0	0.7085733858168074	0.00013006935896147688
0.0	0.7092962106979995	0.0001286415161364612
0.0	0.7093384328013705	0.0001248545376183881
0.0	0.7095967066928041	0.00015343786732719
0.0	0.710005988204447	0.00015457373739851955
0.0	0.7102584866265214	0.00011538567579648513
0.0	0.7103212081009931	0.0001156142420278956
0.0	0.7105122152988397	0.00013467312512256623
0.0	0.7105458944712069	0.00015042566926059178
0.0	0.7110227140144486	0.00014280734943415585
0.0	0.7111073129708707	0.000112512622744697
0.0	0.7114030686204647	0.00012358885600843994
0.0	0.7117984061210336	0.00012669600993916072
0.0	0.7121114293823749	0.00013972394006754891
0.0	0.7121676801547874	0.00014024232745702642
0.0	0.7125614260699197	0.00014012530376118553
0.0	0.7128195009236726	0.00012600911130970194
0.0	0.7130298599088554	0.00011637100669702996
0.0	0.7137663823589564	0.00015528452976436662
0.0	0.7139716927711977	0.00013590090829955048
0.0	0.7139807786392189	0.0001246341200087956
0.0	0.7141639088117653	0.00013042558035115658
0.0	0.7150785645540876	0.00014757126832252876
0.0	0.7153485657700908	0.00012076993705983716
0.0	0.7155321251986692	0.0001293106690598921
0.0	0.715989819379745	0.00016835961297888044
0.0	0.7160070970412673	0.00012625991755972916
0.0	0.7166199507277451	0.0001308018618000786
0.0	0.7167737094047488	0.00013049214172269894
0.0	0.7170098536025279	0.00015031275670246996
0.0	0.7172277621542293	0.00011909398312252773
0.0	0.717397173734707	0.0001290973481873533
0.0	0.7174857338775026	0.00015192565832435786
0.0	0.7176965662485663	0.00012017876262062048
0.0	0.717853646718057	0.0001446959661211722
0.0	0.7196590626323841	0.00013322718552655685
0.0	0.7209662666863431	0.00016106524838962208
0.0	0.7210244554990237	0.00015795599619616396
0.0	0.7211109844388992	0.00015425284509773267
0.0	0.721345958549445	0.00015057486168930734
0.0	0.7223043454960035	0.0001267571776453483
0.0	0.7224574848278003	0.0001514645905646342
0.0	0.7224758622592277	0.00015181658751865537
0.0	0.7224805941738431	0.00012952405769670774
0.0	0.7225284803821184	0.00012356942096050086
0.0	0.7225407473497556	0.0001400021254626846
0.0	0.723173822084045	0.00012866909656395506
0.0	0.7232692510264633	0.00015583374904767957
0.0	0.7237872623417437	0.00010946022900367499
0.0	0.7239362702309554	0.00013164054607938186
0.0	0.7247027914125584	0.00013853286919655468
0.0	0.7251248670178002	0.00011052006322637293
0.0	0.7252321588100334	0.00011901499650347344
0.0	0.7252398670172702	0.0001451618068834882
0.0	0.725380826775794	0.00014333643585940587
0.0	0.7259136892178926	0.000171045679582325
0.0	0.7261346307537033	0.0001553818796984195
0.0	0.7266136929123082	0.00014809075638585846
0.0	0.7266429855776881	0.00014605344995931942
0.0	0.7266635671723914	0.00013076246338501106
0.0	0.726815289099129	0.00012501863779349002
0.0	0.7270026528232822	0.00015206442937261533
0.0	0.7271327368373678	0.00012411294638214334
0.0	0.7271736793415945	0.00010252982850377875
0.0	0.7276824373810831	0.00018048877397614218
0.0	0.7281304674110801	0.00015422361505675357
0.0	0.728271064164489	0.00012284963340015529
0.0	0.7288713622522189	0.00015063289645309824
0.0	0.7288814074959473	0.0001268824246166513
0.0	0.7290433054224457	0.00013755200996918361
0.0	0.7295612234075799	0.00014083275410345134
0.0	0.7296314607757024	0.0001176616683670797
0.0	0.7296599777863801	0.00011222586310631849
0.0	0.7296669398117079	0.00011774171037794352
0.0	0.7296726752520235	0.00011035703325557832
0.0	0.7300535615037071	0.000123984612995967
0.0	0.7300690246282058	0.00012440661980440862
0.0	0.7302457718315127	0.00013693408380483909
0.0	0.7302948954258026	0.00015110803266223092
0.0	0.7304150905855613	0.00013327951032023354
0.0	0.7307670135304376	0.00014014792386754388
0.0	0.7309431038652208	0.00015057956378195585
0.0	0.7311034180017546	0.0001265550117170523
0.0	0.7318240683181705	0.00013580934358248524
0.0	0.7333386063133689	0.00013920882093229853
0.0	0.7338368981378657	0.00013961245174047684
0.0	0.7346288564758132	0.00014950216435912162
0.0	0.7348235938423318	0.00014358718934451831
0.0	0.7353198242754846	0.00013520723377136593
0.0	0.7355405879465383	0.00012768511288163768
0.0	0.7358940786160828	0.0001572840289998892
0.0	0.7360827583556014	0.00016295914473338916
0.0	0.7361874784383077	0.00012685485906129324
0.0	0.7362428241406602	0.00012676800752295153
0.0	0.73718308454003	0.00015236704778403195
0.0	0.7372015800428262	0.00013582515311519894
0.0	0.7372658985149682	0.00015529940140368052
0.0	0.7373202083954258	0.0001702959120938696
0.0	0.7378604024413036	0.0001244372355504886
0.0	0.7379753377918259	0.00014434743830251976
0.0	0.7380989666312602	0.00013315385582972719
0.0	0.7382089729062531	0.00014893672642834625
0.0	0.7382231068265214	0.00012760674567613672
0.0	0.73831787742008	0.0001214337498559588
0.0	0.7384552463737866	0.00014538395892863104
0.0	0.7386678582178434	0.000149659083771988
0.0	0.7388731615560787	0.00011882164297292454
0.0	0.7389069968301146	0.00016228883632789137
0.0	0.7389731475755509	0.00012155867620518518
0.0	0.7400151139950744	0.00015223818807134202
0.0	0.740079036707153	0.00012683290197503273
0.0	0.741572598374113	0.0001486512413454747
0.0	0.7421390653619195	0.00014486867599712355
0.0	0.7423380049229833	0.00012453630833017144
0.0	0.7439160035134236	0.00012492660173955033
0.0	0.7447577193730253	0.00013597352860649439
0.0	0.7448221211477907	0.00014289730660765158
0.0	0.744934773837391	0.00015609818739475075
0.0	0.745227429889993	0.00016123000016223093
0.0	0.7456718510318083	0.0001485708935972806
0.0	0.7457251376093286	0.00015329890587259415
0.0	0.7464018346790722	0.00012015693504760153
0.0	0.746612772079904	0.0001266699672312231
0.0	0.7466983582974923	0.00015397708605515255
0.0	0.7467915364179312	0.00015074495545933854
0.0	0.7478313543711241	0.00012701254577902868
0.0	0.747906479007304	0.00015200381176191943
0.0	0.748108581818504	0.0001354546379916357
0.0	0.7481095038863517	0.00013762845123542946
0.0	0.7487183928813628	0.0001350402129447053
0.0	0.7488338479565522	0.00012376971704859243
0.0	0.7488862892185597	0.0001477966962790133
0.0	0.7491562996904194	0.00011784747808598023
0.0	0.7491882377959642	0.0001408542220888219
0.0	0.7516984415098508	0.0001405869557794816
0.0	0.7518840095380821	0.00015476841366883446
0.0	0.7522781070305624	0.0001638100335783864
0.0	0.7523798711622521	0.0001418809959613424
0.0	0.7524210952425535	0.00011649842585202203
0.0	0.7536076732422397	0.00014025095687675136
0.0	0.7542878391055797	0.00014331071439098304
0.0	0.7543532531051547	0.0001595931566223234
0.0	0.754775788019424	0.00013383902939008416
0.0	0.7556401975358482	0.0001306470905078424
0.0	0.7558011290762842	0.00012853393807807159
0.0	0.7562961253490545	0.00014684253096739942
0.0	0.7578470583505768	0.00015533280353970293
0.0	0.7582098374919355	0.00012549322133003263
0.0	0.7589783920127062	0.0001382228010201698
0.0	0.7591942151349682	0.00014260031373996055
0.0	0.759737315747099	0.00013445696960317927
0.0	0.7612894572906637	0.0001316111898899264
0.0	0.7630671983557111	0.00016651774600802766
0.0	0.7633335983634181	0.00014570380531687412
0.0	0.7633487754569558	0.0001369464115196586
0.0	0.7635041222144834	0.00014899381909573329
0.0	0.763911808911622	0.00014112600498994473
0.0	0.7646188190146647	0.00014146672316385606
0.0	0.7648475470627177	0.0001563856034238357
0.0	0.764872148790412	0.00013668218207700978
0.0	0.7650095810099806	0.00012653357423733828
0.0	0.765251820495552	0.00012279315492345365
0.0	0.7655796092452629	0.00013527766036831095
0.0	0.765588281892865	0.00014977157547863655
0.0	0.766292733865725	0.00014302981576423232
0.0	0.7663311821409676	0.0001452214931319453
0.0	0.7665384664314506	0.0001423218429885706
0.0	0.7665891181894944	0.00015697141795654532
0.0	0.7665949224313977	0.00016713165975736562
0.0	0.7667657804921	0.00012485182814512066
0.0	0.767156033432738	0.00015208249171727763
0.0	0.7673538030990159	0.00013391048771421528
0.0	0.7674930440994872	0.00014116811327709091
0.0	0.7675194193847461	0.00016222974919349176
0.0	0.7680184277218322	0.0001285957800065644
0.0	0.7681492067728255	0.00014349348695255325
0.0	0.7686056239288239	0.00011833032241804972
0.0	0.7691371158873808	0.00014345531185193337
0.0	0.7696764247683924	0.000129200260010825
0.0	0.7701776190217968	0.00015753775985513397
0.0	0.7702898929664238	0.0001663190149908709
0.0	0.7703652576848532	0.00014886540474014098
0.0	0.7705908215281545	0.00012247059585496198
0.0	0.7707328496437966	0.00015864771782749594
0.0	0.7709928867880985	0.00014995215963619317
0.0	0.7710422624608672	0.0001389882962809262
0.0	0.7717285196838205	0.00012259147588469173
0.0	0.7722126031161014	0.00016586290285345762
0.0	0.7726808250904207	0.00015670607525338856
0.0	0.7732453684817614	0.00014176149671253944
0.0	0.7744243222450984	0.00011580222685872016
0.0	0.7748403332493161	0.00013273342340419764
0.0	0.7750023005449195	0.00015644200739750586
0.0	0.775093555167925	0.0001422015923386457
0.0	0.7757080878659979	0.00013053281072869443
0.0	0.7757995149957674	0.00013730739236275262
0.0	0.7769775258891256	0.00011446051499798715
0.0	0.7769813949820494	0.00013330649402920806
0.0	0.7775115983514702	0.00015083894341648318
0.0	0.7783415657326972	0.00015150061991846386
0.0	0.779787209831597	0.0001423329617202356
0.0	0.7800536589845429	0.00015019071512189488
0.0	0.7802749856948523	0.00013954306022359272
0.0	0.7804301475490292	0.0001429067736649023
0.0	0.7807563440278131	0.00013797733747616093
0.0	0.7807801042768426	0.00014320776338277695
0.0	0.7815719214194523	0.00011123224016815713
0.0	0.7819336224302385	0.00015525577699995703
0.0	0.7825580866451731	0.00010757850967192953
0.0	0.7830458658380408	0.00012737223237380601
0.0	0.7847304135617619	0.00013976584332606388
0.0	0.7854285507138972	0.00015231996571087448
0.0	0.7867056230249918	0.00011696518873774492
0.0	0.7882646069311167	0.00011445674507717485
0.0	0.7882799915072222	0.0001419099867869565
0.0	0.7884317455806937	0.00013247235707955615
0.0	0.789042493354863	0.0001412337052766308
0.0	0.7900944346301317	0.00015238694685026268
0.0	0.7906639968830536	0.0001337560908465728
0.0	0.7907218785696644	0.00013406477292673686
0.0	0.7909654253181999	0.0001415231303548091
0.0	0.791389726562419	0.00014187782846795228
0.0	0.7934978056146937	0.0001671644025546163
0.0	0.7950475177666423	0.000160410832862659
0.0	0.7954935247605336	0.00015191274163175027
0.0	0.7956870986219395	0.0001374200459961802
0.0	0.7959596995180298	0.00013680691894064784
0.0	0.796930317772852	0.00015244822881816
0.0	0.7974346004670467	0.00014155452950561246
0.0	0.7976284632516348	0.00014457705593785353
0.0	0.7982587956275258	0.00014408700876671188
0.0	0.7982716995579316	0.00013221816352548997
0.0	0.7984742195845496	0.00016271388599804897
0.0	0.7992296825061097	0.00014963890737217255
0.0	0.7993538083123521	0.00015430627197214627
0.0	0.8011477019509055	0.00011901471738405075
0.0	0.8017631121629221	0.00017381203672488786
0.0	0.8028156084017619	0.00011748806539495765
0.0	0.8048487362575851	0.0001418316028735454
0.0	0.8057751329964252	0.00015016226266133554
0.0	0.8061711680539076	0.00015148042072569618
0.0	0.808799424786943	0.00015108419035470146
0.0	0.8102855131847773	0.00011899540928671301
0.0	0.8103177560349248	0.00016155928984566258
0.0	0.8108303708240905	0.00013533675459478806
0.0	0.8121481913798868	0.00013595052568149302
0.0	0.8128558857995954	0.0001615310582264071
0.0	0.8132808937357365	0.0001492422813596003
0.0	0.8139983814741887	0.0001585092869432633
0.0	0.8146655551232298	0.00013686483329103808
0.0	0.8155844581894975	0.00013082504063589913
0.0	0.8157167076499444	0.00016475551341795232
0.0	0.8166684254019714	0.00017209377507378598
0.0	0.8175872601510892	0.00015201281475514774
0.0	0.8180418532595664	0.0001516948530042196
0.0	0.8190330035065676	0.00014148293685562217
0.0	0.8190653300619177	0.00015008049463024453
0.0	0.8191980388912957	0.0001236318653980243
0.0	0.8193275000540996	0.00014534691354175966
0.0	0.8207276962422712	0.00013345274034751525
0.0	0.8207700259615478	0.00012165300180233284
0.0	0.8207852884525282	0.00014132637488826788
0.0	0.8215918925640766	0.00015350600324301976
0.0	0.8229530030116979	0.00014918014616151448
0.0	0.8229964199099504	0.00014158364244002013
0.0	0.823742879570385	0.00015725682727848827
0.0	0.8252598258343505	0.00012694026303989342
0.0	0.8255128642557283	0.00016051732860100274
0.0	0.8270501830832047	0.00014204915064967895
0.0	0.8277716853018202	0.00014041332472924863
0.0	0.8286353246513765	0.0001519797931726764
0.0	0.8297031097654237	0.000146790946046422
0.0	0.8304803921009667	0.00014441861113615245
0.0	0.8325878173641752	0.00014980257094652344
0.0	0.832596415507896	0.0001560875630638666
0.0	0.8348552649994437	0.0001736856321649714
0.0	0.8352456283079418	0.0001509205357008925
0.0	0.8357372170521891	0.00014854582074343736
0.0	0.8358435379182956	0.00014526193172968767
0.0	0.8390616851869516	0.00016395444272622724
0.0	0.8416583558137103	0.00017792314656908228
0.0	0.8424100230226768	0.00016032562953802965
0.0	0.8433218313883412	0.00013010091446635696
0.0	0.8437535435822597	0.0001399463519700999
0.0	0.8465935092417435	0.00014209531217269727
0.0	0.8473378233177042	0.00017636700407000472
0.0	0.8498074446642694	0.00013186958989763338
0.0	0.8507290775002938	0.00016277751642717283
0.0	0.852783563243945	0.00014565733174402707
0.0	0.8534182318406917	0.00014453362728587677
0.0	0.8550515917712214	0.00013869679760025757
0.0	0.8555574844473931	0.00015940473050393982
0.0	0.8583687107805167	0.00015179280453175408
0.0	0.8596136722427896	0.0001819603266083158
0.0	0.8664748853328571	0.00012955805656724212
0.0	0.8685463208113884	0.00015792501756055132
0.0	0.8688694951033713	0.00013564035222564855
0.0	0.8715422909305555	0.0001427647056788377
0.0	0.8784309153319423	0.00017551888487490466
0.0	0.8789375606022887	0.0001500450090603043
0.0	0.8806617771098795	0.00014591303470816704
0.0	0.8821368904990257	0.00014533433890443514
0.0	0.8860234766620942	0.0001228371400463609
0.0	0.8920143998814826	0.00018544135322689178
0.0	0.895819407972613	0.00015116859271456368
0.0	0.8969687415275253	0.00014989110425918349
0.0	0.9065345830239635	0.0001632698427250693
0.0	0.9075808552502458	0.0001607111426571349
0.0	0.9142594723271497	0.00016287651791385674
0.0	0.934227479246776	0.0001611342707928991
0.0	0.9435139190328112	0.00016134519015513013
0.0	0.9893970599023322	0.00021116601250351143
0.0	0.9908313716643629	0.0001833638294336743
0.0	1.0272144335874143	0.00016927645708367112
1.0	-0.1125212858007204	-2.4299721497962655e-05
1.0	0.05392099220997115	1.186853360708035e-05
1.0	0.06469665507964284	1.393101850408189e-05
1.0	0.10999334040219388	2.4287301543371798e-05
1.0	0.11647233273239255	2.7179050706258015e-05
1.0	0.1749851466896744	3.98686833927409e-05
1.0	0.17737585880998485	4.0255715559781045e-05
1.0	0.1915401199906721	4.0204860784687e-05
1.0	0.19267756899930633	4.435772344740108e-05
1.0	0.1967229596543138	4.4867102589084765e-05
1.0	0.2304203067599334	4.997269547012457e-05
1.0	0.24769081973944174	5.6375957275106834e-05
1.0	0.2642327856449343	5.871081701978884e-05
1.0	0.27546281120290594	5.0485371016231825e-05
1.0	0.2807761927215318	6.0745351190513236e-05
1.0	0.2946889785432783	5.686660373910317e-05
1.0	0.29501841024041026	6.741074268283722e-05
1.0	0.2955043658758867	6.59163307584862e-05
1.0	0.30146832291637593	6.401396493401421e-05
1.0	0.30450989702174347	7.234591868847435e-05
1.0	0.3062708578430062	6.636687393977334e-05
1.0	0.3074178754240352	7.042096279911675e-05
1.0	0.3171662703426623	7.166302479112154e-05
1.0	0.3193866079606331	6.565674172013e-05
1.0	0.3252222401657847	7.515220108028928e-05
1.0	0.33827152865959687	6.7126090646318e-05
1.0	0.3417245445006775	7.885697546303824e-05
1.0	0.3436105751591021	7.244436468723336e-05
1.0	0.34828535669479704	6.305260874894353e-05
1.0	0.3607268383193577	8.289306122948612e-05
1.0	0.36660359646590757	7.665206316235468e-05
1.0	0.366765832225601	8.160379793401392e-05
1.0	0.37087228237302844	8.779460145822222e-05
1.0	0.3734950124442243	7.656256226713626e-05
1.0	0.37787774783907374	7.323354598389092e-05
1.0	0.37956166099459776	8.351344502842963e-05
1.0	0.38298394549170145	6.780526582498363e-05
1.0	0.3904925953491366	8.937364926487213e-05
1.0	0.3911235341359175	8.355781033439973e-05
1.0	0.40522783662648343	8.201970257922744e-05
1.0	0.40684603801342767	9.094795426013443e-05
1.0	0.4074320835599249	8.45588083246851e-05
1.0	0.4076172218483274	9.449201923193853e-05
1.0	0.40837250387882795	8.711136089307709e-05
1.0	0.40853293557848436	9.526595821014315e-05
1.0	0.4089948315081264	8.48794021880237e-05
1.0	0.4098195706667047	8.420997161912773e-05
1.0	0.41243727973732924	9.093583681550741e-05
1.0	0.41274062729586053	9.729829276765145e-05
1.0	0.4148528505247904	9.858509433277581e-05
1.0	0.4229075965654413	8.79432270835259e-05
1.0	0.4230711036403485	9.298811739195076e-05
1.0	0.4272169939550229	9.938897504530065e-05
1.0	0.42985811413452757	8.17484888534055e-05
1.0	0.43432309952513176	8.186111621296359e-05
1.0	0.4364212939124885	8.52237503111615e-05
1.0	0.43657933227159573	8.858977600397514e-05
1.0	0.43716151314667484	9.810663847045874e-05
1.0	0.43746138663965684	9.574290705359837e-05
1.0	0.4379065071504883	8.966697421247358e-05
1.0	0.44250802024646596	8.331116350133274e-05
1.0	0.44278345595728674	8.817654872064793e-05
1.0	0.4430550208957565	9.37818646571212e-05
1.0	0.44476386979281923	0.0001001991676455633
1.0	0.4448826855250517	0.00010174556544931496
1.0	0.446063005956661	9.576426931927043e-05
1.0	0.4492342929521653	0.00010119901507174492
1.0	0.4500790872988952	0.00010356838767277026
1.0	0.4510701258492982	9.981712952391175e-05
1.0	0.4530198418516841	8.593124261433155e-05
1.0	0.4538651815262861	9.782178263002381e-05
1.0	0.4538703225014603	9.835399588625585e-05
1.0	0.45588145528446766	9.50919198830153e-05
1.0	0.45677027535445114	9.841440917288108e-05
1.0	0.45867589962214805	9.25867995822058e-05
1.0	0.46007497222759397	8.124948893052414e-05
1.0	0.4605147152822653	9.138847052250038e-05
1.0	0.4628446612017071	9.353551927420144e-05
1.0	0.4633117663329072	0.00010019030032332756
1.0	0.4653412179533231	0.00010117055344379347
1.0	0.4678185927849814	9.325578109653657e-05
1.0	0.46856674778438684	9.725105091720148e-05
1.0	0.47119879569327694	0.00010411673853966446
1.0	0.47163716208996215	9.799222519393244e-05
1.0	0.473725297940617	9.22687018332721e-05
1.0	0.4751803947172287	9.336853772836644e-05
1.0	0.4752445792743797	0.00010156718889827305
1.0	0.4765682904266419	0.00010759891637837361
1.0	0.47701745194714973	0.00010732233146588802
1.0	0.47799812110496176	9.197828052533792e-05
1.0	0.4798352418592792	0.0001087552019828894
1.0	0.4806246971687641	9.828462889557874e-05
1.0	0.4813436205910884	0.00010254548868640481
1.0	0.4814595943284108	0.00010774802152139648
1.0	0.48514247174632885	0.000100920876558312
1.0	0.4856765789063415	9.313463199810369e-05
1.0	0.4874708172546232	0.00010017191329794309
1.0	0.48763112030456124	9.99849781960313e-05
1.0	0.488788087859264	0.00010708460298393186
1.0	0.4890196474737524	9.787534882142291e-05
1.0	0.49003874411238924	9.433106888834276e-05
1.0	0.4908007084921606	0.0001094110606950742
1.0	0.49213771451838245	0.00011221795176013767
1.0	0.49251988954597103	9.796429673717257e-05
1.0	0.4940821918722111	0.00011168519464324176
1.0	0.49591010059265067	0.00010643903577798978
1.0	0.49608306766815646	0.00011067281523034588
1.0	0.4981420886520243	0.0001087666988741324
1.0	0.49819282880683685	9.579483226796137e-05
1.0	0.4984418500110318	8.63908351875859e-05
1.0	0.4993233540812185	0.0001082564192910714
1.0	0.4997568260325268	0.00011741440401204292
1.0	0.5010683254209255	0.0001034615994217629
1.0	0.5010990143600706	9.791181431069181e-05
1.0	0.5017151543672143	0.00011402486042132692
1.0	0.5017304404457904	0.00010716594437480645
1.0	0.502010187774162	0.00011018523920175444
1.0	0.5023170827915544	0.00011016196913901418
1.0	0.5025621688838547	0.0001053769314866388
1.0	0.5028975830360051	0.0001076088527730595
1.0	0.5037890042049721	0.00011094537802438252
1.0	0.5046408952965504	0.0001151680756445547
1.0	0.505304900528041	0.00010245584846465756
1.0	0.5056628482818979	0.00012001361938984968
1.0	0.506479955674404	9.139299862917246e-05
1.0	0.507771028085532	0.0001123362401109715
1.0	0.5083917501038441	0.0001085644341778564
1.0	0.5087883910488137	0.00011314345681893587
1.0	0.5093305732511675	0.00011289651849023004
1.0	0.5107043743351429	0.00010709185208360866
1.0	0.5108452334736332	0.00011159246020946662
1.0	0.5129343713481794	0.00011516035369638897
1.0	0.5141385474680066	0.0001151666163466868
1.0	0.514679264523327	0.00011541481088646582
1.0	0.5148853500038383	0.00012401658893561253
1.0	0.5152915220002816	0.00011658478178495982
1.0	0.5156383735272775	0.00012024518237376583
1.0	0.5158314208966842	0.0001115090355047423
1.0	0.5162992221301389	0.00010450730232013372
1.0	0.5165464067598011	0.00011512715136995484
1.0	0.5169079933858152	9.901408375872567e-05
1.0	0.5169909025749527	0.00010528685056474648
1.0	0.5172173597362025	0.00011875755144380956
1.0	0.5185289131218294	9.809981078272348e-05
1.0	0.5197056902139916	0.00012272870605207014
1.0	0.5203464818276329	0.0001164534304652709
1.0	0.520454266806653	8.625921265106585e-05
1.0	0.5216227874026691	0.00011169263017730013
1.0	0.5222569090923809	0.00010081079125522892
1.0	0.5238627320308185	0.00012130718753718313
1.0	0.5240136672147586	0.00011875334075108178
1.0	0.525571860272795	0.00012020209077392161
1.0	0.5263542767771258	9.452711585910405e-05
1.0	0.5269184378880316	0.00011876774790715488
1.0	0.5282212496685188	0.00010654999255332874
1.0	0.5285681124616399	0.00011026407001018037
1.0	0.5286204879450842	0.00010451440774010464
1.0	0.5298295943613167	9.932496667215918e-05
1.0	0.5300181307683763	0.00011757200766788464
1.0	0.5300924712650434	0.00010884790668740689
1.0	0.530210300974513	9.865229206473786e-05
1.0	0.5303543819649421	0.00011113538274426715
1.0	0.5303744558177139	0.00012361386653570312
1.0	0.5309592111895955	0.00010739826709507895
1.0	0.5313329217868656	0.00010735333770782626
1.0	0.5316566674980475	0.00011285923707673301
1.0	0.5326385513777174	0.00012578675922388395
1.0	0.5331748730153943	0.00011774140542553265
1.0	0.535571573817725	0.00011213739284247582
1.0	0.5369355637550188	0.00011743265500892828
1.0	0.5372613732167262	0.00012022611692507231
1.0	0.5374989994461402	0.00011894287652767057
1.0	0.5375986592067868	9.047084050545189e-05
1.0	0.5380215321981311	0.00011195014321150026
1.0	0.5380351713622873	0.00011127846756233286
1.0	0.5386240863153974	9.944271605543511e-05
1.0	0.5387419349882989	0.00010857177146481215
1.0	0.5389930261424459	0.00011963823443116176
1.0	0.5392248266005486	0.00010883921600143349
1.0	0.5392848012883117	9.318318972551132e-05
1.0	0.5396391858306444	0.00012393117204141958
1.0	0.5396864038439215	0.00011822616077231064
1.0	0.5407433353082033	0.0001166647258377005
1.0	0.540897342111792	0.00010783269459538287
1.0	0.5411023373385901	0.00012208457301103007
1.0	0.541431973164765	0.00010837939702198231
1.0	0.5415032458044872	0.00010594691830460421
1.0	0.5416173898180049	0.000112653808196547
1.0	0.5419580862590776	0.0001069701374959142
1.0	0.5431369546632286	0.00011937162506805619
1.0	0.5434103122617543	0.00012181446661032617
1.0	0.5437049823981102	0.00011718130992070598
1.0	0.5440245061305079	0.00012117054524106159
1.0	0.5441554274673662	0.00011665332543022018
1.0	0.5465767583772152	0.00012085781624278414
1.0	0.5466160864330029	0.00012088121959205882
1.0	0.5475651295446382	0.00011757446980032724
1.0	0.5485930917163069	0.00012415527557283333
1.0	0.5485985847095767	0.00012661260894645694
1.0	0.5497767453143013	0.00011590548393759072
1.0	0.5498836280370794	0.0001220780141038104
1.0	0.549910583934604	0.00010669848240874937
1.0	0.5504743329939601	0.00011367458901051206
1.0	0.5509529209710168	0.00012018755226183203
1.0	0.5514724864935479	0.0001086213673127428
1.0	0.5536602081514851	8.694166916098734e-05
1.0	0.5547014996950662	0.00011590160951171681
1.0	0.5549732588875848	0.00012247776063871918
1.0	0.5551850927268216	8.865173135544748e-05
1.0	0.5563488096536188	0.00011196730076661813
1.0	0.5572851327160485	0.00011871514278245274
1.0	0.5572949599279837	0.00012396653603692867
1.0	0.5575125002501115	0.00010490018761964637
1.0	0.5619807882547231	0.0001213626176906707
1.0	0.562031865494508	0.00012760820238559965
1.0	0.5627889274523248	8.942573580352502e-05
1.0	0.5629961050153152	0.00011734193873427978
1.0	0.5640035999709962	0.00012109929710787964
1.0	0.5645517112234966	0.00011489108782731083
1.0	0.5645758897597436	9.28567105841369e-05
1.0	0.5672182121128646	0.00012214792808340195
1.0	0.5685678611988417	0.00011612937713418301
1.0	0.5686726281329868	0.00010721082860578317
1.0	0.5704905299867636	0.00012576181788347723
1.0	0.57077507655005	0.00012488955062823785
1.0	0.571241075795225	0.0001291218540034374
1.0	0.5712948104858446	0.00011646557238536265
1.0	0.5718076130922838	0.00012606832168940822
1.0	0.5723137852399923	0.00011854100968573576
1.0	0.572364597658352	0.00012365509432583108
1.0	0.5724979475534572	0.00013147859067500782
1.0	0.5734579120568825	0.00013295748250437771
1.0	0.5734792100974825	0.00010398683339749353
1.0	0.5744418906595969	0.00012745011478162643
1.0	0.5748687162457389	9.893897873364152e-05
1.0	0.5749730529867911	0.00011332162602294538
1.0	0.5752800398232392	0.00012625754655969446
1.0	0.575889696639733	0.00012553475154704436
1.0	0.5767287597977304	0.0001279868705975607
1.0	0.5775301767894678	0.00012898053404814474
1.0	0.5777058656425742	0.00011559172485172598
1.0	0.5779634889696476	0.0001326200211932779
1.0	0.5787922799503832	0.00012095404733899941
1.0	0.5795213610417085	0.00012095890628886395
1.0	0.5795497415140144	0.00010331204751207918
1.0	0.579561878656354	0.00013335770062667163
1.0	0.5796804915253719	0.00010921500884631661
1.0	0.5797867953415632	0.00012739247931547906
1.0	0.5800380069691188	0.00012873918724237425
1.0	0.5810264695437414	0.00012621525884756832
1.0	0.5814031787132286	0.00013093138697787245
1.0	0.5821944858051634	0.00011753584093001904
1.0	0.5833334122423607	0.00010521562715615973
1.0	0.5843914581753041	0.00013679213551196
1.0	0.5843924054176245	0.00011930151477649941
1.0	0.5847078885307029	0.0001134425318767164
1.0	0.5859088523978998	0.00010714628123554681
1.0	0.5859395471507909	0.00010375878058744778
1.0	0.586106114974753	0.000128684480566604
1.0	0.5862541014476419	0.00012762567022632772
1.0	0.5872796353518698	0.0001220500652316499
1.0	0.5881907198848444	0.00013767229452671753
1.0	0.5884165301078615	0.00011712077751082608
1.0	0.589500835950207	0.0001247443013148876
1.0	0.5895392746342295	0.00013123886203907092
1.0	0.5895850881488343	0.000129360911196499
1.0	0.590675043846106	0.00012705381396845388
1.0	0.5911632010384421	0.00012474927788273926
1.0	0.5911849284420854	0.00012370927193733856
1.0	0.5912096585857456	0.00012161237243461295
1.0	0.5917422344197125	0.00011709359928873509
1.0	0.5919939892969864	0.0001368096010222938
1.0	0.5922700775661021	0.00012985441592637886
1.0	0.592599168251696	0.0001303772768685761
1.0	0.5926026008315946	0.00012414010104390668
1.0	0.5926376021120192	0.0001220775222628199
1.0	0.5931418457459294	0.00011736157361131147
1.0	0.5942175319133819	0.00012109320662391785
1.0	0.5944196551919768	0.00013533077405419213
1.0	0.5944909623468373	0.00012624102798128423
1.0	0.5952368046267876	0.00012746833628601143
1.0	0.5954939945033818	0.0001321203161659781
1.0	0.5956339334263139	0.00010962563354789977
1.0	0.5959235282497801	0.0001252833736850418
1.0	0.5965890005065672	0.00010489498402557153
1.0	0.5966587357384906	0.00013739080925703672
1.0	0.5969414645726534	0.00012217408439995581
1.0	0.5977386473651983	0.00010232865916928102
1.0	0.5978224863851592	0.00012891700575024518
1.0	0.5980662777775385	0.0001053720402298269
1.0	0.5986172324223658	0.0001114998616491427
1.0	0.5993036216771733	0.00010755017218730222
1.0	0.5993692834766274	0.00011944549638887775
1.0	0.5996033540400463	0.00012843996550487483
1.0	0.6002605135069673	0.00011397444884586208
1.0	0.6013161634386852	0.00011803121169189555
1.0	0.6013402435138632	0.00012805685801060954
1.0	0.6017050139774501	0.00011764842570711039
1.0	0.6028474216245445	0.00013421319997364737
1.0	0.6035671743693747	0.00012002802386899875
1.0	0.6036641671163994	0.00012210872206695774
1.0	0.6047194974289232	9.421566886305147e-05
1.0	0.604771184372142	0.00013529076320388167
1.0	0.6048333742895613	0.00012765962275557234
1.0	0.6049197103376435	0.00012162055910648757
1.0	0.6055042316852438	0.00012994598053561369
1.0	0.6057380452856673	0.00011716791100739882
1.0	0.606003905248741	9.753220213610404e-05
1.0	0.6061014202612595	0.00012451260053893617
1.0	0.6066338848521491	0.00010848837332291546
1.0	0.6070279703837932	0.00011894729683140276
1.0	0.6073056434306019	0.00010558717116794526
1.0	0.6077480464805954	0.0001178896987292589
1.0	0.6082241983581856	0.0001226485508470832
1.0	0.6094006868007998	0.0001299282468840321
1.0	0.6095272479119201	0.00011374001479947913
1.0	0.6102367467845276	0.00013367868519776143
1.0	0.6105368576808927	0.00013291524044240305
1.0	0.611161771453354	0.00013349245239572922
1.0	0.6116095123716278	0.00013077220230069367
1.0	0.6117500272043299	0.00011971021840452205
1.0	0.6118257500892433	0.00011120480843253542
1.0	0.6120761656066686	0.00011321980695601687
1.0	0.6125408822738532	0.00012230225046518033
1.0	0.6127732294067264	0.00014310721247326238
1.0	0.6129842096547596	0.00012390905190130016
1.0	0.6130801934920814	0.00010990938850232892
1.0	0.6131967504061729	0.00012759846526892604
1.0	0.6133699892912075	0.00010734018408104868
1.0	0.6137464871101893	0.00010741262207610725
1.0	0.6138407421102543	0.00012946223157668852
1.0	0.6144638030674474	0.00012067616958654474
1.0	0.6146407573206761	0.0001171370803695294
1.0	0.6146644745634751	0.00012085242660327942
1.0	0.6164040518114026	0.00013719990037967475
1.0	0.6172594272718774	0.00014084022214947832
1.0	0.6174963488084514	0.00013852063945291948
1.0	0.6179779274624324	0.00012393241839664797
1.0	0.6185745819409134	0.00013959849219938062
1.0	0.6185752785140318	0.00013351380262760151
1.0	0.6187163237370976	0.00010716465406835408
1.0	0.6188378867278798	0.00012794966545490633
1.0	0.6192801602024047	0.00012961814856752492
1.0	0.6195465783895923	0.00010612688275228026
1.0	0.6202816968424081	0.00011606246814835782
1.0	0.6204444779621634	0.00013621262740564898
1.0	0.6211986923139202	0.00013191954845018174
1.0	0.6218149824515161	0.0001082864681938012
1.0	0.6219010339335114	0.0001287000383822914
1.0	0.6221114934989544	0.00012579862697410503
1.0	0.6225860853326829	0.0001127523318777169
1.0	0.6226135573192854	0.00012328356243148153
1.0	0.6232325335221967	0.00012716383614379536
1.0	0.6233609666916242	0.00013844122106896115
1.0	0.6235267428993069	0.0001280053250606194
1.0	0.6244724736132706	9.648463817200799e-05
1.0	0.6251373591748286	0.00011469459710921835
1.0	0.6254445988281966	0.00011328780666226959
1.0	0.625578720418967	0.00013364607777999326
1.0	0.625632452284153	0.0001192010300609212
1.0	0.6265364628202614	0.00012078867737408859
1.0	0.6268546778533466	9.681554301751556e-05
1.0	0.6268847114686467	0.00012070933512296123
1.0	0.6278650343269709	0.00014055416568216415
1.0	0.6282178948586251	0.0001146406568199082
1.0	0.6283728749473451	0.00013479040692158318
1.0	0.6291136062851465	0.00012394355096633655
1.0	0.6291485346916162	0.00012313556326281797
1.0	0.6291650311583912	0.00012284833301531164
1.0	0.6294063998568855	0.00013384026477326175
1.0	0.6294472479978904	0.00011105910478098533
1.0	0.6297633906545492	0.0001308818702096367
1.0	0.6300541257701523	0.00013284796252736514
1.0	0.6302215919558716	0.00012058525814025887
1.0	0.6305925036427461	0.00014169958792297182
1.0	0.6310169724822179	0.00012267293357003765
1.0	0.6311106996504525	0.00014426711208226218
1.0	0.6312818744655923	0.00012720066332120677
1.0	0.6313196889180084	0.00012133862859591857
1.0	0.6324883970721406	0.00012641659574186864
1.0	0.6329528344406714	0.0001099487362261184
1.0	0.632976470880725	0.00013320995904283862
1.0	0.6330055337499267	0.00011674048635898017
1.0	0.6334783726901866	9.944034259539804e-05
1.0	0.6338028638266107	0.00013139748359872669
1.0	0.633874406128031	0.0001306752048843794
1.0	0.6339280702865541	0.0001423293858802334
1.0	0.6341772256490388	0.00010731850904713308
1.0	0.634500271197224	0.00012201532285611417
1.0	0.634609114783851	0.00013540159241170612
1.0	0.6348276219437313	0.00013835869043169442
1.0	0.6349549815202662	0.00014679128141442622
1.0	0.6350544972122016	0.00013073908218348508
1.0	0.6351781300028823	0.00011589275142820085
1.0	0.6353905772120352	0.00011379597415408951
1.0	0.6354695551477326	0.00014112732822922744
1.0	0.6356582461350179	0.00014856127315948043
1.0	0.6360444123850663	0.000115739592949278
1.0	0.6362952284702089	0.00010919634419176434
1.0	0.6368266145181991	0.00013268824771389096
1.0	0.6371971963221543	0.0001355668996994851
1.0	0.6372233887280907	0.00012973889890076603
1.0	0.6373529259723045	0.00012995329784041632
1.0	0.637723815208744	0.0001028504650873441
1.0	0.638318084397903	0.00013198351417968344
1.0	0.6383917901090083	0.00012861452291173533
1.0	0.6384726458931183	0.0001355304061410135
1.0	0.6387885429497249	0.0001503047123999797
1.0	0.639360463241865	0.00012677830805982065
1.0	0.6394606539222917	0.0001395471211805853
1.0	0.6399460405415391	0.00014143519432056675
1.0	0.6405914606589967	0.000116447604709423
1.0	0.6407826841590629	0.0001425886449865737
1.0	0.6412401040426978	0.0001275168281622129
1.0	0.6421077762383173	0.00013447455898622066
1.0	0.6425569138731317	0.0001390382182951581
1.0	0.6427097463652627	0.00011651828971187042
1.0	0.6439418399561885	0.00013679786160854945
1.0	0.6444520688495131	0.00013822601289874764
1.0	0.6450530113148549	0.00013198001509441697
1.0	0.6462494945759607	0.00011046091712602832
1.0	0.6463547230371542	0.00012447334361847655
1.0	0.6464598960419756	0.00014246825976720816
1.0	0.6465987842690515	0.00011862784512776747
1.0	0.6477657391108267	0.00014452469517326326
1.0	0.6477946998241496	0.00013415185492955098
1.0	0.6482379532687474	0.00010573990028993845
1.0	0.6498252747780496	0.00013567586263736362
1.0	0.6500315158542398	0.00013100121556622972
1.0	0.6503815824925924	0.0001330485674869365
1.0	0.6506906407920392	0.000132501129649401
1.0	0.6511019754042304	0.0001232100064549134
1.0	0.6514382908812636	0.00013038370416512977
1.0	0.6516053755142326	0.00014268837897026766
1.0	0.65178565463414	0.00012533605766944881
1.0	0.6519221098681947	0.0001319011682307908
1.0	0.6524329876248668	0.0001455171528005122
1.0	0.6525886806380661	0.0001464413706317254
1.0	0.652784628554264	0.00012851701375056544
1.0	0.6530619179144401	0.00012514355306244318
1.0	0.6536966383058442	0.00010415336080097921
1.0	0.6537358075717706	0.0001487711729107109
1.0	0.6541818933988	0.00013578031683907186
1.0	0.6547363658807708	0.000131787903013828
1.0	0.6549898448295239	0.00012507696783955539
1.0	0.6549898472991034	0.00014487544836960057
1.0	0.65524506239718	0.00014329025080515333
1.0	0.655479079812668	0.00011983966006438592
1.0	0.6558058205185863	0.00011954498157902663
1.0	0.6568731980764324	0.00012593170540977112
1.0	0.6579348971233223	0.0001325323006556993
1.0	0.6581333384111645	0.00011880175993447519
1.0	0.6583521969190219	0.0001315000564663398
1.0	0.6590567976059322	0.0001435684686281918
1.0	0.6590754448260441	0.00012034822605174417
1.0	0.6591012731308536	0.0001101272637667037
1.0	0.6592530222336288	0.00012188204801614576
1.0	0.6597465985087636	0.0001265279665260528
1.0	0.6599506317979505	0.0001404758976521468
1.0	0.6606940413774604	0.00014764062578909916
1.0	0.6616069847029008	0.0001380359797506933
1.0	0.6616782734620489	0.00012516441000727028
1.0	0.6624822034929826	0.00013075625139651067
1.0	0.6641135228393703	0.00015262857296199136
1.0	0.6648636996650387	0.00011889909135542534
1.0	0.6648967546304007	0.00012080880701595299
1.0	0.665013765105762	0.00015113789498227037
1.0	0.6662804333436386	0.00013518717542286332
1.0	0.666294555861688	0.00015014793431599276
1.0	0.6663168677626806	0.00013364231793888126
1.0	0.6663459357280914	0.00013009925595770493
1.0	0.667466794718839	0.00013989458111351278
1.0	0.6680641573462031	0.0001362874960140568
1.0	0.6689346821931931	0.0001466927586882304
1.0	0.6690242384871844	0.00012309963229835443
1.0	0.6694116045460847	0.00012832453964481966
1.0	0.6697243169771245	0.00013019473596070414
1.0	0.6702577999211271	0.00013857706130700483
1.0	0.6702844334314622	0.00013063305942971634
1.0	0.6705020454795387	0.00014125286342821377
1.0	0.6718953425425196	0.00014000329321757282
1.0	0.6719487024535775	0.00011865133903093715
1.0	0.672665213769763	0.00011266808530342573
1.0	0.6730525670145431	0.00014532062337890386
1.0	0.6741741849178441	0.00013907420109741304
1.0	0.674739360846136	0.00012988499574734537
1.0	0.6749515223585507	0.00013013694745310844
1.0	0.6751221574855049	0.0001420921668425684
1.0	0.6751579193627294	0.00014773747099431725
1.0	0.6753896281618013	0.00015329347387920455
1.0	0.6769525385340406	0.00014369535969987687
1.0	0.6770728313478273	0.00012862704880662942
1.0	0.6782222938404001	0.00013043595768320117
1.0	0.678689463276621	0.00013915360989923448
1.0	0.678873311300836	0.00013331859686739625
1.0	0.6789241888468653	0.0001400394267279993
1.0	0.6790472652247198	0.0001468751066323129
1.0	0.6793447250681801	0.0001296745532619771
1.0	0.6797900851548874	0.00011649459517163898
1.0	0.6798610046457181	0.00013891117261274295
1.0	0.6798836493165863	0.00013790798016317097
1.0	0.6799975802206216	0.00012778873097399142
1.0	0.6808472976959725	0.00013096476690255366
1.0	0.6809433913370829	0.00015022303747148943
1.0	0.6822919938114562	0.00014538030052374274
1.0	0.6832748712222334	0.0001491348093155618
1.0	0.683550599606244	0.00012237358945593724
1.0	0.683841427072505	0.00015392214867171667
1.0	0.6843758548604456	0.00013855143091954513
1.0	0.6847113751459707	0.00012479548825330644
1.0	0.6850164049646371	0.00013678430696892644
1.0	0.6850871781159186	0.00013711872537027883
1.0	0.6851916993806368	0.0001118691083691548
1.0	0.6855775473912649	0.00013790100368592435
1.0	0.6862297690466185	0.00013243755151811441
1.0	0.6869495590151505	0.00015378176422541534
1.0	0.6882002946936423	0.00014332575452572781
1.0	0.6882131327037736	0.0001368967614223963
1.0	0.6885916829773863	0.00014665774596117685
1.0	0.6892734738812347	0.00013320223118840164
1.0	0.6901065304208934	0.00013263929084832206
1.0	0.69070634258024	0.00011171253949034862
1.0	0.6909380471334207	0.00011177377863231772
1.0	0.6912879597678186	0.00014528369094107832
1.0	0.6914930204936874	0.00013217446052224475
1.0	0.6918264327973881	0.0001602049431417633
1.0	0.6919820803404717	0.00015606294592868239
1.0	0.6920487001476942	0.0001332083475918199
1.0	0.6934855320727946	0.00014583255310353117
1.0	0.6936709248049528	0.0001362257640097643
1.0	0.6939397415660424	0.00016070805334901796
1.0	0.6940661880020227	0.00012574176883422403
1.0	0.6942456967664048	0.00014397109243985312
1.0	0.6947257075071729	0.00015180969468661543
1.0	0.6950860796517281	0.00014114042075851643
1.0	0.695189706181212	0.00012972183634395783
1.0	0.696216277546176	0.00013315560407512766
1.0	0.6963447682376552	0.00016194067132061833
1.0	0.6972978712324613	0.00013301224282529173
1.0	0.6975309248475755	0.00010730316919514017
1.0	0.6980733861049562	0.00011972590765237997
1.0	0.6982410643977864	0.00015581590729275624
1.0	0.698405725443495	0.00015418703372484862
1.0	0.6988813381545628	0.00016015343762495123
1.0	0.6990498600611563	0.000155834348709217
1.0	0.6991367016538383	0.000146192177272333
1.0	0.6993265368717398	0.00013456869841096977
1.0	0.7011214012196224	0.00015820104371210247
1.0	0.7020634694286593	0.00014967075288692408
1.0	0.702234665415005	0.00012924786840847564
1.0	0.7022349477085718	0.00013448567591349908
1.0	0.7022349477085718	0.0001377990934466623
1.0	0.703028450829659	0.00015397394666076222
1.0	0.7037616216027663	0.00013262857207575857
1.0	0.7041000993194084	0.00014944485121249845
1.0	0.7047631306511454	0.00015262500804997183
1.0	0.7055050500098153	0.00012974724737456822
1.0	0.7060661631474818	0.00014183428874982843
1.0	0.7067556550566194	0.00013954519996744525
1.0	0.708913481430498	0.00014077857297244294
1.0	0.7096439389800937	0.00014350891491282606
1.0	0.7108590691402976	0.00015869639445905247
1.0	0.7110639415520543	0.00013669791678680573
1.0	0.7112315644861469	0.00015291443505112656
1.0	0.7120747264296405	0.00011271054573090553
1.0	0.7121880621544959	0.0001376738108438417
1.0	0.7144092153222367	0.0001585131638830664
1.0	0.7146405294060736	0.00013259908991714294
1.0	0.7158586290081111	0.00014660670053663364
1.0	0.7172043631791782	0.00012998617440602232
1.0	0.7181544058881681	0.0001434856932872569
1.0	0.7188354086748923	0.00015065226039546713
1.0	0.7194477341666	0.00012464883064420011
1.0	0.7195178016934249	0.00013021120134572493
1.0	0.7211635011617199	0.00014390172642912032
1.0	0.7229296725924637	0.0001394584535108009
1.0	0.7234871365279556	0.00014561891511270277
1.0	0.7237112744655941	0.00014262373450287124
1.0	0.7244345671933963	0.00015810590678492307
1.0	0.7253176324748503	0.00014841770996211815
1.0	0.7279236022826052	0.00013846981890717266
1.0	0.7287042693181849	0.00014811740491885934
1.0	0.7292196683231618	0.00016890739485493799
1.0	0.7294163590199341	0.00013436722346744367
1.0	0.7295968587679342	0.0001430561844857904
1.0	0.7313146649360285	0.00015166601293937844
1.0	0.7318464046693229	0.00016681093307966094
1.0	0.7319087178704347	0.00015817061634480336
1.0	0.7324522014497757	0.00012458634510243292
1.0	0.7329109605134357	0.00017201737017196234
1.0	0.7334517709130047	0.0001416747114394535
1.0	0.7360164271270714	0.00014234120769097776
1.0	0.7371570887324134	0.0001559307054914799
1.0	0.7377211007478983	0.00017378942474941876
1.0	0.7385688115580754	0.00014821399319261174
1.0	0.7386200899478108	0.0001589432712636685
1.0	0.738894134674017	0.0001496325689099559
1.0	0.7395455373857903	0.00016151070576407396
1.0	0.7396281773182612	0.00012654160339679377
1.0	0.7406990540845987	0.00013437962892466529
1.0	0.7408383643666027	0.00014091724837988803
1.0	0.7410454659525032	0.00013546823850402078
1.0	0.741952122721226	0.00014818625797228193
1.0	0.7423703297846043	0.0001311881953897763
1.0	0.7430538538972118	0.0001365863040550929
1.0	0.7431402366588808	0.00013802935891623223
1.0	0.7434708990372056	0.0001396070883359801
1.0	0.7440235108004225	0.00014584221130210635
1.0	0.7447316100839333	0.00012514563586518926
1.0	0.7454371525248491	0.00012456745106440318
1.0	0.7455800133156972	0.00014773401287235426
1.0	0.7470527875242544	0.0001619847210636429
1.0	0.7470619976143855	0.0001604957815582046
1.0	0.7478584258179998	0.00015088526454931628
1.0	0.7490121188393927	0.0001405296625702869
1.0	0.7490228902973933	0.0001596225963009926
1.0	0.7498419039490831	0.0001528261864331141
1.0	0.751014677099369	0.00016204444732291942
1.0	0.7513498964181924	0.00012944321757212912
1.0	0.7519294858253989	0.00016037906101605946
1.0	0.7521166160292431	0.00016742337769040164
1.0	0.7545938747000264	0.00015429554211933332
1.0	0.7550875075650015	0.00013761744014908952
1.0	0.755365638085296	0.00014838778993898216
1.0	0.7555615836949932	0.0001427011691858379
1.0	0.7563192671921675	0.00013764739926282196
1.0	0.7566830752292812	0.00015910247551546665
1.0	0.7568767383863444	0.00013853984837197976
1.0	0.7588098546436426	0.0001500755110117658
1.0	0.7588947087731005	0.00014072464373539735
1.0	0.7599642225554244	0.00013038387370867044
1.0	0.7603589167005991	0.00012213400342751476
1.0	0.7609418618476194	0.00015969414160765254
1.0	0.7611316821884407	0.0001503154375487112
1.0	0.7628995007840965	0.00014573826605505125
1.0	0.7629624003703084	0.00015186896449225146
1.0	0.7638104208642791	0.00013266746438467212
1.0	0.7641881819669877	0.00011422563050418796
1.0	0.7652116609603059	0.000161416433399913
1.0	0.7659390732489922	0.00013447320839022966
1.0	0.7666500789527206	0.0001298584400682019
1.0	0.7670919564195484	0.00015236438539381275
1.0	0.767867881539724	0.00017867340377165065
1.0	0.7694782609605529	0.00015391179696178586
1.0	0.7696292348060962	0.0001563108039670456
1.0	0.7701390780927964	0.0001380921675283168
1.0	0.7703840944182696	0.0001643865079170732
1.0	0.7715297859648822	0.0001397960404627832
1.0	0.7723075099099359	0.00011165822025631063
1.0	0.7755076429641117	0.00017147606746673573
1.0	0.7779973774144058	0.0001323216828964527
1.0	0.7798022744039124	0.00017623254193512226
1.0	0.7803365943450215	0.0001461635061448655
1.0	0.7823767857257471	0.0001321609886349062
1.0	0.7827852700427598	0.00013141297548795497
1.0	0.7831170584165468	0.00013203661990449306
1.0	0.7853308608876917	0.00015681075855979238
1.0	0.7861311119395519	0.00016376687817089278
1.0	0.7862375832990022	0.00014483136209914827
1.0	0.7891489201977606	0.00013997265893102973
1.0	0.7898700107672753	0.00017204884482715274
1.0	0.7909654253181999	0.00016331303005654485
1.0	0.7918155031917191	0.0001599961756336168
1.0	0.7923261197427479	0.0001274359203202525
1.0	0.7927716665825991	0.00013118417406789235
1.0	0.7933131856534736	0.00017461801394623517
1.0	0.7935897063416177	0.00014555034347666452
1.0	0.7949186844755753	0.00015978915420639928
1.0	0.7949961085663004	0.00013628664793671427
1.0	0.7950699452871017	0.00015217381764875415
1.0	0.795096885853711	0.00013848971850655777
1.0	0.7956004496391706	0.00012892710498267393
1.0	0.7956004496391706	0.00014994112967930357
1.0	0.7956713424823842	0.00015381145733798585
1.0	0.7958326528133739	0.00012889294925119978
1.0	0.7967387523677604	0.00015441726796696075
1.0	0.7972865119127585	0.00018093368832999815
1.0	0.7976318810881339	0.00014397816638237108
1.0	0.8006794427049914	0.00015861449433020322
1.0	0.8017185677787191	0.00015370569614527315
1.0	0.8023199900359144	0.00015711341792421144
1.0	0.8047458795471013	0.00016141068891913825
1.0	0.8057463447613545	0.00015019431759394575
1.0	0.8067368445323435	0.00015379185168796976
1.0	0.8068450243451386	0.00012766130744613143
1.0	0.8089004870864216	0.00014752582152936748
1.0	0.8089547409843925	0.00016922601117467324
1.0	0.810038577826838	0.00016374652860044365
1.0	0.811224783932468	0.0001647348618651776
1.0	0.8124207057673263	0.00015827097850651257
1.0	0.8146482611198191	0.0001238849494476666
1.0	0.8156566652961167	0.0001412420311065078
1.0	0.8175560830794011	0.0001561502097278831
1.0	0.8215639604003677	0.00013340465844788874
1.0	0.8227792409005639	0.00016873080931528725
1.0	0.8260150627700613	0.00012034091726759129
1.0	0.8282941159914702	0.0001675535011865446
1.0	0.8310597399730766	0.0001528049545472563
1.0	0.831605785488202	0.00019106574306142977
1.0	0.8332621332825676	0.00019010803229041834
1.0	0.8334822698307818	0.0001663071327192982
1.0	0.8364177621257751	0.00018410869884597848
1.0	0.8366830179448161	0.00014888344810465965
1.0	0.8380893853343452	0.0001527347447260458
1.0	0.839360370682562	0.00015692326486392366
1.0	0.8403273691623603	0.000135199789081484
1.0	0.8407168463186445	0.00018188929619206094
1.0	0.8412190515943404	0.00016780101201009154
1.0	0.8418511631936108	0.00016571627460233696
1.0	0.8444568926328172	0.00016201319088120924
1.0	0.8447239357222791	0.00016565133086476728
1.0	0.8502986970219002	0.00017965941238740413
1.0	0.8508724003358259	0.00012987445254102327
1.0	0.8523942039261286	0.0001674632920552713
1.0	0.8543975575109329	0.00016752773789664247
1.0	0.8657731290736491	0.00014585345915441313
1.0	0.8726608682246091	0.0001856468853185367
1.0	0.8729575675640127	0.0001450359389361514
1.0	0.8730005909360662	0.00016412475600814677
1.0	0.8744706746853291	0.00016899921183266596
1.0	0.8746557595032121	0.0001689490854529955
1.0	0.8799377878463265	0.0001690971725502715
1.0	0.8844833944105679	0.0001598460683829366
1.0	0.8868037605977697	0.00017350602765677363
1.0	0.8900303075020466	0.0001737845300157011
1.0	0.8930740953918888	0.0001469643680473111
1.0	0.8941012684994516	0.00018097695927528544
1.0	0.902696644263951	0.00014369861717332605
1.0	0.9078932053672024	0.00017729811072905057
1.0	0.9115552521242546	0.0001868199029437472
1.0	0.9311668253468655	0.00016428263304226972
1.0	0.9563928374077786	0.00015399292679337258
1.0	1.0611899166810406	0.00015668621297826869
