# Supplementary material for: Unified AI framework to uncover deep interrelationships between gene expression and Alzheimer’s disease neuropathologies
Source: Nat Commun. 2021 Sep 10;12:5369. doi: 10.1038/s41467-021-25680-7 (PMC8433314; doi:10.1038/s41467-021-25680-7)
Supplement: Supplementary file 11 — Source Data [file 41467_2021_25680_MOESM11_ESM.zip › sourcedata/6a_gene_ranks_microglial_clusters.csv]

gene	ranked_genes_MD-AD	gene_sign_MD-AD	ranked_genes_correlations	gene_sign_correlations	1	2	3	4	5	6	7	8	9
LTF	1.0	+	0.9954081282982661	+	0	0	0	0	0	0	0	0	0
GFAP	0.9999314646014666	+	0.9965732300733329	+	0	0	0	0	0	0	0	0	0
PLCE1	0.9998629292029333	+	0.9943800973202659	+	0	0	0	0	0	0	0	0	0
FPR3	0.9997943938043999	+	0.9889315331368652	+	0	0	0	0	0	0	0	0	0
C4B	0.9997258584058666	+	0.9935576725378658	+	0	0	0	0	0	0	0	0	0
ZNF98	0.9995202522102666	+	0.3296209992461106	+	0	0	0	0	0	0	0	0	0
NPNT	0.9994517168117333	+	0.9993146460146666	+	0	0	0	0	0	0	0	0	0
SLC28A2	0.9993831814131999	+	0.06370365293674182	-	0	0	0	0	0	0	0	0	0
EFHB	0.9991775752175999	+	0.40010965663765335	+	0	0	0	0	0	0	0	0	0
KNSTRN	0.9991090398190665	+	0.22890823110136385	-	0	0	0	0	0	0	0	0	1
HIST1H3D	0.9988348982249332	+	0.36865190871084913	+	0	0	0	0	0	0	0	0	0
TREM2	0.9987663628263999	+	0.9558632033445275	+	1	0	0	0	0	0	1	1	0
SLC22A1	0.9986292920293331	+	0.5433486395723391	+	0	0	0	0	0	0	0	0	0
MSR1	0.9985607566307998	+	0.9636419710780618	+	0	0	0	0	1	0	0	0	0
SPX	0.9984922212322664	+	0.7137961757247618	+	0	0	0	0	0	0	0	0	0
CAPG	0.9982866150366665	+	0.8849976012610513	+	0	0	0	0	0	0	0	1	1
NLRP2	0.9980810088410664	+	0.3946953601535193	+	0	0	0	0	0	0	0	0	0
HRASLS5	0.9980124734425331	+	0.3304776917277774	+	0	0	0	0	0	0	0	0	0
PAXIP1	0.9979439380439997	+	0.9112466588993215	+	0	0	0	0	0	0	0	0	0
ARSE	0.9978754026454664	+	0.9427386745253924	+	0	0	0	0	0	0	0	0	0
GDPD2	0.997806867246933	+	0.8377081762730451	+	0	0	0	0	0	0	0	0	0
APOC1	0.9976697964498663	+	0.8483996984442465	+	0	0	0	1	0	0	0	1	1
SLC34A3	0.9974641902542664	+	0.6423480227537524	+	0	0	0	0	0	0	0	0	0
SIGLEC1	0.9972585840586663	+	0.9910218627921321	+	0	0	0	1	0	0	0	0	0
SLC37A2	0.9971900486601329	+	0.864916729490782	+	0	0	0	0	0	0	0	0	0
SERPINA3	0.9971215132615996	+	0.7790418751285039	+	0	0	0	0	0	0	0	0	0
PADI2	0.9970529778630662	+	0.977280515386197	+	0	1	0	0	0	0	0	1	0
ACSM5	0.9969159070659996	+	0.7370982112260983	+	0	0	0	0	0	0	0	0	0
EPHA8	0.9967788362689329	+	0.3846206565691179	+	0	0	0	0	0	0	0	0	0
MS4A7	0.9966417654718662	+	0.9811184977040641	+	0	1	0	0	1	0	1	0	0
CD84	0.9965046946747995	+	0.9898567610170653	+	0	1	0	0	1	1	0	0	0
GYG2	0.9964361592762662	+	0.8343156740456446	+	0	0	0	0	0	0	0	0	0
FSBP	0.9962990884791995	+	0.17925433486395723	+	0	0	0	0	0	0	0	0	0
GABBR1	0.9961620176821329	+	0.285175793297238	+	0	0	0	0	0	0	0	0	0
ABCA6	0.9960934822835995	+	0.8671098622438489	+	0	0	0	0	0	0	0	0	0
CAB39L	0.9959564114865328	+	0.9650469467479953	+	0	0	0	0	0	0	0	0	0
GYPC	0.9958878760879994	+	0.9706668494277294	+	0	0	0	0	0	0	0	1	0
LPIN1	0.9957508052909327	+	0.9834829689534644	+	0	0	0	0	0	0	0	0	0
SPDYA	0.9956822698923994	+	0.38496333356178464	+	0	0	0	0	0	0	0	0	0
CMTM4	0.995613734493866	+	0.9802618052223974	+	0	0	0	0	0	0	0	0	0
DND1	0.9954766636967994	+	0.8645740524981153	+	0	0	0	0	0	0	0	0	0
ECHDC3	0.9952710575011994	+	0.7378178329106984	+	0	0	0	0	0	0	0	0	0
P2RY11	0.995202522102666	+	0.8168048797203755	+	0	0	0	0	0	0	0	0	0
ITGAX	0.9951339867041327	+	0.864711123295182	+	0	0	0	0	1	1	0	0	0
SLC25A18	0.9949283805085326	+	0.9970187101637996	+	0	0	0	0	0	0	0	0	0
ENPP1	0.9948598451099994	+	0.9664861901171955	+	0	0	0	0	1	1	0	0	0
SPRY1	0.994791309711466	+	0.8157083133438421	+	0	0	1	0	1	1	0	0	0
TXK	0.9947227743129327	+	0.06428620382427523	-	0	0	0	0	0	0	0	0	0
SLC22A6	0.994585703515866	+	0.43184154615859094	+	0	0	0	0	0	0	0	0	0
ARMC4	0.9945171681173326	+	0.4919128229730656	+	0	0	0	0	0	0	0	0	0
NMUR2	0.9943800973202659	+	0.5650058255088753	+	0	0	0	0	0	0	0	0	0
ARHGAP15	0.9941744911246659	+	0.9484956480021931	+	0	1	0	0	0	0	0	0	0
CPM	0.9941059557261326	+	0.9861901171955315	+	0	0	0	0	1	1	0	0	0
CHI3L2	0.9939688849290659	+	0.8734151189089164	+	0	0	0	0	0	0	0	0	0
APLNR	0.9939003495305325	+	0.9541498183811938	+	0	0	0	0	0	0	0	0	0
ST5	0.9938318141319992	+	0.9858131725035981	+	0	0	0	0	0	0	0	0	0
C1orf168	0.9937632787334658	+	0.10766911109588102	+	0	0	0	0	0	0	0	0	0
RPL9	0.9936947433349325	+	0.13522034130628469	+	0	0	0	0	0	0	0	1	0
IL7	0.9935576725378658	+	0.5075388938386677	+	0	0	0	0	0	0	0	0	0
PACSIN2	0.9934891371393325	+	0.9579192653005277	+	0	0	0	0	0	0	0	0	0
AGA	0.9934206017407992	+	0.34932492632444656	+	0	0	0	0	0	0	0	0	0
SGK1	0.9933520663422658	+	0.9893084778287986	+	0	0	0	0	1	1	0	0	0
ANGPT1	0.9931464601466657	+	0.9886231238434652	+	0	0	0	0	0	0	0	0	0
IL13RA1	0.993009389349599	+	0.9719690219998629	+	0	0	0	0	0	0	0	0	0
HAP1	0.9928723185525323	+	0.952470701117127	+	0	0	0	0	0	0	0	0	0
GPR82	0.9928037831539991	+	0.840312521417312	+	0	0	0	1	0	0	1	0	1
METTL24	0.9926667123569324	+	0.6181207593722158	+	0	0	0	0	0	0	0	0	0
MYL3	0.992598176958399	+	0.8675553423343156	+	0	0	0	0	0	0	0	0	0
GSTO2	0.9925296415598657	+	0.5932081420053458	-	0	0	0	0	0	0	0	0	0
MAEL	0.992392570762799	+	0.6557124254677541	-	0	0	0	0	0	0	0	0	0
GDPGP1	0.9923240353642656	+	0.4623397985059283	-	0	0	0	0	0	0	0	0	0
LAMA2	0.9922554999657323	+	0.6236378589541498	+	0	0	0	0	0	0	0	0	0
ZNF185	0.9921869645671989	+	0.4004180659310534	+	0	0	0	0	0	0	0	0	0
ERVMER34-1	0.991981358371599	+	0.1741484476732232	+	0	0	0	0	0	0	0	0	0
SALL2	0.9918442875745322	+	0.994996915907066	+	0	0	0	0	0	0	0	0	0
DKK3	0.9917072167774655	+	0.2709204304023028	+	0	0	0	0	0	0	0	0	0
PDE5A	0.9916386813789322	+	0.8754026454663834	+	0	0	0	0	0	0	0	0	0
MS4A14	0.9915701459803988	+	0.9757727366184634	+	0	0	0	0	0	0	0	0	0
NYNRIN	0.9915016105818656	+	0.9996573230073333	+	0	0	0	0	0	0	0	0	0
GEMIN7	0.9913645397847989	+	0.257350421492701	+	0	0	0	0	0	0	0	0	0
HLA-DMB	0.9911589335891988	+	0.892844904393119	+	0	0	0	0	0	0	1	0	0
ARSF	0.9910903981906655	+	0.18874648756082515	+	0	0	0	0	0	0	0	0	0
WLS	0.9910218627921321	+	0.9252278802001234	+	0	0	0	0	0	1	0	0	0
UPP2	0.9909533273935988	+	0.027585497909670343	+	0	0	0	0	0	0	0	0	0
IFT122	0.9908162565965322	+	0.01908710849153588	+	0	0	0	0	0	0	0	0	0
PDLIM3	0.9907477211979988	+	0.8765334795421835	+	0	0	0	0	0	0	0	0	0
ADRA1A	0.9906791857994655	+	0.8174559660064423	+	0	0	0	0	0	0	0	0	0
ARL17A	0.9904735796038654	+	0.6318278390788843	+	0	0	0	0	0	0	0	0	0
RAB32	0.990405044205332	+	0.8311287780138441	+	0	0	0	0	0	0	0	1	0
IL18	0.9903365088067987	+	0.9431156192173258	+	0	0	0	0	0	0	0	0	0
ABHD14B	0.9902679734082653	+	0.6668494277294222	+	0	0	0	0	0	0	0	0	0
POLD3	0.990199438009732	+	0.23103282845589748	-	0	0	0	0	0	0	0	0	1
PBXIP1	0.9901309026111987	+	0.9884860530463985	+	0	0	0	0	0	0	0	0	0
CEBPA	0.9900623672126654	+	0.7216434788568296	+	0	1	0	0	0	0	0	0	0
ADAM33	0.989993831814132	+	0.9986635597285998	+	0	0	0	0	0	0	0	0	0
RNF103-CHMP3	0.9899252964155987	+	0.3413062846960455	-	0	0	0	0	0	0	0	0	0
WNK4	0.9897196902199986	+	0.8833870193955178	+	0	0	0	0	0	0	0	0	0
FAM160A1	0.9896511548214653	+	0.21759989034336236	-	0	0	0	0	0	0	0	0	0
CCDC138	0.9895826194229319	+	0.18494277294222466	+	0	0	0	0	0	0	0	0	0
SYNC	0.9893084778287986	+	0.8391474196422453	+	0	0	0	0	0	0	0	0	0
PRR19	0.9891714070317319	+	0.422452196559523	+	0	0	0	0	0	0	0	0	0
HDHD3	0.9891028716331985	+	0.44105955726132545	+	0	0	0	0	0	0	0	0	0
RGS5	0.9889658008361318	+	0.5951271331642793	+	0	0	0	0	0	0	0	0	0
P2RY2	0.9888287300390651	+	0.860324857789048	+	0	0	0	0	0	0	0	0	0
ARL17B	0.9887601946405319	+	0.6267562195874169	+	0	0	0	0	0	0	0	0	1
P2RY14	0.9886916592419985	+	0.7276403262284971	+	0	0	0	0	0	0	0	0	0
RYR3	0.9886231238434652	+	0.47005003084092933	+	0	0	0	0	0	0	0	0	0
HTR1F	0.9883489822493318	+	0.3145432115687753	+	0	0	0	0	0	0	0	0	0
TNKS1BP1	0.9882804468507984	+	0.9126173668699884	+	0	0	0	0	0	0	0	0	0
SPDYE2	0.9881433760537317	+	0.3752998423685834	+	0	0	0	0	0	0	0	0	0
TGFBI	0.9880748406551985	+	0.8981906654787197	+	0	0	0	0	0	0	0	0	1
MSRB3	0.9879377698581318	+	0.9989034336234666	+	0	0	0	0	0	0	0	0	0
PRRT4	0.987800699061065	+	0.29453087519703924	+	0	0	0	0	0	0	0	0	0
RWDD2B	0.9877321636625317	+	0.46922760605852926	-	0	0	0	0	0	0	0	0	0
SSC5D	0.987595092865465	+	0.9875608251661984	+	0	0	0	0	0	0	0	0	0
LRRC37A	0.9875265574669316	+	0.45243643341786033	+	0	0	0	0	0	0	0	0	0
PMM2	0.9873209512713317	+	0.10465355356041395	+	0	0	0	0	0	0	0	0	0
RGS6	0.9870468096771983	+	0.6040367349736139	-	0	0	0	0	0	0	0	0	0
AMOT	0.9867726680830649	+	0.9846480707285313	+	0	0	0	0	0	0	0	0	0
DACT1	0.9866355972859983	+	0.11657871290521554	+	0	0	0	0	0	0	0	0	0
LMO3	0.9864985264889315	+	0.30912891508464124	+	0	0	0	0	0	0	0	0	0
MACROD1	0.9862243848947981	+	0.7257556027688301	+	0	0	0	0	0	0	0	0	0
SNAI2	0.9861558494962648	+	0.784661777808238	+	0	0	0	0	0	0	0	0	0
PCDHGA10	0.9860873140977314	+	0.3211911452265095	+	0	0	0	0	0	0	0	0	0
PTPN21	0.9858131725035981	+	0.9997258584058666	+	0	0	0	0	0	0	0	0	0
CD180	0.9856761017065314	+	0.9146048934274553	+	0	0	0	0	0	0	0	0	0
PLCD3	0.9856075663079981	+	0.934651497498458	+	0	0	0	0	0	0	0	0	0
PPP3R2	0.9855390309094647	+	0.5280995133986705	+	0	0	0	0	0	0	0	0	0
TFR2	0.985196353916798	+	0.2302789390720307	-	0	0	0	0	0	0	0	0	0
HLA-DOA	0.9851278185182647	+	0.7986772668083065	+	0	0	0	0	0	0	0	0	0
BHMT2	0.9850592831197313	+	0.8556987183880475	+	0	0	0	0	0	0	0	0	0
SLC2A9	0.984990747721198	+	0.6337468302378179	+	0	0	0	0	0	0	0	0	0
ALOX15B	0.9849222123226646	+	0.8241381673634433	+	0	0	0	0	0	0	0	0	0
FSCN3	0.9846480707285313	+	0.32578301692824346	-	0	0	0	0	0	0	0	0	0
EEF2K	0.9844424645329313	+	0.7587553971626345	+	0	0	0	0	0	0	0	0	0
KANSL1	0.9843053937358646	+	0.8483311630457131	+	0	0	0	0	0	1	0	0	0
RERGL	0.9840997875402645	+	0.7648207799328353	+	0	0	0	0	0	0	0	0	0
GGA2	0.9840312521417311	+	0.6274758412720169	+	0	0	0	0	0	0	0	0	0
TRAF5	0.9838256459461312	+	0.3297580700431773	-	0	0	0	0	0	0	0	0	0
DAAM1	0.9837571105475978	+	0.5846412171886779	+	0	0	0	0	1	1	0	0	0
OLR1	0.9836885751490645	+	0.7207867863751628	+	0	0	0	0	1	0	0	0	0
LRRC63	0.9836200397505311	+	0.737543691316565	+	0	0	0	0	0	0	0	0	0
CCDC3	0.9835515043519978	+	0.12226715098348297	+	0	0	0	0	0	0	0	0	0
SNX7	0.9832773627578645	+	0.5161743540538688	+	0	0	0	0	0	0	0	0	0
PIFO	0.9832088273593311	+	0.7009457884997601	+	0	0	0	0	0	0	0	0	0
FAM186B	0.9830717565622644	+	0.4037420327599205	+	0	0	0	0	0	0	0	0	0
NINJ2	0.9830032211637311	+	0.8561099307792475	+	0	0	0	0	0	0	0	0	0
TNFAIP8	0.9828661503666644	+	0.963299294085395	+	0	0	0	0	0	0	0	0	0
FAM155B	0.9825920087725311	+	0.8012816119525735	+	0	0	0	0	0	0	0	0	0
THBD	0.9824549379754643	+	0.5046604071002673	+	0	0	0	0	0	0	0	0	0
CD69	0.9823178671783976	+	0.7628675210746351	+	0	0	1	0	1	0	0	0	0
ANTXR1	0.9822493317798643	+	0.8785552737989172	+	0	0	0	0	0	0	0	0	0
ABT1	0.9820437255842642	+	0.07562881228154342	-	0	0	0	0	0	0	0	0	0
CBS	0.9819066547871976	+	0.9720375573983963	+	0	0	0	0	0	0	0	0	0
ERBB3	0.9817695839901309	+	0.9421561236378589	+	0	0	0	0	0	0	0	0	0
TTLL5	0.9814954423959975	+	0.1943321225412926	+	0	0	0	0	0	0	0	0	0
FIGN	0.9814269069974642	+	0.7528956205880337	+	0	0	0	0	0	0	0	0	0
DNAJC5G	0.9812898362003976	+	0.6604413679665547	-	0	0	0	0	0	0	0	0	0
ARMC3	0.9812213008018642	+	0.852306216160647	+	0	0	0	0	0	0	0	0	0
POC1B	0.9811527654033309	+	0.06401206223014187	-	0	0	0	0	0	0	0	0	0
COX7A2L	0.9810842300047975	+	0.6419368103625522	-	0	0	0	0	0	0	0	0	0
SULT1A4	0.9809471592077308	+	0.44859845109999313	+	0	0	0	0	0	0	0	0	0
ATP6AP1L	0.9808786238091974	+	0.00914947570420122	-	0	0	0	0	0	0	0	0	0
TK2	0.9807415530121307	+	0.7799328353094374	+	0	0	0	0	0	0	0	0	0
MMD2	0.9806730176135974	+	0.7928860256322391	+	0	0	0	0	0	0	0	0	0
EEF1A1	0.9806044822150641	+	0.6910424234116921	+	0	0	0	0	0	0	0	1	0
TCEA3	0.9803988760194641	+	0.9767322321979303	+	0	0	0	0	0	0	0	0	0
EIF3L	0.9802618052223974	+	0.31265848810910835	-	1	0	0	0	0	0	0	1	0
C14orf178	0.9800561990267973	+	0.48159824549379754	+	0	0	0	0	0	0	0	0	0
TATDN2	0.9799191282297307	+	0.4921526968679323	+	0	0	0	0	0	0	0	0	0
C4A	0.9797135220341306	+	0.9882804468507984	+	0	0	0	0	0	0	0	0	0
SPATA9	0.9796449866355973	+	0.09180316633541225	-	0	0	0	0	0	0	0	0	0
FAM107A	0.9795764512370639	+	0.9716263450071962	+	0	0	0	0	0	0	0	0	0
DDAH2	0.9794393804399972	+	0.9897196902199986	+	0	0	0	0	1	0	0	0	0
KLHL6	0.9793708450414639	+	0.9461997121513261	+	0	0	0	0	1	0	0	0	0
CMTM3	0.9793023096429305	+	0.9896511548214653	+	0	0	0	0	0	0	0	0	0
ANKHD1-EIF4EBP3	0.9792337742443973	+	0.284970187101638	+	0	0	0	0	0	0	0	0	0
C3AR1	0.9788910972517305	+	0.9324926324446576	+	0	0	0	0	1	0	0	0	0
CLN6	0.9788225618531972	+	0.6832636556781577	+	0	0	0	0	0	0	0	0	1
SLC25A24	0.9786169556575971	+	0.6287094784456172	+	0	0	0	0	0	0	0	0	0
KITLG	0.9785484202590639	+	0.2696182578301693	-	0	0	0	0	0	0	0	0	0
LONRF3	0.9783428140634638	+	0.9564800219313275	+	0	0	0	0	0	0	0	0	0
C3orf67	0.9781372078678637	+	0.012679048728668357	+	0	0	0	0	0	0	0	0	0
SEPT9	0.9779316016722637	+	0.8285587005688438	+	0	0	0	0	0	0	0	0	0
RPUSD1	0.9777945308751971	+	0.5132958673154684	+	0	0	0	0	0	0	0	0	0
CCDC85C	0.9777259954766637	+	0.9784113494619971	+	0	0	0	0	0	0	0	0	0
GPR34	0.9775203892810637	+	0.8318826673977109	+	0	0	0	0	1	0	0	0	0
APOBR	0.977383318483997	+	0.9941059557261326	+	0	0	0	0	0	0	0	0	0
VASH2	0.9771091768898637	+	0.39925296415598654	+	0	0	0	0	0	0	0	0	0
NKAIN4	0.9769721060927969	+	0.48341443355493113	+	0	0	0	0	0	0	0	0	0
DSC1	0.9768350352957302	+	0.006270988965800836	+	0	0	0	0	0	0	0	0	0
DESI2	0.9767664998971969	+	0.6864162840106915	+	0	0	0	0	0	0	0	0	0
TBC1D4	0.9766979644986635	+	0.687512850387225	+	0	0	0	0	0	0	0	0	0
RPS6KA5	0.9766294291001302	+	0.7273661846343636	+	0	0	0	1	0	0	0	0	1
STBD1	0.9764923583030636	+	0.34182030018504556	-	0	0	0	0	0	0	0	0	0
ADAMTS18	0.9763552875059969	+	0.43475430059625797	+	0	0	0	0	0	0	0	0	0
SLC16A8	0.9762867521074635	+	0.40004112123912	-	0	0	0	0	0	0	0	0	0
TOR3A	0.9762182167089302	+	0.7568706737029676	+	0	0	0	0	0	0	0	0	0
CD109	0.9760811459118635	+	0.9486327187992598	+	0	0	0	0	0	0	0	0	0
CRHR1	0.9758070043177302	+	0.3541909396203139	-	0	0	0	0	0	0	0	0	0
PLEKHH1	0.9755328627235967	+	0.7511137002261669	+	0	0	0	0	0	0	0	0	0
CTXN3	0.9752587211294633	+	0.6543759851963539	-	0	0	0	0	0	0	0	0	0
SLC6A12	0.97519018573093	+	0.995202522102666	+	0	0	0	0	0	0	0	0	0
ST6GALNAC2	0.9748475087382633	+	0.8075183332191077	+	0	0	0	0	0	0	0	0	0
BCL2L15	0.9747104379411966	+	0.10653827702008087	+	0	0	0	0	0	0	0	0	0
BEND7	0.9746419025426633	+	0.9832773627578645	+	0	0	0	0	1	0	0	0	0
KCNMB4	0.9745048317455967	+	0.3637173600164485	+	0	0	0	0	0	0	0	0	0
SLC4A11	0.9744362963470633	+	0.9994517168117333	+	0	0	0	0	0	0	0	0	0
ARHGAP1	0.97436776094853	+	0.7594750188472346	+	0	0	0	0	0	0	0	0	0
AQP1	0.9742992255499966	+	0.947262010828593	+	0	0	0	0	0	0	0	0	0
TMC1	0.9742306901514632	+	0.7565965321088343	+	0	0	0	0	0	0	0	0	0
LCN12	0.9741621547529299	+	0.5453361661298061	+	0	0	0	0	0	0	0	0	0
PDE11A	0.9740250839558632	+	0.32506339524364336	+	0	0	0	0	0	0	0	0	0
CD22	0.9738880131587965	+	0.7025906380645603	+	0	0	0	0	0	0	0	0	0
DTNA	0.9737509423617299	+	0.9905763827016654	+	0	0	0	0	0	0	0	0	0
HS3ST3B1	0.9736824069631965	+	0.47005003084092933	+	0	0	0	0	0	0	0	0	0
CFAP57	0.9736138715646632	+	0.28805428003563843	-	0	0	0	0	0	0	0	0	0
CCDC80	0.9734768007675965	+	0.6082516619834144	+	0	0	0	0	0	0	0	0	0
GPR27	0.9734082653690631	+	0.627989856761017	-	0	0	0	0	0	0	0	0	0
PLEKHB1	0.9733397299705298	+	0.9013090261119868	+	0	0	0	0	0	0	0	0	0
PCDHGA2	0.973202659173463	+	0.5218285244328695	+	0	0	0	0	0	0	0	0	0
SCIN	0.9731341237749298	+	0.972894249880063	+	0	0	1	1	0	0	0	0	0
GATSL3	0.9729970529778631	+	0.755054485641834	+	0	0	0	0	0	0	0	0	0
C2orf73	0.9729285175793297	+	0.40747721197998765	-	0	0	0	0	0	0	0	0	0
CLEC18B	0.972585840586663	+	0.7863408950723049	+	0	0	0	0	0	0	0	0	0
PLA1A	0.9722431635939963	+	0.934343088205058	+	0	0	0	0	0	0	0	0	0
KIF4A	0.9720375573983963	+	0.57494345829621	+	0	0	0	0	0	0	0	0	0
CDRT4	0.9719004866013295	+	0.3653964772805154	-	0	0	0	0	0	0	0	0	0
BCL2	0.9716948804057296	+	0.9759098074155301	+	0	0	0	0	1	0	0	0	0
PIPOX	0.9714892742101295	+	0.42666712356932357	+	0	0	0	0	0	0	0	0	0
ZBTB34	0.9714207388115962	+	0.9534644643958604	+	0	0	0	0	0	0	0	0	0
FAM65C	0.9713522034130628	+	0.9982180796381331	+	0	0	0	0	0	0	0	0	0
LRRC37A2	0.9712151326159961	+	0.4677540949900624	+	0	0	0	0	0	0	0	0	0
LRR1	0.9710095264203962	+	0.8791378246864505	+	0	0	0	0	0	0	0	0	0
NSA2	0.9708724556233295	+	0.26903570694263584	+	0	0	0	0	0	0	0	0	0
LRRN3	0.9708039202247961	+	0.06819272154067577	+	0	0	0	0	0	0	0	0	0
C3orf58	0.9707353848262628	+	0.5389623740662052	+	0	0	0	0	0	0	0	0	0
FAM46B	0.9702556370365294	+	0.7705092180111027	+	0	0	0	0	0	0	0	0	0
LRCH1	0.970187101637996	+	0.4798163251319306	+	0	0	0	0	0	0	0	0	0
CLCA4	0.9701185662394627	+	0.9934548694400658	+	0	0	0	0	0	0	0	0	0
FAM188B	0.9697758892467959	+	0.5261462545404701	+	0	0	0	0	0	0	0	0	0
PTPRJ	0.9696388184497293	+	0.05739839627167432	+	0	1	0	0	0	0	0	0	0
PICK1	0.9695017476526626	+	0.2936741827153725	+	0	0	0	0	0	0	0	0	0
CBX5	0.9693646768555959	+	0.9992461106161332	+	0	0	0	0	0	0	0	0	1
ANO6	0.9692961414570626	+	0.9883489822493318	+	0	0	0	0	0	0	0	0	0
HSPB7	0.9691590706599958	+	0.9856075663079981	+	0	0	0	0	0	0	0	0	0
HRC	0.9690905352614625	+	0.3508327050921801	+	0	0	0	0	0	0	0	0	0
SLC22A25	0.9690219998629293	+	0.06360084983894182	-	0	0	0	0	0	0	0	0	0
ERCC3	0.9689534644643959	+	0.6736686998834899	-	0	0	0	0	0	0	0	0	0
RNASEH2B	0.9688163936673292	+	0.5920773079295456	-	0	0	0	0	0	0	0	0	1
ANKRD18B	0.9687478582687958	+	0.4305393735864574	+	0	0	0	0	0	0	0	0	0
PSMG4	0.9686793228702625	+	0.10396819957508054	+	0	0	0	0	0	0	0	0	0
HLA-DRA	0.9684051812761291	+	0.8896580083613186	+	0	0	0	0	0	0	1	0	0
KCNMB1	0.9681310396819958	+	0.6684600095949558	+	0	0	0	0	1	1	1	0	0
CYTL1	0.9680625042834624	+	0.959769721060928	+	1	0	1	0	0	0	1	1	1
C2CD2	0.9679254334863957	+	0.9561716126379275	+	0	0	0	0	0	0	0	0	0
FAM167A	0.967788362689329	+	0.8913371256253855	+	0	0	0	0	0	0	0	0	0
COLEC12	0.9677198272907956	+	0.9268727297649236	+	0	0	0	1	0	0	0	0	0
HIST1H1D	0.967582756493729	+	0.3070043177301076	+	0	0	1	0	0	0	0	0	1
ST8SIA4	0.9674456856966623	+	0.22582413816736344	+	0	0	0	0	0	0	0	0	0
SLC11A1	0.9673086148995956	+	0.7586183263655678	+	0	0	0	0	1	0	0	0	0
ESRP2	0.9672400795010623	+	0.6029744362963471	+	0	0	0	0	0	0	0	0	0
NPY1R	0.9671715441025289	+	0.15934480159002123	+	0	0	0	0	0	0	0	0	0
UBALD1	0.9671030087039956	+	0.6242546775409499	+	0	0	0	0	0	0	0	0	0
ITM2C	0.9670344733054622	+	0.41282297306558835	+	0	0	0	0	0	0	0	0	0
ABCC11	0.966965937906929	+	0.5482831882667397	-	0	0	0	0	0	0	0	0	0
SARM1	0.9667603317113289	+	0.6363169076828181	+	0	0	0	0	0	0	0	0	0
TRAF3IP2	0.9666917963127956	+	0.9613460352271949	+	0	0	0	0	0	0	0	0	0
RTKN	0.9666232609142622	+	0.9345486944006579	+	0	0	0	0	0	0	0	0	0
MROH8	0.9664176547186621	+	0.07573161537934343	+	0	0	0	0	0	0	0	0	0
WDR78	0.9663491193201289	+	0.402645466383387	+	0	0	0	0	0	0	0	0	0
RHOC	0.9662120485230622	+	0.9462682475498595	+	0	0	0	0	0	0	0	0	0
CHRFAM7A	0.9661435131245288	+	0.029298882873003907	-	0	0	0	0	0	0	0	0	0
ITGB2	0.9660749777259955	+	0.9630594201905284	+	0	1	0	0	0	0	0	1	1
TYMS	0.9659379069289288	+	0.4307792474813241	+	0	0	0	0	0	0	0	0	1
RDH5	0.9655266945377288	+	0.9334178603248577	+	0	0	0	0	0	0	0	0	0
TJP3	0.9654581591391954	+	0.1988211911452265	+	0	0	0	0	0	0	0	0	0
ZSCAN30	0.9652525529435954	+	0.16719210472208895	+	0	0	0	0	0	0	0	0	0
PLEKHG3	0.9651154821465286	+	0.8902748269481187	+	0	0	0	0	0	0	0	0	0
TAS2R3	0.9650469467479953	+	0.2381605099033651	+	0	0	0	0	0	0	0	0	0
CCDC160	0.9649098759509287	+	0.9754643273250634	+	0	0	0	0	0	0	0	0	0
CREBL2	0.9641559865670619	+	0.7776026317593037	+	0	0	0	0	0	0	0	0	0
PRSS3	0.9639503803714619	+	0.32454937975464326	-	0	0	0	0	0	0	0	0	0
PRKCQ	0.9638133095743951	+	0.13864711123295181	+	0	0	0	0	0	0	0	0	0
PCDHGA6	0.9635391679802618	+	0.36961140429031597	+	0	0	0	0	0	0	0	0	0
PEPD	0.9634706325817285	+	0.7041326845315605	+	0	0	0	0	0	0	0	0	0
ZNF624	0.9632650263861284	+	0.3710506476595161	+	0	0	0	0	0	0	0	0	0
SERP2	0.9631964909875951	+	0.12953190322801728	-	0	0	0	0	0	0	0	0	0
SSFA2	0.962990884791995	+	0.9605578781440615	+	0	0	0	0	0	0	0	0	0
LRRC37B	0.9627852785963951	+	0.6658899321499554	+	0	0	0	0	0	0	0	0	0
ITGA10	0.9627167431978617	+	0.994585703515866	+	0	0	0	0	0	0	0	0	0
CDCP1	0.962579672400795	+	0.5490713453498732	+	0	0	0	0	0	0	0	0	0
ADORA2A	0.9624426016037283	+	0.9939688849290659	+	0	0	0	0	0	0	0	0	0
SAP25	0.962374066205195	+	0.44609690905352617	+	0	0	0	0	0	0	0	0	0
MMD	0.9623055308066616	+	0.3436022205469125	-	0	0	0	0	0	0	0	0	1
CD177	0.9622369954081283	+	0.6788431224727571	+	0	0	0	0	0	0	0	0	0
PAPSS2	0.9620313892125283	+	0.9100130217257213	+	0	0	0	0	0	0	0	0	0
ZNF641	0.9618257830169282	+	0.7147556713042287	+	0	0	0	0	0	0	0	0	0
SERPINA5	0.9617572476183949	+	0.9956480021931328	+	0	0	0	0	0	0	0	0	0
RSG1	0.9616887122198615	+	0.7117743814680282	+	0	0	0	0	0	0	0	0	0
CBLN4	0.9614831060242616	+	0.860119251593448	-	0	0	0	0	0	0	0	0	0
C1QTNF5	0.9613460352271949	+	0.9823521348776643	+	0	0	0	0	0	0	0	0	0
CD5	0.9611404290315948	+	0.20690836817216093	+	0	0	0	0	0	0	0	0	0
KLHL13	0.9610033582345281	+	0.1608525803577548	+	0	0	0	0	0	0	0	0	0
PCDHGA1	0.9609348228359947	+	0.6399492838050853	+	0	0	0	0	0	0	0	0	0
FAM86C1	0.9608662874374615	+	0.0017819203618669043	-	0	0	0	0	0	0	0	0	0
PHLDB1	0.9604550750462614	+	0.611952573504215	+	0	0	0	0	0	0	0	0	0
GTF2H1	0.960386539647728	+	0.405044205332054	-	0	0	0	0	0	0	0	0	0
JADE2	0.9602494688506613	+	0.9040504420533205	+	0	0	0	0	0	0	0	0	0
RPL5	0.9601123980535947	+	0.3209512713316428	+	0	0	0	0	0	0	0	1	0
FES	0.959975327256528	+	0.8880131587965184	+	0	0	0	0	0	0	0	0	1
LDLRAP1	0.9598382564594613	+	0.9841683229387979	+	0	0	0	0	0	0	0	0	0
ANO5	0.959769721060928	+	0.705332054005894	-	0	0	0	0	0	0	0	0	0
ZNF730	0.9597011856623946	+	0.025426632855870056	-	0	0	0	0	0	0	0	0	0
ECM2	0.9594270440682613	+	0.9603180042491947	+	0	0	0	0	0	0	0	0	0
MAN1A1	0.9592899732711946	+	0.028750599684737168	-	0	0	0	0	0	0	0	0	0
TEX2	0.9590843670755945	+	0.5094578849976013	+	0	0	0	0	0	0	0	0	0
SCN1B	0.9590158316770612	+	0.08724556233294496	+	0	0	0	0	0	0	0	0	0
TOP1MT	0.9588787608799945	+	0.6244602837365499	+	0	0	0	0	0	0	0	0	0
FOXD4L4	0.9586731546843945	+	0.3388047426495785	+	0	0	0	0	0	0	0	0	0
PRKAR2B	0.9584675484887945	+	0.4132684531560551	-	0	0	0	0	0	0	0	0	0
RTTN	0.9583990130902611	+	0.20402988143376052	+	0	0	0	0	0	0	0	0	1
TAS2R50	0.9581248714961278	+	0.19741621547529298	+	0	0	0	0	0	0	0	0	0
HTR2B	0.9580563360975944	+	0.3736207251045165	+	0	0	0	0	0	0	0	0	0
PLEKHH2	0.9579878006990611	+	0.6429648413405524	+	0	0	0	0	0	0	0	0	0
CNKSR1	0.9579192653005277	+	0.557535467068741	+	0	0	0	0	0	0	0	0	0
TICAM2	0.9578507299019944	+	0.5337194160784045	+	0	0	0	0	0	0	0	0	0
PRMT6	0.957782194503461	+	0.2914810499623055	-	0	0	0	0	0	0	0	0	0
FBL	0.9577136591049277	+	0.8498389418134467	+	0	0	0	0	0	0	0	0	0
PFKFB3	0.9576451237063943	+	0.8898636145569186	+	0	1	1	0	0	1	1	0	0
NPIPA1	0.957576588307861	+	0.7990884791995065	+	0	0	0	0	0	0	0	0	0
BAIAP2L2	0.957370982112261	+	0.6385443081351518	-	0	0	0	0	0	0	0	0	0
COBLL1	0.9572339113151943	+	0.5948529915701459	+	0	0	0	0	0	0	0	0	0
SSRP1	0.9570968405181276	+	0.7935371119183058	+	0	0	0	0	0	0	0	0	1
PLXDC2	0.9570283051195942	+	0.8853402782537181	+	0	1	0	0	0	1	0	0	0
CHSY3	0.9569597697210609	+	0.39997258584058665	-	0	0	0	0	0	0	0	0	0
HADH	0.9567541635254609	+	0.21571516688369544	+	0	0	0	0	0	0	0	0	1
L3MBTL2	0.9566856281269276	+	0.4844081968336646	-	0	0	0	0	0	0	0	0	0
PDYN	0.9563429511342608	+	0.39699129600438626	+	0	0	0	0	0	0	0	0	0
PODNL1	0.9562744157357275	+	0.3534370502364471	+	0	0	0	0	0	0	0	0	0
CIDEB	0.9562058803371941	+	0.8442190391337125	+	0	0	0	0	0	0	0	0	0
SLC17A6	0.9560688095401275	+	0.677917894592557	-	0	0	0	0	0	0	0	0	0
ZNF23	0.9557946679459941	+	0.607771914193681	-	0	0	0	0	0	0	0	0	0
RCSD1	0.9557261325474607	+	0.8936673291755192	+	0	1	0	0	0	0	0	0	0
ERF	0.955589061750394	+	0.9177232540607224	+	0	0	0	0	0	0	0	0	0
ZNF337	0.9555205263518607	+	0.7852443286957713	-	0	0	0	0	0	0	0	0	0
PARPBP	0.9553834555547941	+	0.14906449181001988	-	0	0	0	0	0	0	0	0	1
GPR63	0.9552463847577274	+	0.26262764717976833	-	0	0	0	0	0	0	0	0	0
SYNE2	0.955177849359194	+	0.9916386813789322	+	0	0	0	0	0	0	0	0	1
ZNF416	0.9551093139606607	+	0.18021383044342404	-	0	0	0	0	0	0	0	0	0
ABCA8	0.9550407785621273	+	0.9425330683297923	+	0	0	0	0	0	0	0	0	0
GOLGA7B	0.954972243163594	+	0.7654718662189021	+	0	0	0	0	0	0	0	0	0
GPX1	0.9549037077650606	+	0.7261325474607635	+	0	0	0	0	1	1	0	0	0
CNTN4	0.9548351723665273	+	0.6076005756973477	-	0	0	0	0	0	0	0	0	0
DGKG	0.954766636967994	+	0.8028579261188403	+	0	0	0	0	0	0	0	0	0
SHC2	0.9546981015694607	+	0.720444109382496	+	0	0	0	0	0	0	0	0	0
GPR161	0.9544924953738606	+	0.5986909738880132	+	0	0	0	0	0	0	0	0	0
SLCO1A2	0.9543554245767939	+	0.8662189020629155	+	0	0	0	0	0	0	0	0	0
GNG12	0.9542868891782605	+	0.9057638270166541	+	0	0	0	0	0	0	0	0	0
CYP21A2	0.9541498183811938	+	0.6507778767733534	+	0	0	0	0	0	0	0	0	0
KIF20B	0.9540812829826606	+	0.29740936193543965	+	0	0	0	0	0	0	0	0	1
DUSP10	0.9540127475841272	+	0.8640943047083819	+	0	0	0	0	0	0	0	0	0
KIF3B	0.9537386059899938	+	0.08213967514221095	+	0	0	0	0	0	0	0	0	0
RBM11	0.9536700705914605	+	0.7384003837982318	-	0	0	0	0	0	0	0	0	0
MRPL1	0.9535329997943938	+	0.5344047700637379	-	0	0	0	0	0	0	0	0	0
ZNF781	0.9532588582002605	+	0.3558015214858474	+	0	0	0	0	0	0	0	0	0
CRLF3	0.9531903228017271	+	0.547015283393873	+	0	0	0	0	0	0	0	0	0
CAPN13	0.952984716606127	+	0.6254540470152834	+	0	0	0	0	0	0	0	0	0
EEF1G	0.9529161812075937	+	0.6524227263381537	+	0	0	0	0	0	0	0	0	0
SPATA5	0.9524364334178603	+	0.4631279555890617	+	0	0	0	0	0	0	0	0	1
SLC6A13	0.9520937564251936	+	0.8388047426495785	+	0	0	0	0	0	0	0	0	0
SATB1	0.951956685628127	+	0.41905969433212253	-	0	0	0	0	0	0	0	0	0
F2RL1	0.9518881502295936	+	0.5994105955726132	+	0	0	0	0	0	0	0	0	0
DCTN5	0.9516825440339935	+	0.31149338633404156	+	0	0	0	0	0	0	0	0	0
ANAPC15	0.9515454732369268	+	0.31385785758344187	-	0	0	0	0	0	0	0	0	1
AGFG2	0.9514084024398601	+	0.9745733671441299	+	0	0	0	0	0	0	0	0	0
PAQR9	0.9512027962442602	+	0.16558152285655542	-	0	0	0	0	0	0	0	0	0
SIGLEC8	0.9511342608457268	+	0.9668974025083956	+	0	1	0	0	0	1	0	0	0
CD37	0.9509971900486601	+	0.9496950174765266	+	0	0	0	1	0	1	1	1	0
ZDHHC22	0.9508601192515934	+	0.3542937427181139	+	0	0	0	0	0	0	0	0	0
HCRTR1	0.9505859776574601	+	0.117469673086149	-	0	0	0	0	0	0	0	0	0
PCDHGA9	0.9505174422589268	+	0.28123500788157085	+	0	0	0	0	0	0	0	0	0
RGPD5	0.9504489068603934	+	0.043451442670139125	-	0	0	0	0	0	0	0	0	0
PABPC1L	0.9503118360633267	+	0.8890754574737852	+	0	0	0	0	0	0	0	0	1
CD86	0.95017476526626	+	0.8629634706325817	+	0	0	0	0	1	1	0	0	0
ZNF816	0.9501062298677266	+	0.7442601603728326	+	0	0	0	0	0	0	0	0	0
C2orf72	0.9500376944691933	+	0.9307107120827908	+	0	0	0	0	0	0	0	0	0
ZNF286A	0.94996915907066	+	0.2543348639572339	+	0	0	0	0	0	0	0	0	0
SNRK	0.9498320882735933	+	0.2688986361455692	-	0	0	0	0	0	0	0	0	0
SLC6A4	0.9496950174765266	+	0.17637584812555684	+	0	0	0	0	0	0	0	0	0
PILRA	0.9496264820779933	+	0.3910972517305188	+	1	0	0	0	0	0	1	0	0
PER1	0.9495579466794599	+	0.8350695634295113	+	0	0	0	0	1	1	0	0	0
CGN	0.9492838050853266	+	0.6076005756973477	+	0	0	0	0	0	0	0	0	0
EXOC3	0.9492152696867933	+	0.29316016722637245	-	0	0	0	0	0	0	0	0	0
PROB1	0.9491467342882599	+	0.9583990130902611	+	0	0	0	0	0	0	0	0	0
LILRA4	0.9490781988897266	+	0.734939346172298	+	0	0	0	0	0	0	0	0	0
GCOM1	0.9490096634911932	+	0.3182098553903091	+	0	0	0	0	0	0	0	0	0
SDHAF2	0.9489411280926598	+	0.7712631073949695	+	0	0	0	0	0	0	0	0	0
GRB10	0.9488040572955931	+	0.40836817216092114	+	0	0	0	0	0	0	0	0	0
POU3F1	0.9486669864985265	+	0.23925707627989856	+	0	0	0	0	0	0	0	0	0
DGKD	0.9484613803029265	+	0.5620930710712083	+	0	0	0	0	0	0	0	0	0
RPP40	0.9483243095058598	+	0.7138647111232952	-	0	0	0	0	0	0	0	0	0
DENND2D	0.9482557741073264	+	0.5683640600370091	+	0	0	0	0	0	0	0	0	0
ABCA2	0.9479130971146598	+	0.8421629771777123	+	0	0	0	0	0	0	0	0	0
DOCK9	0.9477760263175931	+	0.5392022479610719	+	0	0	0	0	0	0	0	0	0
C19orf12	0.947570420121993	+	0.13905832362415188	+	0	0	0	0	0	0	0	0	0
NFKB1	0.9475018847234596	+	0.9468850661366596	+	0	0	0	0	0	0	0	0	0
TCTEX1D1	0.9473648139263929	+	0.3437392913439792	-	0	0	0	0	0	0	0	0	0
ASTN2	0.9472962785278597	+	0.3301692824343774	+	0	0	0	0	0	0	0	0	0
ATG13	0.947159207730793	+	0.31800424919470904	+	0	0	0	0	0	0	0	0	0
XKR6	0.9470221369337263	+	0.45695976972106095	+	0	0	0	0	0	0	0	0	0
SAMSN1	0.9469536015351929	+	0.8129668974025084	+	0	0	0	0	1	1	1	0	0
ART3	0.9468165307381262	+	0.4917757521759989	+	0	0	0	0	0	0	0	0	0
ZNF541	0.9467479953395929	+	0.023987389486669865	-	0	0	0	0	0	0	0	0	0
RAB1B	0.9466794599410595	+	0.5445480090466726	+	0	0	0	0	0	0	0	0	0
ARHGAP10	0.9466109245425263	+	0.487389486669865	+	0	0	0	0	0	0	0	0	0
PELI1	0.9465423891439929	+	0.8161880611335754	+	0	0	0	0	1	1	0	0	0
TRIM59	0.9464738537454596	+	0.7812692755808375	+	0	0	0	0	0	0	0	0	1
TMCO6	0.9462682475498595	+	0.6891576999520252	+	0	0	0	0	0	0	0	0	0
SCRN1	0.9461997121513261	+	0.2997395654855733	+	0	0	0	0	0	0	0	0	0
NIPAL4	0.9460626413542594	+	0.7639640874511685	+	0	0	0	0	0	0	0	0	0
CSTF1	0.9459941059557261	+	0.5140154890000685	-	0	0	0	0	0	0	0	0	0
CNNM3	0.9459255705571928	+	0.8126242204098417	+	0	0	0	0	0	0	0	0	0
HEMK1	0.9457884997601261	+	0.4611746967308615	+	0	0	0	1	0	0	0	0	0
CCL28	0.9457199643615928	+	0.15540401617435406	-	0	0	0	0	0	0	0	0	0
C1QTNF3	0.9456514289630594	+	0.5328627235967377	+	0	0	0	0	0	0	0	0	0
FAM89B	0.9455143581659927	+	0.7032759920498938	+	0	0	0	0	0	0	0	0	0
COQ3	0.9452402165718594	+	0.6709272839421562	-	0	0	0	0	0	0	0	0	0
TMEM88B	0.9451031457747927	+	0.5585292303474745	+	0	0	0	0	0	0	0	0	0
PRDX6	0.9448290041806593	+	0.695428688917826	+	0	0	0	0	0	0	0	0	0
TTLL6	0.9447604687821259	+	0.13648824617915153	+	0	0	0	0	0	0	0	0	0
PCDH18	0.9446919333835926	+	0.9058323624151875	+	0	0	0	0	0	0	0	0	0
ADAM28	0.9446233979850592	+	0.7893907203070386	+	0	1	0	0	0	0	0	0	0
MYRF	0.9444863271879926	+	0.9172435062709889	+	0	0	0	0	0	0	0	0	0
FAM184B	0.9442807209923926	+	0.041395380714138855	+	0	0	0	0	1	0	0	0	0
LRRIQ3	0.9442121855938592	+	0.38952093756425193	+	0	0	0	0	0	0	0	0	0
CAV1	0.9441436501953259	+	0.9565828250291275	+	0	0	0	0	0	0	0	0	0
PCDH19	0.9440751147967925	+	0.07302446713727641	-	0	0	0	0	0	0	0	0	0
FAM129B	0.9440065793982592	+	0.9840312521417311	+	0	0	0	0	0	0	0	0	0
SUSD2	0.9437324378041259	+	0.8668357206497156	+	0	0	0	0	0	0	0	0	0
ITGA11	0.9433212254129257	+	0.8192036186690426	+	0	0	0	0	0	0	0	0	0
ARHGAP39	0.9429100130217257	+	0.1127064628880817	+	0	0	0	0	0	0	0	0	0
CCDC34	0.942772942224659	+	0.2680419436639024	+	0	0	0	0	0	0	0	0	1
ZFP36L1	0.942361729833459	+	0.9607292166403948	+	0	0	1	0	0	1	0	0	0
MAPK3	0.9422931944349257	+	0.6488246179151532	+	0	0	0	0	0	0	0	0	0
DOK4	0.9421561236378589	+	0.14635734356795285	+	0	0	0	0	0	0	0	0	0
MMRN1	0.9420875882393256	+	0.9148104996230553	+	0	0	0	0	0	0	0	0	0
SPRY3	0.9418819820437255	+	0.5203550133644027	+	0	0	0	0	0	0	0	0	0
TMEM241	0.9417449112466589	+	0.6277499828661504	-	0	0	0	0	0	0	0	0	0
AGAP4	0.9416078404495922	+	0.32454937975464326	+	0	0	0	0	0	0	0	0	0
GREB1L	0.9414707696525255	+	0.0015077787677335343	-	0	0	0	0	0	0	0	0	0
TEAD2	0.9412651634569255	+	0.9988348982249332	+	0	0	0	0	0	0	0	0	0
VSIG2	0.9411280926598589	+	0.6873757795901583	+	0	0	0	0	0	0	0	0	0
FRA10AC1	0.9410595572613255	+	0.22630388595709683	+	0	0	0	0	0	0	0	0	0
CCDC148	0.9409910218627922	+	0.05585634980467411	+	0	0	0	0	0	0	0	0	0
ARHGAP42	0.9408539510657254	+	0.972174628195463	+	0	0	0	0	0	0	0	0	0
TMEM184B	0.9407854156671921	+	0.9866013295867315	+	0	0	0	0	0	0	0	0	0
CERS1	0.9407168802686587	+	0.9517510794325269	+	0	0	0	0	0	0	0	0	0
ST20	0.940579809471592	+	0.38982934685765197	+	0	0	0	0	0	0	0	0	0
ZNF501	0.9405112740730588	+	0.3912685902268522	+	0	0	0	0	0	0	0	0	0
CDK10	0.9404427386745254	+	0.5840243986018778	+	0	0	0	1	0	0	0	0	0
GLTPD2	0.9403742032759921	+	0.11335754917414845	-	0	0	0	0	0	0	0	0	0
WASF3	0.9402371324789254	+	0.6894318415461586	+	0	0	0	0	0	0	0	0	0
PTGDR2	0.9401000616818587	+	0.9383181413199918	+	0	0	0	0	0	0	0	0	0
ABHD14A-ACY1	0.9400315262833253	+	0.16852854499348913	-	0	0	0	0	0	0	0	0	0
ADAMTS5	0.9398944554862586	+	0.07727366184634364	+	0	0	0	0	0	0	0	0	0
HPR	0.939757384689192	+	0.8574806387499143	+	0	0	0	0	0	0	0	0	0
HIGD1B	0.9396888492906587	+	0.9867384003837982	+	0	0	0	0	0	0	0	0	0
PPP2CB	0.9396203138921253	+	0.3766020149407169	+	0	0	0	0	0	0	0	0	0
C1orf174	0.9394147076965252	+	0.11006785004454801	-	0	0	0	0	0	0	0	0	0
PGLS	0.9393461722979919	+	0.7460763484339662	+	0	0	0	0	0	0	0	0	0
IFNLR1	0.9392776368994585	+	0.4666575286135289	+	0	0	0	0	0	0	0	0	0
ADAT3	0.9388664245082585	+	0.904632992940854	+	0	0	0	0	0	0	0	0	0
UNK	0.9387978891097252	+	0.7329860873140978	+	0	0	0	0	0	0	0	0	0
MIEN1	0.9386608183126585	+	0.4835515043519978	+	0	0	0	0	0	0	0	0	0
ZNF572	0.9385237475155918	+	0.26972106092796927	+	0	0	0	0	0	0	0	0	0
ZNF605	0.9384552121170585	+	0.5826879583304777	+	0	0	0	1	0	0	0	0	0
HECW2	0.9383181413199918	+	0.8178329106983757	-	0	0	0	0	0	0	0	0	0
PLXNB3	0.9382496059214585	+	0.8579946542389144	+	0	0	0	0	0	0	0	0	0
LDLRAD3	0.9380439997258584	+	0.9854704955109314	+	0	0	0	0	0	0	0	0	0
TOMM22	0.937975464327325	+	0.577445000342677	-	0	0	0	0	0	0	0	1	0
STAG1	0.9377698581317251	+	0.9592214378726612	+	0	0	0	0	0	0	0	0	1
TRIL	0.937564251936125	+	0.761942293194435	+	0	0	0	0	0	0	0	0	0
RPL3	0.9374957165375917	+	0.4014803646083202	-	0	0	0	0	0	0	0	1	0
TBX18	0.9374271811390583	+	0.9064491810019876	+	0	0	0	0	0	0	0	0	0
CDC42EP1	0.9372901103419916	+	0.9434582962099924	+	0	0	0	0	0	0	0	0	0
TMEM243	0.9372215749434583	+	0.4455828935645261	+	0	0	0	0	0	0	0	0	0
ANKRD53	0.9370845041463917	+	0.8218422315125763	+	0	0	0	0	0	0	0	0	0
STEAP2	0.936947433349325	+	0.3987389486669865	-	0	0	0	0	0	0	0	0	0
PGA3	0.9368103625522582	+	0.07042012199300939	+	0	0	0	0	0	0	0	0	0
TMEM26	0.9367418271537249	+	0.7974093619354397	+	0	0	0	0	0	0	0	0	0
NARS2	0.9366732917551915	+	0.03940785415667192	-	0	0	0	0	0	0	0	0	0
FAM86B2	0.9366047563566582	+	0.33054622712631077	+	0	0	0	0	0	0	0	0	0
SHISA7	0.9362620793639915	+	0.1237749297512165	-	0	0	0	0	0	0	0	0	0
NUP88	0.9361250085669248	+	0.015043519978068673	-	0	0	0	0	0	0	0	0	0
ST6GALNAC3	0.9359194023713248	+	0.9234802275375231	+	0	0	0	0	0	1	0	0	0
DGCR8	0.9357137961757248	+	0.7536495099719005	+	0	0	0	0	0	0	0	0	0
ABCB6	0.9356452607771915	+	0.6001302172572134	+	0	0	0	0	0	0	0	0	0
SGCG	0.9355081899801247	+	0.11366595846754848	+	0	0	0	0	0	0	0	0	0
CACNA1I	0.9354396545815914	+	0.24364334178603247	+	0	0	0	0	0	0	0	0	0
FOXN2	0.9352340483859913	+	0.9313275306695908	+	0	0	0	0	0	0	0	0	0
MAP6	0.935165512987458	+	0.12384346514974985	+	0	0	0	0	0	0	0	0	0
TAS2R46	0.9350969775889246	+	0.25998903433623466	+	0	0	0	0	0	0	0	0	0
AMY2A	0.9350284421903914	+	0.4323212939483243	-	0	0	0	0	0	0	0	0	0
F8	0.934959906791858	+	0.6789459255705572	-	0	0	0	0	0	0	0	0	0
EPHX4	0.9346857651977246	+	0.7743472003289699	-	0	0	0	0	0	0	0	0	0
TMEM8A	0.9345486944006579	+	0.8998697827427866	+	0	0	0	0	0	0	0	0	0
AMN	0.9344116236035912	+	0.5213830443424029	+	0	0	0	0	0	0	0	0	0
CFP	0.9342060174079913	+	0.33136865190871084	+	0	0	0	0	0	0	0	0	0
STK17A	0.9341374820094579	+	0.6842231512576246	+	0	0	0	0	0	0	0	0	0
NEFH	0.9340689466109245	+	0.14851620862175313	+	0	0	0	0	0	0	0	0	0
SNX33	0.9340004112123912	+	0.9895140840243986	+	0	0	0	0	0	0	0	0	0
DR1	0.9339318758138578	+	0.07984373929134397	+	0	0	0	0	0	0	0	0	0
SMIM10	0.9336577342197245	+	0.8972654375985196	+	0	0	0	0	0	0	0	0	0
NAV1	0.9335206634226578	+	0.7994654238914399	+	0	0	0	0	0	0	0	0	0
PCDHA11	0.9332465218285244	+	0.3780412583099171	-	0	0	0	0	0	0	0	0	0
SLC6A9	0.9331779864299911	+	0.9965046946747995	+	0	0	0	0	0	0	0	0	0
LSP1	0.9329723802343911	+	0.9432869577136591	+	0	0	1	0	0	0	0	1	1
CCDC97	0.9329038448358578	+	0.9601123980535947	+	0	0	0	0	0	0	0	0	0
INTS5	0.9328353094373244	+	0.00023987389486669866	+	0	0	0	0	0	0	0	0	0
SRGAP3	0.932766774038791	+	0.2828455897471044	+	0	1	0	1	0	1	0	0	0
C16orf96	0.9326982386402577	+	0.7492975121650333	+	0	0	0	0	0	0	0	0	0
DTX1	0.932561167843191	+	0.9362963470632581	+	0	0	0	0	0	0	0	0	0
ADAMTS2	0.9324926324446576	+	0.9492152696867933	+	0	0	0	0	0	0	0	0	0
SYTL3	0.932355561647591	+	0.8296209992461107	+	0	0	0	0	0	0	0	0	0
SSH1	0.9322870262490577	+	0.7803440477006374	+	0	0	0	0	0	1	0	0	0
MED16	0.9322184908505243	+	0.5503049825234734	+	0	0	0	0	0	0	0	0	0
AGMAT	0.9320814200534576	+	0.25615105201836746	-	0	0	0	0	0	0	0	0	0
FAM118A	0.9320128846549243	+	0.7944966074977726	+	0	0	0	0	1	0	0	0	0
TSPAN14	0.9319443492563909	+	0.9665547255157289	+	0	0	0	0	0	0	0	0	0
SLX1B	0.9318758138578576	+	0.3013844150503735	+	0	0	0	0	0	0	0	0	0
CYTH3	0.9316702076622576	+	0.6655815228565554	+	0	0	0	0	0	0	0	0	0
BRI3	0.9315331368651909	+	0.9712151326159961	+	0	0	0	0	0	0	0	1	0
TPD52L1	0.9314646014666575	+	0.9848536769241313	+	0	0	0	0	0	0	0	0	0
FOXD4L3	0.9312589952710575	+	0.1744225892673566	+	0	0	0	0	0	0	0	0	0
ANKRD50	0.9311219244739908	+	0.15478719758755397	-	0	0	0	0	0	0	0	0	0
HAS3	0.9310533890754574	+	0.2197930230964293	+	0	0	0	0	0	0	0	0	0
MYH15	0.9308477828798575	+	0.02851072578987047	-	0	0	0	0	0	0	0	0	0
MAGEC3	0.9307792474813241	+	0.24378041258309918	+	0	0	0	0	0	0	0	0	0
SYT2	0.9307107120827908	+	0.24330066479336576	+	0	0	0	0	0	0	0	0	0
CSNK2A3	0.9305736412857241	+	0.09701185662394626	+	0	0	0	0	0	0	0	0	0
ALDH1L1	0.9305051058871907	+	0.7526214789939003	+	0	0	0	0	0	0	0	0	0
MAP3K7CL	0.9302994996915908	+	0.41607840449592215	+	0	0	0	0	0	0	0	0	0
CSF2RA	0.9302309642930574	+	0.7189020629154959	+	0	0	0	0	1	1	1	0	0
WTIP	0.9300253580974573	+	0.8249605921458433	+	0	0	0	0	0	0	0	0	0
GABARAP	0.929956822698924	+	0.08111164416421081	+	0	0	0	0	0	0	0	0	0
MAN2A1	0.9297512165033239	+	0.8340758001507779	+	0	0	0	0	0	0	0	0	0
SDC4	0.9296826811047906	+	0.6773353437050237	+	0	0	0	0	0	0	0	0	0
ZNF736	0.929545610307724	+	0.08614899595641148	-	0	0	0	0	0	0	0	0	0
COL21A1	0.9294770749091906	+	0.8457268179014461	+	0	0	0	0	0	0	0	0	0
SMC2	0.9293400041121239	+	0.32030018504557606	+	0	0	0	0	0	0	0	0	1
RABL2B	0.9292714687135906	+	0.5471523541909397	+	0	0	0	0	0	0	0	0	0
KLHL3	0.9292029333150572	+	0.3731409773147831	-	0	0	0	0	0	0	0	0	0
SCUBE3	0.9291343979165239	+	0.5617503940785415	+	0	0	0	0	0	0	0	0	0
RGS1	0.9290658625179905	+	0.6726406689054897	+	0	0	1	0	0	1	0	0	0
CLEC5A	0.9289973271194572	+	0.9822493317798643	+	0	0	0	0	0	0	0	0	0
SLC31A2	0.9288602563223906	+	0.7809951339867042	+	0	0	0	0	0	0	0	0	0
GAB1	0.9287917209238572	+	0.8810910835446508	+	0	0	0	0	0	0	0	0	0
KIF19	0.9287231855253238	+	0.8059762867521074	+	0	0	0	0	0	0	0	0	0
F11R	0.9285861147282571	+	0.7791789459255706	+	0	0	0	0	0	0	0	0	0
ZNF540	0.9285175793297238	+	0.9337262696182578	-	0	0	0	0	0	0	0	0	0
PDZRN3	0.9282434377355905	+	0.08498389418134467	+	0	0	0	0	0	0	0	0	0
SNTA1	0.9281063669385238	+	0.887739017202385	+	0	0	0	0	0	0	0	0	0
HNF4G	0.9280378315399904	+	0.8787608799945171	+	0	0	0	0	0	0	0	0	0
CCDC102A	0.9278322253443904	+	0.9961962853813995	+	0	0	0	0	0	0	0	0	0
RNF207	0.9276951545473237	+	0.14053183469261873	+	0	0	0	0	0	0	0	0	0
GALNT7	0.9276266191487903	+	0.3855458844493181	+	0	0	0	0	0	0	0	0	0
ZMYND15	0.9275580837502571	+	0.820197381947776	+	0	0	0	0	0	0	0	0	0
DSE	0.9272154067575903	+	0.9087793845521211	+	0	0	0	0	0	0	0	0	1
NPIPB6	0.9271468713590569	+	0.3672812007401823	+	0	0	0	0	0	0	0	0	0
PUS7	0.9270098005619902	+	0.46658899321499553	-	0	0	0	0	0	0	0	0	0
POLR1B	0.9267356589678569	+	0.16153793434308822	-	0	0	0	0	0	0	0	0	0
XPR1	0.9266671235693236	+	0.3323624151874443	-	0	0	0	0	0	0	0	0	0
BRK1	0.9265985881707902	+	0.4591529024741279	-	0	0	0	0	0	0	0	1	0
CDH6	0.9263929819751902	+	0.16743197861695566	+	0	0	0	0	0	0	0	0	0
SPTAN1	0.9260503049825235	+	0.3060790898499075	-	0	0	0	0	0	0	0	0	0
SHISA5	0.9257076279898567	+	0.14347885682955247	+	0	0	0	1	0	0	0	0	0
MSTO1	0.9255020217942568	+	0.7674251250771024	-	0	0	0	0	0	0	0	0	0
TMEM65	0.9254334863957234	+	0.39476389555205266	-	0	0	0	0	0	0	0	0	0
FANCB	0.9248166678089234	+	0.5991021862792132	+	0	0	0	0	0	0	0	0	0
RPL4	0.9246795970118566	+	0.20862175313549447	-	0	0	0	0	0	0	0	1	0
FFAR4	0.9245425262147899	+	0.84959906791858	-	0	0	0	0	0	0	0	0	0
RELL1	0.9244739908162566	+	0.8295524638475773	+	0	0	0	0	0	0	0	0	0
SLX4IP	0.9244054554177232	+	0.20159687478582689	+	0	0	0	0	0	0	0	0	0
DHRS9	0.9242683846206565	+	0.41868274964018914	+	0	0	0	0	1	1	0	0	0
DHX16	0.9241998492221233	+	0.4934548694400658	+	0	0	0	0	0	0	0	0	0
CCDC158	0.9241313138235899	+	0.5581180179562745	-	0	0	0	0	0	0	0	0	0
MYBPC1	0.9240627784250566	+	0.8122472757179083	+	0	0	0	0	0	0	0	0	0
EVI2B	0.9239257076279899	+	0.8553217736961141	+	0	0	0	0	0	0	0	0	0
PCYT1B	0.9237886368309232	+	0.6288465492426838	+	0	0	0	0	0	0	0	0	0
TRAPPC12	0.9237201014323898	+	0.33465835103831126	+	0	0	0	0	0	0	0	0	0
SLC6A15	0.9236515660338565	+	0.5671989582619423	-	0	0	0	0	0	0	0	0	0
FYCO1	0.9235830306353231	+	0.9592899732711946	+	0	0	0	0	0	0	0	0	0
NGB	0.922966212048523	+	0.18113905832362415	+	0	0	0	0	0	0	0	0	0
KL	0.9226920704543897	+	0.5163456925502021	+	0	0	0	0	0	0	0	0	0
SETD9	0.922554999657323	+	0.5410869714207388	+	0	0	0	0	0	0	0	0	0
ESPN	0.9224179288602563	+	0.039510657254471934	+	0	0	0	0	0	0	0	0	0
HVCN1	0.9220067164690563	+	0.9326297032417243	+	0	0	0	0	0	0	0	0	0
SLIT2	0.9219381810705229	+	0.62435748063875	-	0	0	0	0	0	0	0	0	0
C22orf15	0.9218011102734562	+	0.15036666438215338	+	0	0	0	0	0	0	0	0	0
LMO2	0.9213213624837229	+	0.8725926941265163	+	0	1	0	0	0	0	0	0	1
DCAF6	0.9212528270851895	+	0.67459392776369	-	0	0	0	0	0	0	0	0	0
METAP1D	0.9211842916866562	+	0.3731409773147831	-	0	0	0	0	0	0	0	0	0
SLC23A3	0.9211157562881228	+	0.9509629223493935	+	0	0	0	0	0	0	0	0	0
OPRM1	0.9208416146939894	+	0.17990542115002398	-	0	0	0	0	0	0	0	0	0
KLHL23	0.9206360084983894	+	0.23627578644369818	+	0	0	0	0	0	0	0	0	0
CAPNS1	0.9204989377013227	+	0.11894318415461586	-	0	0	0	0	0	0	0	0	0
LYRM1	0.9204304023027894	+	0.9867384003837982	-	0	0	0	0	0	0	0	0	0
ITM2A	0.9202933315057227	+	0.6526626002330204	+	0	0	0	0	0	0	0	0	0
TMPRSS3	0.9202247961071893	+	0.8678980193269824	+	0	0	0	0	0	0	0	0	0
CDH23	0.920156260708656	+	0.9088821876499212	+	0	0	0	0	0	0	0	0	0
ITPKB	0.919950654513056	+	0.9890686039339319	+	0	0	0	0	0	0	0	0	0
RABEPK	0.919745048317456	+	0.9672400795010623	-	0	0	0	0	0	0	0	0	0
PAH	0.9196765129189226	+	0.08930162428894524	-	0	0	0	0	0	0	0	0	0
ANKRD2	0.9196079775203893	+	0.5832362415187444	-	0	0	0	0	0	0	0	0	0
SHISA9	0.9195394421218559	+	0.1895689123432253	+	0	0	0	0	0	0	0	0	0
CTBS	0.9194709067233225	+	0.24926324446576656	+	0	0	0	0	0	0	0	0	0
GPR61	0.919333835926256	+	0.6387499143307518	-	0	0	0	0	0	0	0	0	0
TRPM3	0.9192653005277226	+	0.7896305942019053	+	0	0	0	0	0	0	0	0	0
MARC1	0.9191967651291892	+	0.37170173394558287	+	0	0	0	0	0	0	0	0	0
HMBOX1	0.9191282297306559	+	0.9292029333150572	+	0	0	0	0	0	0	0	0	0
MAN2B2	0.9190596943321225	+	0.059454458227674596	-	0	0	0	0	0	0	0	0	0
PNPLA4	0.9189911589335892	+	0.03413062846960455	-	0	0	0	0	0	0	0	0	0
CLP1	0.9188540881365225	+	0.10537317524501405	+	0	0	0	0	0	0	0	0	0
SULT1A1	0.9186484819409225	+	0.6380302926461517	-	0	0	0	0	0	0	0	0	0
SRRD	0.9182372695497224	+	0.03673497361387156	-	0	0	0	0	0	0	0	0	0
SHROOM4	0.9181001987526557	+	0.8306490302241107	+	0	0	0	0	0	0	0	0	0
ITGA2B	0.9179631279555891	+	0.40192584469878695	+	0	0	0	0	0	0	0	0	0
RPL26	0.9178260571585224	+	0.04321156877527243	-	0	0	0	0	0	0	0	1	0
RPL7	0.917757521759989	+	0.12154752929888288	+	0	0	0	0	0	0	0	1	0
GPR45	0.9176204509629223	+	0.07795901583167707	-	0	0	0	0	0	0	0	0	0
C6orf203	0.917551915564389	+	0.332191076691111	+	0	0	0	0	0	0	0	0	0
TFEC	0.9174833801658556	+	0.907956959769721	+	0	0	0	0	0	0	0	0	0
TLR5	0.9174148447673223	+	0.892125282708519	+	0	0	0	0	0	0	0	0	0
CPO	0.9172777739702557	+	0.0507504626139401	-	0	0	0	0	0	0	0	0	0
JADE1	0.9172092385717223	+	0.502912754437667	-	0	0	0	0	0	0	0	0	1
ITGB4	0.9168665615790556	+	0.7977177712288397	+	0	0	0	0	0	0	0	0	0
ABHD12B	0.9167980261805222	+	0.08570351586594475	+	0	0	0	0	0	0	0	0	0
ERMAP	0.9165238845863889	+	0.9903365088067987	+	0	0	0	0	0	0	0	0	0
ISYNA1	0.9164553491878555	+	0.9978754026454664	+	0	0	0	0	0	0	0	0	1
BUD13	0.9163868137893222	+	0.059968473716674665	+	0	0	0	0	0	0	0	0	0
MED30	0.9161126721951888	+	0.7497429922555	-	0	0	0	0	0	0	0	0	0
NPIPB5	0.9160441367966554	+	0.3864368446302515	+	0	0	0	0	0	0	0	0	0
TMEM154	0.9159756013981222	+	0.7272633815365637	+	0	0	0	0	0	0	0	0	0
HTR3B	0.9157699952025221	+	0.8554588444931808	-	0	0	0	0	0	0	0	0	0
CR1	0.915564389006922	+	0.7654033308203687	+	0	0	0	0	0	0	0	0	0
SLC35A1	0.9154958536083887	+	0.6598588170790213	-	0	0	0	0	0	0	0	0	0
TMEM165	0.9153587828113221	+	0.5210060996504695	+	0	0	0	1	1	1	1	0	0
TTC9C	0.9152902474127887	+	0.952779110410527	-	0	0	0	0	0	0	0	0	0
GTPBP8	0.9152217120142554	+	0.4535672674936605	-	0	0	0	0	0	0	0	0	0
LRRC37A3	0.915153176615722	+	0.7601261051333014	+	0	0	0	0	0	0	0	0	0
CA1	0.9150846412171887	+	0.2211979987663628	+	0	0	0	0	0	0	0	0	0
RABGAP1L	0.9148104996230553	+	0.46299088479199507	-	0	0	0	1	0	0	0	0	1
TAS2R20	0.9147419642245219	+	0.044822150640805976	-	0	0	0	0	0	0	0	0	0
NPFF	0.9146734288259887	+	0.9450346103762594	+	0	0	0	0	0	0	0	0	0
PPP1R3E	0.9146048934274553	+	0.1641422794873552	-	0	1	0	0	0	1	1	0	1
SCYL1	0.9144678226303886	+	0.207627989856761	+	0	0	0	0	0	0	0	0	0
ACAN	0.9143992872318553	+	0.7862038242752382	+	0	0	0	0	0	0	0	0	0
FA2H	0.9142622164347886	+	0.9371187718456583	+	0	0	0	0	0	0	0	0	0
NCOA5	0.9141936810362552	+	0.9202933315057227	+	0	0	0	0	0	0	0	0	0
MROH6	0.9131656500582551	+	0.9135083270509218	+	0	0	0	0	0	0	0	0	0
PRR26	0.9128915084641217	+	0.46024946885066137	+	0	0	0	0	0	0	0	0	0
TMEM133	0.912754437667055	+	0.9675484887944623	+	0	0	0	0	0	0	0	0	0
METTL21B	0.9126859022685216	+	0.890343362346652	+	0	0	0	0	0	0	0	0	0
TMEM235	0.9124802960729217	+	0.6712014255362895	+	0	0	0	0	0	0	0	0	0
CCDC144NL	0.912343225275855	+	0.25354670687410047	+	0	0	0	0	0	0	0	0	0
SMOC2	0.9122061544787883	+	0.7808580631896375	+	0	0	0	0	0	0	0	0	0
TMEM51	0.9121376190802549	+	0.8784182030018505	+	0	0	0	0	0	0	0	0	0
MSH6	0.9117949420875883	+	0.6809334521280241	+	0	0	0	0	0	0	0	0	1
COMMD3	0.9116578712905216	+	0.5579124117606744	-	0	0	0	0	0	0	0	0	0
RFX8	0.9115208004934549	+	0.5795695976972106	-	0	0	0	0	0	0	0	0	0
SUMO4	0.9113151942978548	+	0.752758549790967	+	0	0	0	0	0	0	0	0	0
SH3PXD2B	0.9109725173051881	+	0.9835515043519978	+	0	0	0	0	0	0	0	0	0
EXOC8	0.9108354465081214	+	0.5207319580563361	-	0	0	0	0	0	0	0	0	0
CCDC17	0.9107669111095881	+	0.6925844698786924	+	0	0	0	0	0	0	0	0	0
HIST3H2BB	0.9104927695154548	+	0.5568843807826742	-	0	0	1	0	0	0	0	0	0
EGLN1	0.9104242341169214	+	0.927763689945857	+	0	0	0	0	0	0	0	0	0
SESN1	0.9103556987183881	+	0.42228085806318966	+	0	0	0	0	0	0	0	0	0
ISCA2	0.9102186279213214	+	0.46576656843259545	-	0	0	0	0	0	0	0	0	1
PTCHD1	0.910150092522788	+	0.7085874854362278	+	0	0	0	0	0	0	0	0	0
CCDC93	0.9100130217257213	+	0.0810088410664108	+	0	0	0	0	0	0	0	0	0
LGALS1	0.9099444863271879	+	0.06805565074360907	+	0	0	0	0	0	0	0	1	1
XKR7	0.909738880131588	+	0.04619285861147283	-	0	0	0	0	0	0	0	0	0
WNT2B	0.9095332739359879	+	0.13631690768281818	+	0	0	0	0	0	0	0	0	0
ZNF496	0.9094647385374546	+	0.1595161400863546	-	0	0	0	0	0	0	0	0	0
TAB3	0.9093962031389212	+	0.23164964704269755	-	0	0	0	0	0	0	0	0	0
SEPT10	0.9092591323418545	+	0.9531217874031938	+	0	0	0	0	0	0	0	0	0
ABLIM1	0.9091220615447879	+	0.962579672400795	+	0	0	0	0	0	0	0	0	0
KIF1B	0.9087108491535878	+	0.6017065314234802	+	0	0	0	1	0	0	0	0	0
ATP6V1E2	0.9086423137550544	+	0.4029196079775204	+	0	0	0	0	0	0	0	0	0
CHDH	0.9085737783565211	+	0.9922554999657323	+	0	0	0	0	0	0	0	0	0
ZNF850	0.9085052429579878	+	0.8827016654101844	+	0	0	0	0	0	0	0	0	0
FZD6	0.9083681721609211	+	0.6732574874922898	+	0	0	0	0	0	0	0	0	0
SUMO3	0.9082996367623878	+	0.01939551778493592	+	0	0	0	0	0	0	0	1	1
METTL7B	0.9081625659653211	+	0.9372901103419916	+	0	0	0	0	0	0	0	0	0
SLC50A1	0.9080940305667877	+	0.7013227331916935	+	1	0	1	0	1	1	1	0	0
EGF	0.9080254951682544	+	0.18127612912069083	+	0	0	0	0	0	0	0	0	0
SLC45A3	0.907956959769721	+	0.9744362963470633	+	0	0	0	0	0	0	0	0	0
CLDN10	0.9077513535741211	+	0.6021520115139469	+	0	0	0	0	0	0	0	0	0
CNKSR3	0.9076828181755877	+	0.914947570420122	+	0	0	0	0	0	0	0	0	0
NRDE2	0.9076142827770544	+	0.4982180796381331	+	0	1	0	0	0	0	0	0	0
SOX10	0.9074772119799877	+	0.9656637653347955	+	0	0	0	0	0	0	0	0	0
IZUMO1	0.9074086765814543	+	0.34785141525597973	+	0	0	0	0	0	0	0	0	0
IGSF22	0.9072716057843876	+	0.05685011308340758	-	0	0	0	0	0	0	0	0	0
EMP3	0.9072030703858543	+	0.997395654855733	+	0	0	0	0	0	0	0	1	1
ZNF486	0.907134534987321	+	0.5724761839490097	+	0	0	0	0	0	0	0	0	0
C20orf196	0.9070659995887876	+	0.3387019395517785	-	0	0	0	0	0	0	0	0	0
ARAP2	0.9068603933931876	+	0.5052772256870673	+	0	0	0	0	0	0	0	0	0
ZNF829	0.9067918579946542	+	0.2497087245562333	-	0	0	0	0	0	0	0	0	0
HS6ST1	0.9065862517990542	+	0.6653073812624221	+	0	0	0	0	0	0	0	0	0
PPIG	0.9065177164005209	+	0.26516345692550203	+	0	1	0	0	0	1	0	0	1
RHPN2	0.9064491810019876	+	0.6159276266191488	+	0	0	0	0	0	0	0	0	0
NOD2	0.9063121102049209	+	0.8387362072510451	+	0	0	0	0	0	0	0	0	0
MGRN1	0.9062435748063875	+	0.05013364402714002	-	0	1	0	0	1	1	0	0	0
RAD21L1	0.9061750394078542	+	0.4470221369337263	-	0	0	0	0	0	0	0	0	0
MRPL22	0.9058323624151875	+	0.17147556713042286	-	0	0	0	0	0	0	0	0	0
AKR1E2	0.9057638270166541	+	0.3589884175176479	-	0	0	0	0	0	0	0	0	0
PRR18	0.9055582208210541	+	0.743163593996299	+	0	0	0	0	0	0	0	0	0
BGLAP	0.9054896854225207	+	0.049825234733739975	-	0	0	0	0	0	0	0	0	0
HIST1H2BJ	0.905352614625454	+	0.43252690014392436	+	0	0	0	0	0	0	0	0	0
MYOM1	0.9052840792269207	+	0.7438146802823659	+	0	0	0	0	0	0	0	0	0
IGDCC4	0.9051470084298541	+	0.6988554588444932	+	0	0	0	0	0	0	0	0	0
NYAP2	0.9050784730313207	+	0.05935165512987458	+	0	0	0	0	0	0	0	0	0
HS1BP3	0.9048728668357207	+	0.9180659310533891	+	0	0	0	0	0	0	0	0	0
PRKG1	0.9045987252415872	+	0.9269412651634569	+	0	0	0	0	0	0	0	0	0
NWD1	0.9045301898430539	+	0.9969159070659996	+	0	0	0	0	0	0	0	0	0
ZBTB48	0.9043931190459873	+	0.3963744774175862	+	0	0	0	0	0	0	0	0	0
ETNK2	0.9042560482489206	+	0.6463916112672196	+	0	0	0	0	0	0	0	0	0
GORAB	0.9039133712562538	+	0.17198958261942293	+	0	0	0	0	0	0	0	0	0
KCTD8	0.9038448358577205	+	0.6558494962648208	-	0	0	0	0	0	0	0	0	0
CIDEA	0.9037077650606539	+	0.8737920636008498	-	0	0	0	0	0	0	0	0	0
ZNF586	0.9034336234665205	+	0.24079912274689877	+	0	0	0	0	0	0	0	0	0
EXOSC10	0.9030909464738538	+	0.018744431498869167	-	0	0	0	0	0	0	0	0	0
CNTNAP4	0.9028168048797204	+	0.382633130011651	+	0	0	0	0	0	0	0	0	0
ANKRD54	0.9026797340826537	+	0.2386059899938318	+	0	0	0	0	0	0	0	0	0
MAT2A	0.9024741278870536	+	0.7302789390720307	+	0	0	0	0	1	0	0	0	0
GSTCD	0.9022685216914537	+	0.3033376739085738	-	0	0	0	0	0	0	0	0	0
TMEM257	0.9021999862929203	+	0.4189226235350559	+	0	0	0	0	0	0	0	0	0
BAD	0.9020629154958536	+	0.569734768007676	+	0	0	0	0	0	0	0	0	1
CPNE7	0.9019943800973202	+	0.5467754094990063	-	0	0	0	0	0	0	0	0	0
DSC2	0.9017887739017202	+	0.3789664861901172	+	0	0	0	0	0	0	0	0	0
HOOK1	0.9017202385031869	+	0.8555273798917141	-	0	0	0	0	0	0	0	0	0
MTTP	0.9013775615105202	+	0.69981495442396	+	0	0	0	0	0	0	0	0	0
FAM64A	0.9011719553149201	+	0.13583715989308479	+	0	0	0	0	0	0	0	0	0
VIM	0.9010348845178535	+	0.9663148516208622	+	0	0	0	0	0	0	0	0	1
ANGPTL7	0.9009663491193202	+	0.47899390034953054	+	0	0	0	0	0	0	0	0	0
PKIG	0.9008292783222535	+	0.09334521280241245	+	0	0	0	0	0	0	0	0	0
EPDR1	0.9003495305325201	+	0.6048248920567473	-	0	0	0	0	0	0	0	0	0
KCNJ5	0.9002809951339867	+	0.5368720444109383	+	0	0	0	0	0	0	0	0	0
NPC2	0.9002124597354534	+	0.8542937427181139	+	0	0	0	1	0	0	1	1	1
RCBTB2	0.9000068535398533	+	0.6298403125214174	+	0	0	0	0	0	0	0	0	0
BIRC2	0.89993831814132	+	0.1939551778493592	+	0	0	0	0	0	0	0	0	0
MB21D2	0.8996641765471867	+	0.607463504900281	-	0	0	0	0	1	0	0	0	0
TMEM182	0.8993214995545199	+	0.44544582276745937	+	0	0	0	0	0	0	0	0	0
MAFB	0.8992529641559865	+	0.3999040504420533	+	0	0	1	0	0	0	0	0	0
ZNF670-ZNF695	0.8991158933589198	+	0.008087177026934412	+	0	0	0	0	0	0	0	0	0
C6orf106	0.8989788225618532	+	0.13179357137961759	+	0	0	0	0	0	0	0	0	0
CHCHD5	0.8989102871633199	+	0.24724145020903296	+	0	0	0	0	0	0	0	0	0
ARHGAP18	0.8987732163662532	+	0.6177095469810157	+	0	0	0	0	0	0	0	0	0
NR1D2	0.8987046809677198	+	0.0005140154890000686	-	0	0	0	0	0	0	0	0	0
ENOX2	0.8984305393735864	+	0.5568843807826742	+	0	0	0	0	0	0	0	0	0
RGS22	0.8983620039750532	+	0.6550613391816873	+	0	0	0	0	0	0	0	0	0
ATP2C2	0.8982934685765198	+	0.030703858542937428	+	0	0	0	0	0	0	0	0	0
NCK1	0.8982249331779865	+	0.5614077170858749	+	0	1	0	1	0	1	1	0	0
PARVG	0.8980878623809198	+	0.9562744157357275	+	0	0	0	0	0	0	0	0	0
LRRTM4	0.8980193269823864	+	0.7986772668083065	-	0	0	0	0	0	0	0	0	0
SLC6A5	0.8978822561853197	+	0.02189705983140292	+	0	0	0	0	0	0	0	0	0
TMEM144	0.8978137207867863	+	0.5590432458364746	+	0	0	0	0	0	0	0	0	0
ST3GAL1	0.897745185388253	+	0.5563018298951409	+	0	0	0	0	0	0	0	0	0
ANGPTL1	0.8976766499897197	+	0.5119594270440683	+	0	0	0	0	0	0	0	0	0
ARPC5	0.8976081145911864	+	0.2406277842505654	+	0	0	0	0	0	0	0	0	0
BIRC3	0.897539579192653	+	0.5809403056678775	+	0	0	0	0	0	0	0	0	0
NUP153	0.8974025083955863	+	0.1502295935850867	-	0	0	0	0	0	0	0	0	0
TMEM64	0.8972654375985196	+	0.5215201151394695	+	0	0	0	0	0	0	0	0	0
KIAA0319	0.8971969021999863	+	0.569940374203276	-	0	0	0	0	0	0	0	0	0
LOXL3	0.8971283668014529	+	0.8815708313343842	+	0	0	0	0	0	0	0	0	0
CHODL	0.8970598314029196	+	0.02662600233020355	-	0	0	0	0	0	0	0	0	0
AOC2	0.8969912960043863	+	0.09728599821807964	+	0	0	0	0	0	0	0	0	0
ZNF33B	0.8967856898087863	+	0.36453978479884863	+	0	0	0	0	0	0	0	0	0
MAX	0.8967171544102529	+	0.8611130148721815	+	0	0	0	0	0	0	0	0	0
EFCAB5	0.8965800836131862	+	0.40322801727092045	+	0	0	0	0	0	0	0	0	0
PRRX1	0.8965115482146528	+	0.7166403947638955	+	0	0	0	0	0	0	0	0	0
CNTNAP5	0.8964430128161195	+	0.006819272154067576	+	0	0	0	0	0	0	0	0	0
PVALB	0.8961688712219862	+	0.3094030566787746	-	0	0	0	0	0	0	0	0	0
SPP1	0.8959632650263861	+	0.9582276745939278	+	0	0	0	1	1	0	0	0	0
ISG20	0.8958261942293194	+	0.8894524021657186	+	0	0	0	0	0	0	0	0	0
AMD1	0.895346446439586	+	0.4419847851415256	+	0	0	1	0	0	0	0	0	0
ASS1	0.8952779110410527	+	0.5885477349050785	-	0	0	0	0	0	0	0	0	0
TPM3	0.8952093756425193	+	0.5085326571174011	-	0	0	0	0	1	0	0	0	0
DEGS2	0.894935234048386	+	0.29442807209923927	+	0	0	0	0	0	0	0	0	0
CNTN2	0.8947981632513193	+	0.7831539990405044	+	0	0	0	0	0	0	0	0	0
G2E3	0.8945925570557193	+	0.08011788088547735	+	0	0	0	0	0	0	0	0	0
KLHL41	0.8943184154615859	+	0.6341923103282846	+	0	0	0	0	0	0	0	0	0
ATP6V1C2	0.8940442738674526	+	0.05626756219587417	+	0	0	0	0	0	0	0	0	0
BTBD16	0.8939757384689192	+	0.06863820163114248	+	0	0	0	0	0	0	0	0	0
LHFP	0.8937701322733191	+	0.6674319786169557	+	0	0	0	0	0	0	0	0	0
MAP3K1	0.8934274552806525	+	0.902748269481187	+	0	0	0	0	0	0	0	0	0
CPSF3L	0.8933589198821191	+	0.44691933383592625	+	0	0	0	0	0	0	0	0	0
TANC1	0.8932903844835858	+	0.9204989377013227	+	0	0	0	0	0	0	0	0	0
FBXW12	0.8931533136865191	+	0.2758549790967034	-	0	0	0	0	0	0	0	0	0
VSTM4	0.8930162428894524	+	0.8410664108011788	+	0	0	0	0	0	0	0	0	0
ZNF275	0.8926735658967857	+	0.5923857172229456	+	0	0	0	0	0	0	0	0	0
SLC10A5	0.8926050304982523	+	0.19614831060242616	-	0	0	0	0	0	0	0	0	0
TCEAL8	0.892536495099719	+	0.6740799122746899	-	0	0	0	0	0	0	0	0	0
TRIM34	0.8924679597011856	+	0.8419573709821122	+	0	0	0	0	0	0	0	0	0
TUBB6	0.8923994243026523	+	0.4672400795010623	+	0	0	0	0	0	0	0	0	0
ZNF367	0.8923308889041189	+	0.5358782811322048	+	0	0	0	0	0	0	0	0	1
CD55	0.8922623535055856	+	0.7104036734973613	+	0	0	0	0	1	0	0	0	0
GRM2	0.8920567473099856	+	0.21722294565142897	-	0	0	0	0	0	0	0	0	0
TM6SF1	0.8919882119114523	+	0.6013295867315468	-	0	0	0	0	1	1	1	0	0
ZC3HAV1L	0.8919196765129189	+	0.2419299568226989	+	0	0	0	0	0	0	0	0	0
SGPP2	0.8917826057158522	+	0.2668425741895689	+	0	0	0	0	0	0	0	0	0
PTTG1IP	0.8917140703173189	+	0.9469536015351929	+	0	0	0	0	0	0	0	0	0
PSMD13	0.8916455349187855	+	0.8955520526351861	-	0	0	0	0	0	0	0	0	0
FAM120B	0.8915084641217189	+	0.39174833801658554	-	0	0	0	0	0	1	0	0	0
TMC7	0.8914399287231856	+	0.9539442121855939	+	0	0	0	0	0	0	0	0	0
AKAP2	0.8913028579261189	+	0.501884723459667	+	0	0	0	0	0	0	0	0	0
ACADL	0.8910972517305188	+	0.32328147488177644	+	0	0	0	0	0	0	0	0	0
PHYHD1	0.8908916455349187	+	0.9984236858337331	+	0	0	0	0	0	0	0	0	0
FGF22	0.8908231101363855	+	0.14957850729901995	-	0	0	0	0	0	0	0	0	0
CFAP126	0.8907545747378521	+	0.046741141799739566	+	0	0	0	0	0	0	0	0	0
TRAM1L1	0.8905489685422521	+	0.6743883215680899	-	0	0	0	0	0	0	0	0	0
AK8	0.8904118977451854	+	0.0902953875676787	+	0	0	0	0	0	0	0	0	0
EDA	0.890343362346652	+	0.8953807141388527	+	0	0	0	0	0	0	0	0	0
TRPV3	0.8902748269481187	+	0.7172572133506956	+	0	0	0	0	0	0	0	0	0
CHKB	0.8898636145569186	+	0.7156123637858954	+	0	0	0	0	0	0	0	0	0
C21orf33	0.8897950791583853	+	0.028202316496470425	-	0	0	0	0	0	0	0	0	0
ANKRD20A2	0.8897265437598519	+	0.5008566924816668	+	0	0	0	0	0	0	0	0	0
MAP9	0.889520937564252	+	0.21057501199369474	+	0	0	0	0	0	0	0	0	0
RAB31	0.8892467959701186	+	0.9364676855595915	+	0	0	0	0	1	1	0	0	0
ZNF362	0.8891782605715852	+	0.26204509629223494	+	0	0	0	0	0	0	0	0	0
CGNL1	0.8891097251730519	+	0.9980810088410664	+	0	0	0	0	0	0	0	0	0
USP53	0.8889726543759852	+	0.9649441436501953	+	0	0	0	0	1	1	0	0	0
SMARCAL1	0.8887670481803852	+	0.1139058323624152	+	0	0	0	0	0	0	0	0	0
ZFX	0.8886985127818519	+	0.9309163182783908	+	0	0	0	1	0	0	0	0	0
NEK6	0.8886299773833185	+	0.8407580015077788	+	0	0	0	0	0	0	0	0	0
FAM133A	0.8885614419847851	+	0.018984305393735863	-	0	0	0	0	0	0	0	0	0
MVB12A	0.8884929065862518	+	0.9619285861147283	+	0	0	0	0	0	0	0	0	0
FAM229A	0.8884243711877184	+	0.7515591803166335	+	0	0	0	0	0	0	0	0	0
HRH3	0.8882187649921184	+	0.6573572750325544	+	0	0	0	0	0	0	0	0	0
ETS2	0.8880816941950518	+	0.04951682544033994	-	0	0	0	0	1	0	0	0	0
PSMG2	0.8879446233979851	+	0.7341511890891645	-	0	0	0	0	0	0	0	0	0
WDR91	0.8878760879994517	+	0.1844287574532246	-	0	0	0	0	1	1	0	0	0
DUSP19	0.8878075526009184	+	0.33945582893564524	+	0	0	0	0	0	0	0	0	0
GUCY1A3	0.887739017202385	+	0.2059831402919608	+	0	0	0	0	0	0	0	0	0
TSC22D1	0.8876704818038517	+	0.18816393667329176	-	0	0	0	0	0	0	0	0	0
SYNE3	0.8876019464053183	+	0.857617709546981	+	0	0	0	0	0	0	0	0	0
RABL2A	0.887327804811185	+	0.19035706942635872	+	0	0	0	0	0	0	0	0	0
MAK16	0.8871907340141183	+	0.9389349599067919	-	0	0	0	0	0	0	0	0	0
COBL	0.8869165924199849	+	0.8313001165101775	+	0	0	0	0	0	0	0	0	0
CLCN7	0.8868480570214515	+	0.8737920636008498	+	0	0	0	0	0	0	0	0	0
C12orf73	0.8867109862243849	+	0.6725378658076897	-	0	0	0	0	0	0	0	0	0
TNFAIP2	0.8861627030361181	+	0.5347131793571379	+	0	0	0	0	0	1	0	0	0
CUL1	0.8860256322390515	+	0.5597628675210746	-	0	0	0	0	0	0	0	0	0
DENND2A	0.8859570968405182	+	0.9502090329655267	+	0	0	0	0	0	0	0	0	0
IL20RB	0.8858885614419848	+	0.2134877664313618	+	0	0	0	0	0	0	0	0	0
ERLIN1	0.8858200260434514	+	0.37077650606538276	+	0	0	0	0	0	0	0	0	0
WWTR1	0.8857514906449181	+	0.9892056747309985	+	0	0	0	0	0	0	0	0	0
RPL8	0.8856829552463847	+	0.10869714207388116	+	0	0	0	0	0	0	0	1	0
PPM1G	0.8856144198478514	+	0.49900623672126654	+	0	0	0	0	0	0	0	0	1
PCDH10	0.885545884449318	+	0.22685216914536357	+	0	0	0	0	0	0	0	0	0
LILRB3	0.8853402782537181	+	0.592762661914879	+	0	0	0	0	0	0	0	0	0
TPCN2	0.8852032074566514	+	0.2956959769721061	+	0	0	0	0	0	0	0	0	0
NUTM2B	0.8849976012610513	+	0.25046261394010005	+	0	0	0	0	0	0	0	0	0
PCDHB4	0.884929065862518	+	0.5176821328216024	+	0	0	0	0	0	0	0	0	0
CPVL	0.884723459666918	+	0.6777465560962237	+	1	0	0	0	0	0	0	0	0
CDK11A	0.8846549242683847	+	0.7980261805222397	+	0	0	0	0	1	0	0	0	1
PBX1	0.8845863888698513	+	0.10907408676581454	+	0	0	0	0	0	0	0	0	0
OXER1	0.8843807826742512	+	0.6958741690082928	+	0	0	0	0	0	0	0	0	0
NT5DC3	0.8843122472757179	+	0.6445068878075526	-	0	0	0	0	0	0	0	0	0
PXYLP1	0.8842437118771845	+	0.10934822835994791	+	0	0	0	0	0	0	0	0	0
FAM150B	0.8841751764786512	+	0.1702419299568227	-	0	0	0	0	0	0	0	0	0
A2M	0.8839695702830512	+	0.867315468439449	+	0	1	0	0	0	1	1	0	0
SEMA6C	0.8838324994859845	+	0.5973888013158797	+	0	0	0	0	0	0	0	0	0
KLHDC1	0.8837639640874512	+	0.5431087656774725	-	0	0	0	0	0	0	0	0	0
ACSF3	0.8836954286889178	+	0.5068535398533343	+	0	0	0	0	0	0	0	0	0
TFCP2L1	0.8835583578918511	+	0.8057364128572407	+	0	0	0	0	0	0	0	0	0
C1QTNF2	0.8834898224933178	+	0.0405044205332054	-	0	0	0	0	0	0	0	0	0
PDGFC	0.8832156808991845	+	0.789973271194572	+	0	0	0	0	0	0	0	0	0
RBM27	0.8831471455006511	+	0.19686793228702626	-	0	0	0	0	0	0	0	0	0
TRDMT1	0.8830786101021177	+	0.422554999657323	+	0	0	0	0	0	0	0	0	0
KDM6B	0.8828730039065177	+	0.8166335412240422	+	0	0	0	0	1	0	0	0	0
RSU1	0.882735933109451	+	0.18651908710849155	+	0	0	0	0	0	0	0	0	0
PLIN1	0.8826673977109177	+	0.612672195188815	+	0	0	0	0	0	0	0	0	0
OPN3	0.8825988623123844	+	0.8343156740456446	-	0	0	0	0	0	0	0	0	1
MC4R	0.882530326913851	+	0.277465560962237	-	0	0	0	0	0	0	0	0	0
KIF15	0.8823932561167843	+	0.4822493317798643	+	0	0	0	0	0	0	0	0	1
CLEC4A	0.882324720718251	+	0.12168460009594956	+	0	0	0	0	0	0	0	0	0
NUDCD1	0.8822561853197176	+	0.4090877938455212	-	0	0	0	0	0	0	0	0	0
PLAC9	0.8821191145226509	+	0.6215475292988829	+	0	0	0	0	0	0	0	0	0
C5AR1	0.8819820437255843	+	0.8236926872729765	+	0	0	0	0	1	0	0	0	0
ZNF468	0.881913508327051	+	0.39390720307038585	+	0	0	0	0	0	0	0	0	0
KBTBD11	0.8816393667329175	+	0.5379686107874717	-	0	0	0	0	0	0	0	0	0
ZNF547	0.8815708313343842	+	0.5968747858268796	+	0	0	0	0	0	0	0	0	0
C11orf70	0.8812281543417175	+	0.8593653622095813	+	0	0	0	0	0	0	0	0	0
CAPN5	0.8811596189431842	+	0.39812213008018643	-	0	0	0	0	0	0	0	0	0
SEC14L2	0.8810910835446508	+	0.8256802138304434	+	0	0	0	0	0	0	0	0	0
TMEM102	0.8810225481461175	+	0.9852648893153314	+	0	0	0	0	0	0	0	0	0
ERCC6	0.8809540127475841	+	0.33027208553217735	+	0	0	0	0	0	0	0	0	0
ELF1	0.8808169419505174	+	0.97477897333973	+	0	0	0	0	1	0	0	0	0
SNX21	0.8806113357549175	+	0.3659104927695154	+	0	0	0	0	0	0	0	0	0
LRRC55	0.8805428003563841	+	0.48454526763073125	+	0	0	0	0	0	0	0	0	0
CDYL2	0.8804742649578507	+	0.12096497841134946	+	0	0	0	0	0	0	0	0	0
PABPN1	0.8802686587622507	+	0.5910150092522788	+	0	1	0	0	0	1	0	0	1
UBXN2B	0.8802001233637173	+	0.0752861352888767	+	0	0	0	0	0	0	0	0	0
RAET1G	0.880131587965184	+	0.4354053868823247	+	0	0	0	0	0	0	0	0	0
PRSS16	0.8799945171681174	+	0.8146117469673086	-	0	0	0	0	0	0	0	0	0
SMPDL3A	0.8797889109725173	+	0.3286615036666438	-	0	0	0	0	0	0	0	0	0
PPFIA4	0.8795833047769173	+	0.16948804057295594	-	0	0	0	0	0	0	0	0	0
FLT3	0.8795147693783839	+	0.4030224110753204	-	0	0	0	0	0	0	0	0	0
C16orf71	0.8793776985813172	+	0.5785415667192104	+	0	0	0	0	0	0	0	0	0
RGPD2	0.8792406277842506	+	0.15406757590295386	-	0	0	0	0	0	0	0	0	0
USP47	0.8791720923857173	+	0.8224590500993764	+	0	0	0	0	0	0	0	0	0
ZNF618	0.8791035569871839	+	0.9805359468165308	+	0	0	0	0	0	0	0	0	0
BAAT	0.8788979507915838	+	0.3071071208279076	-	0	0	0	0	0	0	0	0	0
LGR5	0.8788294153930505	+	0.8434308820505791	+	0	0	0	0	0	0	0	0	0
CLDND2	0.8786238091974505	+	0.3595024330066479	-	0	0	0	0	0	0	0	0	0
FURIN	0.8784867384003838	+	0.9690562675621959	+	0	0	0	0	0	0	0	0	0
KIF5C	0.8784182030018505	+	0.4075800150777877	+	0	0	0	0	0	0	0	0	0
TIE1	0.8780069906106504	+	0.9570968405181276	+	0	0	0	0	0	0	0	0	0
TNS3	0.8775957782194503	+	0.9918100198752656	+	0	0	0	0	0	0	0	0	0
ZNF383	0.877527242820917	+	0.10331711328901377	-	0	0	0	0	0	0	0	0	0
RASSF3	0.8773216366253169	+	0.9919470906723322	+	0	0	0	0	0	0	0	0	0
BOD1	0.8772531012267837	+	0.07412103351380989	+	0	0	0	0	0	0	0	0	0
SEC14L1	0.8769104242341169	+	0.9492838050853266	+	0	0	0	0	0	0	0	0	0
CLVS2	0.8768418888355836	+	0.24724145020903296	-	0	0	0	0	0	0	0	0	0
C5	0.8767048180385169	+	0.1661640737440888	+	0	0	0	0	0	0	0	0	0
ZNF57	0.8766362826399835	+	0.757144815297101	-	0	0	0	0	0	0	0	0	0
TGFBR2	0.8765677472414503	+	0.9527105750119937	+	0	0	0	0	0	1	0	0	0
THNSL1	0.8763621410458502	+	0.7302789390720307	-	0	0	0	0	0	0	0	0	0
TDRD9	0.8760879994517168	+	0.3703652936741827	-	0	0	0	0	0	0	0	0	0
SLC19A3	0.8758138578575835	+	0.9827290795695977	+	0	0	0	0	0	0	0	0	0
SWAP70	0.8755397162634501	+	0.97498457953533	+	0	0	0	0	0	0	0	0	0
SLA	0.8754026454663834	+	0.8611130148721815	+	0	0	0	0	0	0	0	0	0
MYO1B	0.87533411006785	+	0.21448152971009526	-	0	0	0	0	0	0	0	0	0
B3GNT2	0.8752655746693166	+	0.27157151668836954	+	0	0	0	0	0	0	0	0	0
NMD3	0.8751970392707834	+	0.12308957576588307	-	0	0	0	0	0	0	0	0	0
SLC35C1	0.87512850387225	+	0.7108148858885615	+	0	0	0	0	0	0	0	0	0
SPTY2D1-AS1	0.8750599684737167	+	0.44284147762319237	+	0	0	0	0	0	0	0	0	0
RAPH1	0.8748543622781166	+	0.17277773970255636	-	0	0	0	0	0	0	0	0	0
KIAA1161	0.8746487560825166	+	0.8996641765471867	+	0	0	0	0	0	0	0	0	0
DMTN	0.8745802206839832	+	0.2191762045096292	-	0	0	0	0	0	0	0	0	0
RNASE6	0.87451168528545	+	0.8473373997669796	+	0	0	0	0	0	0	0	0	0
LRP2	0.8744431498869166	+	0.8465149749845795	+	0	0	0	0	0	0	0	0	0
MPHOSPH8	0.8740319374957165	+	0.48433966143513124	+	0	1	0	0	0	0	0	0	0
PLA2G7	0.8738948666986499	+	0.40689466109245426	-	0	0	0	0	0	0	0	0	0
CDC42EP3	0.8738263313001166	+	0.2411075320402988	-	0	0	0	0	0	0	0	0	0
KCNJ3	0.8737577959015832	+	0.6064012062230142	-	0	0	0	1	0	0	0	0	1
BCL7B	0.8736892605030498	+	0.6134603522719485	+	0	0	0	0	0	0	0	0	0
AXIN2	0.8735521897059831	+	0.7631759303680351	+	0	0	0	0	0	0	0	0	0
RPS27A	0.8734836543074498	+	0.40367349736138713	+	0	0	0	0	0	0	0	1	0
QPRT	0.8734151189089164	+	0.7774312932629703	+	0	0	0	0	0	0	0	0	0
CTDSP1	0.8732780481118497	+	0.9779658693715304	+	0	0	0	0	1	0	0	0	0
FUT9	0.8732095127133165	+	0.07203070385854293	+	0	0	0	0	0	0	0	0	0
CD151	0.8729353711191831	+	0.9923240353642656	+	0	0	0	0	0	0	0	0	0
FOLH1	0.8727983003221164	+	0.37684188883558356	+	0	0	0	0	0	0	0	0	0
SRRT	0.8725926941265163	+	0.8493591940237133	+	0	0	0	0	0	0	0	0	1
PER2	0.8725241587279831	+	0.4947570420121993	-	0	0	0	0	0	0	0	0	0
TAF11	0.8723870879309163	+	0.7732163662531698	-	0	0	0	0	0	0	0	0	1
FAM212B	0.8721814817353163	+	0.41319991775752174	+	0	0	0	0	0	0	0	0	0
BTK	0.8721129463367829	+	0.4665204578164622	+	0	0	0	0	0	0	0	0	0
DPYSL3	0.8718388047426496	+	0.907648550476321	+	0	0	0	0	0	0	0	0	0
ANKRD18A	0.8717702693441163	+	0.6913508327050922	+	0	0	0	0	0	0	0	0	0
SOCS6	0.8717017339455829	+	0.9284490439311904	+	0	0	0	0	1	1	0	0	0
ARID3B	0.8716331985470496	+	0.8344870125419779	+	0	0	0	0	0	0	0	0	0
CTNNA3	0.8715646631485162	+	0.6056815845384141	+	0	0	0	0	0	0	0	0	0
GNA12	0.8714275923514495	+	0.9673086148995956	+	0	0	0	0	0	0	0	0	0
TYROBP	0.8713590569529162	+	0.8541909396203139	+	0	0	0	0	0	0	0	1	0
SIVA1	0.8712905215543828	+	0.19265300527722568	+	0	0	0	0	0	0	0	0	1
GATC	0.8711534507573162	+	0.24833801658556645	+	0	0	0	0	0	0	0	0	0
THBS4	0.8710849153587829	+	0.7952504968816394	+	0	0	0	0	0	0	0	0	0
PRKX	0.8709478445617161	+	0.9535329997943938	+	0	0	0	0	0	0	0	0	1
RASSF4	0.8708107737646494	+	0.791960797752039	+	0	1	0	1	0	1	1	0	1
RPS3	0.8707422383661161	+	0.5904667260640121	+	0	0	0	0	0	0	0	1	0
RELL2	0.8706051675690494	+	0.4082653690631211	-	0	0	0	0	0	0	0	0	0
SLC17A9	0.8704680967719828	+	0.8152628332533753	+	0	0	0	0	0	0	0	0	0
NOVA2	0.8703995613734494	+	0.017545062024535672	+	0	0	0	0	0	0	0	0	0
GPR21	0.8703310259749161	+	0.40524981152765405	-	0	0	0	0	0	0	0	0	0
NXF1	0.8702624905763827	+	0.8695086011925159	+	0	0	0	0	0	0	0	0	1
SRRM3	0.8701939551778494	+	0.1779864299910904	+	0	0	0	0	0	0	0	0	0
GTDC1	0.8699883489822493	+	0.4417106435473922	-	0	0	0	0	0	0	0	0	0
GIT1	0.869919813583716	+	0.9529161812075937	+	0	0	0	0	0	0	0	0	0
ARMC9	0.869714207388116	+	0.29466794599410595	-	0	0	0	0	0	0	0	0	0
ACKR4	0.8694400657939826	+	0.6303543280104174	+	0	0	0	0	0	0	0	0	0
TESK1	0.8693029949969159	+	0.5527722568706737	+	0	0	0	0	0	0	0	0	0
MRPL52	0.8690288534027826	+	0.012576245630868343	-	0	0	0	0	0	0	0	1	1
FAM117B	0.8689603180042492	+	0.13018298951408402	+	0	0	0	0	0	0	0	0	0
C9orf69	0.8688232472071825	+	0.19422931944349256	+	0	0	0	0	0	0	0	0	1
VAMP8	0.8682064286203824	+	0.8466520457816462	+	0	0	0	0	0	0	0	1	0
CAMK1	0.8680008224247824	+	0.019189911589335893	-	0	0	0	0	0	0	0	0	0
PNPLA7	0.8678637516277157	+	0.5050716194914674	+	0	0	0	0	0	0	0	0	0
CLDN11	0.8677952162291823	+	0.9347885682955246	+	0	0	0	0	0	0	0	0	0
PLP2	0.8677266808306491	+	0.8729353711191831	+	0	0	0	0	0	0	0	0	0
OSTN	0.8676581454321157	+	0.5841272016996779	-	0	0	0	0	0	0	0	0	0
RCC2	0.8675896100335824	+	0.7517647865122336	+	0	0	0	0	0	0	0	0	0
PITPNM2	0.867315468439449	+	0.619971215132616	+	0	0	0	0	0	0	0	0	0
GEMIN4	0.8671098622438489	+	0.3488109108354465	+	0	0	0	0	0	0	0	0	0
ACY3	0.8670413268453157	+	0.6877869919813584	+	0	0	0	0	1	1	1	0	0
GP6	0.866904256048249	+	0.09307107120827908	+	0	0	0	0	0	0	0	0	0
SETD1B	0.8668357206497156	+	0.6481735316290864	+	0	0	0	0	0	0	0	0	0
FAM47E	0.8666301144541155	+	0.6632513193064218	-	0	0	0	0	0	0	0	0	0
ARRB1	0.8665615790555822	+	0.8087177026934411	+	0	0	0	0	0	0	0	0	0
GJA1	0.8661503666643822	+	0.990405044205332	+	0	0	0	0	0	0	0	0	0
NLRC4	0.8660818312658488	+	0.18209855390309096	+	0	0	0	0	0	0	0	0	0
ZNF727	0.8655335480775821	+	0.19666232609142623	+	0	0	0	0	0	0	0	0	0
CABLES1	0.8654650126790487	+	0.6433417860324858	+	0	0	0	0	0	0	0	0	0
DUSP23	0.8653964772805154	+	0.5921801110273456	+	0	0	0	0	0	0	0	1	0
ZNF492	0.865327941881982	+	0.1832293879788911	+	0	0	0	0	0	0	0	0	0
FAM166A	0.8652594064834487	+	0.3893838667671852	-	0	0	0	0	0	0	0	0	0
HMGN1	0.8651908710849153	+	0.535227194846138	-	0	0	0	0	0	0	0	0	1
POU5F2	0.8649852648893154	+	0.27246247686930297	+	0	0	0	0	0	0	0	0	0
CNNM1	0.8648481940922487	+	0.11191830580494826	+	0	0	0	0	0	0	0	0	0
CDH18	0.8644369817010485	+	0.7140017819203619	-	0	0	0	0	0	0	0	0	0
SKIL	0.8641628401069152	+	0.5356041395380714	+	0	0	0	0	1	0	0	0	0
FAM120A	0.8639572339113152	+	0.12514563772188336	+	0	0	0	0	0	0	0	0	0
RAB6C	0.8638886985127818	+	0.882941539305051	-	0	0	0	0	0	0	0	0	0
DSTN	0.8638201631142485	+	0.4827633472688644	-	0	0	0	0	0	0	0	0	0
PELO	0.8636830923171819	+	0.19145363580289218	+	0	0	0	0	0	0	0	0	0
TRIM62	0.8635460215201152	+	0.6972448769789596	+	0	0	0	0	0	0	0	0	0
POP1	0.8634089507230485	+	0.4542526214789939	-	0	0	0	0	0	0	0	0	0
GCH1	0.8633404153245151	+	0.5494482900418066	+	0	0	0	0	0	0	0	0	0
HHAT	0.8632718799259818	+	0.18641628401069152	-	0	0	0	0	0	0	0	0	0
SLC5A8	0.8632033445274484	+	0.0017133849633335619	+	0	0	0	0	0	0	0	0	0
PLD4	0.8630662737303817	+	0.887533411006785	+	0	0	0	0	0	1	1	0	0
LACTB	0.8627921321362484	+	0.30751833321910765	+	0	0	0	1	0	0	0	0	0
ITGB8	0.8626550613391817	+	0.8925022274004524	+	0	0	0	0	0	0	0	0	0
LTC4S	0.8623809197450483	+	0.5988280446850799	+	0	0	0	0	1	1	1	0	0
ST18	0.8621753135494483	+	0.9117949420875883	+	0	0	0	0	0	0	0	0	0
NTN3	0.862106778150915	+	0.6213419231032828	+	0	0	0	0	0	0	0	0	0
CYB5B	0.8620382427523816	+	0.2652319923240354	-	0	0	0	0	0	0	0	0	0
LAIR1	0.8619697073538483	+	0.8309574395175108	+	0	0	0	0	1	1	0	0	0
ARID4A	0.8618326365567816	+	0.48543622781166473	+	0	0	0	0	0	0	0	0	1
CDC14A	0.8614214241655815	+	0.8945240216571859	+	0	0	0	0	0	0	0	0	0
PIK3R5	0.8613528887670482	+	0.9490096634911932	+	0	0	0	0	0	1	0	0	0
NAA40	0.8611472825714481	+	0.34288259886231237	+	0	0	0	0	0	0	0	0	0
CCDC149	0.8609416763758482	+	0.6622575560276883	+	0	0	0	0	0	0	0	0	0
RNF149	0.8606675347817148	+	0.2256185319717634	+	0	0	0	0	1	1	1	0	0
PISD	0.8605989993831814	+	0.23288328421629773	-	0	0	0	0	1	0	0	0	0
GPLD1	0.8604619285861147	+	0.40723733808512097	-	0	0	0	0	0	0	0	0	0
TREX1	0.8603933931875813	+	0.607463504900281	+	0	0	0	0	0	0	0	0	0
KLRG1	0.860324857789048	+	0.5087039956137345	+	0	0	0	0	0	0	0	0	0
NDN	0.8602563223905147	+	0.5906380645603454	-	0	0	0	0	0	0	0	0	0
PRDM1	0.860119251593448	+	0.7087588239325612	+	0	0	1	0	0	1	0	0	0
IFIT5	0.859913645397848	+	0.28123500788157085	-	0	0	0	1	0	0	0	0	1
LILRA1	0.8598451099993146	+	0.8040915632924406	+	0	0	0	0	0	0	0	0	0
SLC30A1	0.859502433006648	+	0.9457542320608594	+	0	0	0	0	1	0	0	0	0
UBQLN4	0.8590226852169145	+	0.4849564800219313	+	0	0	0	0	0	0	0	0	0
TMEM2	0.8587485436227812	+	0.8625865259406483	+	0	0	0	0	0	0	0	0	0
NECAB3	0.8586800082242478	+	0.3315399904050442	-	0	0	0	0	0	0	0	0	0
CD58	0.8585429374271811	+	0.9388664245082585	+	0	0	0	0	1	0	0	0	0
C10orf67	0.8584744020286478	+	0.2278802001233637	+	0	0	0	0	0	0	0	0	0
EXOG	0.8584058666301144	+	0.14786512233568638	+	0	0	0	0	0	0	0	0	1
WBP2NL	0.8583373312315811	+	0.1729833458981564	-	0	0	0	0	0	0	0	0	0
ZNF419	0.8582002604345145	+	0.03156055102460421	+	0	0	0	0	0	0	0	0	0
MZF1	0.8580631896374478	+	0.5663079980810088	+	0	0	0	0	0	0	0	0	0
ZNF205	0.8578575834418477	+	0.8885957096840518	+	0	0	0	0	0	0	0	0	0
NINL	0.8576519772462476	+	0.5893358919882119	+	0	0	0	0	0	0	0	0	0
ZNF814	0.8575834418477143	+	0.38677952162291823	+	0	0	0	0	0	0	0	0	0
TET2	0.857309300253581	+	0.5070934137482009	+	0	0	0	0	0	0	0	0	0
SMARCD3	0.8572407648550476	+	0.8840038379823179	+	0	0	0	0	0	0	0	0	0
ZNF521	0.8571722294565143	+	0.5640463299294085	+	0	0	0	0	0	0	0	0	0
KIF16B	0.856898087862381	+	0.5780960866287438	+	0	0	0	0	0	0	0	0	0
RPS17	0.8567610170653143	+	0.2817490233705709	+	0	0	0	0	0	0	0	1	0
ATXN7L1	0.8565554108697142	+	0.1504694674799534	+	0	0	0	0	0	0	0	0	0
UBL4A	0.8564183400726475	+	0.36344321842231514	+	0	0	0	0	0	0	0	0	1
ITGA5	0.8562127338770475	+	0.9652525529435954	+	0	0	0	0	1	0	0	0	0
MXD4	0.8561441984785142	+	0.9862929202933315	+	0	1	0	0	0	0	0	0	0
CD74	0.8560756630799808	+	0.8114248509355082	+	0	0	0	0	0	0	1	0	0
AGMO	0.8560071276814475	+	0.7700294702213694	+	0	0	0	0	0	0	0	0	0
KCNK9	0.8558700568843808	+	0.001610581865533548	-	0	0	0	0	0	0	0	0	0
TNS1	0.8558015214858474	+	0.9684051812761291	+	0	0	0	0	0	0	0	0	0
HEATR4	0.8556644506887807	+	0.4181687341511891	+	0	0	0	0	0	0	0	0	0
MCF2L	0.8555959152902474	+	0.42776368994585706	+	0	1	0	0	0	1	0	0	0
ANAPC5	0.8555273798917141	+	0.1920361866904256	-	0	0	0	0	0	0	0	0	1
CD68	0.8553903090946474	+	0.5800150777876774	+	0	0	0	0	0	0	1	0	0
MCFD2	0.8553217736961141	+	0.1377218833527517	-	0	0	0	0	0	0	0	0	0
NXT1	0.855116167500514	+	0.4138510040435885	+	0	0	0	0	0	0	0	0	0
ZNF669	0.8546364197107806	+	0.2505654170379001	-	0	0	0	0	0	0	0	0	1
STS	0.8542252073195805	+	0.6175039407854157	-	0	0	0	0	0	0	0	0	0
C8orf88	0.8540881365225139	+	0.14317044753615243	+	0	0	0	0	0	0	0	0	0
COPS8	0.8538825303269139	+	0.8347611541361113	-	0	0	0	0	0	0	0	0	0
ARHGEF4	0.8538139949283805	+	0.3983962716743198	+	0	0	0	0	0	0	0	0	0
HLA-DMA	0.8536769241313138	+	0.7355904324583648	+	0	0	0	0	0	0	1	0	0
EIF5A	0.8536083887327804	+	0.10619560002741416	-	0	0	0	0	0	0	0	1	1
COMMD5	0.8535398533342471	+	0.20975258721129464	+	0	0	0	0	0	0	0	0	0
GIMAP2	0.8534027825371805	+	0.8709135768624494	+	0	0	0	1	0	0	0	0	0
FAM181A	0.8532657117401138	+	0.9366732917551915	+	0	0	0	0	0	0	0	0	0
CNTNAP3B	0.8531971763415804	+	0.08025495168254404	+	0	0	0	0	0	0	0	0	0
CD99	0.8530601055445137	+	0.660098690973888	+	0	0	0	0	1	1	1	1	0
PPP3CC	0.852923034747447	+	0.11688712219861558	-	0	0	0	0	0	0	0	0	0
STX8	0.8526488931533137	+	0.2602974436296347	-	0	0	0	0	0	0	0	0	0
SLC26A9	0.8525803577547804	+	0.8805085326571174	+	0	0	0	0	0	0	0	0	0
CHD3	0.8524432869577137	+	0.28644369817010484	+	0	0	0	0	0	0	0	0	0
ITIH5	0.852306216160647	+	0.9520252210266603	+	0	0	0	1	0	0	0	0	0
DYNLL2	0.8521691453635802	+	0.8144061407717086	+	0	0	0	0	0	0	0	0	0
ELOVL1	0.8519635391679803	+	0.9037077650606539	+	0	0	0	0	0	0	0	0	0
CFI	0.8518264683709136	+	0.9666917963127956	+	0	0	0	0	0	0	0	0	0
ZNF576	0.8516208621753135	+	0.31231581111644163	-	0	0	0	0	0	0	0	0	0
SLAIN1	0.8513467205811802	+	0.8512439174833801	+	0	0	0	0	0	0	0	0	0
PEX3	0.8511411143855802	+	0.6264820779932835	-	0	0	0	0	0	0	0	0	0
CRTAP	0.8510725789870468	+	0.9638818449729285	+	1	0	0	0	0	0	0	1	0
PLXDC1	0.8507299019943801	+	0.28383935302583785	+	0	0	0	0	0	0	0	0	0
PPARG	0.8506613665958468	+	0.12668768418888357	+	0	0	0	0	1	0	0	0	0
SIRT3	0.8505928311973134	+	0.2540264546638339	-	0	0	0	0	0	0	0	0	0
ARHGAP29	0.8504557604002467	+	0.7644095675416352	+	0	0	0	0	0	0	0	0	0
GPR26	0.8503872250017134	+	0.18007675964635733	+	0	0	0	0	0	0	0	0	0
H2AFY2	0.8502501542046467	+	0.4102871633198547	-	0	0	0	0	0	0	0	0	0
BAALC	0.8500445480090467	+	0.21218559385922828	-	0	0	0	0	0	0	0	0	0
THSD7A	0.84990747721198	+	0.2991570145980399	+	0	0	0	0	0	0	0	0	0
DNAL1	0.8497704064149133	+	0.09718319512027962	+	0	0	0	0	0	0	0	0	0
EPHB6	0.8496333356178466	+	0.18586800082242477	+	0	0	0	0	0	0	0	0	0
BCAS4	0.8495648002193132	+	0.42471386471112327	-	0	0	0	0	0	0	0	0	0
TNFSF12	0.8493591940237133	+	0.902439860187787	+	1	0	0	0	0	0	0	1	0
PLEKHA4	0.8492906586251799	+	0.9483928449043931	+	0	0	0	0	0	0	0	0	0
SNN	0.8491535878281132	+	0.7635871427592351	+	0	0	0	0	0	0	0	0	0
PKD2L2	0.8489479816325132	+	0.08035775478034404	-	0	0	0	0	0	0	0	0	0
SAMD4A	0.8488794462339798	+	0.9907477211979988	+	0	0	0	0	0	0	0	0	0
AK6	0.8488109108354465	+	0.904632992940854	-	0	0	0	0	0	0	0	0	0
PLAA	0.8487423754369131	+	0.8443561099307793	-	0	0	0	0	0	0	0	0	0
AKAP5	0.8486738400383799	+	0.5892673565896785	-	0	0	0	0	0	0	0	0	0
PPP1R42	0.8484682338427798	+	0.024775546569803304	+	0	0	0	0	0	0	0	0	0
CHMP3	0.8479884860530464	+	0.31121924473990814	+	0	0	0	0	0	0	0	0	0
GLIPR1	0.8479199506545131	+	0.1314166266876842	-	0	0	0	0	1	1	1	0	0
NCL	0.8478514152559797	+	0.28956205880337194	+	0	0	0	0	0	0	0	0	1
RAB40A	0.847714344458913	+	0.24175861832636555	-	0	0	0	0	0	0	0	0	0
SLC13A4	0.8476458090603797	+	0.6631142485093551	+	0	0	0	0	0	0	0	0	0
RPS3A	0.847508738263313	+	0.18302378178329107	+	0	0	0	0	0	0	0	1	0
SULT1C4	0.8473716674662464	+	0.4504831745596601	+	0	0	0	0	0	0	0	0	0
CIC	0.8472345966691797	+	0.9937632787334658	+	0	0	0	0	0	0	0	0	0
MYBL1	0.8468919196765129	+	0.48708107737646494	+	0	0	0	0	0	0	0	0	1
RSPH10B	0.8466863134809129	+	0.12884654924268385	-	0	0	0	0	0	0	0	0	0
UXT	0.8466177780823796	+	0.6999862929202934	+	0	0	0	0	0	0	0	0	0
SPATA6L	0.8462751010897128	+	0.4395860461928586	-	0	0	0	0	0	0	0	0	0
GPATCH4	0.8456582825029128	+	0.39483243095058596	+	0	0	0	0	0	0	0	0	0
SMKR1	0.8455897471043794	+	0.7665684325954355	-	0	0	0	0	0	0	0	0	0
DEPTOR	0.845521211705846	+	0.2639298197519019	+	0	0	0	0	0	0	0	0	0
MPP6	0.8453841409087793	+	0.5996162017682133	+	0	0	0	0	0	0	0	0	0
LY96	0.8452470701117127	+	0.4093619354396546	+	0	0	0	1	0	0	0	1	0
CLDN15	0.8451785347131794	+	0.8959632650263861	+	0	0	0	0	0	0	0	0	0
SNRPB2	0.8448358577205126	+	0.020697690357069427	-	0	0	0	0	0	0	0	0	0
ASCL5	0.8445617161263793	+	0.12041669522308272	+	0	0	0	0	0	0	0	0	0
ARHGEF10	0.844493180727846	+	0.7859639503803715	+	0	0	0	0	0	0	0	0	0
MME	0.8444246453293126	+	0.21023233500102803	+	0	0	0	0	0	0	0	0	0
IL10RA	0.8443561099307793	+	0.7680762113631691	+	0	0	0	0	0	1	1	0	0
TPT1	0.8442190391337125	+	0.46175724761839493	+	0	0	0	0	0	0	0	1	0
MGAT2	0.8441505037351792	+	0.16421081488588857	+	0	0	0	0	0	0	0	0	0
CSRP2	0.8436707559454458	+	0.3454869440065794	+	0	0	0	0	0	0	0	0	0
REEP2	0.8435336851483791	+	0.008018641628401069	-	0	0	0	0	0	0	0	0	0
KCNJ8	0.8433966143513124	+	0.5771708587485436	+	0	0	0	0	0	0	0	0	0
ZBTB8OS	0.8432595435542458	+	0.1654787197587554	+	0	0	0	0	0	0	0	0	0
ACKR1	0.8426427249674456	+	0.542423411692139	+	0	0	0	0	0	0	0	0	0
BRCA2	0.842505654170379	+	0.36635597285998217	+	0	0	0	0	0	0	0	0	1
C10orf90	0.8424371187718457	+	0.8534713179357138	+	0	0	0	0	0	0	0	0	0
CCDC94	0.8423685833733123	+	0.4721060927969296	+	0	0	0	0	0	0	0	0	0
DCTD	0.842300047974779	+	0.17723254060722363	+	0	0	0	0	0	0	0	0	0
MMP24	0.8422315125762456	+	0.3591597560139812	-	0	0	0	0	0	0	0	0	0
INTS7	0.8421629771777123	+	0.3483654307449798	+	0	0	0	0	0	0	0	0	0
NLRP1	0.8420259063806456	+	0.6642450825851552	-	0	0	0	0	0	0	0	0	0
C4orf46	0.8419573709821122	+	0.39058323624151875	+	0	0	0	0	0	0	0	0	0
SLC38A11	0.8418203001850456	+	0.46227126310739497	+	0	0	0	0	0	0	0	0	0
PCDH7	0.8415461585909122	+	0.40226852169145366	-	0	0	0	0	0	0	0	0	0
FAT3	0.8414090877938455	+	0.6846343636488246	-	0	0	0	0	0	0	0	0	0
TSKU	0.8413405523953121	+	0.7294565142896305	+	0	0	0	0	0	0	0	0	0
LASP1	0.8410664108011788	+	0.7904530189843054	+	0	0	0	0	0	0	0	0	0
MRAP2	0.8408608046055788	+	0.6965595229936262	-	0	0	0	0	0	0	0	0	0
IL15	0.8406551984099787	+	0.8953807141388527	+	0	0	0	0	0	0	0	0	0
BCAR3	0.8404495922143788	+	0.9554519909533274	+	0	0	0	0	0	0	0	0	0
KLHL5	0.840312521417312	+	0.9171064354739222	+	0	0	0	0	0	0	0	0	0
ABHD10	0.8402439860187787	+	0.4939346172297992	-	0	0	0	0	0	0	0	0	0
MAPK15	0.840106915221712	+	0.3670070591460489	+	0	0	0	0	0	0	0	0	0
C8orf58	0.839901309026112	+	0.9869097388801316	+	0	0	0	0	0	0	0	0	0
COL4A5	0.839695702830512	+	0.7017339455828936	+	0	0	0	0	0	0	0	0	0
CDK11B	0.8396271674319786	+	0.7516619834144336	+	0	0	0	0	0	0	0	0	0
TRIQK	0.8392159550407786	+	0.4562744157357275	-	0	0	0	0	0	0	0	0	0
BEST1	0.8390788842437119	+	0.5138098828044685	+	0	0	0	1	0	1	0	0	0
AKAP3	0.8386676718525118	+	0.6153793434308821	+	0	0	0	0	0	0	0	0	0
DCUN1D5	0.8385306010554452	+	0.17575902953875677	-	0	0	0	0	0	0	0	0	0
ALAD	0.8384620656569118	+	0.6814474676170242	+	0	0	0	0	0	0	0	0	0
WWC2	0.8383249948598451	+	0.5211774381468028	+	0	0	0	0	0	0	0	0	0
CDKN2AIPNL	0.8382564594613118	+	0.6431361798368858	-	0	0	0	0	0	0	0	0	0
SLC5A6	0.8381193886642451	+	0.47460763484339663	+	0	0	0	0	0	0	0	0	0
ALK	0.8377767116715784	+	0.20567473099856076	+	0	0	0	0	0	0	0	0	0
GSDMD	0.8377081762730451	+	0.979473648139264	+	0	0	0	0	0	0	0	0	0
NCAM2	0.8376396408745117	+	0.3185525323829758	-	0	0	0	0	0	0	0	0	0
HIST2H2AC	0.837502570077445	+	0.15293674182715372	-	0	0	1	0	0	0	0	0	0
LRRC17	0.8370228222877116	+	0.07538893838667672	-	0	0	0	0	0	0	0	0	0
GUCY1A2	0.8367486806935782	+	0.12260982797614968	+	0	0	0	0	0	0	0	0	0
CTDSPL	0.8366801452950449	+	0.9499006236721267	+	0	0	0	0	0	0	0	0	0
SFRP1	0.8366116098965115	+	0.8209170036323761	+	0	0	0	0	0	0	0	0	0
STARD5	0.8365430744979782	+	0.18778699198135837	-	0	0	0	0	0	0	0	0	0
PSMA6	0.8364745390994449	+	0.6355630182989515	-	0	0	0	0	0	0	0	0	0
PARD3	0.8363374683023782	+	0.8922966212048523	+	0	0	0	0	0	0	0	0	0
BICD1	0.8362003975053115	+	0.16263450071962168	+	0	0	0	0	0	0	0	0	0
MAP2K3	0.8361318621067781	+	0.9094647385374546	+	0	0	0	0	1	0	0	0	0
RASL12	0.8359947913097114	+	0.967788362689329	+	0	0	0	0	0	0	0	0	0
PEMT	0.8359262559111781	+	0.24645329312589953	-	0	0	0	0	0	0	0	0	0
DRG2	0.8354465081214447	+	0.3469947227743129	+	0	0	0	0	0	0	0	0	0
ARHGEF6	0.8353779727229114	+	0.9543554245767939	+	0	0	0	0	0	0	0	0	0
KCNE3	0.835309437324378	+	0.7874031937495717	+	0	0	0	0	0	0	0	0	0
CREB5	0.8351723665273113	+	0.8023439106298403	+	0	0	1	0	0	0	0	0	0
ZNF12	0.8349667603317114	+	0.11606469741621547	-	0	0	0	0	0	0	0	0	0
GLYCTK	0.834898224933178	+	0.41511890891645536	+	0	0	0	0	0	0	0	0	0
YES1	0.8346926187375779	+	0.9777602631759303	+	0	0	0	0	0	0	0	0	0
USP22	0.8346240833390446	+	0.1366595846754849	-	0	0	0	0	0	0	0	0	0
FAM24B	0.8344184771434446	+	0.2563909259132342	-	0	0	0	0	0	0	0	0	0
PIP4K2A	0.8342128709478446	+	0.7132821602357617	+	0	0	0	0	0	0	0	0	0
HSPB2-C11orf52	0.8341443355493112	+	0.44335549311219247	+	0	0	0	0	0	0	0	0	0
SPECC1L	0.8340758001507779	+	0.9214927009800562	+	0	0	0	0	0	0	0	0	0
OAZ3	0.8338701939551778	+	0.0547940511274073	-	0	0	0	0	0	0	0	0	0
EEF1E1	0.8338016585566445	+	0.8635460215201152	-	0	0	0	0	0	0	0	0	0
MICA	0.8337331231581112	+	0.8307861010211774	+	0	0	0	0	0	0	0	0	0
LILRA2	0.8335960523610445	+	0.9933177986429991	+	0	0	0	0	0	0	0	0	0
ADRA2C	0.8334589815639778	+	0.7473099856075663	+	0	0	0	0	0	0	0	0	0
FAM220A	0.8333904461654444	+	0.4926324446576657	-	0	0	0	0	0	0	0	0	0
RWDD4	0.8332533753683777	+	0.5037694469193338	+	0	0	0	0	0	0	0	0	0
UNC13A	0.8331848399698444	+	0.8698855458844493	-	0	0	0	0	0	0	0	0	0
ERAL1	0.8330477691727778	+	0.13110821739428416	+	0	0	0	0	0	0	0	0	0
TMEM39B	0.8329106983757111	+	0.36837776711671577	+	0	0	0	0	0	0	0	0	0
COX6A1	0.8328421629771777	+	0.27671167157837023	-	0	0	0	0	0	0	0	1	0
SLC6A16	0.832705092180111	+	0.7546775409499006	+	0	0	0	0	0	0	0	0	0
ABCC2	0.8326365567815777	+	0.7616338839010349	+	0	0	0	0	0	0	0	0	0
CIART	0.8325680213830443	+	0.06442327462134192	-	0	0	0	0	0	0	0	0	0
NFE2L1	0.832499485984511	+	0.43663902405592486	+	0	0	0	0	0	0	0	0	0
CLIP1	0.8323624151874444	+	0.6758275649372901	+	0	0	0	1	0	0	0	0	0
CHEK1	0.832293879788911	+	0.6292577616338839	+	0	0	0	0	0	0	0	0	1
RILPL2	0.8322253443903777	+	0.9257761633883901	+	0	0	0	0	0	0	0	0	0
IDNK	0.8321568089918443	+	0.3233500102803098	-	0	0	0	0	0	0	0	0	0
RGAG1	0.8320197381947776	+	0.7106778150914947	+	0	0	0	0	0	0	0	0	0
ANKRD26	0.8318826673977109	+	0.3407922692070454	+	0	0	0	0	0	0	0	0	0
WDR76	0.8316770612021109	+	0.8316085258035776	+	0	0	0	0	0	0	0	0	1
FGR	0.8315399904050442	+	0.9843739291343979	+	0	0	0	0	0	0	0	0	0
ZNF239	0.8314714550065109	+	0.5810431087656774	-	0	0	0	0	0	0	0	0	0
RABGGTA	0.8314029196079775	+	0.8337673908573778	+	0	0	0	0	0	0	0	0	0
PEX11B	0.8311973134123775	+	0.7672880542800357	-	0	0	0	0	0	0	0	0	0
ZNF711	0.8309917072167775	+	0.5981769583990131	-	0	0	0	0	0	0	0	0	0
RPS4X	0.8309231718182442	+	0.31516003015557537	+	0	0	0	0	0	0	0	1	0
TIFA	0.8308546364197108	+	0.5465698033034062	+	1	0	0	1	0	0	0	1	1
ZBED9	0.8307861010211774	+	0.412548831471455	-	0	0	0	0	0	0	0	0	0
DAAM2	0.8307175656226441	+	0.8333219107669111	+	0	0	0	0	0	0	0	0	0
ZFR	0.8305804948255774	+	0.5967377150298129	+	0	0	0	0	0	0	0	0	0
BET1L	0.8304434240285107	+	0.32468645055170997	+	0	0	0	0	0	0	0	0	0
TMC6	0.8303063532314441	+	0.9842368583373312	+	0	0	0	0	0	0	0	0	0
MS4A6A	0.8300322116373107	+	0.8240010965663765	+	1	1	0	1	0	0	1	0	1
SSU72	0.8299636762387773	+	0.5622301418682749	+	0	0	0	0	0	0	0	0	0
ADARB1	0.829895140840244	+	0.38307861010211774	-	0	0	0	0	0	0	0	0	0
PBDC1	0.8296209992461107	+	0.6414570625728189	+	0	0	0	0	0	0	0	0	0
KHK	0.8295524638475773	+	0.23014186827496402	-	0	0	0	0	0	0	0	0	0
COX7A2	0.8294153930505106	+	0.6535192927146871	-	0	0	0	0	0	0	0	1	0
SULT1C2	0.8292783222534439	+	0.2766088684805702	+	0	0	0	0	0	0	0	0	0
RPS29	0.8292097868549105	+	0.06623946268247549	-	0	0	0	0	0	0	0	1	0
ZNF697	0.8291412514563772	+	0.30638749914330754	-	0	0	0	0	0	0	0	0	0
SPDYE5	0.8290727160578438	+	0.17575902953875677	-	0	0	0	0	0	0	0	0	0
AHNAK2	0.8289356452607772	+	0.4088136522513878	-	0	0	0	0	0	0	0	0	0
CSGALNACT1	0.8288671098622439	+	0.26619148790350217	+	0	1	0	0	1	1	1	0	0
PIK3CD	0.8284558974710438	+	0.6614693989445548	+	0	0	0	0	0	0	0	0	0
ZZZ3	0.8283188266739772	+	0.3620725104516483	+	0	0	0	0	0	0	0	0	0
ZNF557	0.8281817558769105	+	0.572236310054143	-	0	0	0	0	0	0	0	0	0
NUS1	0.8281132204783771	+	0.0840929340004112	-	0	0	0	0	0	0	0	0	0
HS2ST1	0.8280446850798437	+	0.4538071413885272	+	0	0	0	0	0	0	0	0	0
PPP1R11	0.827907614282777	+	0.23535055856349804	-	0	0	0	0	0	0	0	0	0
NME4	0.8278390788842437	+	0.9065177164005209	+	0	0	0	0	0	0	0	0	1
REP15	0.8277705434857103	+	0.862106778150915	+	0	0	0	0	0	0	0	0	0
C1orf43	0.827702008087177	+	0.12822973065588375	-	0	0	0	0	0	0	0	0	0
FBXO3	0.8276334726886437	+	0.3699883489822493	-	0	0	0	0	0	0	0	0	0
ALOXE3	0.8275649372901104	+	0.472688643684463	-	0	0	0	0	0	0	0	0	0
PEG10	0.8274278664930437	+	0.205023644712494	-	0	0	0	0	0	0	0	0	0
RAB11FIP3	0.8272222602974436	+	0.32622849701871015	+	0	0	0	0	0	0	0	0	0
RNF220	0.8271537248989103	+	0.1614351312452882	+	0	0	0	0	0	1	0	0	0
DYRK1A	0.8270166541018436	+	0.11548214652868206	-	0	0	0	0	0	0	0	0	0
PPM1D	0.826879583304777	+	0.752038928106367	+	0	0	0	0	0	0	0	0	0
MRPS14	0.8268110479062436	+	0.39212528270851893	+	0	0	0	0	0	0	0	0	1
ARSI	0.8266739771091769	+	0.6641765471866219	+	0	0	0	0	0	0	0	0	0
INSIG2	0.8266054417106435	+	0.11160989651154822	-	0	0	0	0	0	0	0	0	0
PDE8B	0.8265369063121102	+	0.39846480707285314	-	0	0	0	0	0	0	0	0	0
MIF4GD	0.8263998355150435	+	0.8517236652731136	+	0	0	0	0	0	0	0	0	0
C4orf36	0.8261942293194435	+	0.6672263724213556	+	0	0	0	0	0	0	0	0	0
ADAMTS3	0.8260571585223768	+	0.9506545130559935	-	0	0	0	0	0	0	0	0	0
ZKSCAN3	0.8259886231238435	+	0.5116852854499349	-	0	0	0	0	0	0	0	0	0
RPS6	0.8259200877253101	+	0.5290247412788706	+	0	0	0	0	0	0	0	1	0
TCF12	0.8258515523267768	+	0.9358508669727914	+	0	0	0	0	0	1	0	0	0
FZD7	0.8257830169282434	+	0.9685079843739292	+	0	0	0	0	0	0	0	0	0
DDAH1	0.82571448152971	+	0.31396066068124184	+	0	0	0	0	0	0	0	0	0
BCAR1	0.8256459461311767	+	0.5932081420053458	+	0	0	0	0	0	0	0	0	0
KAT5	0.8255774107326435	+	0.3704680967719827	+	0	0	0	0	0	0	0	0	0
CCDC39	0.8254403399355768	+	0.07439517510794326	+	0	0	0	0	0	0	0	0	0
ARAP1	0.8253718045370434	+	0.9715235419093962	+	0	0	0	0	0	1	1	0	0
ABCC3	0.82530326913851	+	0.8632718799259818	+	0	0	0	0	0	0	0	0	0
MAP2K7	0.8252347337399767	+	0.7906928928791721	+	0	0	0	0	0	0	0	0	0
MANEAL	0.82509766294291	+	0.6481735316290864	-	0	0	0	0	0	0	0	0	0
TMEM237	0.8249605921458433	+	0.3851689397573847	-	0	0	0	0	0	0	0	0	1
EFNB2	0.8244808443561099	+	0.23665273113563157	+	0	0	0	0	0	0	0	0	0
ACVR1	0.8244123089575766	+	0.9404084709752587	+	0	0	0	0	0	0	0	0	0
ARPC4	0.8243437735590432	+	0.5579124117606744	-	0	0	0	0	0	0	0	1	0
UBE2QL1	0.8242752381605098	+	0.5304639846480708	-	0	0	0	0	0	0	0	0	0
DPH3	0.8241381673634433	+	0.21180864916729492	+	0	0	0	0	0	0	0	0	0
PGLYRP1	0.8240696319649099	+	0.43677609485299157	+	0	0	0	0	0	0	0	0	0
CCDC51	0.8240010965663765	+	0.47015283393872936	-	0	0	0	0	0	0	0	0	0
ABCD2	0.8239325611678432	+	0.5706942635871428	-	0	0	0	0	0	0	0	0	0
ADGRG1	0.8235213487766432	+	0.9616201768213282	+	0	1	0	0	0	0	0	0	0
RRAGC	0.8234528133781098	+	0.6098279761496813	+	0	0	0	0	0	0	0	0	0
CAPZA2	0.8233157425810431	+	0.19279007607429238	+	0	0	0	0	0	0	0	0	0
TMEM196	0.8232472071825098	+	0.5292303474744706	-	0	0	0	0	0	0	0	0	0
SELL	0.8231101363854431	+	0.897745185388253	+	0	0	0	0	0	0	0	0	0
MAGED4B	0.8230416009869097	+	0.7807209923925708	+	0	0	0	0	0	0	0	0	0
ZNF611	0.822698923994243	+	0.14303337673908573	+	0	0	0	0	0	0	0	0	0
UNC119	0.8226303885957097	+	0.767562195874169	+	0	0	0	0	0	0	0	0	0
MEPE	0.8225618531971763	+	0.402439860187787	-	0	0	0	0	0	0	0	0	0
CNGA3	0.822493317798643	+	0.4582962099924611	+	0	0	0	0	0	0	0	0	0
GOLGA8N	0.8224247824001096	+	0.142485093550819	-	0	0	0	0	0	0	0	0	0
LBH	0.8222877116030429	+	0.28606675347817145	-	0	0	0	0	0	0	0	0	0
NEURL4	0.8222191762045097	+	0.22883969570283053	+	0	0	0	0	0	0	0	0	0
PTPN13	0.8221506408059763	+	0.6024946885066137	+	0	0	0	0	0	0	0	0	0
TNFRSF12A	0.822082105407443	+	0.9054211500239874	+	0	0	0	0	1	0	0	0	0
ADAM20	0.8220135700089096	+	0.04427386745253924	+	0	0	0	0	0	0	0	0	0
ATP2B4	0.8219450346103763	+	0.3437392913439792	+	0	0	0	0	0	0	0	0	0
TMX4	0.8218079638133096	+	0.42515934480159	-	0	0	0	0	0	0	0	0	0
PHYH	0.8216023576177095	+	0.5740182304160099	-	0	0	0	0	0	0	0	0	0
C11orf31	0.8214652868206429	+	0.7888081694195052	-	0	0	0	0	0	0	0	0	0
WIPI1	0.8213282160235762	+	0.6015351929271469	+	0	0	0	1	0	0	1	0	0
DCLK3	0.8212596806250428	+	0.35569871838804745	-	0	0	0	0	0	0	0	0	0
ZNF750	0.8211911452265095	+	0.6032828455897471	+	0	0	0	0	0	0	0	0	0
TOMM7	0.8211226098279761	+	0.05986567061887465	+	0	0	0	0	0	0	0	1	0
HSPB2	0.8207113974367761	+	0.9929065862517991	+	0	0	0	0	0	0	0	0	0
CDH19	0.8205743266397094	+	0.9096703447330546	+	0	0	0	0	0	0	0	0	0
SPTB	0.8205057912411761	+	0.15763141662668767	+	0	0	0	0	0	0	0	0	0
MED23	0.8204372558426427	+	0.4379411966280584	-	0	0	0	0	0	0	0	0	0
RPIA	0.8203687204441094	+	0.1595161400863546	+	0	0	0	0	0	0	0	0	0
KIAA1211	0.8202316496470426	+	0.7967240079501062	+	0	0	0	0	0	0	0	0	0
NSMAF	0.820094578849976	+	0.19594270440682612	-	0	0	0	0	0	0	0	0	0
TMEM52B	0.8199575080529093	+	0.17500514015489	+	0	0	0	0	0	0	0	0	0
SAPCD1	0.819888972654376	+	0.1852511822356247	+	0	0	0	0	0	0	0	0	0
SNIP1	0.8198204372558426	+	0.13083407580015077	+	0	0	0	0	0	0	0	0	0
LMNB1	0.8196833664587759	+	0.4236515660338565	-	0	0	0	0	0	0	0	0	1
TLL2	0.8196148310602426	+	0.6713384963333562	-	0	0	0	0	0	0	0	0	0
BANK1	0.8195462956617092	+	0.8151257624563086	+	0	0	0	0	0	0	0	0	0
TMEM132C	0.8192721540675759	+	0.45408128298266054	+	0	0	0	0	0	0	0	0	0
MAG	0.8190665478719759	+	0.6469398944554863	+	0	0	0	0	0	0	0	0	0
ZNF502	0.8189980124734425	+	0.09632650263861284	+	0	0	0	0	0	0	0	0	0
TRERF1	0.8189294770749092	+	0.15084641217188677	+	0	0	0	0	0	0	0	0	0
ZCCHC2	0.8188609416763758	+	0.2564937290110342	+	0	0	0	0	0	0	0	0	0
TBXAS1	0.8187924062778426	+	0.9319100815571243	+	0	0	0	0	1	0	1	0	0
UBR7	0.8186553354807758	+	0.10753204029881434	+	0	0	0	0	0	0	0	0	1
NBPF20	0.8185868000822425	+	0.7920978685491056	+	0	0	0	0	0	0	0	0	0
TMEM115	0.8184497292851758	+	0.7394969501747652	+	0	0	0	0	0	0	0	0	0
ALOX12	0.8183811938866424	+	0.4613117675279282	+	0	0	0	0	0	0	0	0	0
IPO4	0.8183126584881091	+	0.182509766294291	+	0	0	0	0	0	0	0	0	0
DLG5	0.8181755876910424	+	0.9254334863957234	+	0	0	0	0	0	0	0	0	0
SH3GL2	0.8181070522925091	+	0.7519703927078336	-	0	0	0	0	0	0	0	0	0
TMEM86B	0.8180385168939758	+	0.0045576040024672745	+	0	0	0	0	0	0	0	0	0
ARHGEF17	0.8179699814954424	+	0.49403742032759923	+	0	0	0	0	0	0	0	0	0
AZGP1	0.8179014460969091	+	0.9692276060585292	+	0	0	0	0	0	0	0	0	0
IFIT1	0.8177643752998424	+	0.32016311424850935	-	0	0	0	1	0	0	0	0	0
IFIH1	0.8174216983071757	+	0.9507230484545267	+	0	0	0	0	0	0	0	0	0
TVP23A	0.8173531629086424	+	0.3212939483243095	-	0	0	0	0	0	0	0	0	0
KLHL4	0.817284627510109	+	0.049311219244739905	-	0	0	0	0	0	0	0	0	0
PALLD	0.8172160921115756	+	0.87492289767665	+	0	0	0	0	0	0	0	0	0
SLC47A2	0.8165307381262422	+	0.8584744020286478	+	0	0	0	0	0	0	0	0	0
PAM16	0.8163936673291755	+	0.1721266534164896	-	0	0	0	0	0	0	0	0	0
DDX39B	0.8163251319306422	+	0.27044068261256937	+	0	0	0	0	0	1	0	0	0
PCDHA1	0.8162565965321088	+	0.20612021108902748	-	0	0	0	0	0	0	0	0	0
GRK5	0.8160509903365089	+	0.23918854088136524	+	0	0	0	0	0	0	0	0	0
FRMPD4	0.8159139195394421	+	0.8305804948255774	-	0	0	0	0	0	0	0	0	0
HRASLS	0.8158453841409088	+	0.5807689671715441	-	0	0	0	0	0	0	0	0	0
CSNK1D	0.8157083133438421	+	0.6359742306901515	+	0	0	0	0	1	0	0	0	1
FERMT1	0.8156397779453087	+	0.633095743951751	+	0	0	0	0	0	0	0	0	0
MTMR12	0.8154341717497087	+	0.2975121650332397	+	0	0	0	0	0	0	0	0	0
RGPD1	0.8152971009526421	+	0.009252278802001234	-	0	0	0	0	0	0	0	0	0
TEK	0.8149544239599753	+	0.45113426084572683	+	0	0	0	0	0	0	0	0	0
PSMD1	0.814885888561442	+	0.22380234391062984	-	0	0	0	0	0	0	0	0	0
KAT2B	0.8148173531629086	+	0.8319512027962442	+	0	0	0	0	0	0	0	0	0
LINC01420	0.8147488177643754	+	0.44781029401685973	-	0	0	0	0	0	0	0	1	0
ADD3	0.8146117469673086	+	0.7560139812213008	+	0	0	0	0	0	0	0	0	0
KIF1A	0.8144061407717086	+	0.7275032554314304	+	0	0	0	0	0	0	0	0	0
TTC39A	0.8143376053731752	+	0.03515865944760469	-	0	0	0	0	0	0	0	0	0
CYS1	0.8142005345761085	+	0.43585086697279146	+	0	0	0	0	0	0	0	0	0
RPS6KC1	0.8140634637790419	+	0.7283599479130971	-	0	0	0	0	0	0	0	0	0
EBF3	0.8139263929819752	+	0.544410938249606	+	0	0	0	0	0	0	0	0	0
CCDC85A	0.8137207867863752	+	0.6394010006168186	-	0	0	0	0	0	0	0	0	0
EMP1	0.8136522513878418	+	0.8233500102803097	+	0	0	0	0	0	0	0	0	0
CASP7	0.8135837159893085	+	0.8272222602974436	+	0	0	0	0	0	0	0	0	0
BCL2L11	0.8134466451922417	+	0.8127612912069083	+	0	0	0	0	0	0	0	0	0
ZKSCAN2	0.8133095743951751	+	0.47330546227126313	-	0	0	0	0	0	0	0	0	0
TBC1D19	0.8131725035981084	+	0.5401617435405387	-	0	0	0	0	0	0	0	0	0
ATG9B	0.8131039681995751	+	0.08416146939894456	+	0	0	0	0	0	0	0	0	0
C7orf73	0.812898362003975	+	0.635083270509218	+	0	0	0	0	0	0	0	0	0
OCRL	0.8128298266054417	+	0.3714618600507162	-	0	0	0	0	0	0	0	0	0
HIST1H2AG	0.812487149612775	+	0.635083270509218	+	0	0	0	0	0	0	0	0	1
ZNF84	0.811870331025975	+	0.12850387225001714	+	0	0	0	0	0	0	0	0	0
CBFB	0.8118017956274416	+	0.7483722842848332	+	0	0	0	0	1	0	0	0	0
GALNT12	0.8116647248303749	+	0.5629497635528751	-	0	0	0	0	0	0	0	0	0
ASCL1	0.8115961894318415	+	0.9686450551709959	+	0	0	0	0	0	0	0	0	0
WFDC2	0.8115276540333082	+	0.7679734082653691	-	0	0	0	0	0	0	0	0	0
NFASC	0.8114591186347748	+	0.542423411692139	+	0	0	0	0	0	0	0	0	0
KCTD21	0.8113905832362415	+	0.787266122952505	+	0	0	0	0	0	0	0	0	0
CYSLTR2	0.8112535124391749	+	0.6916249742992255	+	0	0	0	0	0	0	0	0	0
MOSPD1	0.8111849770406415	+	0.014358165992735247	-	0	0	0	0	0	0	0	0	0
CFAP58	0.8111164416421082	+	0.2146871359056953	+	0	0	0	0	0	0	0	0	0
NEBL	0.8110479062435748	+	0.9864985264889315	+	0	0	0	0	0	0	0	0	0
FBRSL1	0.8109793708450415	+	0.8757453224590501	+	0	0	0	0	0	0	0	0	0
LAMA1	0.8108423000479748	+	0.49938318141319993	+	0	0	0	0	0	0	0	0	0
CXCL2	0.8107737646494414	+	0.5889246795970119	+	0	0	0	0	0	0	0	0	0
MRPS27	0.810705229250908	+	0.7425125077102324	-	0	0	0	0	0	0	0	0	0
PGM5	0.8106366938523748	+	0.9262559111781234	+	0	0	0	0	0	0	0	0	0
PARP8	0.8104996230553081	+	0.20091152080049346	-	0	0	0	0	0	0	0	0	0
SPAG5	0.8104310876567747	+	0.19498320882735934	+	0	0	0	0	0	0	0	0	1
TNXB	0.8102254814611747	+	0.8806798711534508	+	0	0	0	0	0	0	0	0	0
CXCL16	0.8101569460626413	+	0.8966828867109862	+	0	0	1	0	1	1	1	1	0
CDNF	0.8099513398670414	+	0.1839490096634912	-	0	0	0	0	0	0	0	0	0
CFAP20	0.8098142690699747	+	0.9095332739359879	-	0	0	0	0	0	0	0	0	0
B4GALT1	0.8096086628743746	+	0.9154273182098553	+	0	0	0	0	1	1	0	0	0
PGBD5	0.8094715920773079	+	0.537009115208005	-	0	0	0	0	0	0	0	0	0
DNAJC17	0.8093345212802412	+	0.24497978205743268	+	0	0	0	0	0	0	0	0	0
SMYD2	0.8091974504831746	+	0.6498526488931533	-	0	0	0	0	0	0	0	0	0
SMC4	0.8091289150846412	+	0.5981084230004797	+	0	0	0	0	0	0	0	0	1
SLC9A2	0.8090603796861079	+	0.30717565622644094	+	0	0	0	0	0	0	0	0	0
PIGP	0.8089918442875745	+	0.19052840792269207	-	0	0	0	0	0	0	0	0	0
MAEA	0.8087862380919745	+	0.038414090877938456	-	0	0	0	0	0	0	0	0	0
BMP2K	0.8086491672949078	+	0.8701939551778494	+	0	1	0	0	0	1	0	0	0
TSPAN8	0.8085120964978412	+	0.7380919745048318	+	0	0	0	0	0	0	0	0	0
PLEKHD1	0.8083750257007745	+	0.0539716263450072	+	0	0	0	1	0	0	0	0	0
FAM151B	0.8082379549037078	+	0.39167980261805224	+	0	0	0	0	0	0	0	0	0
FOXF2	0.8078267425125077	+	0.9287917209238572	+	0	0	0	0	0	0	0	0	0
SLC16A2	0.8077582071139744	+	0.21256253855116167	+	0	0	0	0	0	0	0	0	0
KCTD12	0.807689671715441	+	0.8568295524638476	+	0	1	0	0	0	0	0	0	0
FRMD4B	0.8073469947227743	+	0.9178945925570557	+	0	1	0	0	0	0	0	0	1
CUZD1	0.8071413885271743	+	0.4331779864299911	+	0	0	0	0	0	0	0	0	0
USP46	0.807072853128641	+	0.25262147899390036	+	0	0	0	0	0	0	0	0	0
LTV1	0.8068672469330409	+	0.3804057295593174	-	0	0	0	0	0	0	0	0	0
SLC25A36	0.8067987115345076	+	0.5152491261736687	-	0	0	0	0	0	0	0	0	0
LGI4	0.8067301761359742	+	0.517922006716469	+	0	0	0	0	0	0	0	0	0
ADM5	0.8065931053389076	+	0.38780755260091837	+	0	0	0	0	0	0	0	0	0
ARHGEF2	0.8065245699403742	+	0.03683777671167158	-	0	0	0	0	0	0	0	0	0
TMCC2	0.8064560345418409	+	0.8889041189774518	+	0	0	0	0	0	0	0	0	0
AATK	0.8063874991433075	+	0.782777054348571	+	0	0	0	0	0	0	0	0	0
BAG2	0.8060448221506408	+	0.13504900280995133	-	0	0	0	0	0	0	0	0	0
MAZ	0.8059077513535742	+	0.5973888013158797	+	0	0	0	0	0	0	0	0	1
CLDND1	0.8057021451579741	+	0.9073058734836543	+	0	0	0	0	0	0	0	0	0
FAM111A	0.8056336097594408	+	0.9007607429237201	+	0	0	0	0	0	0	0	0	1
CA3	0.8055650743609074	+	0.2885682955246385	+	0	0	0	0	0	0	0	0	0
ZFHX2	0.805496538962374	+	0.4913645397847988	+	0	0	0	0	0	0	0	0	0
RHBDF1	0.8054280035638407	+	0.7970324172435063	+	0	0	0	0	0	0	0	0	0
RFPL2	0.805290932766774	+	0.16280583921595504	-	0	0	0	0	0	0	0	0	0
CNST	0.8050167911726407	+	0.23315742581043108	-	0	0	0	0	0	0	0	0	0
C7orf61	0.8046741141799739	+	0.8264341032143102	+	0	0	0	0	0	0	0	0	0
KIRREL3	0.8043314371873073	+	0.7648207799328353	-	0	0	0	0	0	0	0	0	0
GLB1	0.8042629017887739	+	0.21557809608662876	+	0	0	0	0	0	0	0	0	0
ATP6V0E2	0.8041943663902406	+	0.5907408676581455	-	0	0	0	0	0	0	0	0	0
ARRDC1	0.8041258309917072	+	0.5157288739634021	+	0	0	0	0	0	0	0	0	0
ELF4	0.8039202247961071	+	0.887327804811185	+	0	0	0	0	0	0	0	0	0
CAPN9	0.8037831539990405	+	0.09642930573641285	+	0	0	0	0	0	0	0	0	0
CDS1	0.8037146186005072	+	0.7406277842505654	-	0	0	0	0	0	0	0	0	0
JPH1	0.8035775478034405	+	0.614762524844082	-	0	0	0	0	0	0	0	0	0
ZNF599	0.8033034062093071	+	0.8514837913782468	+	0	0	0	0	0	0	0	0	0
LATS1	0.8032348708107737	+	0.41110958810225484	+	0	0	0	0	0	0	0	0	0
ZNF230	0.8031663354122405	+	0.20207662257556028	+	0	0	0	0	0	0	0	0	0
TAZ	0.8030978000137071	+	0.7692070454389692	+	0	0	0	0	0	0	0	0	0
ZNF700	0.8030292646151738	+	0.3602563223905147	-	0	0	0	0	0	0	0	0	0
KCNG3	0.8028921938181071	+	0.5100404358851347	-	0	0	0	0	0	0	0	0	0
ZNF470	0.8028236584195737	+	0.01165101775066822	+	0	0	0	0	0	0	0	0	0
STH	0.8027551230210404	+	0.4240970461243232	+	0	0	0	0	0	0	0	0	0
SLC4A7	0.802686587622507	+	0.48015900212459733	+	0	1	0	0	1	1	0	0	0
MPZL2	0.8023439106298403	+	0.6480364608320197	+	0	0	0	0	0	0	0	0	0
CNOT8	0.8020697690357069	+	0.602666027002947	+	0	0	0	0	0	0	0	0	0
NEURL1	0.8019326982386402	+	0.3312658488109108	-	0	0	0	0	0	0	0	0	0
SERPIND1	0.8017270920430403	+	0.5900212459735453	+	0	0	0	0	0	0	0	0	0
RPL36	0.8016585566445069	+	0.04228634089507231	+	0	0	0	0	0	0	0	1	0
PHLPP1	0.8015214858474402	+	0.9231032828455897	+	0	0	0	0	0	0	0	0	0
TRIM36	0.8013844150503735	+	0.7832225344390378	-	0	0	0	0	0	0	0	0	0
NUTM2A	0.8013158796518401	+	0.01860736070180248	+	0	0	0	0	0	0	0	0	0
SLC9A8	0.8011788088547734	+	0.4179973956548557	+	0	0	0	0	0	0	0	0	0
ARFGEF2	0.8011102734562402	+	0.3970940991021863	-	0	0	0	0	0	0	0	0	0
LILRA6	0.8009046672606401	+	0.40511274073058734	+	0	0	0	0	0	0	0	0	0
ADIRF	0.8007675964635734	+	0.8287985744637105	+	0	0	0	0	0	0	0	0	0
JAZF1	0.8006990610650401	+	0.7981632513193064	-	0	0	0	0	0	0	0	0	0
DUSP9	0.8004249194709068	+	0.3020012336371736	+	0	0	0	0	0	0	0	0	0
PHLDB3	0.8001507778767734	+	0.7638612843533685	+	0	0	0	0	0	0	0	0	0
GPD1L	0.80008224247824	+	0.33811938866424507	-	0	0	0	0	0	0	0	0	0
BMP8A	0.8000137070797066	+	0.07645123706394352	+	0	0	0	0	0	0	0	0	0
PTCD2	0.7998766362826399	+	0.9614831060242616	-	0	0	0	0	0	0	0	0	0
GRM5	0.7996024946885066	+	0.8244123089575766	-	0	0	0	0	0	0	0	0	0
SLC46A3	0.7995339592899733	+	0.39716263450071965	+	0	0	0	0	0	0	0	0	0
HPN	0.7994654238914399	+	0.8396271674319786	+	0	0	0	0	0	0	0	0	0
HERC5	0.7993283530943732	+	0.8404495922143788	+	0	0	0	1	0	0	0	0	1
TMEM81	0.7990542115002399	+	0.06726749366047563	+	0	0	0	0	0	0	0	0	0
RGL1	0.7989856761017066	+	0.28431910081557127	-	0	0	0	0	1	0	0	0	0
IPMK	0.7989171407031732	+	0.21273387704749502	+	0	0	0	0	0	0	0	0	0
MDGA1	0.7988486053046399	+	0.9607977520389281	+	0	0	0	0	0	0	0	0	0
SLC40A1	0.7986429991090398	+	0.5460557878144061	+	0	0	0	0	0	0	0	0	0
PLIN4	0.7985744637105064	+	0.9258446987869234	+	0	0	0	0	0	0	0	0	0
TCF19	0.7985059283119731	+	0.9586046192858612	+	0	0	0	0	0	0	0	0	1
PPP4R1	0.7984373929134397	+	0.8257830169282434	+	0	0	0	0	0	0	0	0	0
GPR180	0.7983003221163731	+	0.20327599204989377	-	0	0	0	0	0	0	0	0	0
YDJC	0.7981632513193064	+	0.35031868960318	-	0	0	0	0	0	0	0	0	0
ANKRD40	0.7979576451237064	+	0.9109039819066548	+	0	0	0	0	0	0	0	0	0
C1GALT1	0.797889109725173	+	0.015900212459735455	-	0	0	0	0	0	0	0	0	0
BCL2L14	0.7975464327325064	+	0.2819203618669043	+	0	0	0	0	0	0	0	0	0
HEXDC	0.797477897333973	+	0.9253306832979233	+	0	0	0	0	0	0	0	0	0
PIRT	0.7974093619354397	+	0.9127201699677884	+	0	0	0	0	0	0	0	0	0
EIF4B	0.7973408265369063	+	0.048385991364539783	-	0	0	0	0	0	0	0	0	0
E2F1	0.797272291138373	+	0.20269344116236035	-	0	0	0	0	0	0	0	0	1
RBM26	0.7972037557398396	+	0.18706737029675827	+	0	0	0	0	0	0	0	0	1
SLC5A4	0.7968610787471729	+	0.12894935234048385	+	0	0	0	0	0	0	0	0	0
PTRH2	0.7967925433486396	+	0.8574806387499143	-	0	0	0	0	0	0	0	0	0
HAPLN2	0.7966554725515729	+	0.818004249194709	+	0	0	0	0	0	0	0	0	0
MSX1	0.7965869371530395	+	0.9756013981221301	+	0	0	0	0	0	0	0	0	0
WDR27	0.7965184017545062	+	0.23555616475909807	+	0	0	0	0	0	0	0	0	0
SLC27A5	0.7964498663559728	+	0.4836885751490645	+	0	0	0	0	0	0	0	0	0
HSPA12A	0.7963127955589062	+	0.44105955726132545	-	0	0	0	0	0	0	0	0	0
PLD6	0.7961757247618395	+	0.060653827702008084	-	0	0	0	0	0	0	0	0	0
TMPO	0.7960386539647728	+	0.21859365362209582	+	0	0	0	0	0	0	0	0	1
MFSD5	0.7959015831677061	+	0.5190871084915358	+	0	0	0	0	0	0	0	0	0
VAMP1	0.7956959769721061	+	0.41830580494825575	-	0	0	0	0	0	0	0	0	0
SLC4A9	0.7956274415735728	+	0.5142210951956686	+	0	0	0	0	0	0	0	0	0
PIBF1	0.7954218353779727	+	0.4306421766842574	-	0	0	0	0	0	0	0	0	0
EPS8	0.7953532999794394	+	0.8205400589404427	+	0	0	0	0	0	0	0	0	0
FAM110C	0.7952162291823727	+	0.5949900623672126	-	0	0	0	0	0	0	0	0	0
ERV3-1	0.795079158385306	+	0.3105681584538414	+	0	1	1	0	0	0	1	0	1
CCDC180	0.7949420875882394	+	0.43533685148379136	+	0	0	0	0	0	0	0	0	0
GDF1	0.7948050167911727	+	0.6840518127612912	+	0	0	0	0	0	0	0	0	0
IDE	0.7947364813926393	+	0.20995819340689467	+	0	0	0	0	0	0	0	0	0
OXCT2	0.794667945994106	+	0.7545747378521006	-	0	0	0	0	0	0	0	0	0
GPR88	0.7945308751970392	+	0.3723528202316497	-	0	0	0	0	0	0	0	0	0
CIPC	0.7943938043999725	+	0.9636419710780618	+	0	0	0	0	0	0	0	0	0
ZNF747	0.7943252690014393	+	0.19991775752176	+	0	0	0	0	0	0	0	0	0
ALG3	0.7942567336029059	+	0.3213967514221095	+	0	0	0	0	0	0	0	0	0
HAUS4	0.7941196628058392	+	0.6585566445068878	+	0	0	0	0	0	0	0	0	0
ACSBG1	0.7936399150161059	+	0.42200671646905624	+	0	0	0	0	0	0	0	0	0
FOXK2	0.7934343088205058	+	0.4057295593173874	+	0	0	0	0	0	0	0	0	0
LRMP	0.7933657734219725	+	0.4044273867452539	-	0	0	0	0	0	0	1	0	0
ANKRD44	0.7932972380234391	+	0.6807963813309574	+	0	0	0	0	0	1	1	0	0
C17orf51	0.7929545610307724	+	0.20368720444109384	-	0	0	0	0	0	0	0	0	0
UAP1	0.7928860256322391	+	0.3989788225618532	-	0	0	0	0	0	0	0	0	0
MS4A4A	0.7926118840381057	+	0.6221300801864162	+	1	0	0	0	0	0	1	1	0
C21orf62	0.7925433486395723	+	0.9317730107600576	+	0	0	0	0	0	0	0	0	0
XYLB	0.792474813241039	+	0.20149407168802685	-	0	0	0	0	0	0	0	0	0
APOL2	0.7923377424439723	+	0.26656843259543556	-	0	0	0	0	0	0	0	0	0
ELAC1	0.792269207045439	+	0.01219930093893496	-	0	0	0	0	0	0	0	0	0
ENDOD1	0.792063600849839	+	0.04715235419093962	+	0	0	0	0	0	0	0	0	0
TMEM260	0.7914467822630389	+	0.8446987869234459	-	0	0	0	0	0	0	0	0	0
RALB	0.7913782468645055	+	0.2902131450894387	-	0	0	0	0	0	0	0	0	0
PLEKHG2	0.7911726406689055	+	0.8003221163731067	+	0	0	0	0	0	0	0	0	0
DDX20	0.7911041052703721	+	0.05794667945994106	-	0	0	0	0	0	0	0	0	0
PEF1	0.7909670344733054	+	0.8462751010897128	-	0	0	0	0	0	0	0	0	0
PKDREJ	0.7908984990747722	+	0.4744705640463299	+	0	0	0	0	0	0	0	0	0
HPCAL4	0.7907614282777055	+	0.6987869234459598	-	0	0	0	0	0	0	0	0	0
TMPPE	0.7906928928791721	+	0.01802480981426907	+	0	0	0	0	0	0	0	0	0
PLAU	0.7904187512850387	+	0.6468028236584196	+	0	0	0	0	1	0	0	0	0
ACBD6	0.790281680487972	+	0.5755260091837434	+	0	0	0	0	0	0	0	0	0
RSPH1	0.7902131450894387	+	0.3684805702145158	-	0	0	0	0	0	0	0	0	0
NLN	0.7901446096909054	+	0.4515112055376602	-	0	0	0	0	0	0	0	0	0
HIF3A	0.789870468096772	+	0.9687478582687958	+	0	0	0	0	0	0	0	0	0
NEDD8	0.7897333972997053	+	0.7394284147762319	-	0	0	0	0	0	0	0	1	0
DGAT2	0.7895963265026387	+	0.6576314166266877	-	0	0	0	0	0	0	0	0	0
AACS	0.7891851141114385	+	0.27098896580083615	-	0	0	0	0	0	0	0	0	0
NUP85	0.7890480433143718	+	0.2431293262970324	-	0	0	0	0	0	0	0	0	0
IFT140	0.7889109725173052	+	0.9819066547871976	+	0	0	0	0	0	0	0	0	0
MYO15B	0.7887053663217052	+	0.5960866287437462	+	0	0	0	0	0	0	0	0	0
KCNH4	0.7885682955246385	+	0.3842779795764512	-	0	0	0	0	0	0	0	0	0
LY6G5C	0.7884312247275718	+	0.8592282914125146	+	0	0	0	0	0	0	0	0	0
KCNK13	0.7880885477349051	+	0.357309300253581	+	0	0	0	0	0	0	0	0	0
ARHGAP30	0.7880200123363718	+	0.9157357275032554	+	0	0	0	0	0	1	0	0	0
LHFPL1	0.787677335343705	+	0.6148310602426154	+	0	0	0	0	0	0	0	0	0
IQGAP2	0.7876087999451716	+	0.6993009389349599	+	0	0	0	0	0	0	0	0	0
STK35	0.7875402645466384	+	0.4810842300047975	+	0	0	0	0	0	0	0	0	0
MED21	0.787471729148105	+	0.39760811459118633	-	0	0	0	0	0	0	0	0	0
N4BP2	0.7874031937495717	+	0.9311219244739908	+	0	0	0	0	0	0	0	0	0
DENND2C	0.7871975875539716	+	0.687101637996025	+	0	0	0	0	0	0	0	0	0
INPP5K	0.7870605167569049	+	0.7784935919402372	+	0	0	0	0	0	0	0	0	1
HIST1H1E	0.7869919813583716	+	0.15900212459735452	+	0	0	0	0	0	0	0	0	0
EIF2A	0.7869234459598382	+	0.5557878144061408	-	0	0	0	0	0	0	0	0	0
NES	0.7867863751627716	+	0.9465423891439929	+	0	0	0	0	0	0	0	0	0
WDR35	0.7865122335686382	+	0.4284833116304571	-	0	0	0	0	0	0	0	0	0
KATNB1	0.7863066273730381	+	0.5864916729490782	-	0	0	0	0	0	0	0	0	0
ASPN	0.7859639503803715	+	0.6206223014186828	+	0	0	0	0	0	0	0	0	0
NUAK1	0.7856212733877047	+	0.7084846823384278	-	0	0	0	0	0	0	0	0	0
STKLD1	0.7853471317935714	+	0.48615584949626484	+	0	0	0	0	0	0	0	0	0
MARCH2	0.785278596395038	+	0.27335343705023646	+	0	0	0	0	0	0	0	0	0
GABRB2	0.7852100609965047	+	0.7822973065588377	-	0	0	0	0	0	0	0	0	0
LRIT3	0.7851415255979713	+	0.03639229662120485	-	0	0	0	0	0	0	0	0	0
MATK	0.7850044548009046	+	0.15677472414502092	+	0	0	0	0	1	0	0	0	0
PLSCR4	0.784661777808238	+	0.9039819066547872	+	0	0	0	0	0	0	0	0	0
SQRDL	0.7844561716126379	+	0.757556027688301	+	0	0	0	0	0	0	0	0	0
NUTF2	0.7843876362141046	+	0.6505037351792201	-	0	0	0	0	0	0	0	1	0
PDE8A	0.7843191008155712	+	0.6502638612843533	+	0	0	0	0	0	0	0	0	0
IFNGR2	0.7842505654170379	+	0.18244123089575767	-	0	0	0	0	1	0	0	0	0
SERPINE1	0.7841820300185045	+	0.7630388595709684	+	0	0	0	0	0	1	0	0	0
GHRL	0.7841134946199713	+	0.5045233363032006	+	0	0	0	0	0	0	0	0	0
KIF25	0.7839764238229046	+	0.31481735316290865	+	0	0	0	0	0	0	0	0	0
ZDHHC9	0.7839078884243712	+	0.5737098211226098	+	0	0	0	0	0	0	0	0	0
VCAM1	0.7838393530258378	+	0.560037009115208	+	0	0	0	0	0	0	0	0	0
MAPK8IP1	0.7837022822287711	+	0.5035295730244671	+	0	0	0	0	0	0	0	0	0
MUSK	0.7836337468302378	+	0.6613323281474882	+	0	0	0	0	0	0	0	0	0
GRAMD2	0.7835652114317044	+	0.022411075320402988	+	0	0	0	0	0	0	0	0	0
B4GALT3	0.7834966760331711	+	0.21434445891302858	+	0	0	0	0	0	0	0	0	0
PRIM1	0.7834281406346378	+	0.23487081077376465	-	0	0	0	0	0	0	0	0	1
MAP3K10	0.7833596052361045	+	0.7667055033925022	+	0	0	0	0	0	0	0	0	0
AMOTL1	0.7832910698375711	+	0.46014666575286134	+	0	0	0	0	0	0	0	0	0
RPL13A	0.7832225344390378	+	0.3730381742169831	+	0	0	0	0	0	0	0	1	0
OPTN	0.7831539990405044	+	0.06044822150640806	-	0	0	0	0	0	0	0	0	0
RPS24	0.7830854636419711	+	0.07960386539647728	-	0	0	0	0	0	0	0	1	0
PDZD7	0.782879857446371	+	0.29922554999657325	-	0	0	0	0	0	0	0	0	0
NVL	0.7827427866493044	+	0.3737235282023165	-	0	0	0	0	0	0	0	0	0
COG5	0.7826057158522377	+	0.46600644232746213	-	0	0	0	0	0	0	0	0	0
SV2C	0.7825371804537044	+	0.025872112946336782	-	0	0	0	0	0	0	0	0	0
TNNT2	0.782468645055171	+	0.07950106229867726	+	0	0	0	0	0	0	0	0	0
HHIPL1	0.7824001096566376	+	0.6979302309642931	+	0	0	0	0	0	0	0	0	0
EFCAB10	0.7823315742581043	+	0.2830511959427044	-	0	0	0	0	0	0	0	0	0
ALG1L	0.7822630388595709	+	0.2641354259475019	-	0	0	0	0	0	0	0	0	0
CBLN2	0.7821945034610376	+	0.745767939140566	-	0	0	0	0	0	0	0	0	0
RNLS	0.7819888972654376	+	0.28825988623123844	-	0	0	0	0	0	0	0	0	0
CXXC4	0.7819203618669043	+	0.18542252073195806	+	0	0	0	0	0	0	0	0	0
PSMA4	0.7817147556713042	+	0.07878144061407717	-	0	0	0	0	0	0	0	0	0
SENP8	0.7816462202727709	+	0.5301898430539373	-	0	0	0	1	0	0	0	0	0
SOSTDC1	0.7815091494757042	+	0.6841203481598246	-	0	0	0	0	0	0	0	0	0
GYG1	0.7814406140771709	+	0.14543211568775272	+	0	0	0	0	0	0	0	0	0
KIAA0922	0.7813720786786376	+	0.4121718867795216	-	0	0	0	0	0	0	0	0	0
BCL6B	0.7813035432801042	+	0.9122061544787883	+	0	0	0	0	0	0	0	0	0
DKK2	0.7812350078815709	+	0.05918031663354122	-	0	0	0	0	0	0	0	0	0
MTHFSD	0.7810294016859708	+	0.3227331916935097	-	0	0	0	0	0	0	0	0	0
RNPEP	0.7809608662874374	+	0.5006510862860668	+	0	0	0	0	0	0	0	0	0
AGTPBP1	0.7808923308889041	+	0.7502570077445	-	0	0	0	0	0	0	0	0	0
AQP4	0.7808237954903707	+	0.6892605030498252	+	0	0	0	0	0	0	0	0	0
HEBP1	0.7806181892947708	+	0.7058118017956274	+	0	0	0	0	0	0	0	0	0
TSPAN13	0.7805496538962374	+	0.7002947022136934	-	0	0	0	0	0	0	0	0	0
XRCC3	0.7804811184977041	+	0.3937358645740525	+	0	0	0	0	0	0	0	0	0
PHEX	0.780275512302104	+	0.9155986567061888	+	0	0	0	0	0	0	0	0	0
PDS5B	0.7802069769035707	+	0.490096634911932	+	0	0	0	0	0	0	0	0	1
SLX1A	0.7800699061065041	+	0.1067438832156809	+	0	0	0	0	0	0	0	0	0
ZMAT4	0.7800013707079707	+	0.7723254060722363	-	0	0	0	0	0	0	0	0	0
COL6A1	0.7799328353094374	+	0.8607018024809814	+	0	0	0	0	0	0	0	0	0
LAMP1	0.779864299910904	+	0.6752450140497567	+	0	0	1	0	1	1	1	0	0
WDR31	0.7796586937153039	+	0.36046192858611475	-	0	0	0	0	0	0	0	0	0
SSPN	0.7793845521211706	+	0.7843191008155712	+	0	0	0	0	0	0	0	0	0
KCNK10	0.7793160167226373	+	0.42676992666712354	-	0	0	0	0	0	0	0	0	0
PDE7A	0.7792474813241039	+	0.6628401069152217	-	0	0	0	0	0	0	0	0	0
MAOB	0.7791789459255706	+	0.5566102391885409	+	0	0	0	0	0	0	0	0	0
PRPS2	0.7790418751285039	+	0.7895277911041053	-	0	0	0	0	0	0	0	0	0
CD44	0.7789733397299705	+	0.9352340483859913	+	0	0	0	0	0	0	0	0	0
SOX17	0.7788362689329038	+	0.67469673086149	+	0	0	0	0	0	0	0	0	0
SEPT8	0.7786991981358372	+	0.7154410252895621	+	0	0	0	0	0	0	0	0	1
C11orf45	0.7786306627373039	+	0.47063258172846273	+	0	0	0	0	0	0	0	0	0
ASAH2B	0.7779453087519704	+	0.9127201699677884	-	0	0	0	0	0	0	0	0	0
PLEKHA3	0.7777397025563704	+	0.46487560825166196	+	0	0	0	0	0	0	0	0	0
ZBED1	0.7775340963607703	+	0.8035775478034405	+	0	0	0	0	0	0	0	0	0
RAI2	0.777465560962237	+	0.4567541635254609	+	0	0	0	0	0	0	0	0	0
TRAF1	0.7773970255637036	+	0.3554588444931807	+	0	0	0	0	0	0	0	0	0
WWP2	0.7771914193681037	+	0.4489753957919265	+	0	0	0	0	0	0	0	0	0
KCNK1	0.7771228839695703	+	0.5644232746213419	-	0	0	0	0	0	0	0	0	0
PCDHA2	0.777054348571037	+	0.013638544308135152	+	0	0	0	0	0	0	0	0	0
PLEKHG4	0.7769858131725036	+	0.40747721197998765	+	0	0	0	0	0	0	0	0	0
CYP3A7	0.7767802069769035	+	0.019738194777602632	+	0	0	0	0	0	0	0	0	0
IFI6	0.7766431361798369	+	0.043931190459872524	+	0	0	0	1	0	0	0	0	0
POLR1E	0.7765060653827702	+	0.4696045507504626	-	0	0	0	0	0	0	0	0	0
C7orf25	0.7763689945857035	+	0.1284010691522171	-	0	0	0	0	0	0	0	0	0
LANCL2	0.7763004591871702	+	0.6230210403673497	-	0	0	0	0	0	0	0	0	0
TLR7	0.7758892467959702	+	0.9045301898430539	+	0	0	0	0	0	0	0	0	0
C5orf56	0.7758207113974368	+	0.8292097868549105	+	0	0	0	0	0	0	0	0	0
PXN	0.7756151052018367	+	0.9622369954081283	+	0	0	0	0	0	0	0	0	0
TMEM60	0.77547803440477	+	0.18134466451922418	-	0	0	0	0	0	0	0	0	0
RDH16	0.7753409636077033	+	0.10098690973888014	+	0	0	0	0	0	0	0	0	0
MLX	0.7752724282091701	+	0.08491535878281133	-	0	0	0	1	0	1	0	0	0
GON4L	0.7751353574121034	+	0.1537934343088205	-	0	1	0	0	0	1	0	0	0
MYL9	0.7749982866150367	+	0.7766088684805702	+	0	0	0	0	0	0	0	0	0
CACNG2	0.7749297512165033	+	0.25303269138510043	+	0	0	0	0	0	0	0	0	0
KIF26A	0.7746556096223699	+	0.9438009732026592	+	0	0	0	0	0	0	0	0	0
PCDHGA7	0.7745870742238367	+	0.43862655061339184	+	0	0	0	0	0	0	0	0	0
PLA2G5	0.7745185388253033	+	0.44177917894592555	+	0	0	0	0	0	0	0	0	0
RPLP1	0.77445000342677	+	0.6427592351449524	+	0	0	0	0	0	0	0	1	0
SLC24A4	0.7742443972311699	+	0.05702145157974094	+	0	0	0	0	0	0	0	0	0
MYOM2	0.7741758618326365	+	0.13532314440408472	-	0	0	0	0	0	0	0	0	0
CCDC71L	0.7741073264341032	+	0.4115893358919882	+	0	0	0	0	0	0	0	0	0
NANOS3	0.7740387910355698	+	0.39664861901171955	+	0	0	0	0	0	0	0	0	0
HAAO	0.7739702556370365	+	0.37009115208004933	+	0	0	0	0	0	0	0	0	0
PRR34	0.7736961140429032	+	0.05643890069220753	-	0	0	0	0	0	0	0	0	0
TLR9	0.7734219724487698	+	0.269858131725036	-	0	0	0	0	0	0	0	0	0
ADGRD1	0.7733534370502364	+	0.8411349461997122	+	0	0	0	0	0	0	0	0	0
FAM117A	0.773284901651703	+	0.08909601809334522	+	0	0	0	0	0	0	0	0	0
TCEAL2	0.7732163662531698	+	0.7629360564731684	-	0	0	0	0	0	0	0	0	0
ZNF532	0.7731478308546365	+	0.6462545404701528	+	0	0	0	0	0	0	0	0	0
CYYR1	0.7730792954561031	+	0.97539579192653	+	0	0	0	0	0	0	0	0	0
LCA5	0.7728051538619697	+	0.8181413199917758	+	0	0	0	0	0	0	0	0	0
PDLIM7	0.772668083064903	+	0.7837365499280379	+	0	0	0	0	0	0	0	0	0
TMEM19	0.7725995476663697	+	0.652285655541087	+	0	0	0	0	0	0	0	0	0
GTF2H2C	0.7723939414707697	+	0.21924473990816257	+	0	0	0	0	0	0	0	0	0
RPL34	0.7723254060722363	+	0.0362209581248715	+	0	0	0	0	0	0	0	1	0
WDR62	0.7721883352751696	+	0.5274484271126036	+	0	0	0	0	0	0	0	0	1
GPR75	0.7720512644781029	+	0.5764512370639435	+	0	0	0	0	0	0	0	0	0
SETDB2	0.7719141936810363	+	0.16311424850935508	-	0	0	0	1	0	0	0	0	0
GPS1	0.7717771228839696	+	0.03906517716400521	+	0	0	0	0	0	0	0	0	0
GALNT1	0.7717085874854362	+	0.5716880268658763	+	0	0	0	0	0	0	0	0	0
ZNF677	0.7716400520869029	+	0.7433006647933658	+	0	0	0	1	0	0	0	0	0
DENR	0.7715715166883695	+	0.4445891302857926	-	0	0	0	0	0	0	0	0	0
PDP1	0.7713659104927695	+	0.9268041943663903	-	0	0	0	0	0	0	0	0	0
ZNF282	0.7712973750942361	+	0.4868069357823316	+	0	0	0	0	0	0	0	0	0
LRRTM2	0.7712288396957029	+	0.7957987800699061	-	0	0	0	0	0	0	0	0	0
N4BP1	0.7710917688986362	+	0.8447673223219793	+	0	0	0	0	0	0	0	0	1
BCLAF1	0.7709546981015695	+	0.1808649167294908	-	0	1	0	0	0	1	0	0	0
AGPAT5	0.7708861627030361	+	0.3101226783633747	+	0	0	0	0	0	0	0	0	0
SPIN4	0.7708176273045028	+	0.0010622986772668083	-	0	0	0	0	0	0	0	0	0
SSNA1	0.7705434857103695	+	0.4088821876499212	+	0	0	0	0	0	0	0	0	1
DCAF11	0.7704064149133028	+	0.15269686793228704	-	0	0	0	0	0	0	0	0	0
CERS6	0.7703378795147694	+	0.5286477965869372	-	0	0	0	0	0	0	0	0	0
GPR22	0.770269344116236	+	0.7684188883558358	-	0	0	0	0	0	0	0	0	0
PHF3	0.7701322733191693	+	0.45788499760126106	+	0	0	0	0	0	0	0	0	0
COMMD7	0.7697210609279693	+	0.1871701733945583	+	0	0	0	0	0	0	0	0	0
KIAA0825	0.769652525529436	+	0.31889520937564253	-	0	0	0	0	0	0	0	0	0
ADAMTS10	0.7694469193338359	+	0.7976149681310397	+	0	0	0	0	0	0	0	0	0
HTR1A	0.7693783839353026	+	0.01747652662600233	-	0	0	0	0	0	0	0	0	0
PABPC5	0.7693098485367692	+	0.18922623535055857	+	0	0	0	0	0	0	0	0	0
MEF2D	0.7691727777397026	+	0.02971009526420396	+	0	0	0	0	0	0	0	0	0
ZBTB42	0.7691042423411693	+	0.9505174422589268	+	0	0	0	0	0	0	0	0	0
TEX30	0.7688986361455692	+	0.4033650880679871	-	0	0	0	0	0	0	0	0	0
NOS2	0.7686930299499691	+	0.5752861352888767	-	0	0	0	0	0	0	0	0	0
FUT10	0.7686244945514358	+	0.5277911041052704	+	0	0	0	0	0	0	0	0	0
SPDYE2B	0.7685559591529024	+	0.5234048385991364	+	0	0	0	0	0	0	0	0	0
EDN3	0.7684874237543692	+	0.18103625522582414	+	0	0	0	0	0	0	0	0	0
TMEM215	0.7684188883558358	+	0.582242478240011	+	0	0	0	0	0	0	0	0	0
CYP3A5	0.767870605167569	+	0.25505448564183403	+	0	0	0	0	0	0	0	0	0
PIGO	0.767664998971969	+	0.37413474059351653	+	0	0	0	0	0	0	0	0	0
L3HYPDH	0.7675279281749023	+	0.6365225138784182	-	0	0	0	0	0	0	0	0	0
C15orf41	0.767459392776369	+	0.08076896717154411	-	0	0	0	0	0	0	0	0	0
CDHR3	0.767048180385169	+	0.4776231923788637	+	0	0	0	0	0	0	0	0	0
GLMN	0.7669796449866356	+	0.7164690562675622	-	0	0	0	0	0	0	0	0	0
EIF3C	0.7668425741895689	+	0.02381605099033651	-	0	0	0	0	0	0	0	0	0
CCDC170	0.7667740387910356	+	0.3530601055445137	+	0	0	0	0	0	0	0	0	0
NOMO3	0.7667055033925022	+	0.317695839901309	-	0	0	0	0	0	0	0	0	0
HLX	0.7664313617983689	+	0.82540607223631	+	0	0	0	0	1	0	0	0	0
ENPP2	0.7663628263998356	+	0.8761222671509835	+	0	0	0	0	0	0	0	0	0
ZNF143	0.7659516140086354	+	0.5510931396066068	+	0	0	0	0	0	0	0	0	0
SLC25A39	0.7658145432115687	+	0.8720786786375163	+	0	0	0	0	0	0	0	0	0
PPP1CB	0.7657460078130355	+	0.047769172777739705	+	0	0	0	0	0	0	0	0	0
CYP2E1	0.7656774724145021	+	0.869405798094716	-	0	0	0	0	0	0	0	0	0
CASC3	0.7656089370159688	+	0.9207045438969228	+	0	0	0	0	0	0	0	0	0
TEX29	0.7655404016174354	+	0.4113837296963882	-	0	0	0	0	0	0	0	0	0
PDE1C	0.765266260023302	+	0.677917894592557	+	0	0	0	0	0	0	0	0	0
HSPA13	0.7651291892262353	+	0.40634637790418754	-	0	0	0	0	0	0	0	0	0
RAD1	0.7649235830306353	+	0.3382564594613118	-	0	0	0	0	0	0	0	0	0
BACE2	0.7647865122335686	+	0.8115276540333082	+	0	0	0	0	0	0	0	0	1
THEMIS2	0.764443835240902	+	0.49294085395106574	+	0	0	0	0	1	0	0	0	0
MYLIP	0.7643752998423686	+	0.6032828455897471	+	0	0	1	0	0	0	0	0	0
COL22A1	0.7641696936467686	+	0.006990610650400932	-	0	0	0	0	0	0	0	0	0
MZT1	0.7639640874511685	+	0.39678568980878626	-	0	0	0	0	0	0	0	0	1
ZNF69	0.7638955520526352	+	0.9267013912685902	+	0	0	0	0	0	0	0	0	0
ZNF189	0.7637584812555686	+	0.18007675964635733	-	0	0	0	0	0	1	0	0	0
ENOSF1	0.7636899458570352	+	0.17925433486395723	-	0	0	0	0	0	0	0	0	0
DYRK1B	0.7636214104585018	+	0.28407922692070453	+	0	0	0	0	0	0	0	0	0
PRX	0.7635528750599685	+	0.9901309026111987	+	0	0	0	0	0	0	0	0	0
MSL2	0.7634158042629018	+	0.9532588582002605	+	0	0	0	0	0	0	0	0	0
DEXI	0.7633472688643684	+	0.49091905969433214	+	0	0	0	0	0	0	0	0	0
KLF11	0.7632787334658351	+	0.742443972311699	+	0	0	0	0	0	0	0	0	0
CSK	0.7632101980673017	+	0.9911589335891988	+	0	0	0	0	0	0	0	0	0
HAVCR2	0.7631416626687684	+	0.8283530943732438	+	0	0	0	0	1	1	0	0	0
ETV4	0.7630045918717018	+	0.842402851072579	+	0	0	0	0	0	0	0	0	0
PAN3	0.7627304502775684	+	0.19093962031389214	+	0	0	0	1	0	1	1	0	0
FYB	0.762661914879035	+	0.7393256116784319	+	0	1	0	0	0	0	0	0	0
AKR1B1	0.7625248440819683	+	0.04543896922760606	+	0	0	1	0	0	0	0	1	0
FAXC	0.7623877732849017	+	0.6216160646974163	-	0	0	0	0	0	0	0	0	0
NHLH2	0.762250702487835	+	0.44811870331025977	+	0	0	0	0	0	0	0	0	0
CHMP1A	0.7620450962922349	+	0.4752587211294634	+	0	0	0	0	0	0	0	0	0
CD163	0.7619765608937016	+	0.8376396408745117	+	0	0	0	1	0	0	0	0	0
ANLN	0.7618394900966349	+	0.9727571790829964	+	0	0	0	0	0	0	0	0	1
CD99L2	0.7617709546981015	+	0.5074360907408677	-	0	0	0	0	0	0	0	0	0
PCBP3	0.7615653485025016	+	0.42214378726612295	+	0	0	0	0	0	0	0	0	0
TTC7B	0.7614968131039682	+	0.07151668836954286	+	0	0	0	1	0	0	0	0	0
KCNA4	0.7612912069083682	+	0.4216297717771229	-	0	0	0	0	0	0	0	0	0
CHAD	0.7610856007127681	+	0.5072304845452676	+	0	0	0	0	0	0	0	0	0
HINT3	0.7610170653142349	+	0.15824823521348777	+	0	0	0	0	0	0	0	0	0
CCNI2	0.7609485299157015	+	0.08525803577547804	+	0	0	0	0	0	0	0	0	0
C5orf30	0.7608114591186348	+	0.2769858131725036	-	0	0	0	0	0	0	0	0	0
PLBD1	0.7606743883215681	+	0.720135700089096	+	0	0	0	0	0	0	0	0	0
PTCD1	0.7606058529230347	+	0.5189500376944692	-	0	0	0	0	0	0	0	0	0
HIST1H2AC	0.760468782125968	+	0.6596532108834213	+	0	0	1	0	0	0	0	0	0
SLAIN2	0.7603317113289014	+	0.6849770406414913	+	0	0	0	0	0	0	0	0	0
YPEL1	0.7599890343362347	+	0.021485847440202866	+	0	0	0	0	0	0	0	0	0
COL6A2	0.759851963539168	+	0.994791309711466	+	0	0	0	0	0	0	0	0	0
TXNDC11	0.7597148927421012	+	0.7779453087519704	+	0	0	0	0	0	0	0	0	0
EIF4E1B	0.759646357343568	+	0.2951134260845727	-	0	0	0	0	0	0	0	0	0
UFM1	0.7595092865465013	+	0.28716331985470495	-	0	0	0	0	0	0	0	0	0
RPH3AL	0.7593722157494346	+	0.3982592008772531	+	0	0	0	0	0	0	0	0	0
EPC2	0.7593036803509012	+	0.07843876362141046	-	0	0	0	0	0	0	0	0	0
AFMID	0.7592351449523679	+	0.09368788979507915	+	0	0	0	0	0	0	0	0	0
SENP2	0.7589610033582346	+	0.1803851689397574	+	0	0	0	0	0	0	0	0	0
TLR2	0.7588924679597012	+	0.6627030361181551	+	0	1	0	1	1	1	0	0	0
NGEF	0.7588239325611679	+	0.9380439997258584	-	0	0	0	0	0	0	0	0	0
FLII	0.7586868617641012	+	0.7968953464464396	+	0	0	0	0	0	0	0	0	0
C11orf71	0.7586183263655678	+	0.02189705983140292	-	0	0	0	0	0	0	0	0	0
ARMC2	0.7585497909670345	+	0.29172092385717224	-	0	0	0	0	0	0	0	0	0
KDM6A	0.7584127201699677	+	0.5672674936604757	+	0	0	0	0	0	0	0	0	0
PRAM1	0.7583441847714344	+	0.9006922075251867	+	0	1	1	0	0	0	0	0	0
CAMK2N2	0.7582756493729012	+	0.28205743266397093	+	0	0	0	0	0	0	0	0	0
NPHP1	0.7581385785758344	+	0.07833596052361044	+	0	0	0	0	0	0	0	0	0
PTAFR	0.7580700431773011	+	0.917346309368789	+	0	1	0	0	0	0	1	0	0
TTLL12	0.7577959015831677	+	0.37225001713384964	+	0	0	0	0	0	0	0	0	0
PUF60	0.7575902953875677	+	0.14937290110341991	-	0	0	0	0	1	0	0	0	0
FCGR2B	0.7575217599890344	+	0.869405798094716	+	0	0	0	0	0	0	0	1	0
RASGRP3	0.757453224590501	+	0.9671372764032623	+	0	0	0	0	0	0	0	0	1
AP1G2	0.7573846891919677	+	0.7366527311356316	+	0	0	0	1	0	0	0	0	1
C6orf118	0.7573161537934343	+	0.960386539647728	+	0	0	0	0	0	0	0	0	0
IRAK3	0.757247618394901	+	0.9000753889383867	+	0	0	0	0	1	1	0	0	0
OXCT1	0.7571105475978342	+	0.7254814611746967	-	0	0	0	0	0	0	0	0	0
DBH	0.7570420121993009	+	0.47275717908299636	+	0	0	0	0	0	0	0	0	0
KCTD16	0.7569734768007675	+	0.013261599616201767	-	0	0	0	0	0	0	0	0	0
BAIAP2L1	0.756836406003701	+	0.8199575080529093	+	0	0	0	0	0	0	0	0	0
ATP6V1F	0.7567678706051676	+	0.4513741347405935	-	0	0	0	0	0	0	0	1	0
SPHK2	0.7566993352066342	+	0.5404358851346721	+	0	1	1	0	0	0	0	0	0
GJC1	0.7565622644095675	+	0.8071756562264409	+	0	0	0	1	0	0	0	0	1
USP51	0.7564937290110342	+	0.31539990405044205	-	0	0	0	0	0	0	0	0	0
POLR2F	0.7564251936125008	+	0.8110479062435748	+	0	0	0	0	0	0	0	0	0
KIFC3	0.7563566582139675	+	0.46216846000959494	+	0	0	0	0	0	0	0	0	0
AHI1	0.7562881228154342	+	0.13936673291755192	+	0	0	0	0	0	0	0	0	1
HYLS1	0.7562195874169009	+	0.6483106024261531	-	0	0	0	0	0	0	0	0	1
MAF1	0.7561510520183675	+	0.8965458159139196	+	0	0	0	0	0	0	0	0	0
PTRHD1	0.7560825166198342	+	0.6438558015214858	+	0	0	0	0	0	0	0	0	0
GLTSCR2	0.7558769104242341	+	0.7752038928106367	+	0	0	0	0	0	0	0	1	0
ZNF549	0.7558083750257008	+	0.18463436364882463	-	0	0	0	0	0	0	0	0	0
PABPC1	0.7557398396271674	+	0.8083064903022411	+	0	0	1	0	0	0	0	0	0
ARHGEF5	0.7556027688301008	+	0.9709409910218628	+	0	0	0	0	0	0	0	0	0
SIN3B	0.7555342334315674	+	0.2108491535878281	-	0	0	0	0	0	0	0	0	0
RPRD1A	0.7553286272359674	+	0.06298403125214173	+	0	0	0	0	0	0	0	0	0
PCDHB5	0.7551915564389007	+	0.25584264272496743	+	0	0	0	0	0	0	0	0	0
SPRYD3	0.7551230210403673	+	0.6376533479542184	-	0	0	0	0	0	0	0	0	0
NEURL1B	0.7549859502433006	+	0.18353779727229114	-	0	0	0	0	0	0	0	0	1
PCDHGB4	0.7549174148447674	+	0.4616201768213282	+	0	0	0	0	0	0	0	0	0
ABR	0.7545747378521006	+	0.49790967034473305	+	0	1	0	0	0	0	0	0	1
HERPUD1	0.7543691316565005	+	0.7236995408128298	+	0	0	1	0	0	1	0	0	0
HTR1D	0.754232060859434	+	0.2878144061407717	+	0	0	0	0	0	0	0	0	0
C19orf44	0.7540264546638339	+	0.6665067507367556	+	0	0	0	0	0	0	0	0	0
NDUFS5	0.7538893838667672	+	0.8336645877595779	-	0	0	0	0	0	0	0	1	1
METTL9	0.7538208484682338	+	0.1597560139812213	+	0	0	0	0	0	0	0	0	0
NDFIP2	0.7537523130697005	+	0.833116304571311	-	0	0	0	0	0	0	0	0	0
CYB5R3	0.7535467068741005	+	0.5560962236995408	+	0	0	0	0	0	0	0	0	0
POLR2J3	0.7534781714755672	+	0.5263175930368035	+	0	1	0	0	1	1	0	0	1
PHACTR1	0.7534096360770338	+	0.27516962511137	-	0	0	0	0	1	1	0	0	0
TRNP1	0.7532725652799671	+	0.8422657802755124	-	0	0	0	0	0	0	0	0	0
PRKD3	0.7531354944829004	+	0.9640531834692618	+	0	1	0	0	0	1	0	0	0
TMEM74	0.7529984236858337	+	0.09289973271194572	+	0	0	0	0	0	0	0	0	0
MYCBP2	0.7529298882873003	+	0.21211705846069495	+	0	1	0	0	0	0	0	0	0
FAM120AOS	0.7528613528887671	+	0.24775546569803303	+	0	0	0	0	0	0	0	0	0
SYNDIG1	0.7527928174902337	+	0.5130217257213351	-	0	0	0	0	0	0	0	0	0
FXYD1	0.7525186758961003	+	0.8596395038037146	+	0	0	0	0	0	0	0	0	0
RANBP3L	0.7521759989034337	+	0.944554862586526	+	0	0	0	0	0	0	0	0	0
PLCB4	0.7521074635049003	+	0.017784935919402372	+	0	0	0	0	0	0	0	0	0
TBC1D17	0.752038928106367	+	0.5478034404770064	+	0	0	0	0	0	0	0	0	0
CERCAM	0.7519018573093003	+	0.7082105407442945	+	0	0	0	0	0	0	0	0	0
TACC1	0.7518333219107669	+	0.34103214310191216	+	0	0	0	0	0	0	0	0	1
FGL2	0.7517647865122336	+	0.8040915632924406	+	0	1	0	0	0	0	1	0	0
GLRX3	0.7513535741210335	+	0.3958604619285861	-	0	0	0	0	0	0	0	0	0
NPHP4	0.7512165033239668	+	0.11328901377561511	+	0	0	0	0	0	0	0	0	0
RAP2A	0.7511479679254335	+	0.47347680076759646	-	0	0	0	0	0	0	0	0	0
SMCR8	0.7510794325269001	+	0.23644712494003153	+	0	0	0	0	0	0	0	0	0
MYH7B	0.7508738263313001	+	0.16102391885408815	+	0	0	0	0	0	0	0	0	0
INSM1	0.7508052909327668	+	0.6592419984922212	-	0	0	0	0	0	0	0	0	0
H1FX	0.7505996847371668	+	0.5712768144746762	+	0	0	1	0	0	0	0	0	1
DCAKD	0.7504626139401	+	0.05722705777534096	+	0	0	0	0	0	0	0	0	1
SIRPB2	0.7502570077445	+	0.8558015214858474	+	0	0	0	0	0	0	0	0	0
FEM1B	0.7501884723459666	+	0.6649304365704887	-	0	0	0	0	0	0	0	0	0
NIPSNAP1	0.7500514015489	+	0.9542183537797272	-	0	0	0	0	0	0	0	0	0
DIAPH1	0.7499828661503667	+	0.4497292851757933	+	0	0	0	0	0	0	0	0	1
KIFAP3	0.7499143307518333	+	0.6453635802892194	-	0	0	0	0	0	0	0	0	0
PLP1	0.7498457953533	+	0.8770474950311836	+	0	0	0	0	0	0	0	0	0
MTBP	0.7497772599547666	+	0.4619971215132616	-	0	0	0	0	0	0	0	0	0
IFT80	0.7497087245562333	+	0.4756013981221301	-	0	0	0	0	0	0	0	0	0
UBE3C	0.7495716537591666	+	0.4161469398944555	-	0	0	0	0	0	0	0	0	0
TUBGCP6	0.7492975121650333	+	0.5733328764306764	+	0	0	0	0	0	0	0	0	0
METAP2	0.7492289767664999	+	0.3020012336371736	+	0	0	0	0	0	0	0	0	0
TMEM63C	0.7491604413679666	+	0.06233294496607498	-	0	0	0	0	0	0	0	0	0
CHAF1B	0.7489548351723665	+	0.656980330340621	-	0	0	0	0	0	0	0	0	0
FAM160B2	0.7487492289767665	+	0.4356795284764581	+	0	0	0	0	0	0	0	0	0
ADAR	0.7486806935782332	+	0.23188952093756426	+	0	1	0	1	0	1	0	0	1
BTNL2	0.7484750873826331	+	0.1165101775066822	+	0	0	0	0	0	0	0	0	0
INTS10	0.7484065519840998	+	0.3332191076691111	-	0	0	0	0	0	0	0	0	0
SMARCA1	0.7483380165855664	+	0.39606606812418615	+	0	0	0	0	0	0	0	0	0
BCL2L2-PABPN1	0.7482694811870331	+	0.05284079226920704	-	0	0	0	0	0	0	0	0	0
ZDHHC3	0.7482009457884997	+	0.2809265985881708	+	0	0	0	0	0	0	0	0	0
EPOR	0.7480638749914331	+	0.5907408676581455	+	0	0	0	0	0	0	0	0	0
ZHX1	0.7478582687958331	+	0.7910013021725721	+	0	0	0	0	0	0	0	0	0
PACS1	0.7477897333972997	+	0.4543554245767939	+	0	0	0	1	0	0	0	0	0
RRP9	0.7477211979987664	+	0.6940922486464258	-	0	0	0	0	0	0	0	0	0
RNF103	0.747652662600233	+	0.04351997806867247	-	0	0	0	0	0	0	0	0	0
LPP	0.7475841272016996	+	0.9777602631759303	+	0	0	0	0	0	0	0	0	0
UBL7	0.7475155918031663	+	0.16839147419642245	-	0	0	0	0	0	0	0	0	0
NUDT12	0.7473785210060997	+	0.4890343362346652	-	0	0	0	0	0	0	0	0	0
XKR9	0.7473099856075663	+	0.04444520594887259	+	0	0	0	0	0	0	0	0	0
NXN	0.747241450209033	+	0.947570420121993	+	0	0	0	0	0	0	0	0	0
TANGO2	0.7471729148104996	+	0.16729490781988898	+	0	0	0	0	0	0	0	0	0
ERCC6L	0.7470358440134329	+	0.5475635665821397	+	0	0	0	0	0	0	0	0	0
SSTR2	0.7468302378178329	+	0.19888972654375986	-	0	0	0	1	0	0	0	0	0
GOLGA8R	0.7466931670207663	+	0.09831402919607977	+	0	0	0	0	0	0	0	0	0
C10orf105	0.7466246316222329	+	0.6852854499348914	+	0	0	0	0	0	0	0	0	0
RPL27A	0.7465560962236996	+	0.055033925022274006	+	0	0	0	0	0	0	0	1	0
RPL38	0.7464875608251662	+	0.3493934617229799	-	0	0	0	0	0	0	0	1	0
TK1	0.7464190254266329	+	0.7381947776026317	+	0	0	0	0	0	0	0	0	1
NAA30	0.7462819546295661	+	0.0402645466383387	-	0	0	0	0	0	0	0	0	0
C4orf19	0.7459392776368995	+	0.9598382564594613	+	0	0	0	0	0	0	0	0	0
CACUL1	0.7458707422383661	+	0.13289013775615105	-	0	0	0	0	1	0	0	0	0
ZNF112	0.7458022068398328	+	0.4418477143444589	+	0	0	0	0	0	0	0	0	0
AVEN	0.7455966006442327	+	0.7205126447810294	+	0	0	0	0	0	0	0	0	0
TCTA	0.7455280652456994	+	0.025632239051470083	-	0	0	0	0	0	0	0	0	0
NLK	0.7453909944486328	+	0.9054896854225207	-	0	0	0	0	0	0	0	0	0
PPP1R3D	0.745048317455966	+	0.6084915358782811	+	0	0	0	0	0	0	0	0	0
FNIP2	0.7449112466588993	+	0.36046192858611475	+	0	0	0	0	1	0	0	0	0
CMPK2	0.7447056404632993	+	0.22668083064903022	-	0	0	0	1	0	0	0	0	0
IGIP	0.744637105064766	+	0.5463641971078061	+	0	0	0	0	0	0	0	0	0
MCF2	0.7442944280720992	+	0.7720855321773696	-	0	0	0	0	0	0	0	0	0
KCNH8	0.7442258926735659	+	0.0008909601809334521	-	0	0	0	0	0	0	0	0	0
SPAG7	0.7441573572750325	+	0.4518881502295936	-	0	0	0	0	0	0	0	0	0
SFXN5	0.7439517510794326	+	0.8467891165787129	+	0	0	0	0	0	0	0	0	0
GALNT4	0.7438832156808992	+	0.3702967582756494	+	0	0	0	0	0	0	0	0	0
DNAH14	0.7438146802823659	+	0.14392433692001919	-	0	0	0	0	0	0	0	0	0
C6orf1	0.7437461448838325	+	0.05057912411760675	-	0	0	0	0	0	0	0	0	1
CPNE6	0.7434720032896991	+	0.16352546090055514	-	0	0	0	0	0	0	0	0	0
WDR43	0.7433349324926325	+	0.367212665341649	-	0	0	0	0	0	0	0	0	0
CTXN2	0.7430607908984991	+	0.2878144061407717	-	0	0	0	0	0	0	0	0	0
PTEN	0.7429237201014324	+	0.23367144129943115	+	0	0	0	1	0	0	0	0	0
EFCC1	0.7427181139058323	+	0.29634706325817284	-	0	0	0	0	0	0	0	0	0
TOX	0.7423754369131657	+	0.5805633609759441	-	0	0	0	0	0	0	0	0	0
DEPDC7	0.7423069015146323	+	0.759749160441368	+	0	0	0	0	0	0	0	0	0
DCK	0.742238366116099	+	0.28990473579603865	-	0	0	0	0	0	0	0	0	1
FCHO2	0.7421012953190322	+	0.6019806730176136	+	0	0	0	0	0	0	0	0	0
GTF3C4	0.7420327599204989	+	0.5268658762250702	+	0	0	0	0	0	0	0	0	0
DDX3X	0.7417586183263656	+	0.7373723528202316	+	0	0	0	0	1	1	0	0	0
GCNT1	0.7416900829278322	+	0.029196079775203894	-	0	0	0	0	0	0	0	0	0
MYCN	0.7414844767322322	+	0.3211911452265095	+	0	0	0	0	0	0	0	0	0
ZBTB2	0.7413474059351655	+	0.2485093550818998	+	0	0	0	0	0	0	0	0	0
CNIH3	0.7412103351380989	+	0.6993009389349599	-	0	0	0	0	0	0	0	0	0
SART1	0.7411417997395655	+	0.36330614762524843	+	0	0	0	0	0	0	0	0	0
LY86	0.7410047289424988	+	0.6738743060790898	+	0	0	0	0	0	0	0	0	0
ATRX	0.7408676581454321	+	0.494894112809266	+	0	1	0	0	0	0	0	0	1
H2AFJ	0.7407991227468987	+	0.5457473785210061	+	0	0	0	0	0	0	0	0	0
B4GALNT1	0.740662051949832	+	0.37924062778425055	-	0	0	0	0	0	0	0	0	0
ST7	0.7405935165512988	+	0.28236584195737097	+	0	0	0	0	0	0	0	0	0
ABHD14A	0.7405249811527654	+	0.2637584812555685	-	0	0	0	0	0	0	0	0	0
TMEM63A	0.7404564457542321	+	0.8869508601192516	+	0	0	0	1	0	0	0	0	0
SCNN1D	0.7403879103556987	+	0.1896717154410253	-	0	0	0	0	0	0	0	0	0
FAM133B	0.740250839558632	+	0.4289973271194572	+	0	0	0	0	1	0	0	0	0
CASQ1	0.739839627167432	+	0.743163593996299	-	0	0	0	0	0	0	0	0	0
CGREF1	0.7395654855732986	+	0.8486738400383799	-	0	0	0	0	0	0	0	0	0
CDH20	0.7394969501747652	+	0.8242752381605098	+	0	0	0	0	0	0	0	0	0
SYT4	0.7392228085806319	+	0.7468645055170996	-	0	0	0	0	0	0	0	0	0
C3	0.7390857377835652	+	0.8229730655883764	+	0	1	0	0	0	0	0	0	1
SLC37A1	0.7390172023850319	+	0.0987595092865465	-	0	0	0	0	0	0	0	0	0
SLC35F6	0.7389486669864985	+	0.34144335549311217	+	0	0	0	0	0	0	1	0	0
AMER3	0.7388801315879652	+	0.5620930710712083	-	0	0	0	0	0	0	0	0	0
KLHL17	0.7388115961894318	+	0.8818792406277842	+	0	0	0	0	0	0	0	0	0
NPLOC4	0.7387430607908985	+	0.512610513330135	+	0	0	0	0	0	0	0	0	0
C14orf2	0.7386745253923651	+	0.8118017956274416	-	0	0	0	0	0	0	0	1	1
DTWD2	0.7384003837982318	+	0.018436022205469124	+	0	0	0	0	0	0	0	0	0
KTI12	0.7383318483996985	+	0.43626207936399153	-	0	0	0	0	0	0	0	0	0
PTGES	0.7382633130011651	+	0.5416695223082723	+	0	0	0	0	0	0	0	0	0
WFS1	0.7381947776026317	+	0.9762867521074635	+	0	0	0	0	0	0	0	0	0
TINAGL1	0.738057706805565	+	0.936947433349325	+	0	0	0	0	0	0	0	0	0
CDC7	0.7379206360084984	+	0.7097525872112946	-	0	0	0	0	0	0	0	0	0
UBE3A	0.7378521006099651	+	0.5711740113768762	-	0	0	0	0	0	0	0	0	0
HIST1H2BK	0.7377835652114317	+	0.23846891919676513	+	0	0	0	0	0	0	0	0	0
CNRIP1	0.7377150298128984	+	0.8273935987937769	-	0	0	0	0	0	0	0	0	0
RLBP1	0.7373723528202316	+	0.15293674182715372	+	0	0	0	0	0	0	0	0	0
LHFPL2	0.7373038174216983	+	0.9785141525597971	+	0	1	0	0	0	0	0	0	0
BEND6	0.7369611404290316	+	0.6413199917757522	-	0	0	0	0	0	0	0	0	0
PPP1R1C	0.7368240696319649	+	0.6174354053868824	+	0	0	0	0	0	0	0	0	0
PPP2R1A	0.7367555342334315	+	0.5931053389075458	-	0	0	0	0	0	0	0	0	0
GXYLT1	0.7366869988348982	+	0.9365362209581248	+	0	0	0	0	0	0	0	0	0
USP2	0.7363443218422315	+	0.23021040367349735	+	0	0	0	0	0	0	0	0	0
FGF17	0.7362757864436982	+	0.7778425056541703	+	0	0	0	0	0	0	0	0	0
C1orf115	0.7361387156466315	+	0.8209855390309094	-	0	0	0	0	0	0	0	0	0
TIMP2	0.7360701802480981	+	0.43382907271605786	+	0	1	0	0	0	0	0	0	0
CNTN3	0.7359331094510314	+	0.6653073812624221	-	0	0	0	0	0	0	0	0	0
LLGL1	0.7358645740524982	+	0.9161812075937221	+	0	0	0	0	0	0	0	0	0
ANKRD34C	0.7357275032554315	+	0.6563977794530875	-	0	0	0	0	0	0	0	0	0
MYO1E	0.7356589678568981	+	0.6783291069837571	+	0	0	0	0	0	0	0	0	0
APBB3	0.7355904324583648	+	0.9448975395791926	-	0	0	0	0	0	0	0	0	0
NKAIN2	0.7353848262627647	+	0.3529230347474471	-	0	0	0	0	0	0	0	0	0
EPB42	0.7353162908642313	+	0.012850387225001713	-	0	0	0	0	0	0	0	0	0
KLHL11	0.735247755465698	+	0.1931327530669591	-	0	0	0	0	0	0	0	0	0
HLA-DRB5	0.7351106846686314	+	0.5020560619560003	+	0	0	0	1	0	0	0	0	0
ANXA11	0.7349736138715647	+	0.3260571585223768	+	0	0	0	0	0	0	0	0	0
SOHLH2	0.7346994722774313	+	0.06963196490987596	-	0	0	0	0	0	0	0	0	0
SAMHD1	0.7346309368788979	+	0.9082996367623878	+	0	1	0	1	0	0	0	0	1
GLIS2	0.7345624014803646	+	0.719416078404496	+	0	0	0	0	0	0	0	0	0
EXOSC4	0.7343567952847646	+	0.6513604276608869	-	0	0	0	0	0	0	0	0	0
MTUS1	0.7342882598862313	+	0.7788362689329038	+	0	0	0	0	0	0	0	0	0
B4GALT2	0.7341511890891645	+	0.5941333698855459	+	0	0	0	0	0	0	0	0	0
RANBP9	0.7340141182920978	+	0.6458775957782195	-	0	0	0	0	0	0	0	0	1
CNPY3	0.7336029059008978	+	0.757761633883901	+	0	0	0	0	0	0	0	0	0
C9orf116	0.7334658351038311	+	0.3558015214858474	-	0	0	0	0	0	0	0	0	0
PIP5K1A	0.7331231581111645	+	0.05208690288534028	-	0	0	0	0	0	0	0	0	0
RCAN3	0.732849016517031	+	0.5113426084572682	+	0	0	0	0	0	0	0	0	0
ADGRL2	0.732643410321431	+	0.49876636282639986	-	0	0	0	0	0	0	0	0	0
ABHD15	0.7325063395243643	+	0.9692961414570626	+	0	0	0	0	0	0	0	0	0
AP4S1	0.7319580563360976	+	0.9440751147967925	-	0	0	0	0	0	0	0	0	0
KCNAB3	0.7316839147419643	+	0.1947776026317593	-	0	0	0	0	0	0	0	0	0
ZNF622	0.7316153793434309	+	0.7158865053800287	-	0	0	0	0	0	0	0	0	0
CHRM5	0.7315468439448976	+	0.42485093550819	+	0	0	0	0	0	0	0	0	0
STAC2	0.7312727023507641	+	0.13816736344321842	+	0	0	0	0	0	0	0	0	0
LILRB4	0.7310670961551642	+	0.6037283256802138	+	0	0	0	0	1	1	0	0	0
SF3B2	0.7309985607566308	+	0.36220958124871494	+	0	0	0	0	0	0	0	0	0
PXMP2	0.7305873483654307	+	0.2942567336029059	+	0	0	0	0	0	0	0	0	1
UBTF	0.7305188129668974	+	0.6417654718662189	+	0	0	0	0	0	0	0	0	0
CERKL	0.7303132067712974	+	0.3938043999725858	-	0	0	0	0	0	0	0	0	0
WNK3	0.7301076005756973	+	0.1022205469124803	-	0	0	0	0	0	0	0	0	0
[truncated: 12,592 more rows]
