# Supplementary material for: Unified AI framework to uncover deep interrelationships between gene expression and Alzheimer’s disease neuropathologies
Source: Nat Commun. 2021 Sep 10;12:5369. doi: 10.1038/s41467-021-25680-7 (PMC8433314; doi:10.1038/s41467-021-25680-7)
Supplement: Supplementary file 11 — Source Data [file 41467_2021_25680_MOESM11_ESM.zip › sourcedata/6b_sex_interacting_genes_enrichment_microglial_genesets.csv]

geneset	top_100_enrichment_pval	all_genes_enrichment_pval
1	0.14362967398030121	0.3431418556306244
2	0.39154322357420235	0.013149295882169943
3	0.38719103443055003	0.00010944672635372215
4	1.0	0.008953877774620351
5	0.0036312747210371994	0.0008869025393396975
6	0.07795087817153497	0.521673628386
7	0.2050044825949529	0.11268334572898815
8	0.1194392340734877	0.8826353640086992
9	0.578324166826437	0.0020275584699000907
