# Supplementary material for: Unified AI framework to uncover deep interrelationships between gene expression and Alzheimer’s disease neuropathologies
Source: Nat Commun. 2021 Sep 10;12:5369. doi: 10.1038/s41467-021-25680-7 (PMC8433314; doi:10.1038/s41467-021-25680-7)
Supplement: Supplementary file 11 — Source Data [file 41467_2021_25680_MOESM11_ESM.zip › sourcedata/6c_MDAD_finalgenes_enrichment_celltypes.csv]

Term	category	es	nes	pval	fdr	geneset_size	matched_size
Mic1	Mic	0.34993260999045084	1.7285209574121532	0.0009018036072144288	0.30622128214601874	77	77
Mic3	Mic	0.3395592849620345	1.6584004321674048	0.003605408112168252	0.13711501854391234	71	71
Ast3	Ast	0.25843121439547234	1.4251633788678388	0.0036	0.22561622243106685	225	225
In9	In	0.2490481156765618	1.3819237378387046	0.0067	0.19447785131421935	240	240
