# Supplementary material for: Unified AI framework to uncover deep interrelationships between gene expression and Alzheimer’s disease neuropathologies
Source: Nat Commun. 2021 Sep 10;12:5369. doi: 10.1038/s41467-021-25680-7 (PMC8433314; doi:10.1038/s41467-021-25680-7)
Supplement: Supplementary file 11 — Source Data [file 41467_2021_25680_MOESM11_ESM.zip › sourcedata/7ab_ext_val_human_blood.csv]

cognitive status	age_groups	Linear_predicted_neuropath_score	MLP_baselines_predicted_neuropath_score	MD-AD_predicted_neuropath_score
MCI	<74	0.7272036474164134	0.6823708206686929	0.7082066869300911
MCI	<74	0.6200607902735562	0.7348024316109423	0.8465045592705167
MCI	<74	0.7750759878419453	0.696808510638298	0.7234042553191489
MCI	<74	0.8768996960486322	0.7363221884498481	0.8100303951367781
MCI	<74	0.8176291793313071	0.8244680851063829	0.8655015197568391
MCI	<74	0.8723404255319149	0.6025835866261398	0.7978723404255319
MCI	<74	0.7325227963525835	0.8267477203647415	0.8313069908814591
MCI	<74	0.5022796352583587	0.8860182370820668	0.96580547112462
MCI	<74	0.0668693009118541	0.7849544072948328	0.7477203647416413
MCI	<74	0.7781155015197568	0.121580547112462	0.1595744680851064
MCI	<74	0.5243161094224924	0.7864741641337386	0.8123100303951367
MCI	<74	0.743161094224924	0.4559270516717325	0.5250759878419453
MCI	<74	0.3138297872340425	0.4300911854103344	0.4924012158054712
MCI	<74	0.7355623100303952	0.4954407294832826	0.4559270516717325
MCI	<74	0.6443768996960486	0.6854103343465046	0.6983282674772037
MCI	<74	0.7446808510638299	0.5638297872340425	0.7720364741641337
MCI	<74	0.9278115501519756	0.4490881458966565	0.6382978723404256
MCI	<74	0.4331306990881459	0.17249240121580547	0.3822188449848024
MCI	[74-80)	0.5182370820668694	0.6838905775075987	0.6732522796352584
MCI	[74-80)	0.5531914893617021	0.6443768996960486	0.6588145896656534
MCI	[74-80)	0.33738601823708203	0.9186930091185409	0.9756838905775076
MCI	[74-80)	0.2651975683890577	0.5896656534954408	0.6246200607902735
MCI	[74-80)	0.7446808510638299	0.44680851063829785	0.4650455927051672
MCI	[74-80)	0.3009118541033435	0.5311550151975684	0.5531914893617021
MCI	<74	0.7963525835866261	0.41185410334346506	0.5083586626139818
MCI	<74	0.4566869300911854	0.6033434650455927	0.4969604863221884
MCI	<74	0.2727963525835866	0.6937689969604863	0.7370820668693009
MCI	<74	0.7682370820668694	0.2188449848024316	0.3860182370820669
MCI	<74	0.3282674772036474	0.5737082066869301	0.4574468085106383
MCI	<74	0.5212765957446809	0.8047112462006079	0.7864741641337386
MCI	<74	0.29103343465045595	0.8206686930091185	0.9072948328267476
MCI	<74	0.5934650455927052	0.689209726443769	0.5759878419452887
MCI	<74	0.13449848024316108	0.26899696048632216	0.2720364741641337
MCI	<74	0.4483282674772037	0.10182370820668693	0.06306990881458968
MCI	<74	0.18541033434650456	0.8434650455927051	0.9711246200607904
MCI	<74	0.8024316109422492	0.7781155015197568	0.8343465045592705
MCI	<74	0.4452887537993921	0.7629179331306991	0.7720364741641337
MCI	<74	0.7819148936170213	0.4832826747720365	0.5577507598784195
MCI	<74	0.398936170212766	0.2803951367781155	0.2188449848024316
CTL	<74	0.2401215805471125	0.054711246200607896	0.05167173252279635
CTL	<74	0.689209726443769	0.03951367781155015	0.019756838905775075
CTL	<74	0.4840425531914894	0.06306990881458968	0.020516717325227963
CTL	<74	0.4308510638297872	0.0303951367781155	0.06458966565349544
CTL	<74	0.6261398176291794	0.14285714285714285	0.1808510638297872
CTL	<74	0.6352583586626139	0.4490881458966566	0.2310030395136778
CTL	<74	0.07218844984802432	0.22872340425531915	0.2591185410334347
CTL	<74	0.317629179331307	0.7082066869300911	0.4483282674772037
CTL	<74	0.5357142857142857	0.1276595744680851	0.11702127659574467
CTL	<74	0.2127659574468085	0.18009118541033434	0.26063829787234044
CTL	<74	0.2074468085106383	0.12613981762917933	0.08662613981762918
CTL	<74	0.1762917933130699	0.2530395136778115	0.15577507598784196
CTL	<74	0.5197568389057751	0.7507598784194529	0.6382978723404256
CTL	<74	0.5980243161094225	0.15501519756838905	0.12006079027355625
CTL	<74	0.6671732522796352	0.11246200607902736	0.09574468085106384
CTL	<74	0.3791793313069908	0.23100303951367784	0.14285714285714285
CTL	<74	0.8343465045592705	0.3723404255319149	0.5364741641337386
CTL	<74	0.4247720364741641	0.4559270516717325	0.378419452887538
CTL	<74	0.4437689969604863	0.1474164133738602	0.06990881458966565
CTL	<74	0.4954407294832826	0.615501519756839	0.6565349544072948
CTL	<74	0.17401215805471126	0.25835866261398177	0.12386018237082068
CTL	<74	0.36322188449848025	0.13753799392097266	0.0182370820668693
CTL	<74	0.3457446808510638	0.16717325227963525	0.14209726443768994
CTL	<74	0.5957446808510638	0.2629179331306991	0.2325227963525836
CTL	<74	0.1717325227963526	0.7735562310030395	0.71580547112462
CTL	<74	0.5851063829787234	0.13221884498480246	0.2872340425531915
CTL	<74	0.5379939209726443	0.4012158054711246	0.5478723404255319
CTL	<74	0.628419452887538	0.013677811550151976	0.03267477203647416
CTL	<74	0.4711246200607903	0.5212765957446809	0.7082066869300911
CTL	<74	0.7272036474164134	0.4437689969604863	0.3753799392097265
CTL	<74	0.7424012158054711	0.7355623100303952	0.7872340425531914
CTL	[74-80)	0.9232522796352584	0.1504559270516717	0.21124620060790272
CTL	[74-80)	0.587386018237082	0.2803951367781155	0.19908814589665647
CTL	[74-80)	0.19376899696048636	0.4088145896656535	0.36322188449848025
CTL	[74-80)	0.3525835866261398	0.9027355623100304	0.8480243161094225
CTL	[74-80)	0.31990881458966564	0.8077507598784195	0.6793313069908815
CTL	[74-80)	0.8145896656534954	0.418693009118541	0.6094224924012157
CTL	[74-80)	0.9498480243161094	0.16869300911854104	0.2629179331306991
CTL	[74-80)	0.03343465045592705	0.628419452887538	0.5516717325227964
CTL	[74-80)	0.4604863221884498	0.6664133738601824	0.7416413373860182
CTL	[74-80)	0.7416413373860182	0.6489361702127661	0.6352583586626139
CTL	<74	0.5638297872340425	0.17553191489361702	0.121580547112462
CTL	<74	0.4369300911854104	0.2188449848024316	0.11930091185410335
CTL	<74	0.8465045592705167	0.13069908814589665	0.04559270516717325
CTL	<74	0.3837386018237082	0.4794832826747721	0.19908814589665647
CTL	<74	0.8632218844984803	0.3465045592705167	0.25987841945288753
CTL	<74	0.0919452887537994	0.15729483282674772	0.16641337386018235
CTL	<74	0.22340425531914893	0.11930091185410335	0.182370820668693
CTL	<74	0.09650455927051672	0.6390577507598785	0.6998480243161094
CTL	<74	0.6124620060790273	0.3639817629179332	0.3768996960486322
CTL	<74	0.6086626139817629	0.5858662613981762	0.486322188449848
CTL	<74	0.5296352583586625	0.0790273556231003	0.019756838905775075
CTL	<74	0.71580547112462	0.8358662613981762	0.8996960486322189
CTL	<74	0.7598784194528876	0.5463525835866261	0.5759878419452888
CTL	<74	0.7933130699088147	0.23404255319148934	0.2074468085106383
CTL	<74	0.3951367781155015	0.7355623100303952	0.7363221884498481
CTL	<74	0.7021276595744681	0.0243161094224924	0.04407294832826748
CTL	<74	0.7674772036474165	0.4126139817629179	0.2256838905775076
CTL	<74	0.4316109422492401	0.03343465045592705	0.08434650455927051
CTL	<74	0.5805471124620061	0.2066869300911854	0.14437689969604864
CTL	<74	0.6618541033434651	0.8624620060790273	0.8556231003039514
CTL	<74	0.8495440729483282	0.9741641337386018	0.96580547112462
CTL	[74-80)	0.5288753799392097	0.2522796352583587	0.2302431610942249
CTL	[74-80)	0.5957446808510638	0.18541033434650456	0.2735562310030395
CTL	[74-80)	0.486322188449848	0.05623100303951368	0.08814589665653495
CTL	[74-80)	0.4984802431610942	0.2560790273556231	0.1808510638297872
CTL	[74-80)	0.8601823708206686	0.4908814589665653	0.5539513677811551
AD	<74	0.4171732522796353	0.5524316109422492	0.6246200607902735
AD	<74	0.31534954407294835	0.4202127659574468	0.4939209726443769
AD	<74	0.8761398176291793	0.5668693009118541	0.5805471124620061
AD	<74	0.5440729483282675	0.9240121580547112	0.9095744680851064
AD	<74	0.4604863221884498	0.8366261398176291	0.851063829787234
AD	<74	0.4316109422492401	0.3465045592705167	0.3161094224924013
AD	<74	0.12993920972644374	0.39817629179331293	0.3913373860182371
AD	<74	0.4893617021276596	0.9331306990881458	0.9764437689969604
AD	<74	0.615501519756839	0.2150455927051672	0.13677811550151975
AD	<74	0.4209726443768997	0.28419452887537994	0.40045592705167177
AD	<74	0.5091185410334347	0.2834346504559271	0.1975683890577508
AD	<74	0.3594224924012158	0.5037993920972644	0.5015197568389058
AD	<74	0.7340425531914894	0.4794832826747721	0.4042553191489362
AD	<74	0.2689969604863222	0.12462006079027355	0.17857142857142858
AD	<74	0.953647416413374	0.4483282674772037	0.4810030395136778
AD	<74	0.7203647416413375	0.8237082066869301	0.9209726443768996
AD	<74	0.2188449848024316	0.5790273556231003	0.5562310030395137
AD	<74	0.0364741641337386	0.8738601823708207	0.6816109422492401
AD	<74	0.4908814589665653	0.6458966565349544	0.5759878419452888
AD	<74	0.560790273556231	0.8662613981762918	0.8723404255319149
AD	<74	0.7188449848024316	0.3753799392097265	0.34422492401215804
AD	<74	0.4278115501519757	0.7104863221884499	0.6268996960486322
AD	<74	0.4042553191489362	0.8062310030395137	0.7598784194528876
AD	<74	0.8297872340425532	0.3996960486322189	0.3951367781155015
AD	<74	0.8183890577507599	0.4217325227963526	0.44528875379939215
AD	<74	0.770516717325228	0.8882978723404256	0.9293313069908816
AD	<74	0.4665653495440729	0.378419452887538	0.29027355623100304
AD	<74	0.7857142857142857	0.8054711246200608	0.7340425531914894
AD	[74-80)	0.3252279635258359	0.3882978723404256	0.4437689969604863
AD	[74-80)	0.5547112462006079	0.21580547112462006	0.2750759878419453
AD	[74-80)	0.5220364741641337	0.019756838905775075	0.02127659574468085
AD	[74-80)	0.7218844984802432	0.3062310030395137	0.3814589665653496
AD	[74-80)	0.6420972644376899	0.28723404255319146	0.4544072948328267
AD	[74-80)	0.2127659574468085	0.0364741641337386	0.022796352583586626
AD	<74	0.4209726443768997	0.9338905775075989	0.9103343465045592
AD	<74	0.17477203647416412	0.6458966565349544	0.5972644376899696
AD	<74	0.4574468085106383	0.8381458966565349	0.7226443768996961
AD	<74	0.10030395136778117	0.46580547112462	0.1975683890577508
AD	<74	0.5258358662613982	0.520516717325228	0.7933130699088146
AD	<74	0.4034954407294833	0.21580547112462006	0.3305471124620061
AD	<74	0.09878419452887538	0.09878419452887538	0.06382978723404255
AD	<74	0.18541033434650456	0.3434650455927052	0.3297872340425532
AD	<74	0.09422492401215804	0.9278115501519756	0.9878419452887538
AD	<74	0.6109422492401216	0.425531914893617	0.33282674772036475
AD	<74	0.11322188449848025	0.4141337386018237	0.4589665653495441
AD	<74	0.8442249240121581	0.5972644376899696	0.7294832826747721
AD	[74-80)	0.44224924012158057	0.6930091185410334	0.7879939209726443
AD	[74-80)	0.16869300911854104	0.4680851063829787	0.3434650455927052
AD	[74-80)	0.4490881458966565	0.8206686930091185	0.8913373860182371
AD	80+	0.6603343465045592	0.6405775075987843	0.5661094224924013
AD	80+	0.2127659574468085	0.6048632218844985	0.3617021276595745
AD	80+	0.2925531914893617	0.6724924012158054	0.6656534954407295
AD	[74-80)	0.6664133738601824	0.5220364741641338	0.4969604863221885
AD	[74-80)	0.7127659574468086	0.4642857142857143	0.439209726443769
AD	[74-80)	0.2735562310030395	0.8252279635258358	0.8814589665653496
AD	80+	0.4893617021276596	0.7674772036474165	0.8814589665653496
AD	[74-80)	0.7249240121580547	0.44680851063829785	0.4164133738601824
AD	80+	0.5410334346504561	0.2963525835866261	0.3335866261398176
AD	80+	0.53419452887538	0.8434650455927052	0.8806990881458967
AD	80+	0.2013677811550152	0.1527355623100304	0.0797872340425532
AD	[74-80)	0.4338905775075988	0.4620060790273556	0.3411854103343465
AD	80+	0.7226443768996961	0.6314589665653495	0.6291793313069909
AD	80+	0.7636778115501519	0.4072948328267477	0.21124620060790272
AD	[74-80)	0.5759878419452887	0.04559270516717325	0.04787234042553192
AD	80+	0.71580547112462	0.6762917933130699	0.6572948328267477
AD	80+	0.8442249240121579	0.2735562310030395	0.41185410334346506
AD	80+	0.3890577507598784	0.6633738601823709	0.526595744680851
AD	[74-80)	0.2021276595744681	0.3123100303951368	0.16261398176291791
AD	80+	0.3662613981762918	0.128419452887538	0.11094224924012157
AD	[74-80)	0.5668693009118542	0.047112462006079034	0.019756838905775075
AD	[74-80)	0.32674772036474165	0.06079027355623101	0.030395136778115506
AD	80+	0.6458966565349544	0.6390577507598785	0.7264437689969605
AD	[74-80)	0.3525835866261398	0.8358662613981762	0.7424012158054711
AD	[74-80)	0.7401215805471124	0.21124620060790275	0.12462006079027355
AD	80+	0.4316109422492401	0.621580547112462	0.6246200607902735
AD	80+	0.3898176291793313	0.7978723404255319	0.696808510638298
AD	80+	0.9270516717325228	0.2826747720364742	0.2477203647416413
AD	80+	0.7492401215805471	0.9430091185410334	0.9825227963525835
AD	80+	0.7196048632218845	0.9513677811550152	0.9817629179331308
AD	[74-80)	0.4825227963525836	0.4012158054711246	0.2674772036474164
AD	[74-80)	0.38677811550151975	0.385258358662614	0.4924012158054712
AD	80+	0.12613981762917933	0.4088145896656536	0.3077507598784195
AD	[74-80)	0.6489361702127661	0.6489361702127661	0.6079027355623101
AD	80+	0.7895136778115501	0.756838905775076	0.8024316109422492
AD	80+	0.5015197568389058	0.4232522796352584	0.4133738601823708
AD	[74-80)	0.10030395136778117	0.7386018237082066	0.8541033434650456
AD	[74-80)	0.3069908814589666	0.4316109422492401	0.2811550151975684
AD	[74-80)	0.7340425531914894	0.7993920972644377	0.8799392097264438
AD	80+	0.16717325227963525	0.6838905775075987	0.5828267477203648
AD	80+	0.22948328267477205	0.621580547112462	0.5699088145896657
AD	80+	0.8670212765957447	0.8844984802431609	0.8829787234042553
AD	80+	0.3768996960486322	0.16641337386018235	0.10182370820668693
AD	80+	0.803951367781155	0.9635258358662614	0.9954407294832828
AD	[74-80)	0.628419452887538	0.5623100303951368	0.7910334346504558
AD	80+	0.8860182370820668	0.2773556231003039	0.41793313069908816
AD	[74-80)	0.5083586626139818	0.4224924012158055	0.5881458966565349
AD	<74	0.594224924012158	0.1458966565349544	0.2477203647416413
AD	80+	0.40425531914893614	0.12537993920972645	0.0972644376899696
AD	[74-80)	0.7165653495440729	0.8814589665653496	0.8571428571428572
AD	[74-80)	0.3898176291793313	0.5759878419452887	0.5851063829787233
AD	[74-80)	0.4164133738601824	0.6086626139817629	0.5410334346504561
AD	80+	0.37386018237082064	0.7051671732522796	0.6930091185410334
AD	80+	0.4369300911854103	0.5957446808510638	0.7150455927051672
AD	80+	0.5835866261398176	0.06990881458966565	0.07598784194528875
AD	[74-80)	0.9574468085106382	0.2621580547112462	0.378419452887538
AD	<74	0.696048632218845	0.9278115501519756	0.9513677811550152
AD	[74-80)	0.2940729483282675	0.8320668693009119	0.8168693009118541
AD	[74-80)	0.18085106382978725	0.8024316109422492	0.8776595744680851
AD	80+	0.39209726443769	0.25075987841945285	0.18541033434650456
AD	80+	0.3685410334346504	0.5395136778115501	0.6246200607902735
AD	80+	0.7978723404255319	0.2917933130699088	0.4346504559270517
AD	80+	0.4604863221884498	0.9164133738601824	0.9407294832826748
AD	80+	0.8875379939209727	0.452887537993921	0.418693009118541
AD	[74-80)	0.7629179331306991	0.7218844984802432	0.6975683890577508
AD	80+	0.6709726443768997	0.3252279635258359	0.27811550151975684
AD	[74-80)	0.23556231003039516	0.41793313069908816	0.4376899696048632
AD	<74	0.4430091185410334	0.7287234042553191	0.7203647416413373
AD	<74	0.9103343465045592	0.5258358662613982	0.5
AD	<74	0.6808510638297873	0.837386018237082	0.6854103343465046
AD	<74	0.3480243161094225	0.5410334346504561	0.5182370820668694
AD	<74	0.4452887537993921	0.8062310030395137	0.614741641337386
AD	80+	0.6588145896656534	0.6808510638297873	0.6671732522796352
AD	[74-80)	0.473404255319149	0.2279635258358663	0.1458966565349544
AD	80+	0.7659574468085106	0.0182370820668693	0.02127659574468085
AD	<74	0.2332826747720365	0.6200607902735562	0.4878419452887538
AD	<74	0.6139817629179332	0.07978723404255318	0.011398176291793313
AD	[74-80)	0.8161094224924013	0.7933130699088147	0.8221884498480243
AD	[74-80)	0.439209726443769	0.8837386018237081	0.8586626139817629
AD	<74	0.2978723404255319	0.5030395136778116	0.3275075987841945
AD	<74	0.13449848024316108	0.5182370820668694	0.4650455927051672
AD	<74	0.5486322188449848	0.5577507598784195	0.4635258358662614
AD	[74-80)	0.5045592705167173	0.6360182370820668	0.6572948328267477
AD	<74	0.7515197568389058	0.9270516717325228	0.8275075987841946
AD	80+	0.6694528875379939	0.6656534954407295	0.6352583586626139
AD	80+	0.487082066869301	0.2378419452887538	0.4908814589665653
AD	80+	0.3958966565349544	0.9711246200607904	0.9954407294832828
AD	[74-80)	0.689209726443769	0.3282674772036474	0.4680851063829787
AD	[74-80)	0.6914893617021276	0.6375379939209727	0.7910334346504558
AD	[74-80)	0.4726443768996961	0.24848024316109424	0.3009118541033434
AD	<74	0.9133738601823708	0.5182370820668694	0.5676291793313071
AD	[74-80)	0.26975683890577506	0.7963525835866261	0.7993920972644377
AD	[74-80)	0.2720364741641337	0.44680851063829785	0.364741641337386
AD	<74	0.7424012158054711	0.939969604863222	0.938449848024316
AD	80+	0.8503039513677811	0.8525835866261398	0.9232522796352584
AD	<74	0.2386018237082067	0.7036474164133739	0.8738601823708206
CTL	[74-80)	0.9422492401215804	0.9285714285714286	0.9817629179331306
CTL	[74-80)	0.4346504559270517	0.4680851063829787	0.3890577507598784
CTL	80+	0.5744680851063829	0.2325227963525836	0.08358662613981763
CTL	[74-80)	0.5744680851063829	0.3898176291793313	0.37386018237082064
CTL	80+	0.2993920972644377	0.7803951367781155	0.8206686930091185
CTL	[74-80)	0.6869300911854104	0.0797872340425532	0.04483282674772037
CTL	[74-80)	0.5562310030395137	0.24848024316109424	0.2758358662613982
CTL	[74-80)	0.17553191489361702	0.4620060790273556	0.27811550151975684
CTL	[74-80)	0.6846504559270516	0.3890577507598784	0.22720364741641336
CTL	[74-80)	0.5721884498480243	0.1914893617021277	0.2218844984802432
CTL	[74-80)	0.5015197568389058	0.25	0.16869300911854102
CTL	80+	0.5995440729483282	0.18161094224924013	0.2477203647416413
CTL	<74	0.6109422492401216	0.08662613981762918	0.03875379939209726
CTL	[74-80)	0.5258358662613982	0.02735562310030395	0.04407294832826748
CTL	80+	0.6101823708206686	0.05927051671732522	0.11398176291793312
CTL	[74-80)	0.6079027355623101	0.3465045592705167	0.4194528875379939
CTL	[74-80)	0.7735562310030395	0.4376899696048632	0.44680851063829785
CTL	<74	0.24544072948328266	0.10106382978723404	0.061550151975683885
CTL	[74-80)	0.12537993920972645	0.7203647416413375	0.5790273556231003
CTL	[74-80)	0.8609422492401215	0.6914893617021276	0.6162613981762918
CTL	80+	0.25987841945288753	0.8761398176291794	0.8662613981762918
CTL	[74-80)	0.2917933130699088	0.7689969604863222	0.7294832826747721
CTL	[74-80)	0.3199088145896657	0.5303951367781155	0.4696048632218846
CTL	[74-80)	0.11398176291793312	0.6177811550151975	0.8297872340425532
CTL	[74-80)	0.3860182370820669	0.9528875379939209	0.8632218844984803
CTL	[74-80)	0.6162613981762918	0.4217325227963526	0.5364741641337386
CTL	[74-80)	0.4817629179331308	0.5319148936170213	0.4270516717325228
CTL	80+	0.8434650455927051	0.1413373860182371	0.14513677811550152
CTL	[74-80)	0.4133738601823708	0.4787234042553191	0.7173252279635258
CTL	[74-80)	0.2727963525835866	0.8890577507598785	0.7644376899696048
CTL	80+	0.682370820668693	0.4665653495440729	0.4589665653495441
CTL	80+	0.8647416413373861	0.06382978723404255	0.11094224924012157
CTL	80+	0.4764437689969605	0.1162613981762918	0.05699088145896656
CTL	[74-80)	0.2454407294832827	0.480243161094225	0.3252279635258359
CTL	[74-80)	0.0303951367781155	0.3898176291793313	0.2370820668693009
CTL	[74-80)	0.2006079027355623	0.3677811550151976	0.25379939209726443
CTL	[74-80)	0.6907294832826748	0.4726443768996961	0.4240121580547113
MCI	80+	0.5858662613981762	0.4300911854103344	0.4361702127659575
MCI	[74-80)	0.29331306990881456	0.8753799392097265	0.7978723404255319
MCI	[74-80)	0.10486322188449848	0.878419452887538	0.7553191489361701
MCI	[74-80)	0.2545592705167173	0.7378419452887538	0.8677811550151976
MCI	[74-80)	0.3677811550151976	0.8282674772036475	0.8806990881458967
MCI	[74-80)	0.3457446808510638	0.6732522796352584	0.7697568389057751
MCI	[74-80)	0.5326747720364742	0.946808510638298	0.9338905775075989
MCI	[74-80)	0.5015197568389058	0.6618541033434651	0.7424012158054711
MCI	[74-80)	0.7348024316109423	0.6717325227963526	0.6702127659574468
MCI	[74-80)	0.5653495440729484	0.4437689969604863	0.6474164133738602
MCI	[74-80)	0.3548632218844985	0.21276595744680848	0.2993920972644377
MCI	[74-80)	0.1580547112462006	0.5615501519756839	0.6268996960486323
MCI	[74-80)	0.3951367781155015	0.6975683890577508	0.7674772036474165
MCI	80+	0.425531914893617	0.4414893617021277	0.2629179331306991
MCI	80+	0.5851063829787234	0.581306990881459	0.6580547112462006
MCI	[74-80)	0.2948328267477204	0.8799392097264438	0.8237082066869301
MCI	80+	0.4536474164133738	0.6747720364741642	0.6360182370820668
MCI	80+	0.11170212765957446	0.6063829787234043	0.4224924012158055
MCI	80+	0.35790273556231	0.3495440729483283	0.4984802431610942
MCI	[74-80)	0.256838905775076	0.8366261398176291	0.7811550151975684
MCI	[74-80)	0.6709726443768997	0.9088145896656536	0.945288753799392
MCI	80+	0.2051671732522796	0.14057750759878418	0.19376899696048636
MCI	<74	0.4650455927051672	0.4194528875379939	0.5288753799392097
MCI	80+	0.09498480243161096	0.8693009118541033	0.939209726443769
MCI	[74-80)	0.4642857142857143	0.6869300911854104	0.777355623100304
MCI	80+	0.364741641337386	0.9680851063829788	0.96048632218845
MCI	<74	0.3829787234042553	0.9498480243161094	0.9551671732522796
MCI	80+	0.1519756838905775	0.1975683890577508	0.21656534954407292
MCI	80+	0.22872340425531915	0.7917933130699089	0.939209726443769
MCI	80+	0.16489361702127658	0.33282674772036475	0.4179331306990881
MCI	[74-80)	0.5417933130699089	0.7462006079027356	0.8761398176291793
MCI	80+	0.5227963525835866	0.2651975683890577	0.24468085106382975
MCI	[74-80)	0.6200607902735562	0.8092705167173252	0.71580547112462
MCI	[74-80)	0.7446808510638299	0.2302431610942249	0.3525835866261398
MCI	[74-80)	0.07218844984802432	0.2887537993920973	0.17553191489361702
MCI	[74-80)	0.3768996960486322	0.6876899696048633	0.7887537993920972
MCI	[74-80)	0.4893617021276596	0.1565349544072948	0.121580547112462
MCI	80+	0.5531914893617021	0.655775075987842	0.655775075987842
MCI	80+	0.8077507598784195	0.0729483282674772	0.1656534954407295
MCI	80+	0.8168693009118542	0.8419452887537994	0.8199088145896656
MCI	<74	0.11702127659574467	0.6550151975683891	0.6398176291793313
MCI	<74	0.6629581151832461	0.3795811518324608	0.3645287958115183
MCI	<74	0.7395287958115183	0.9031413612565444	0.8789267015706806
MCI	<74	0.4954188481675392	0.6086387434554974	0.6112565445026178
MCI	<74	0.7153141361256544	0.8416230366492146	0.8337696335078534
MCI	<74	0.9358638743455496	0.6426701570680629	0.8802356020942408
MCI	<74	0.4712041884816754	0.4201570680628272	0.5170157068062827
MCI	<74	0.31413612565445026	0.4083769633507853	0.24345549738219896
MCI	<74	0.6557591623036649	0.7284031413612566	0.7558900523560209
MCI	<74	0.9397905759162304	0.2774869109947644	0.4227748691099477
MCI	<74	0.6171465968586387	0.0281413612565445	0.028141361256544505
MCI	<74	0.4234293193717277	0.9240837696335078	0.8900523560209423
MCI	<74	0.574607329842932	0.93651832460733	0.9698952879581152
MCI	<74	0.7408376963350786	0.5202879581151832	0.3180628272251309
MCI	<74	0.6668848167539267	0.1662303664921466	0.1505235602094241
MCI	<74	0.3043193717277487	0.4253926701570681	0.4790575916230366
MCI	<74	0.68717277486911	0.4450261780104712	0.4057591623036649
MCI	<74	0.6806282722513088	0.8992146596858639	0.7899214659685864
MCI	<74	0.5032722513089005	0.03664921465968587	0.0274869109947644
MCI	<74	0.7447643979057592	0.8056282722513088	0.8115183246073299
MCI	<74	0.07918848167539266	0.4541884816753927	0.4195026178010472
MCI	[74-80)	0.6655759162303665	0.38350785340314136	0.3691099476439791
MCI	[74-80)	0.5229057591623036	0.8920157068062827	0.9286649214659686
MCI	<74	0.724476439790576	0.3717277486910995	0.3056282722513089
MCI	<74	0.7886125654450262	0.7414921465968587	0.9175392670157068
MCI	<74	0.7840314136125655	0.7225130890052356	0.7781413612565445
MCI	<74	0.4672774869109947	0.9581151832460733	0.9044502617801048
MCI	<74	0.7342931937172774	0.19633507853403145	0.27486910994764396
MCI	[74-80)	0.2951570680628273	0.7997382198952879	0.9024869109947644
MCI	[74-80)	0.29646596858638746	0.11910994764397904	0.08769633507853403
MCI	[74-80)	0.5948952879581152	0.5157068062827226	0.6020942408376964
CTL	<74	0.1413612565445026	0.08769633507853404	0.09358638743455497
CTL	<74	0.1524869109947644	0.7316753926701571	0.9083769633507852
CTL	<74	0.3174083769633508	0.24607329842931935	0.3082460732984293
CTL	<74	0.6341623036649214	0.0988219895287958	0.0962041884816754
CTL	<74	0.7853403141361257	0.4057591623036649	0.3952879581151833
CTL	<74	0.7028795811518325	0.3952879581151833	0.4705497382198953
CTL	<74	0.8291884816753927	0.3390052356020942	0.2787958115183246
CTL	<74	0.8232984293193717	0.3907068062827225	0.2630890052356021
CTL	<74	0.5098167539267016	0.043193717277486915	0.07460732984293192
CTL	<74	0.8704188481675392	0.6570680628272252	0.7840314136125655
CTL	<74	0.287303664921466	0.4554973821989529	0.4986910994764398
CTL	<74	0.5510471204188482	0.16361256544502614	0.2081151832460733
CTL	<74	0.7257853403141361	0.12172774869109948	0.14267015706806285
CTL	<74	0.9227748691099475	0.4528795811518325	0.3704188481675393
CTL	<74	0.8612565445026178	0.36845549738219896	0.4214659685863874
CTL	<74	0.6839005235602094	0.6753926701570679	0.6819371727748691
CTL	<74	0.8507853403141361	0.8651832460732984	0.8638743455497382
CTL	<74	0.9011780104712042	0.6505235602094239	0.6989528795811518
CTL	<74	0.6753926701570679	0.193717277486911	0.1662303664921466
CTL	<74	0.4744764397905759	0.474476439790576	0.5235602094240838
CTL	<74	0.950261780104712	0.25916230366492143	0.3331151832460733
CTL	<74	0.4725130890052356	0.4587696335078534	0.4070680628272251
CTL	<74	0.1695026178010471	0.1950261780104712	0.2329842931937173
CTL	<74	0.2997382198952879	0.6485602094240838	0.6950261780104712
CTL	<74	0.6479057591623036	0.5458115183246074	0.5850785340314136
CTL	<74	0.6151832460732984	0.8835078534031413	0.9162303664921466
CTL	<74	0.33638743455497383	0.6524869109947644	0.7185863874345549
CTL	<74	0.4842931937172775	0.19895287958115185	0.18651832460732987
CTL	<74	0.5510471204188482	0.11583769633507855	0.10340314136125654
CTL	<74	0.09424083769633508	0.450261780104712	0.6348167539267016
CTL	<74	0.7630890052356021	0.0850785340314136	0.08638743455497383
CTL	<74	0.4568062827225131	0.9718586387434556	0.9856020942408376
CTL	<74	0.5693717277486912	0.06806282722513089	0.038612565445026184
CTL	<74	0.22643979057591626	0.11845549738219895	0.1099476439790576
CTL	<74	0.7113874345549738	0.2356020942408377	0.21400523560209425
CTL	<74	0.3213350785340314	0.4633507853403142	0.2827225130890052
CTL	[74-80)	0.9188481675392671	0.5968586387434555	0.6858638743455497
CTL	[74-80)	0.6086387434554974	0.6636125654450262	0.725130890052356
CTL	[74-80)	0.4109947643979057	0.06282722513089006	0.08049738219895287
CTL	[74-80)	0.6178010471204188	0.37369109947643975	0.43717277486911
CTL	[74-80)	0.93848167539267	0.6832460732984293	0.7892670157068062
CTL	[74-80)	0.7336387434554974	0.14528795811518325	0.0988219895287958
CTL	[74-80)	0.4482984293193717	0.18324607329842926	0.2657068062827225
CTL	[74-80)	0.5163612565445026	0.17146596858638746	0.18717277486910994
CTL	[74-80)	0.6138743455497382	0.1950261780104712	0.17277486910994766
CTL	<74	0.060209424083769635	0.6714659685863875	0.7107329842931938
CTL	<74	0.5431937172774871	0.7094240837696335	0.75065445026178
CTL	<74	0.3723821989528796	0.4109947643979057	0.41164921465968585
CTL	<74	0.19960732984293195	0.08115183246073299	0.04384816753926701
CTL	<74	0.6086387434554974	0.7002617801047121	0.7598167539267016
CTL	<74	0.9856020942408376	0.387434554973822	0.24214659685863876
CTL	<74	0.5549738219895288	0.3540575916230366	0.4581151832460733
CTL	<74	0.5628272251308901	0.3043193717277487	0.14463350785340312
CTL	<74	0.33638743455497383	0.6191099476439791	0.5896596858638743
CTL	<74	0.5196335078534031	0.5	0.5471204188481675
CTL	<74	0.06217277486910995	0.4712041884816754	0.4339005235602094
CTL	<74	0.18717277486910994	0.12696335078534032	0.14856020942408374
CTL	<74	0.7441099476439791	0.3599476439790576	0.4384816753926701
CTL	<74	0.4195026178010472	0.3592931937172775	0.5091623036649214
CTL	<74	0.543848167539267	0.7787958115183247	0.8370418848167539
CTL	<74	0.43586387434554974	0.4181937172774869	0.5752617801047121
CTL	<74	0.1256544502617801	0.16361256544502614	0.1505235602094241
CTL	<74	0.3448952879581152	0.4352094240837696	0.5392670157068062
CTL	<74	0.2801047120418848	0.020287958115183247	0.03795811518324607
CTL	<74	0.4528795811518325	0.4928010471204188	0.4554973821989529
CTL	<74	0.5026178010471204	0.17801047120418848	0.15641361256544506
CTL	<74	0.015706806282722512	0.1780104712041885	0.22971204188481675
CTL	[74-80)	0.6747382198952879	0.6230366492146597	0.7061518324607329
CTL	[74-80)	0.3017015706806283	0.1924083769633508	0.16361256544502614
CTL	[74-80)	0.46269633507853397	0.028795811518324606	0.03403141361256545
CTL	[74-80)	0.9332460732984292	0.3900523560209424	0.26832460732984303
CTL	[74-80)	0.6472513089005235	0.8998691099476439	0.8887434554973822
AD	<74	0.5824607329842932	0.7434554973821992	0.6243455497382199
AD	<74	0.5615183246073299	0.05759162303664923	0.04319371727748692
AD	<74	0.5353403141361257	0.93848167539267	0.9725130890052356
AD	<74	0.9312827225130892	0.2899214659685864	0.3089005235602094
AD	<74	0.680628272251309	0.9856020942408376	0.9941099476439792
AD	<74	0.26243455497382195	0.12958115183246074	0.09293193717277487
AD	<74	0.2480366492146597	0.6727748691099477	0.5641361256544503
AD	<74	0.29450261780104714	0.6858638743455497	0.6636125654450262
AD	<74	0.2460732984293193	0.9908376963350785	0.9921465968586388
AD	<74	0.7277486910994764	0.6780104712041886	0.7238219895287958
AD	<74	0.4293193717277487	0.4083769633507853	0.3612565445026178
AD	<74	0.9332460732984292	0.8062827225130892	0.8455497382198953
AD	<74	0.8573298429319371	0.9404450261780104	0.9227748691099475
AD	<74	0.5706806282722513	0.4921465968586388	0.4306282722513089
AD	<74	0.8128272251308901	0.7369109947643979	0.68717277486911
AD	<74	0.6400523560209423	0.8219895287958114	0.7787958115183247
AD	<74	0.5013089005235603	0.39659685863874333	0.4319371727748691
AD	<74	0.7074607329842932	0.6839005235602094	0.6832460732984293
AD	[74-80)	0.1714659685863874	0.7401832460732984	0.518324607329843
AD	[74-80)	0.17408376963350786	0.9214659685863874	0.9574607329842932
AD	[74-80)	0.6956806282722513	0.2905759162303665	0.3082460732984293
AD	[74-80)	0.2473821989528796	0.03795811518324607	0.05301047120418848
AD	[74-80)	0.7905759162303665	0.3913612565445026	0.5628272251308901
AD	<74	0.20418848167539266	0.2369109947643979	0.2657068062827225
AD	<74	0.056282722513089	0.4849476439790576	0.3160994764397906
AD	<74	0.3599476439790576	0.9463350785340314	0.9247382198952879
AD	<74	0.3010471204188482	0.9109947643979056	0.8324607329842932
AD	<74	0.0693717277486911	0.5418848167539267	0.4502617801047121
AD	<74	0.33115183246073304	0.924738219895288	0.9070680628272252
AD	<74	0.6066753926701569	0.4594240837696335	0.4214659685863874
AD	<74	0.2925392670157068	0.9450261780104712	0.9548429319371728
AD	<74	0.3219895287958115	0.06675392670157068	0.07657068062827224
AD	<74	0.4888743455497382	0.36583769633507857	0.31871727748691103
AD	<74	0.6295811518324608	0.051047120418848166	0.002617801047120419
AD	<74	0.3089005235602095	0.5536649214659686	0.6295811518324608
AD	<74	0.4770942408376963	0.8854712041884817	0.8573298429319371
AD	[74-80)	0.4037958115183246	0.5968586387434556	0.5752617801047121
AD	[74-80)	0.2473821989528796	0.8952879581151832	0.8416230366492147
AD	[74-80)	0.19175392670157068	0.4921465968586388	0.2630890052356021
AD	[74-80)	0.6511780104712042	0.35471204188481675	0.5111256544502618
MCI	80+	0.625	0.7755235602094241	0.6714659685863875
CTL	80+	0.8664921465968587	0.4168848167539268	0.25392670157068065
CTL	[74-80)	0.5988219895287958	0.8789267015706806	0.8952879581151832
AD	80+	0.5445026178010471	0.24345549738219896	0.2526178010471204
CTL	80+	0.29973821989528804	0.04384816753926701	0.014397905759162303
MCI	80+	0.9096858638743456	0.7290575916230366	0.8992146596858639
MCI	80+	0.7159685863874345	0.3304973821989529	0.4149214659685864
MCI	80+	0.5327225130890052	0.08900523560209424	0.1505235602094241
MCI	[74-80)	0.2329842931937173	0.6034031413612566	0.574607329842932
AD	80+	0.4502617801047121	0.21465968586387435	0.11845549738219895
MCI	[74-80)	0.2493455497382199	0.4856020942408377	0.5641361256544503
AD	[74-80)	0.8619109947643979	0.9096858638743456	0.9260471204188482
AD	[74-80)	0.6276178010471204	0.9188481675392671	0.9528795811518324
MCI	80+	0.8154450261780104	0.37630890052356025	0.4895287958115183
MCI	[74-80)	0.4345549738219895	0.8507853403141361	0.8213350785340314
MCI	80+	0.5150523560209423	0.6302356020942408	0.5929319371727748
MCI	80+	0.4352094240837696	0.6871727748691099	0.7238219895287958
MCI	[74-80)	0.1852094240837696	0.07853403141361258	0.0549738219895288
CTL	[74-80)	0.4109947643979057	0.2369109947643979	0.21662303664921467
AD	[74-80)	0.4332460732984293	0.5615183246073299	0.5660994764397905
AD	80+	0.2722513089005236	0.6132198952879582	0.7297120418848168
MCI	[74-80)	0.17604712041884818	0.31413612565445026	0.3664921465968585
CTL	80+	0.3082460732984293	0.8848167539267016	0.8527486910994764
MCI	[74-80)	0.6269633507853403	0.8835078534031413	0.8586387434554974
AD	80+	0.6577225130890052	0.3115183246073299	0.2657068062827225
AD	80+	0.4568062827225131	0.7997382198952879	0.7997382198952879
AD	[74-80)	0.475130890052356	0.20026178010471204	0.24345549738219896
CTL	80+	0.06675392670157068	0.8409685863874345	0.9273560209424084
AD	80+	0.3933246073298429	0.986910994764398	0.9738219895287958
CTL	80+	0.14921465968586387	0.5327225130890052	0.4640052356020943
AD	80+	0.1518324607329843	0.2369109947643979	0.2408376963350785
AD	80+	0.21138743455497386	0.774869109947644	0.5693717277486912
AD	80+	0.06151832460732984	0.15706806282722513	0.14267015706806285
MCI	[74-80)	0.8062827225130891	0.6308900523560209	0.617801047120419
CTL	[74-80)	0.8730366492146597	0.2604712041884817	0.24345549738219896
AD	[74-80)	0.4954188481675392	0.7356020942408377	0.7140052356020943
AD	[74-80)	0.218586387434555	0.6943717277486912	0.6753926701570679
CTL	80+	0.4319371727748692	0.6387434554973822	0.6668848167539267
AD	80+	0.4142670157068063	0.8442408376963351	0.8579842931937173
MCI	80+	0.8756544502617801	0.5837696335078535	0.7918848167539267
MCI	80+	0.43651832460732987	0.3861256544502618	0.5013089005235603
MCI	80+	0.3154450261780105	0.8403141361256544	0.7814136125654451
AD	80+	0.15445026178010474	0.6982984293193717	0.5130890052356021
MCI	[74-80)	0.8049738219895288	0.16753926701570682	0.18455497382198954
CTL	80+	0.44829842931937175	0.10798429319371727	0.06806282722513089
CTL	80+	0.4960732984293194	0.2107329842931937	0.21204188481675396
CTL	[74-80)	0.7362565445026178	0.15706806282722513	0.2408376963350785
MCI	[74-80)	0.6852094240837696	0.07526178010471203	0.09096858638743456
AD	80+	0.5890052356020943	0.9947643979057592	0.9954188481675392
CTL	[74-80)	0.22709424083769636	0.3789267015706807	0.4613874345549738
CTL	80+	0.5085078534031414	0.7375654450261779	0.962041884816754
MCI	80+	0.14528795811518325	0.3638743455497382	0.2958115183246073
CTL	80+	0.13808900523560208	0.3913612565445026	0.3717277486910995
AD	80+	0.3115183246073299	0.014397905759162303	0.013089005235602094
CTL	80+	0.6910994764397906	0.4129581151832461	0.4410994764397905
AD	[74-80)	0.37630890052356025	0.9679319371727748	0.9842931937172774
CTL	[74-80)	0.1897905759162304	0.3089005235602094	0.24280104712041886
MCI	80+	0.007853403141361258	0.19502617801047126	0.287303664921466
MCI	[74-80)	0.3030104712041885	0.7388743455497382	0.6832460732984293
MCI	[74-80)	0.2801047120418848	0.7774869109947644	0.787958115183246
MCI	80+	0.31413612565445026	0.6721204188481675	0.6701570680628273
MCI	[74-80)	0.7140052356020943	0.4973821989528796	0.4901832460732984
AD	80+	0.6969895287958116	0.015706806282722512	0.011780104712041885
MCI	[74-80)	0.9849476439790577	0.6976439790575917	0.7670157068062827
CTL	80+	0.4273560209424083	0.9476439790575916	0.9685863874345549
AD	[74-80)	0.9175392670157068	0.09816753926701573	0.11321989528795813
CTL	80+	0.3102094240837696	0.2107329842931937	0.2696335078534031
MCI	80+	0.011780104712041885	0.12303664921465968	0.1112565445026178
AD	80+	0.4391361256544503	0.9764397905759162	0.9882198952879582
MCI	80+	0.7159685863874345	0.33115183246073304	0.2081151832460733
CTL	[74-80)	0.4594240837696335	0.618455497382199	0.4476439790575916
MCI	[74-80)	0.6858638743455497	0.16623036649214662	0.16753926701570682
AD	[74-80)	0.14725130890052354	0.5994764397905761	0.5510471204188482
AD	80+	0.5333769633507853	0.9515706806282722	0.9613874345549738
MCI	80+	0.3632198952879581	0.3017015706806283	0.4005235602094241
AD	80+	0.6976439790575917	0.6943717277486912	0.6832460732984293
AD	[74-80)	0.1976439790575916	0.3390052356020943	0.3717277486910995
MCI	[74-80)	0.6904450261780104	0.2198952879581152	0.19175392670157068
AD	80+	0.5490837696335078	0.03926701570680628	0.009162303664921463
AD	[74-80)	0.8730366492146597	0.7604712041884817	0.75065445026178
MCI	80+	0.9319371727748692	0.2303664921465969	0.20680628272251309
AD	[74-80)	0.5536649214659686	0.01832460732984293	0.032722513089005235
MCI	[74-80)	0.3023560209424084	0.6858638743455497	0.7113874345549738
AD	80+	0.4319371727748691	0.43651832460732987	0.5071989528795812
MCI	[74-80)	0.4646596858638743	0.08835078534031414	0.07591623036649214
MCI	[74-80)	0.4155759162303665	0.4456806282722513	0.3808900523560209
AD	80+	0.7545811518324608	0.06544502617801047	0.06217277486910994
MCI	80+	0.5359947643979057	0.6623036649214661	0.5229057591623036
MCI	[74-80)	0.5523560209424083	0.3134816753926701	0.3920157068062827
MCI	80+	0.8435863874345549	0.1544502617801047	0.17342931937172776
AD	80+	0.20157068062827224	0.06020942408376963	0.08376963350785341
MCI	80+	0.6518324607329843	0.1976439790575916	0.2480366492146597
AD	80+	0.6479057591623036	0.9162303664921464	0.9698952879581152
AD	80+	0.19175392670157068	0.8671465968586387	0.8926701570680629
MCI	[74-80)	0.5791884816753927	0.8350785340314136	0.7643979057591623
AD	[74-80)	0.7519633507853403	0.9581151832460733	0.9496073298429321
AD	<74	0.4319371727748691	0.5484293193717278	0.5824607329842932
AD	[74-80)	0.5870418848167539	0.4109947643979057	0.4267015706806283
CTL	80+	0.6407068062827226	0.3036649214659686	0.3232984293193717
AD	80+	0.4960732984293194	0.21335078534031413	0.24345549738219896
CTL	<74	0.4005235602094241	0.5850785340314136	0.6616492146596858
CTL	80+	0.5752617801047121	0.7781413612565444	0.7231675392670157
CTL	[74-80)	0.42670157068062825	0.4149214659685864	0.31871727748691103
MCI	[74-80)	0.3619109947643979	0.1086387434554974	0.09947643979057592
CTL	[74-80)	0.4397905759162304	0.5458115183246074	0.5876963350785339
AD	80+	0.2670157068062827	0.8422774869109948	0.8304973821989531
MCI	80+	0.4325916230366492	0.5026178010471204	0.3691099476439791
MCI	[74-80)	0.32722513089005234	0.6695026178010471	0.5791884816753927
MCI	[74-80)	0.6937172774869109	0.9005235602094241	0.9332460732984292
AD	80+	0.4201570680628273	0.4227748691099477	0.5680628272251309
AD	[74-80)	0.5163612565445026	0.08769633507853403	0.03206806282722513
AD	[74-80)	0.4842931937172775	0.5785340314136126	0.5628272251308901
CTL	[74-80)	0.4973821989528796	0.7670157068062827	0.7552356020942408
AD	80+	0.2833769633507853	0.5536649214659686	0.5
AD	80+	0.5674083769633508	0.93782722513089	0.8939790575916231
CTL	80+	0.5143979057591623	0.5654450261780105	0.6361256544502618
MCI	80+	0.35471204188481675	0.010471204188481676	0.03795811518324607
CTL	[74-80)	0.24280104712041886	0.2369109947643979	0.32198952879581155
CTL	[74-80)	0.3769633507853403	0.3782722513089005	0.3429319371727749
MCI	80+	0.2663612565445026	0.9240837696335078	0.9489528795811518
AD	80+	0.3933246073298429	0.8586387434554974	0.8429319371727748
AD	[74-80)	0.06479057591623037	0.1832460732984293	0.1537958115183246
AD	[74-80)	0.4168848167539267	0.3357329842931937	0.3704188481675393
AD	80+	0.4378272251308901	0.07264397905759162	0.015706806282722512
CTL	[74-80)	0.27028795811518325	0.4168848167539268	0.5078534031413613
AD	[74-80)	0.5405759162303665	0.32984293193717273	0.29712041884816753
MCI	80+	0.22513089005235604	0.5719895287958116	0.5981675392670157
MCI	<74	0.7650523560209423	0.9188481675392671	0.9496073298429321
MCI	<74	0.4528795811518325	0.7041884816753927	0.662958115183246
MCI	<74	0.7630890052356021	0.5654450261780104	0.5052356020942408
MCI	80+	0.3232984293193717	0.4764397905759162	0.4482984293193717
CTL	[74-80)	0.7611256544502618	0.7545811518324608	0.6668848167539267
CTL	80+	0.06675392670157068	0.393979057591623	0.4620418848167539
AD	[74-80)	0.6740837696335078	0.9712041884816752	0.9149214659685864
AD	80+	0.5170157068062827	0.62565445026178	0.5052356020942408
MCI	80+	0.35732984293193715	0.3743455497382199	0.3704188481675392
AD	80+	0.5176701570680629	0.6092931937172774	0.6708115183246073
AD	80+	0.1662303664921466	0.6924083769633508	0.6544502617801047
AD	[74-80)	0.963350785340314	0.8023560209424083	0.8095549738219896
CTL	80+	0.962041884816754	0.0988219895287958	0.1112565445026178
CTL	80+	0.7899214659685864	0.6295811518324608	0.7159685863874345
AD	80+	0.7624345549738221	0.4928010471204188	0.4895287958115183
AD	80+	0.15445026178010474	0.6125654450261779	0.5052356020942408
CTL	[74-80)	0.31217277486910994	0.3828534031413613	0.2323298429319372
MCI	[74-80)	0.7591623036649215	0.7081151832460733	0.7159685863874345
AD	80+	0.5130890052356021	0.33507853403141363	0.19633507853403145
CTL	[74-80)	0.051047120418848166	0.680628272251309	0.6079842931937173
AD	[74-80)	0.7218586387434556	0.9064136125654451	0.8337696335078534
CTL	[74-80)	0.5759162303664921	0.10078534031413612	0.10732984293193716
AD	80+	0.5549738219895288	0.44371727748691103	0.43324607329842935
CTL	80+	0.32722513089005234	0.2329842931937173	0.2486910994764398
CTL	80+	0.3337696335078534	0.6636125654450262	0.5942408376963351
MCI	[74-80)	0.5916230366492147	0.8717277486910995	0.9515706806282722
CTL	80+	0.32722513089005234	0.6439790575916229	0.6839005235602094
CTL	80+	0.7074607329842932	0.349476439790576	0.4142670157068063
CTL	80+	0.6897905759162304	0.07591623036649216	0.0948952879581152
CTL	[74-80)	0.14659685863874347	0.1976439790575916	0.181282722513089
AD	80+	0.5405759162303665	0.41164921465968585	0.3442408376963351
CTL	80+	0.387434554973822	0.4535340314136126	0.5431937172774869
CTL	[74-80)	0.06282722513089005	0.3835078534031414	0.3154450261780105
CTL	[74-80)	0.5143979057591623	0.041884816753926704	0.03795811518324607
AD	80+	0.8429319371727748	0.8219895287958114	0.9077225130890052
AD	80+	0.6459424083769634	0.8311518324607329	0.8285340314136126
AD	[74-80)	0.8442408376963351	0.8259162303664922	0.8252617801047121
AD	80+	0.7774869109947644	0.3743455497382199	0.3717277486910995
AD	80+	0.6747382198952879	0.7958115183246073	0.7938481675392671
AD	[74-80)	0.9299738219895288	0.6197643979057592	0.5909685863874345
AD	80+	0.18913612565445026	0.6426701570680629	0.656413612565445
MCI	80+	0.5981675392670157	0.2198952879581152	0.1806282722513089
MCI	80+	0.025523560209424086	0.6223821989528796	0.6577225130890052
MCI	[74-80)	0.8848167539267016	0.8952879581151832	0.924738219895288
AD	80+	0.5837696335078534	0.9005235602094241	0.9561518324607329
AD	80+	0.19371727748691095	0.1236910994764398	0.09489528795811518
AD	80+	0.8036649214659686	0.032722513089005235	0.037303664921465966
MCI	80+	0.21596858638743452	0.5935863874345549	0.5386125654450262
CTL	[74-80)	0.5176701570680629	0.29646596858638746	0.2094240837696335
AD	[74-80)	0.6767015706806283	0.5386125654450262	0.6969895287958116
AD	80+	0.6577225130890052	0.4633507853403142	0.5431937172774869
MCI	80+	0.6747382198952879	0.8979057591623036	0.9083769633507852
MCI	80+	0.4803664921465969	0.6609947643979057	0.6740837696335078
AD	[74-80)	0.6642670157068062	0.3219895287958115	0.3370418848167539
AD	[74-80)	0.9600785340314136	0.13219895287958114	0.1341623036649215
CTL	[74-80)	0.9293193717277488	0.5602094240837696	0.4882198952879581
AD	80+	0.8226439790575917	0.8992146596858639	0.8880890052356021
CTL	[74-80)	0.17015706806282724	0.6053664921465969	0.7473821989528795
MCI	80+	0.4201570680628273	0.5719895287958116	0.6963350785340314
AD	80+	0.5582460732984293	0.5831151832460733	0.6858638743455497
AD	80+	0.4443717277486911	0.17539267015706805	0.17146596858638746
MCI	80+	0.17670157068062828	0.8455497382198953	0.7087696335078535
CTL	[74-80)	0.22513089005235604	0.5	0.4784031413612566
AD	[74-80)	0.2617801047120419	0.2519633507853403	0.21924083769633507
AD	[74-80)	0.8344240837696335	0.27290575916230364	0.3612565445026178
AD	[74-80)	0.5870418848167539	0.9496073298429321	0.9633507853403142
AD	80+	0.13089005235602094	0.8442408376963351	0.7853403141361257
AD	80+	0.25654450261780104	0.43324607329842935	0.3010471204188482
AD	80+	0.387434554973822	0.8252617801047121	0.7722513089005236
MCI	[74-80)	0.5876963350785339	0.5955497382198953	0.6341623036649214
CTL	[74-80)	0.3337696335078534	0.3285340314136126	0.33507853403141363
MCI	80+	0.4672774869109948	0.8913612565445026	0.8174083769633509
MCI	80+	0.7212041884816753	0.4888743455497382	0.6243455497382199
CTL	80+	0.35340314136125656	0.2447643979057592	0.13350785340314136
CTL	80+	0.2225130890052356	0.5248691099476439	0.3717277486910995
CTL	80+	0.5471204188481675	0.8507853403141361	0.8769633507853403
MCI	80+	0.4653141361256544	0.7198952879581152	0.5772251308900523
MCI	80+	0.07591623036649214	0.7814136125654451	0.8324607329842932
CTL	80+	0.5052356020942408	0.35340314136125656	0.24018324607329844
AD	80+	0.8998691099476439	0.5916230366492147	0.5922774869109948
CTL	[74-80)	0.3206806282722513	0.09424083769633508	0.0274869109947644
AD	[74-80)	0.9214659685863876	0.8082460732984293	0.7814136125654451
AD	80+	0.375	0.12172774869109948	0.09227748691099476
AD	80+	0.3232984293193717	0.9057591623036648	0.7905759162303665
AD	80+	0.9083769633507852	0.4057591623036649	0.4057591623036649
AD	[74-80)	0.8318062827225131	0.4705497382198953	0.3861256544502618
CTL	80+	0.6557591623036649	0.5209424083769634	0.4070680628272251
MCI	80+	0.2526178010471204	0.5615183246073299	0.6439790575916231
MCI	[74-80)	0.7362565445026178	0.5582460732984293	0.3808900523560209
AD	80+	0.4319371727748691	0.3566753926701571	0.35732984293193715
MCI	80+	0.8763089005235603	0.7585078534031413	0.7977748691099477
CTL	80+	0.17277486910994766	0.3992146596858639	0.5458115183246073
MCI	[74-80)	0.4306282722513088	0.712041884816754	0.8206806282722514
AD	[74-80)	0.2054973821989529	0.556282722513089	0.5667539267015707
AD	[74-80)	0.1701570680628272	0.4914921465968586	0.40117801047120416
CTL	[74-80)	0.2925392670157068	0.14790575916230367	0.2356020942408377
AD	80+	0.6767015706806283	0.3206806282722513	0.27617801047120416
CTL	80+	0.6511780104712042	0.6583769633507853	0.6407068062827226
MCI	80+	0.5163612565445026	0.8717277486910995	0.8246073298429321
AD	[74-80)	0.7617801047120418	0.4633507853403142	0.5215968586387434
MCI	80+	0.8075916230366492	0.7820680628272252	0.6884816753926701
AD	80+	0.8357329842931938	0.6937172774869109	0.5811518324607329
MCI	[74-80)	0.2198952879581152	0.2722513089005236	0.21138743455497386
AD	[74-80)	0.3193717277486911	0.3409685863874345	0.5405759162303665
AD	<74	0.6308900523560209	0.048429319371727744	0.060209424083769635
MCI	80+	0.5870418848167539	0.7931937172774871	0.7781413612565444
MCI	80+	0.3645287958115183	0.6537958115183247	0.7107329842931938
MCI	80+	0.2918848167539267	0.19502617801047126	0.14201570680628273
MCI	80+	0.8030104712041886	0.8926701570680629	0.8992146596858639
MCI	80+	0.2905759162303665	0.5418848167539267	0.4921465968586387
AD	80+	0.16099476439790575	0.8017015706806283	0.8390052356020943
CTL	80+	0.10536649214659684	0.7807591623036649	0.7787958115183247
CTL	80+	0.6034031413612566	0.25	0.28926701570680624
