# Supplementary material for: Unified AI framework to uncover deep interrelationships between gene expression and Alzheimer’s disease neuropathologies
Source: Nat Commun. 2021 Sep 10;12:5369. doi: 10.1038/s41467-021-25680-7 (PMC8433314; doi:10.1038/s41467-021-25680-7)
Supplement: Supplementary file 11 — Source Data [file 41467_2021_25680_MOESM11_ESM.zip › sourcedata/7c_external_tsne_embeddings_Blood_GSE63060.csv]

E1	E2	dataset	CERAD_predicted	BRAAK_predicted	PLAQUES_predicted	TANGLES_predicted	ABETA_IHC_predicted	TAU_IHC_predicted	AB_RELATED_predicted	TAU_RELATED_predicted	AVG_predicted	test_label
-21.533842086791992	33.44327163696289	train	0.9640013891999996	0.6178065113000002	0.3918872990000001	0.09151053698	0.5072368048999999	0.040470364092000014	0.8111490329920364	0.506067500948047	0.691410693970421
-17.7587890625	-22.73020362854004	train	0.3357980654	0.6008054546999999	0.06315326648999997	0.07852990572	0.04935232274	0.011340698452999998	0.26393629124004553	0.28991277967387186	0.2706200227531286
40.057308197021484	-43.6583251953125	train	0.03558821327699998	0.8816985417000002	0.025413955145	0.2834746260000001	0.03632212893099997	0.013652262577000005	0.07660219946909366	0.5841865756541523	0.330773606370876
36.578041076660156	-32.823299407958984	train	0.043586078246	0.8864248916999997	0.040803311939999976	0.2557227433	0.06133306768000001	0.015108800123	0.22506636329161925	0.5948047023132347	0.4169510807736063
-7.060136795043945	-67.58433532714844	train	0.05310088338460002	0.280074623	0.10575415375000002	0.1372655959	0.06665525943000003	0.5471117471999999	0.29692832764505117	0.5290102389078498	0.4249146757679181
-3.0227699279785156	-70.16170501708984	train	0.03182531253039998	0.22098944143999996	0.034989440360000006	0.04250540702	0.06761344988000001	0.011400148998200002	0.18960940462646947	0.0862722791050436	0.12087599544937429
0.3519078493118286	-69.51764678955078	train	0.0272138409216	0.2464382696	0.02810045945100001	0.04334145810999999	0.05510004152000005	0.012392939932600005	0.10238907849829353	0.13670838073568448	0.09613196814562003
2.5078368186950684	-71.24832916259766	train	0.09361944172030004	0.2739955789	0.11435797291000005	0.04811285427	0.33593183983	0.0188209328856	0.4605612438376943	0.24307925673113384	0.3330489192263936
-32.71107482910156	-23.556507110595703	train	0.6346339362000001	0.2819923153	0.14435602534999994	0.04856279718999998	0.12398088543000005	0.011849581135	0.4397042093287827	0.15434205536594614	0.2721843003412969
-35.091064453125	-23.34903907775879	train	0.6323861655500002	0.2983784063	0.22495004175	0.06506514535000002	0.09139945531000004	0.097194675727	0.45544178991277967	0.3742889647326508	0.40841865756541523
36.64000701904297	-32.391990661621094	train	0.04662828450799998	0.8961526598999996	0.043405805729999976	0.27376189520000005	0.06164900103999999	0.015851765041999998	0.23397800530906335	0.6080773606370876	0.42420364050056886
5.004576206207275	-13.827425003051758	train	0.3624188733000001	0.6149664377000001	0.23895664147	0.09567448946999997	0.3533819743000001	0.015941066868999997	0.5883579825559347	0.4431171786120591	0.5098122866894198
5.244509696960449	-13.8879976272583	train	0.3544141464999997	0.5882151976	0.2389145154999999	0.10014450132999997	0.4145646365000002	0.022252257841000003	0.6122487675388699	0.4453924914675768	0.5227531285551763
25.541879653930664	42.72320556640625	train	0.9632596820999999	0.9363548719	0.5066311383	0.4173622689000003	0.12231999749000001	0.3953894199	0.6727341676147137	0.8521046643913538	0.7613765642775883
19.948368072509766	51.68737030029297	train	0.9716892645999996	0.9741242578	0.6027551514999999	0.5269599356000001	0.6413247272	0.5415098597	0.8885096700796359	0.9436860068259385	0.9482366325369738
20.031999588012695	51.795528411865234	train	0.9776101020999995	0.9726906129999996	0.5972756856	0.5125907285999998	0.6165035928	0.4994390307999999	0.9067121729237771	0.9366704588547593	0.9550625711035268
-9.9915771484375	55.15281677246094	train	0.9743024121999998	0.9488479063999996	0.40422176320000014	0.3837444285999999	0.09496546623000003	0.07816663543100001	0.6533940083428138	0.7815699658703071	0.7083333333333333
4.2024149894714355	47.78920364379883	train	0.9534127441	0.9181711798000002	0.49395880649999996	0.3077054448	0.5616287474999999	0.052730361955000006	0.8230944254835039	0.7059158134243458	0.7795790671217292
30.936073303222656	41.69960403442383	train	0.3639197816000001	0.6434308725999999	0.3679591116999999	0.3200451011400001	0.0879734012	0.6597355678999999	0.5062571103526735	0.7372013651877133	0.6046643913538112
40.91778564453125	-48.15011215209961	train	0.037975880395999986	0.6123165016000003	0.0376892613	0.10586479590000003	0.04633874024	0.03655829272300001	0.14865377322715206	0.5168752370117558	0.3455631399317406
34.56116485595703	-48.40945816040039	train	0.03260748490739998	0.5720115288000001	0.030450197753999982	0.07359595624	0.04901469613	0.010798877687000004	0.11130072051573758	0.2049677664012135	0.13552332195676906
31.338451385498047	-47.52418899536133	train	0.02958523393100002	0.6016554761999999	0.032283926394000004	0.08118388677999999	0.04831415239	0.010993064587000001	0.10580204778156999	0.26924535456958665	0.17463026166097836
-27.63787078857422	48.20392608642578	train	0.9749794381999999	0.9504568352999998	0.3691485912	0.3511694034999999	0.07147141961999999	0.022829208892999997	0.6204019719378081	0.7161547212741751	0.6511660978384528
34.26976776123047	-50.535091400146484	train	0.025135632898	0.5958027367999997	0.025161706219099998	0.07851146208000001	0.04301254756999999	0.010808817627	0.040955631399317405	0.23928706863860447	0.12428896473265075
23.885498046875	43.986785888671875	train	0.9409329001000002	0.9326729962000002	0.4826841967000002	0.4107834259000001	0.19192630754	0.3527767981000001	0.6795601061812665	0.8437618505877892	0.763509670079636
30.384029388427734	46.04199981689453	train	0.3970156701000001	0.8983250345000002	0.3706387483999999	0.5050554572999997	0.11710709275999995	0.6726438406000004	0.5333712552142587	0.8682214637846037	0.6976678043230944
37.495365142822266	-32.02194595336914	train	0.053919318309999985	0.8723060017999998	0.06632197956500001	0.3180608198999999	0.05564322276999999	0.1971515939950001	0.24440652256351916	0.761660978384528	0.5005688282138794
-15.32090950012207	-16.937332153320312	train	0.3214438272	0.7398249243000002	0.07866314458000004	0.14454967730000004	0.06346021202999999	0.012015205697999996	0.3120970800151688	0.44292756920743265	0.38666097838452784
-47.85077667236328	1.475434422492981	train	0.6465494896	0.5913761613000001	0.11454319420000005	0.08869004321999999	0.07389427286999999	0.011304279415	0.388509670079636	0.2974971558589306	0.3329067121729238
-50.216468811035156	1.5642588138580322	train	0.6583022018999999	0.6183153049999999	0.19310157321000004	0.09513168054000004	0.08928142147000002	0.011352985158	0.4620781190747061	0.3479332574895715	0.39661547212741755
5.736555099487305	51.590492248535156	train	0.9744031783	0.9671123837	0.4889033070000001	0.4017884136000001	0.5949255162999997	0.119143230605	0.8636708380735684	0.8439514599924155	0.8828213879408419
-21.130250930786133	-40.356746673583984	train	0.32529651535	0.2555767992400001	0.13831551784	0.04464177098	0.08035514103000002	0.018846907402	0.36860068259385664	0.223739097459234	0.2797212741751991
-41.98480224609375	-1.043654203414917	train	0.6596634034000001	0.6077405174	0.14823356790999995	0.07771901713	0.10363140038999996	0.011446868677999995	0.4550625711035267	0.3058399696624952	0.36291240045506257
2.642759323120117	-25.72927474975586	train	0.3446104057700001	0.7642167955000002	0.2241255299500001	0.20202770124000002	0.10962309909999997	0.10897253348899996	0.45657944634053854	0.6560485400075844	0.5457906712172924
23.67522430419922	42.14745330810547	train	0.9670951480000004	0.8618014715999998	0.4681553456000001	0.37713721884	0.10605785017999997	0.46367736761	0.6596511186954873	0.8211983314372393	0.7363481228668942
-17.499950408935547	-22.80619239807129	train	0.3373110831	0.5817098022000002	0.05130596572999997	0.07415248748	0.05018828318999998	0.010952919782	0.2561623056503603	0.22449753507773984	0.2273890784982935
-48.45372009277344	1.4911189079284668	train	0.6625214687000001	0.6057608775	0.12023677651000007	0.08441699587000004	0.07091782394999999	0.011397672903999996	0.4103147516116799	0.3162684869169511	0.3528156996587031
-20.349130630493164	-37.75839614868164	train	0.3164700275000001	0.22946113631499995	0.10493555200000004	0.04118825733999999	0.08572959990000001	0.011222297502200005	0.3469852104664391	0.06844899507015549	0.19254835039817975
-15.647164344787598	-20.739398956298828	train	0.32932614329999993	0.6095329382000001	0.06200697912000003	0.08228070828999998	0.06189846554	0.011242578795000005	0.3024270003792188	0.30451270383011	0.29835039817974973
-9.410484313964844	-22.102737426757812	train	0.3425566184	0.6049245742999999	0.06973280127000002	0.08455688718999994	0.06793904506000001	0.01147170432	0.3340917709518392	0.3194918467956011	0.3213879408418657
-3.1241869926452637	32.69447326660156	train	0.9764643834999996	0.9612621300000002	0.4095236160999999	0.30421255500000005	0.25782771556	0.038757737535	0.7445961319681457	0.7349260523321957	0.7481513083048918
-22.11717414855957	30.818767547607422	train	0.9729669693999996	0.7837889601999999	0.4581950374999999	0.13035973870999998	0.5110419892	0.021362402621	0.8464163822525598	0.5565036025786879	0.7353526734926052
6.182295799255371	28.679399490356445	train	0.9747900686000004	0.9728752505	0.4873725428	0.3344528956000001	0.4480561351000001	0.06208138304000003	0.8422449753507774	0.7973075464543041	0.8435722411831628
32.473716735839844	42.89674377441406	train	0.06454778480499998	0.6444194144	0.08543796642999997	0.35360136629999983	0.05700074387999999	0.6761785466999999	0.26545316647705725	0.7603337125521427	0.512514220705347
11.798795700073242	-37.76905059814453	train	0.02652476038400001	0.3739303876999998	0.02580291796679999	0.055972263720000005	0.04528429371	0.010998780731000002	0.05441789912779674	0.14865377322715206	0.07963594994311718
1.3093504905700684	-49.364585876464844	train	0.028517224272	0.3812940115999999	0.024764859291999997	0.05119717972000001	0.05146107819	0.0114204018235	0.08740993553280242	0.1714069017823284	0.10622866894197952
-20.393278121948242	-37.22521209716797	train	0.3097425133000001	0.242668534596	0.09308288938999994	0.043740219810000015	0.07073701540999998	0.012260530063999995	0.3179749715585893	0.13329541145240803	0.20676905574516496
-14.08305835723877	22.077247619628906	train	0.3880785854	0.7929291094000003	0.293746341	0.18660834705	0.7211006346	0.017699720766	0.6920743268866136	0.573947667804323	0.641353811149033
23.568992614746094	43.21974182128906	train	0.9608468090000001	0.8420938906000001	0.5841711318999999	0.3701140187	0.14685506416000002	0.5317494729000001	0.7015547971179371	0.8174061433447098	0.7646473265073948
-7.0371623039245605	-66.5291519165039	train	0.038974631131000005	0.3683106072999999	0.09231064775599997	0.15955421331000005	0.05361786932999997	0.4377535579200002	0.23378839590443687	0.5536594615092908	0.4041524459613197
-45.05405807495117	0.04746213182806969	train	0.6496524927999999	0.5975426830999999	0.17923849005999998	0.08367931908	0.09215117053999998	0.01589636360600001	0.447098976109215	0.39362912400455063	0.41296928327645055
-26.285470962524414	37.00261688232422	train	0.9712038624	0.7994348683000002	0.4741255274000001	0.14383953874000002	0.39800038369999996	0.018141325591	0.8092529389457717	0.5546075085324232	0.71160409556314
-35.91420364379883	-7.677392959594727	train	0.6696229689999998	0.6291003517999998	0.2686120160000001	0.10982290947	0.3126885865000001	0.012246215159999995	0.6346226772847934	0.4116420174440652	0.5129408418657565
-36.21087646484375	-8.356849670410156	train	0.6581817013999998	0.6113337295000003	0.2660770621999999	0.09831454527000001	0.34822828	0.011978503921000002	0.6323473644292757	0.3729616989002655	0.49175199089874855
30.33311653137207	-43.82912826538086	train	0.03691052119	0.5968419971999999	0.034207403870999985	0.09924426442	0.050088074769999984	0.011651841135000002	0.14922260144103147	0.33940083428138035	0.2445961319681456
26.469806671142578	43.43362045288086	train	0.9646813503999996	0.9477114831999998	0.5595286749	0.4947760703999999	0.11295274185000001	0.6108027684999998	0.6839211224876753	0.8868031854379977	0.790386803185438
-41.48361587524414	5.670246124267578	train	0.31914773350000003	0.7583054870999999	0.07542264954	0.15928030454999995	0.07482180933999999	0.011807542225999999	0.3240424725066363	0.4474781949184679	0.39590443686006827
-27.347572326660156	-32.27351760864258	train	0.33866993629999986	0.25318205095	0.059163730435	0.04252650996000002	0.042227165703999966	0.010696539887000001	0.23928706863860447	0.043989381873340914	0.13011945392491467
-13.928820610046387	22.21736717224121	train	0.3809676575	0.8200074658	0.2990919892	0.2121098034600001	0.8977192849000002	0.021047375562999997	0.7021236253318165	0.6084565794463405	0.6604095563139931
0.8005627393722534	-62.40614700317383	train	0.02248631413	0.3637610187000001	0.024223807188999986	0.053812364299999985	0.05132840793000001	0.014195706606999994	0.06181266590822904	0.24194160030337505	0.13310580204778158
-5.81972599029541	-29.19794273376465	train	0.31007786753000005	0.5925289825000001	0.13526566800999995	0.10298138164999998	0.06692614840000002	0.05400877163100001	0.3302995828593098	0.4988623435722412	0.4264789533560865
-28.70457649230957	-5.287369251251221	train	0.6753921384000001	0.6043243505	0.2673997269	0.08838453274000002	0.3399216424	0.012671185158999995	0.6541524459613197	0.3710656048540007	0.5075369738339022
-25.453449249267578	49.84652328491211	train	0.9844139226999999	0.9509102132	0.5090514476	0.3446791893	0.06384182587000001	0.02085448032	0.6814562002275313	0.7049677664012135	0.6854379977246872
-30.698915481567383	44.231327056884766	train	0.9701915544999996	0.5994615613000002	0.29205235574000005	0.07024921562000001	0.08912080987	0.015086438596	0.6021994690936671	0.3579825559347744	0.4638794084186576
-5.729313850402832	-29.358623504638672	train	0.34667442629999995	0.3703933054999999	0.11173174983	0.060420093269999975	0.06410240642000001	0.02540853310200001	0.350587789154342	0.32574895714827456	0.3358930602957907
-45.992191314697266	4.4733805656433105	train	0.6433958894000006	0.7956702860000003	0.1494930153	0.19211102204	0.07647504757000005	0.013899749844000005	0.4076602199469093	0.5390595373530527	0.47810011376564276
-34.002315521240234	-6.454753875732422	train	0.6630410114	0.6077390441999998	0.2946263196	0.09286551940000004	0.15670975219000005	0.01742171504300001	0.5697762609025406	0.43951459992415626	0.497155858930603
1.2592663764953613	-63.783260345458984	train	0.026148791691000005	0.18021444983999987	0.030264215269600013	0.03892306553960001	0.06294317608	0.011099610105999995	0.13310580204778155	0.050056882821387934	0.07622298065984073
-11.84692096710205	20.31154441833496	train	0.6461820899999999	0.6484367966999998	0.3713376615999999	0.13910957050999995	0.6737870389999999	0.028851136898000014	0.7277208949563899	0.5451270383010997	0.6561433447098977
-24.75813865661621	50.365509033203125	train	0.9795828177	0.9521415814999998	0.5094562092999998	0.3510853483000001	0.07354971448999999	0.09686069541800002	0.6761471368979901	0.7819491846795601	0.7246871444823664
-23.63555145263672	27.112232208251953	train	0.6564660522000001	0.6203621708999999	0.3175405263	0.08974625190999999	0.5292559106000002	0.012798912834999999	0.7138794084186575	0.3955252180508153	0.560580204778157
10.66677474975586	-61.30974578857422	train	0.034482230768000006	0.2671719161	0.033356302080000004	0.045101430420000005	0.054593507030000016	0.011009523431999998	0.1520667425104285	0.0887372013651877	0.104806598407281
-7.2784199714660645	-21.891189575195312	train	0.31802858599999995	0.5959421706000001	0.06878529666000001	0.07499827248999995	0.06307967998000003	0.011331486203999996	0.29882442169131584	0.273416761471369	0.28057451649601817
-49.47721862792969	5.926546573638916	train	0.6487283369999999	0.5871221664999995	0.12425332784000002	0.08612829878000003	0.059642391250000024	0.011187768845	0.36518771331058025	0.27701934015927193	0.3111490329920364
-24.22744369506836	49.44645309448242	train	0.9808417302	0.953852954	0.5575855513999999	0.3560071917999999	0.12917310055000006	0.029504030495000014	0.7432688661357604	0.739476678043231	0.751848691695108
-15.509939193725586	26.694955825805664	train	0.9551978433000002	0.8293915022000004	0.5912079818999999	0.20464992079	0.7711765722999998	0.02519607479700001	0.8661357603337124	0.6234357224118315	0.7726109215017065
1.9705756902694702	-65.47997283935547	train	0.03070445282900001	0.15495905141000002	0.039036578385999984	0.03849871952400001	0.05094907787000001	0.03167575456799999	0.14732650739476677	0.21975729996207813	0.16851535836177475
-26.415658950805664	-4.893599987030029	train	0.6535674362000001	0.6306475708999997	0.2538751353000001	0.09321607495	0.5120839067999999	0.013119674728999995	0.6767159651118696	0.41410693970420925	0.5453640500568828
-24.391822814941406	-32.487152099609375	train	0.32425442089999995	0.4044975456	0.05864646637999999	0.05246044184000001	0.04607120435999999	0.011017986922999995	0.23511566173682216	0.15870307167235495	0.18060295790671216
-3.13191294670105	-67.26737976074219	train	0.026468269858400003	0.2309344308800001	0.029121493325299994	0.041312128975000015	0.06596847936000001	0.011406718704299998	0.13689799014031095	0.08342813803564657	0.09158134243458475
-25.597850799560547	49.70986557006836	train	0.9795449871	0.9364614162999999	0.3750318963	0.3116535764999999	0.067755709	0.022120081432	0.6342434584755404	0.6742510428517253	0.636518771331058
1.6545695066452026	-48.78361892700195	train	0.06576300229363698	0.28189053629999994	0.07572748966000004	0.051186323269999966	0.20586780661999995	0.02144202967499999	0.38320060675009476	0.27038301099734546	0.3151308304891922
-14.080190658569336	-29.521862030029297	train	0.32397460190000005	0.3935483601000002	0.060797088429999986	0.05456504812999999	0.06396929796999999	0.012573339049000008	0.30318543799772474	0.22866894197952217	0.25483503981797495
29.61220359802246	44.954925537109375	train	0.6341400031300001	0.8441961587000002	0.4824693191999999	0.4772111364999999	0.09873509135	0.6794625456000001	0.5502464922260145	0.8543799772468715	0.6945392491467577
-13.70164680480957	-23.632770538330078	train	0.3213481433999998	0.5821701085000001	0.058961879830000015	0.07202659081	0.06296553837	0.011235679083999998	0.2937049677664012	0.24232081911262796	0.2568259385665529
28.501108169555664	43.38713836669922	train	0.9573926677	0.8337991863000002	0.5686560226999998	0.3708363277	0.18776915339000005	0.5509817692599998	0.7131209708001517	0.8174061433447098	0.7724687144482366
-47.083831787109375	4.743637561798096	train	0.6694994070000001	0.7846511740000001	0.16744423821000004	0.19558546539999996	0.07821604407999999	0.016657771060000003	0.45449374288964733	0.5661736822146378	0.5099544937428896
-4.656735420227051	-63.07305908203125	train	0.0277195971835	0.24728206705000005	0.0244851822076	0.04256857110000002	0.04186605833100002	0.011065038753000002	0.04778156996587032	0.06939704209328783	0.038680318543799774
-12.718609809875488	21.770803451538086	train	0.6534388086000001	0.6377102439000001	0.3080116292	0.12533546909	0.7079761447	0.029228039136	0.7216533940083428	0.5365946150929086	0.646188850967008
7.330713272094727	-60.27448272705078	train	0.037346891714400005	0.2665779231000001	0.04559218427	0.04563177600000001	0.08436244467000001	0.011896125168999998	0.25729996207811906	0.14125900644671974	0.18074516496018203
-2.80568790435791	-52.648929595947266	train	0.0318812638936	0.2390246286500001	0.03175155364999998	0.042074134775	0.05637587709	0.010995254548220002	0.14372392870686387	0.05707243079256732	0.08560864618885096
-20.123929977416992	-22.4259090423584	train	0.33025354799999995	0.5898584299	0.048237867709999986	0.07802624750999998	0.041844865566	0.010982579235	0.21748198710656044	0.24459613196814564	0.2224118316268487
25.318700790405273	40.722843170166016	train	0.9365319454	0.6169165544999998	0.4498184542	0.16405913314999995	0.15571632697	0.26226695371000003	0.6545316647705727	0.636897990140311	0.6379408418657566
-22.29412078857422	-34.17455291748047	train	0.3223863867	0.3562434306000001	0.06190763964000001	0.05001704916999998	0.06288447172999999	0.011135652398000002	0.2976867652635571	0.13443306788016685	0.19908987485779295
29.16339874267578	40.98261642456055	train	0.6429263038	0.6310446617999996	0.4566961035000003	0.27019270970000003	0.16302703734	0.5643440592000001	0.5906332954114525	0.7064846416382252	0.6294084186575655
-0.5538812875747681	-67.92830657958984	train	0.0357783188853	0.16519883326999998	0.03350178152400003	0.037413825942	0.053119314830000014	0.028601975911000013	0.1541524459613197	0.21198331437239284	0.1678043230944255
-43.7814826965332	3.1659045219421387	train	0.6589111455999999	0.7595230668999999	0.17167619001000006	0.14552079407999996	0.11437647881000007	0.01944069944600001	0.4742131209708001	0.5415244596131968	0.5068259385665529
-23.829526901245117	28.959030151367188	train	0.9525107593999996	0.5944436831999999	0.43491251280000004	0.07579167752999999	0.5571241498000002	0.02256105111300001	0.8098217671596512	0.40671217292377704	0.6328213879408419
-3.723327398300171	-3.4698662757873535	train	0.07324923109999998	0.4150148394000001	0.14884241560999995	0.08384259062	0.7540604156000001	0.03698557948200002	0.5610542282897232	0.4148653773227153	0.47881114903299204
-42.77793502807617	10.345088005065918	train	0.6389190107000003	0.8803793923999996	0.2797951562	0.25042238069999995	0.09774380637000002	0.042853717995	0.49374288964732654	0.6708380735684489	0.566410693970421
-5.178742408752441	-25.794017791748047	train	0.3134110145000001	0.3603500994000002	0.14622150300000006	0.05970586852999998	0.07652971114	0.08577756535700004	0.35343193022373914	0.37125521425862723	0.3660409556313993
20.762304306030273	55.740745544433594	train	0.9859000878	0.99742848	0.5532474065000001	0.6913700640000003	0.4184388964999999	0.7090383528999997	0.8915434205536594	0.9831247629882442	0.962457337883959
-17.5451717376709	-23.601470947265625	train	0.3215962379	0.3938169446999998	0.05199850083	0.05007562295999998	0.04442841109	0.0107687001764	0.2193780811528252	0.12343572241183161	0.15301478953356087
29.941869735717773	44.142433166503906	train	0.6594528239000002	0.8511964806999995	0.4548867841000001	0.5005975829000002	0.08156914820000002	0.6864674822000002	0.5576412590064467	0.8613955252180509	0.7020762229806599
31.778833389282227	45.722084045410156	train	0.33147883539999995	0.8071783142999999	0.2588765665800002	0.4873625617000002	0.07640502869	0.7438411574999998	0.4340159271899886	0.8483124762988243	0.6387940841865757
27.3963623046875	52.522579193115234	train	0.37862936995	0.9121837155	0.4138285163999999	0.4311027384	0.8549191633000001	0.6235834757000001	0.7349260523321957	0.8555176336746303	0.8134243458475541
-9.738998413085938	-14.425949096679688	train	0.3138472808999999	0.7470682638999997	0.057458935770000025	0.18338154781000007	0.06015844733000005	0.012363186362	0.27303754266211605	0.47876374668183547	0.387514220705347
23.342838287353516	44.5183219909668	train	0.9773611525000004	0.9579688236	0.6394655164999999	0.4936104317	0.18862051954000006	0.5954000697	0.7732271520667425	0.9008342813803565	0.8629124004550626
-11.178799629211426	-14.832980155944824	train	0.3145645522999999	0.7427669844000002	0.06926104927	0.17888462781999998	0.06255317323000002	0.01627974609	0.29294653014789535	0.5305271141448616	0.4227815699658703
-3.710066795349121	-3.348057985305786	train	0.07554382177380001	0.39407961140000003	0.09685782505999996	0.07694596329999999	0.63816206245	0.022754749506000004	0.5293894577171028	0.36101630640879784	0.43259385665529015
-45.660362243652344	5.7328715324401855	train	0.6435067982	0.7623619029000004	0.12534809612999998	0.16715161965000006	0.07262206776999998	0.012521783276	0.3890784982935154	0.47933257489571474	0.43941979522184305
-16.575960159301758	1.291901707649231	train	0.6813344896	0.9479543379	0.30597604570000003	0.3669290242	0.11884508326000005	0.033978205405	0.5800151687523701	0.7419416003033751	0.6447667804323094
-9.938823699951172	-13.266809463500977	train	0.319679062	0.7887296621000002	0.05380095181	0.2092784450900001	0.05226145198899999	0.014691059116	0.24725066363291617	0.5515737580583997	0.40813424345847554
-9.42875862121582	20.0859375	train	0.6846323620999999	0.9551890120999998	0.4997464659000001	0.4481759154	0.7563044805000001	0.341355939836	0.8162684869169511	0.8771331058020477	0.874004550625711
5.915923118591309	-63.13440704345703	train	0.025476286011999992	0.12727348013599998	0.030717001667599983	0.035229772650999996	0.05579400376999999	0.011385682512499995	0.1075085324232082	0.062002275312855515	0.06569965870307166
21.489421844482422	56.78505325317383	train	0.9931699422	1.0069292646	0.5552567756000001	0.7848592055999998	0.4297374711000001	0.8026934871999998	0.9086082669700417	0.9905195297686765	0.9752559726962458
31.915245056152344	41.74776840209961	train	0.07508172085299998	0.3565657051000002	0.12565342757999998	0.13717124612999995	0.10488478697	0.5136355430000001	0.35419036784224495	0.5409556313993173	0.456769055745165
-21.340795516967773	47.914546966552734	train	0.9796948463	0.9634083711	0.3843050755000002	0.4007369220000001	0.08329994598000001	0.13496262719000002	0.6605991657186197	0.8411073189230187	0.7477246871444824
-12.520785331726074	-23.179105758666992	train	0.3200741188999999	0.5677758505999999	0.06881510444000002	0.06918683848	0.07307387308999998	0.011473169675000006	0.3185437997724687	0.24251042851725446	0.26919795221843
-19.711475372314453	-22.906139373779297	train	0.33408200445	0.5735691833000001	0.0557657166606	0.08279653786	0.039812306386	0.011298281261	0.22734167614713688	0.2660219946909366	0.23947667804323092
5.614471912384033	-63.24932098388672	train	0.025945105392	0.13499128262	0.029905092235999988	0.036009155342000006	0.056932901930000016	0.011403573514	0.10978384527872581	0.06503602578687905	0.06882821387940842
4.4233832359313965	-41.301841735839844	train	0.05781110099099996	0.39019108890000015	0.0571474209	0.06065207882000001	0.21480060769999995	0.011703593291000005	0.36727341676147135	0.21274175199089876	0.27005119453924914
-4.817934036254883	-63.223548889160156	train	0.0370183599841	0.12112208527400002	0.0338635968145	0.034644784709	0.054614698799999986	0.010849430446000006	0.16382252559726962	0.019150549867273416	0.0887372013651877
-12.973711013793945	-12.87724494934082	train	0.3552057810000001	0.9142878936999996	0.12903144978999995	0.29530467434999996	0.09523928098	0.022411504954999998	0.3995070155479712	0.6564277588168373	0.5233219567690557
-31.062461853027344	7.324896812438965	train	0.6659764790999999	0.9261504634	0.23162917255999999	0.25650554200000003	0.29265661610999993	0.017541043518	0.5989761092150171	0.6245733788395905	0.5998293515358362
-7.353769779205322	-22.479272842407227	train	0.3151384681899999	0.39542431170000014	0.06462641342999999	0.05249861130999999	0.06355118550999997	0.011070162606599996	0.2940841865756541	0.15813424345847554	0.2110352673492605
-48.71831130981445	6.14601469039917	train	0.6556511779000002	0.8115437026000001	0.17155421206000004	0.2299336953	0.0580322235	0.012405239437	0.39135381114903295	0.5271141448615851	0.4655858930602958
28.78443717956543	44.9581413269043	train	0.6595299916999998	0.9379495818999998	0.4841180620999999	0.5223142062	0.18737492485999996	0.6821650020000001	0.6298824421691316	0.8873720136518771	0.7514220705346986
-15.318536758422852	-20.396963119506836	train	0.3157296136400001	0.6146340939999999	0.056817743566999986	0.08368514559999997	0.057029744382000015	0.011187328497000005	0.26260902540766023	0.3098217671596511	0.27886803185437997
-30.644229888916016	-26.749380111694336	train	0.3200139659	0.3938595460000001	0.057852094910000006	0.049996542409999976	0.05443992411999998	0.010930851007999998	0.2590064467197573	0.1348122866894198	0.17832764505119453
-6.711562156677246	4.099513053894043	train	0.4020441746	0.9592640653	0.3806830513500001	0.4915134143	0.7716359663000002	0.22796738216999995	0.7224118316268487	0.8775123246113007	0.8149886234357224
-10.427556037902832	14.940875053405762	train	0.6397353857000001	0.9573293065999996	0.3966909605000002	0.4090134422000002	0.7373276046000002	0.12005607711000005	0.7347364429275691	0.8221463784603716	0.7946530147895337
-45.07666778564453	5.756944179534912	train	0.6296465160000002	0.7689372452000001	0.14747247735000005	0.17854391089999996	0.08341273994000002	0.013540373224000002	0.4082290481607888	0.5119453924914675	0.4670079635949943
-15.996182441711426	10.451375007629395	train	0.6648035481999999	0.9474245798	0.3101444029	0.3245508528	0.5912816449	0.033418293304000014	0.7307546454304132	0.7155858930602957	0.7322241183162685
-14.153580665588379	-15.120738983154297	train	0.038227771523500015	0.7778418812999998	0.026887209743	0.17356782252999992	0.034676342919000014	0.011427259609999995	0.08665149791429655	0.45202882062950317	0.2713310580204778
-3.040881633758545	-22.847627639770508	train	0.3283732922000001	0.6010303271000002	0.11708902862000002	0.09530372339	0.13833793537000005	0.01526193428300001	0.40386803185437997	0.41467576791808874	0.4084186575654153
-25.210723876953125	-35.25107192993164	train	0.32446103989999997	0.39124209200000015	0.05476783364	0.04857955898999999	0.05560285911999998	0.010831149330000005	0.2660219946909366	0.11983314372392871	0.17377701934015927
-33.551422119140625	-26.126239776611328	train	0.6293164207399999	0.2293601282700001	0.14140094321999996	0.04062726014	0.10298632576	0.010716784589000002	0.4201744406522563	0.026355707243079257	0.20776450511945393
-33.361568450927734	-21.13141441345215	train	0.6532260875000001	0.2790875464999999	0.2861872138	0.04722088351999997	0.32655669390000003	0.0113162057579	0.6238149412210845	0.12438376943496397	0.33930602957906714
-16.40411949157715	10.62743091583252	train	0.6743558096999999	0.9563155936999996	0.3393487951000001	0.3713425777000001	0.6722014186000002	0.038368662167	0.7601441031475161	0.7620401971937808	0.7790102389078498
-14.124857902526855	-24.4897403717041	train	0.3227080228	0.4178756710999999	0.05419622251999999	0.05732521350999997	0.06520343171999997	0.011271772508	0.2950322335987865	0.19719378081152825	0.22852673492605236
-13.392603874206543	-22.307945251464844	train	0.3197628596999999	0.5876204412000002	0.06770379759999998	0.07807688632000001	0.06948366296	0.011109487794000006	0.3120970800151688	0.2535077739855897	0.27445961319681456
-14.170329093933105	-25.56089973449707	train	0.3160323833400001	0.42503380750000014	0.05061591122	0.05891262880999998	0.05752339271	0.012473166943	0.25729996207811906	0.25312855517633676	0.24616040955631402
32.84610366821289	43.295345306396484	train	0.06640890574600003	0.7941560511999997	0.13365664566999996	0.3979713332000001	0.05601950060000002	0.5789058678	0.2842244975350778	0.8145620022753128	0.5546075085324232
28.707237243652344	46.58362579345703	train	0.6847526819000003	0.9608973185999994	0.5028500385999998	0.6016948661	0.16313446724000003	0.6728795345499999	0.6577550246492225	0.9239666287447856	0.7918088737201365
31.867746353149414	-38.40748596191406	train	0.0458502427066	0.7486411418000003	0.04297931581	0.15631886104000006	0.050194206540000015	0.014016986530000004	0.1918847174819871	0.4946909366704588	0.35366894197952214
-31.157039642333984	45.333499908447266	train	0.9626329883	0.6055889045	0.29382528598	0.08634409550999995	0.06021456236000002	0.015076245752	0.5422828972317028	0.40386803185437997	0.4661547212741752
33.68719482421875	-54.97578811645508	train	0.02283871506550001	0.5880780679	0.01898715912686	0.07985262648999998	0.04495884331999999	0.011047792641	0.027303754266211604	0.251611679939325	0.12684869169510807
-17.962947845458984	31.654190063476562	train	0.9642877485999996	0.6174269626000001	0.4731907041999998	0.08418820263	0.5658694218	0.024412596815999974	0.8350398179749715	0.46492226014410315	0.6825938566552902
-8.781855583190918	53.040679931640625	train	0.9704913908999996	0.9663920126000002	0.4900801062299998	0.38233617370000017	0.16925857016000007	0.10506012243	0.7062950322335988	0.828782707622298	0.7724687144482367
35.11671829223633	-35.526973724365234	train	0.034761143893600015	0.7831557876999997	0.03704770412	0.1824150013	0.05198759424	0.016612947927000004	0.16097838452787258	0.5580204778156997	0.3735779294653015
22.282970428466797	54.61273193359375	train	0.9891008536	0.9951261722	0.6023670777000001	0.6649428402999998	0.6721370520999999	0.6925659246999999	0.9495638983693592	0.9808494501327266	0.9853526734926052
1.8573120832443237	-26.788902282714844	train	0.3104790728300001	0.36370602490000026	0.14410717000999992	0.057923600099999986	0.06928544442000001	0.07298334323600003	0.3386423966628745	0.36253318164580967	0.35011376564277585
-31.010162353515625	-21.54785919189453	train	0.6206490628000001	0.23096943854000002	0.30670167465	0.042119161290000005	0.13995425124999994	0.01972431552	0.5312855517633676	0.2049677664012135	0.3381683731513083
-8.816608428955078	-28.46815299987793	train	0.3289000273199998	0.4160508341	0.10122815406999999	0.06328022714999999	0.059274437480000025	0.067053533272	0.3147516116799393	0.39438756162305655	0.3575085324232082
-17.91382598876953	31.285531997680664	train	0.9712003216000002	0.6212824975	0.5025607873999998	0.08665333825000003	0.5986408125999998	0.08073282912499997	0.8572241183162684	0.525407660219947	0.7252559726962458
3.2899935245513916	-25.441728591918945	train	0.33355469443	0.5992652436000001	0.17407651368999996	0.15039773134000006	0.06556506316	0.15676715054	0.37561623056503607	0.5845657944634054	0.4837883959044369
36.12881088256836	-44.18048858642578	train	0.02475460849087	0.6212585666000002	0.02569886826249999	0.09301663780999997	0.04947522563999998	0.011076697340000002	0.06181266590822906	0.3255593477436481	0.18529579067121732
-33.382789611816406	-21.06017303466797	train	0.6440197408999999	0.2797607377000001	0.2835201802000001	0.046701339960000005	0.359371761	0.011584401253399995	0.6313993174061433	0.13822525597269625	0.3515358361774744
28.546993255615234	43.60452651977539	train	0.9609730716	0.6364568507999998	0.5865616891000002	0.2105275792000001	0.1928780718	0.4741214152999999	0.723739097459234	0.6892301858172165	0.7098976109215017
-13.289946556091309	-27.872278213500977	train	0.31312480649999996	0.3825601427000001	0.06660103814	0.05166794445	0.06415943867000004	0.010990666085999998	0.2950322335987865	0.1416382252559727	0.20150739476678045
3.0832271575927734	59.897830963134766	train	0.9720051271	0.9741347899	0.6868098895000001	0.5020350636000002	0.22375455941	0.44535702914	0.7717102768297308	0.9361016306408798	0.8813993174061433
34.341373443603516	-58.069091796875	train	0.03465405872200001	0.6023434190999997	0.032149900018999984	0.09351664224999999	0.05207051098000001	0.023662238616000003	0.1408797876374668	0.46226772847933256	0.3091581342434585
26.16403579711914	-40.24541091918945	train	0.033333861878	0.6058236363000001	0.02767712540400001	0.08436434731	0.04607696139	0.0110435343	0.09461509290860826	0.2885855138414865	0.18003412969283275
37.96583557128906	-50.842288970947266	train	0.041358600772810984	0.7530410306	0.027157492075900003	0.18450617303000005	0.034472657480999994	0.012494438339999995	0.09442548350398179	0.4869169510807736	0.2959328782707622
23.333181381225586	55.58945846557617	train	0.9852005294000002	0.9888491873999999	0.5716157054000002	0.7163570646000004	0.6394322656999999	0.7857563024000004	0.9326886613576034	0.9848312476298825	0.9813708759954494
34.715965270996094	-31.118642807006836	train	0.0441496971133	0.7749806948000001	0.04842487296600001	0.21625431430000006	0.19436928080999996	0.015691209612000004	0.34034888130451274	0.5576412590064467	0.45904436860068265
-26.600133895874023	-33.82234573364258	train	0.3143355196	0.24647775495	0.04209424903	0.04136169349999999	0.0461447758	0.010638827967000004	0.20401971937808114	0.03261281759575275	0.10793515358361776
28.219560623168945	51.62298583984375	train	0.3318929116999999	0.6540235093999999	0.5281729118000001	0.4368928484999999	0.4285567965000001	0.8869823040999996	0.695866514979143	0.7974971558589306	0.7472980659840729
-46.21492004394531	9.073430061340332	train	0.6718798516	0.9542532711	0.20578218249000005	0.3376281253	0.14164054232999998	0.023252563385000008	0.5257868790291998	0.714448236632537	0.6052332195676906
-15.8704195022583	-26.816953659057617	train	0.3204971978000001	0.376556699	0.04806155936999998	0.047451655979999965	0.05923095343	0.011324418296	0.2677284793325749	0.14960182025028443	0.19425483503981797
37.59808349609375	-39.951847076416016	train	0.05154765343879999	0.7707724238	0.04570342440940001	0.2274701307	0.14391790722999995	0.014461614776999997	0.32062950322335987	0.5437997724687145	0.4424061433447099
-9.331127166748047	55.65891647338867	train	0.979169952	0.9612481344999996	0.530654145	0.4274569587600002	0.1920655780599999	0.13265152982000006	0.7590064467197574	0.8405384907091392	0.8228100113765643
30.552339553833008	39.61674118041992	train	0.3312373308000001	0.6141420061000001	0.21559811972999995	0.19153523726	0.07934696383999999	0.3275586154	0.41202123625331816	0.658323852863102	0.5302901023890785
28.531431198120117	45.28697204589844	train	0.6536043013000002	0.9442531502999998	0.4275718354	0.5312481110999995	0.11869722984999995	0.6379761718999999	0.571861964353432	0.8915434205536595	0.7241183162684869
-3.3844707012176514	-25.760345458984375	train	0.3570521420000001	0.5990014351000001	0.2099188830400001	0.08021826026999998	0.42420591764000015	0.012374267454	0.59935532802427	0.33541903678422447	0.4513651877133106
-6.384355068206787	-21.239253997802734	train	0.33085339734	0.5949637852999997	0.08980023034000001	0.07204414393000005	0.09463447232999993	0.011475955310000004	0.366325369738339	0.27360637087599543	0.3097269624573379
33.436100006103516	-53.69231414794922	train	0.02394850339400001	0.5889997609000001	0.021124835996899998	0.07838770307999998	0.043751533435	0.01101122031	0.03128555176336747	0.24744027303754268	0.12656427758816838
-12.421256065368652	-21.780193328857422	train	0.3250972769	0.6034391772000002	0.055025352079999985	0.07494483740000002	0.05614537155000001	0.011783380338	0.2694349639742131	0.3069776260902541	0.2832764505119454
31.5888614654541	41.63880157470703	train	0.331003564	0.3784836070999999	0.25370815103000005	0.15425885745999998	0.08517190085000001	0.5615173782	0.44084186575654155	0.5623814941221085	0.5036973833902162
3.0854952335357666	-26.959083557128906	train	0.3593610155999999	0.6058666561999999	0.3090943089	0.17628526559000002	0.13080307132000002	0.3248043832200001	0.521805081532044	0.6391733029958285	0.5693970420932879
-46.456600189208984	8.673637390136719	train	0.6689636194999998	0.9566794683000004	0.23775401366	0.31989296050000005	0.20348747118000002	0.022500149668000017	0.5684489950701556	0.7017444065225634	0.6147610921501707
-16.033512115478516	-26.18317413330078	train	0.3184423714999998	0.4138057056000002	0.05537032614999997	0.05160803229999999	0.06782669610000001	0.011048434183000002	0.29408418657565416	0.16192643155100492	0.21316837315130832
-18.50149154663086	-24.260988235473633	train	0.3308519781000001	0.4088976535000001	0.04354539034000001	0.05073152236000001	0.04514976452999999	0.010906751097000005	0.22127417519908987	0.14505119453924917	0.16723549488054607
-35.28818893432617	2.861837148666382	train	0.6590549006000002	0.7676972677000002	0.2283461926800001	0.1697436265000001	0.14868605304999996	0.012670679687000001	0.5238907849829352	0.4880546075085324	0.5042662116040956
33.46219253540039	-53.65721893310547	train	0.030871137113999986	0.5953165015000002	0.031061486901000013	0.08358312508999999	0.05854573540999999	0.011286541965999996	0.14201744406522562	0.28896473265073946	0.20804891922639362
7.9315505027771	-31.145597457885742	train	0.3207732887999999	0.5967587258	0.20714176933999995	0.19448862770000006	0.07362248111000001	0.3101747191399999	0.3866135760333713	0.6327265832385287	0.505688282138794
33.065574645996094	43.33361053466797	train	0.07737333850899998	0.8039827298000001	0.11797662618	0.3897817503999999	0.06037617138	0.4636702620999999	0.2938945771710277	0.8113386423966628	0.5565984072810011
-11.292142868041992	-25.361785888671875	train	0.3322139629600001	0.6209129788000003	0.07675585328000002	0.09192931687000001	0.05902001879000001	0.012146349273000002	0.3069776260902541	0.3786499810390595	0.3481228668941979
35.00065612792969	-54.47827911376953	train	0.03619058708200002	0.6060123513000002	0.036909715332500016	0.10545872172	0.04978371837	0.029385709966	0.15434205536594614	0.4984831247629882	0.3401592718998862
-21.920055389404297	-35.02140426635742	train	0.3188510646	0.2616354847	0.07476058152000001	0.04383042947000002	0.07197104116	0.011288043237	0.31835419036784224	0.09916571861964353	0.1918373151308305
-12.186910629272461	-25.346473693847656	train	0.32874231800000003	0.6175099008999998	0.07514096119000001	0.10234005799999997	0.08625892153999999	0.015309466638000003	0.34850208570345087	0.4459613196814562	0.40614334470989766
-48.428462982177734	7.4347243309021	train	0.6623369906000001	0.9364583144999992	0.16160084590000004	0.3025049729999999	0.06919480273999999	0.01678707857	0.4283276450511946	0.6431551004929844	0.5305745164960182
-49.32872772216797	6.155362606048584	train	0.6570309605000004	0.7933675281999999	0.14731883855999994	0.21443566654999996	0.055835699139999986	0.011777722794	0.3758058399696625	0.49108835798255596	0.44084186575654155
26.298702239990234	56.88975524902344	train	0.9921976195000004	1.0069369255	0.6570573078999999	0.8428667987999998	0.8281704718999997	0.9386778055999998	0.9709897610921501	0.9962078119074705	0.9977246871444823
-26.308025360107422	-2.1163268089294434	train	0.6776035308999999	0.7651794234	0.36646157240000005	0.1524468201700001	0.3512725930999999	0.013512613110000002	0.7025028441410693	0.49488054607508536	0.611490329920364
0.894846498966217	-25.489601135253906	train	0.3300696172900001	0.5841039299999999	0.17087441003999998	0.10753261687	0.08799125571000001	0.08373357934000003	0.3968524838832006	0.5102389078498294	0.46188850967007966
3.498152017593384	-6.679635524749756	train	0.33367745525000003	0.5892453356999999	0.25090422445	0.13952237118999994	0.2566573085	0.2424005041600001	0.531095942358741	0.5857034508911642	0.5544653014789533
22.68254280090332	58.98879623413086	train	0.9756638136999995	0.9772777163	0.5751181561999998	0.8373700099000001	0.19230603170000002	0.8974616828999996	0.7559726962457338	0.9772468714448236	0.8845278725824801
27.260786056518555	40.51441192626953	train	0.6774234803	0.7668636308000006	0.3773734536999999	0.25968487234999993	0.12325572164	0.29840080096000005	0.5985968904057641	0.7199469093667045	0.6410693970420933
-21.69275665283203	-41.58116149902344	train	0.2807660269100001	0.2628722460999999	0.06813361842000001	0.04443667914	0.05854892597	0.030075385819999998	0.26507394766780434	0.2582480091012514	0.25312855517633676
3.5608527660369873	-14.322196006774902	train	0.3552133915	0.577249534	0.2491880713900001	0.08333146943999999	0.38808130369999977	0.013201494952	0.6067500948047023	0.33541903678422447	0.4546359499431172
-19.712284088134766	-37.47699737548828	train	0.31185428695999995	0.26215688379999996	0.08155708244	0.04424355570000001	0.07980284445000001	0.0129031544435	0.32612817595752747	0.16306408797876373	0.2286689419795222
31.71693992614746	46.04868698120117	train	0.34848795000000005	0.8467631256999999	0.3161652087299999	0.6613603054999999	0.09090025133	0.9205744878999998	0.49222601441031477	0.8794084186575654	0.6813139931740615
-27.151697158813477	-35.242130279541016	train	0.3044223298300001	0.372944835	0.033415212977	0.04727432476	0.03227645824100001	0.010644247904	0.14884338263177851	0.09632157755024649	0.10594425483503982
29.26045799255371	-47.57295227050781	train	0.028775563113199995	0.6092429326000001	0.0190560255602	0.08571939568999998	0.034773825916	0.011061627603000005	0.03754266211604095	0.29844520288206294	0.1582764505119454
-48.15503692626953	8.640758514404297	train	0.6566913846999999	0.9398131350999998	0.2091669729	0.3155906994999999	0.20738698965999994	0.02555386204400001	0.5316647705726204	0.6915054986727341	0.5952787258248009
-17.179758071899414	24.88144302368164	train	0.9716367023	0.8389384438999996	0.4987906291999999	0.17238959216000002	0.8157890208999996	0.02558524067000001	0.8727720894956391	0.6114903299203641	0.7700511945392492
6.493052959442139	-70.04948425292969	train	0.017847183822	0.3749307472999999	0.013048479814000005	0.061882026839999986	0.048283813595000016	0.013711481051	0.030147895335608646	0.2584376185058779	0.13267918088737202
26.83155632019043	53.151206970214844	train	0.6446229488999998	0.9810292526999996	0.5419918100000001	0.7066112145000001	0.9435161624999996	0.7669332098999999	0.779863481228669	0.9764884338263178	0.8967576791808873
-10.78476619720459	-16.061416625976562	train	0.3109739616000002	0.7401227035999998	0.06628880395999998	0.13903649447000002	0.05727815665	0.012771054416	0.2684869169510808	0.4630261660978385	0.3779863481228669
-16.022764205932617	3.1715173721313477	train	0.6757005802	0.9670595302999996	0.2707920429	0.35483370010000004	0.3016417579999999	0.07016488983000002	0.6380356465680698	0.8026166097838452	0.7090443686006827
25.386634826660156	43.30391311645508	train	0.9569780443000001	0.9316812174000004	0.5546340232999999	0.3439809276	0.12542016194	0.3127552404900001	0.6788016685627607	0.8111490329920364	0.743316268486917
26.64398193359375	53.37108612060547	train	0.6494428879999999	0.9847169642	0.5219421350999996	0.8009666148000004	0.9551831079	0.9014978105999998	0.7804323094425483	0.9859689040576413	0.9010238907849829
30.82611656188965	-46.893985748291016	train	0.03144951563420001	0.5802900191	0.027233563109000013	0.0729739838	0.04556071383999999	0.010866727197000001	0.08323852863102009	0.21406901782328402	0.1252844141069397
-37.25571060180664	-12.37608814239502	train	0.6643981191999999	0.3991752030000001	0.25676994299999994	0.061017999369999985	0.3489554503999999	0.011927629971	0.6391733029958285	0.22753128555176336	0.4075654152445961
-27.56560516357422	47.29718017578125	train	0.9710762438000003	0.8057453790000001	0.5050631091000002	0.18650925753	0.10105402923999993	0.016523637378000004	0.670458854759196	0.5697762609025409	0.6234357224118316
33.34298324584961	-51.19487762451172	train	0.0196430852868	0.5924568804	0.0113243622417	0.07564593748000001	0.032643464759000006	0.010982997985	0.0022753128555176336	0.24251042851725446	0.1110637087599545
25.330062866210938	40.812068939208984	train	0.9463333296999998	0.8487413654999999	0.4626641365	0.3201221700000001	0.19848432375000005	0.3758399061000002	0.6812665908229047	0.7821387940841866	0.7289533560864618
28.504043579101562	40.274871826171875	train	0.6485126831	0.3512621542000002	0.2835147462599999	0.0797544184	0.15185765965999998	0.141335907115	0.5392491467576792	0.42908608266970044	0.4783845278725825
-10.860392570495605	-14.263343811035156	train	0.316816313	0.7302204223000001	0.06977816967000003	0.15489410282	0.06254822127000001	0.017981255210999997	0.2961698900265453	0.5244596131968146	0.42292377701934014
1.9655873775482178	51.97491455078125	train	0.9815510914	0.9626683098	0.5978265753	0.3230086428999999	0.5895900711999998	0.08177276828999998	0.919605612438377	0.7764505119453925	0.8708759954493743
-12.634092330932617	14.452884674072266	train	0.6614861974	0.9535802375999995	0.2843315731999999	0.3119810711	0.682845977	0.07009016060000002	0.720894956389837	0.7455441789912779	0.7380546075085325
-47.04965591430664	8.910754203796387	train	0.6547756067499999	0.9427536433	0.19086502777000008	0.32028378104999994	0.09915949372000002	0.020495568342999995	0.4632157755024649	0.6789912779673871	0.5591581342434585
27.42738914489746	45.617576599121094	train	0.6842236684	0.9568788498	0.4234535213	0.5152734597999999	0.11230406087000007	0.5246506222999998	0.6105422828972317	0.9004550625711035	0.747155858930603
-16.61794090270996	1.3092018365859985	train	0.6718647114999999	0.9496337243000004	0.2568872050100001	0.4260313996000001	0.1610487182900001	0.09192125019000004	0.5656048540007584	0.8047023132347365	0.6717861205915814
16.83492088317871	-49.2076416015625	train	0.032565830909000004	0.38366619560000004	0.036262982355000015	0.055284909479999984	0.06791569909999998	0.010979093486	0.19738339021615472	0.15187713310580206	0.1579920364050057
-17.71599769592285	-33.52143478393555	train	0.3139178395	0.311655612	0.13039971859000002	0.05153665937	0.07852588309000001	0.021512321851000004	0.34888130451270377	0.2787258248009101	0.30716723549488056
28.943153381347656	46.3305549621582	train	0.6812083709000001	0.9614806656	0.5196530771000001	0.7003007658000002	0.24680759499999985	0.8046792521999996	0.6896094046264695	0.9355328024270003	0.8201080773606371
27.997541427612305	44.6137809753418	train	0.6473635545	0.9352240089	0.4395724053999999	0.4418604941000002	0.18738696195	0.5886011076999998	0.6039059537353052	0.8649981039059537	0.7261092150170649
2.269402503967285	-27.249095916748047	train	0.062438935388000015	0.3862663676	0.07517349715	0.09400795441999997	0.06237666896000004	0.2042216996350001	0.27569207432688664	0.49412210845657945	0.3978953356086462
-5.946632385253906	6.375146389007568	train	0.7057498586000002	0.9697684687999996	0.3728492126000002	0.4131975273	0.4774608179999998	0.3046455868300001	0.7690557451649602	0.8978005309063329	0.8589306029579067
35.58302688598633	-51.51317596435547	train	0.024419304329999995	0.5860378730999998	0.023725872970999998	0.08094608852999999	0.04043323575070002	0.015609278713999997	0.02901023890784983	0.3667045885475919	0.19581911262798635
-12.884812355041504	15.197920799255371	train	0.6610994299999998	0.9575114853	0.3021579421999999	0.32386068370000004	0.7315931136000003	0.10615440014999997	0.7318923018581721	0.7760712931361397	0.765358361774744
2.2062273025512695	50.67121124267578	train	0.9697392523	0.9620520521999996	0.5480605516999999	0.32700295149999997	0.6140060925999999	0.08854109627000001	0.866325369738339	0.7815699658703071	0.8482650739476678
-17.491304397583008	26.315832138061523	train	0.980302781	0.8473730812000003	0.5789161533000002	0.16734650812000001	0.7891433957000001	0.02257926060700001	0.9247250663632917	0.5999241562381495	0.7909556313993173
32.920799255371094	-48.674678802490234	train	0.028180630747700008	0.5872552309	0.019240480225700005	0.07748938312999999	0.034968678299999986	0.012648424832999995	0.033940083428138035	0.3181645809632158	0.1680887372013652
15.57575511932373	-44.46214294433594	train	0.03210079169679998	0.37824875869999997	0.026998607194	0.05511681128999999	0.04264083409999996	0.0108426249	0.0764125900644672	0.13651877133105803	0.08006257110352674
31.015518188476562	45.97856903076172	train	0.34240779339999994	0.7958621997000002	0.2956811054299999	0.4118598601999999	0.06079923222999997	0.6490631870999997	0.4338263177853621	0.8232840348881304	0.6248577929465301
-16.92499542236328	2.588599443435669	train	0.6695061712	0.9448983196999998	0.16865910437999998	0.33005101859999997	0.13962730892999994	0.054568062753999995	0.5022753128555176	0.737011755783087	0.6026734926052332
-42.386802673339844	-15.377830505371094	train	0.6590536967999999	0.4148075955000001	0.13672465809999998	0.06951432729	0.07635299811000001	0.011223811736000004	0.4215017064846416	0.2106560485400076	0.29223549488054607
-14.101292610168457	-15.051000595092773	train	0.33347844409999994	0.7840017317000003	0.08510439823000003	0.18246818891999989	0.048428911340000005	0.015711014776999998	0.27417519908987487	0.5506257110352674	0.42477246871444824
-35.75531005859375	-14.982039451599121	train	0.6358420159	0.3678714940000002	0.18552860609999994	0.05465659768999998	0.17715771129000002	0.011359507825000002	0.49051952976867647	0.16913158892681077	0.30119453924914674
-10.59607982635498	53.15845489501953	train	0.9771901282999996	0.9567284161999996	0.4218587327	0.3294673664	0.12508251076000002	0.03657260482	0.6928327645051194	0.7379598028062192	0.7113196814562002
-18.088651657104492	-23.54120635986328	train	0.3224296292500001	0.4081879267000002	0.04080599963	0.056804590259999975	0.04392654429499999	0.010893810462000005	0.20515737580583995	0.1621160409556314	0.16709328782707622
12.098795890808105	-52.03289794921875	train	0.0318432726293	0.2522929124299999	0.043591594205	0.04967860807	0.055207893760000015	0.08007930699999999	0.17709518392112247	0.31039059537353053	0.2387656427758817
-30.576194763183594	-26.144611358642578	train	0.29213735506	0.2942181871000001	0.059285991420000024	0.04941607656999997	0.06019415554000002	0.0110308683551	0.2664012135001896	0.11319681456200227	0.17178612059158135
5.460903167724609	-72.03169250488281	train	0.0332375507329	0.099986513048	0.03495720563380001	0.03452591238399999	0.05045880148	0.039192561017	0.14144861585134624	0.21994690936670458	0.16467576791808874
23.515398025512695	59.19629669189453	train	0.9563788712999995	0.9799812842999998	0.6674560559000001	0.8348718117000002	0.2542606652	0.9600821658000004	0.7525597269624574	0.9829351535836177	0.8828213879408419
-12.167309761047363	22.292133331298828	train	0.36177885190000014	0.6221099115	0.2879652205	0.17827800378000005	0.7820176296999998	0.04736622738099998	0.6905574516496019	0.5752749336367083	0.6410693970420933
32.39604568481445	-38.45857620239258	train	0.038943896801000015	0.7980847330999998	0.037447649843	0.19607426236000008	0.045515343619999996	0.011562523446	0.1473265073947668	0.48009101251422076	0.3238054607508532
-8.76083755493164	-20.89884376525879	train	0.3212563550000001	0.5982436918999999	0.05845065734	0.07231970286000003	0.06769688287999999	0.011357458684999995	0.3016685627607129	0.273416761471369	0.28171217292377704
-21.784460067749023	47.77513885498047	train	0.9833407158999998	0.9777805425	0.5329469092	0.4775246044	0.16241686035000005	0.19040631407000014	0.7639362912400455	0.9093667045885475	0.8637656427758816
-30.295696258544922	-25.997451782226562	train	0.3298952065	0.3977097432000001	0.08629976201000003	0.05278122839999996	0.07439587350999996	0.011159759805000004	0.34243458475540384	0.1691315889268108	0.24032992036405004
40.97827911376953	-48.24099349975586	train	0.03667577372099999	0.7579650248000003	0.040976674614999986	0.1993564648700001	0.04347870882	0.045670252710999996	0.14827455441789913	0.6181266590822904	0.38708759954493743
-30.648588180541992	-25.319908142089844	train	0.3255121011	0.3707970227	0.08432503676999997	0.050156522469999985	0.07839109590999999	0.0110292423	0.34167614713689803	0.1310200985968904	0.21715017064846417
2.2357053756713867	-25.863948822021484	train	0.3420482235	0.5692801498	0.15477977378000002	0.10793048229999998	0.07252940963000001	0.13665606552999998	0.38092529389457713	0.5227531285551764	0.45932878270762234
27.23809242248535	39.933109283447266	train	0.6540600715000001	0.6036673402	0.3179427977	0.1898360388699999	0.13158050555	0.2343446562400001	0.5529010238907849	0.6331058020477816	0.5804891922639364
-11.503264427185059	44.005435943603516	train	0.9780590322999996	0.9508306284999999	0.4358395340999999	0.33152160179999995	0.14410122417	0.027824187603	0.7114144861585134	0.7167235494880546	0.7161547212741752
-16.39878273010254	24.773813247680664	train	0.9769783820999998	0.9395140876000004	0.4864651140000001	0.22670055400000005	0.8139453381000002	0.033300897775	0.8896473265073949	0.6731133864239666	0.8020477815699658
-3.2465710639953613	-69.97834777832031	train	0.024026653185499992	0.11387215475	0.0219865180254	0.032876655053	0.04813235121	0.010597179561999995	0.04626469472885855	0.002844141069397042	0.017918088737201365
36.75131607055664	-35.703826904296875	train	0.029060928107599974	0.760959653	0.037650285930000006	0.18419735236	0.04931212782	0.012105108197999998	0.12779673871824043	0.478194918467956	0.30787827076222984
24.151872634887695	55.65355682373047	train	0.9895219973999998	1.0014792085999995	0.6836260591	0.8624884490999993	0.8281048453000001	0.9262212763	0.9700417140690178	0.9943117178612059	0.9965870307167235
-25.90074348449707	-30.534231185913086	train	0.3436054482000001	0.4253094735	0.04664636861000001	0.055591952839999986	0.040200352673	0.0108498274163	0.22525597269624575	0.16192643155100492	0.17818543799772468
-0.5737898349761963	-72.49835968017578	train	0.02157372650444001	0.10557815454900002	0.015096632533639997	0.032038891699999995	0.040573430151	0.010454788825099998	0.011755783086841108	0.0009480470231323473	0.0022753128555176336
7.390075206756592	-61.82338333129883	train	0.033752731223	0.26470361116	0.032290479912	0.04352768856000002	0.05447711830999999	0.012389685887000007	0.1459992415623815	0.14618885096700796	0.12869738339021616
-12.995307922363281	18.68758201599121	train	0.6683023740999999	0.6265925803999999	0.3001142295999999	0.16485012042999994	0.6266599041999996	0.019819340863	0.735874099355328	0.5223739097459233	0.6527303754266212
-11.52561092376709	22.286842346191406	train	0.34625524384999984	0.6791434659000001	0.3234514178000001	0.28240546870000005	0.7993204143999999	0.3101247295100001	0.7021236253318164	0.7051573758058399	0.7002275312855517
10.042384147644043	-63.515228271484375	train	0.02522957254799999	0.17278629950999996	0.021054157508000004	0.037791840663000016	0.040201178189999985	0.010610029801	0.027114144861585133	0.012135001896094047	0.010665529010238907
-3.5162086486816406	-2.0682754516601562	train	0.33496531945	0.3114178531	0.22339194060000006	0.056970959120000025	0.4889790556000001	0.016153890306	0.6166097838452788	0.26355707243079257	0.41638225255972694
24.389497756958008	55.8476676940918	train	0.9876901385000004	1.0002328461	0.6644963777999999	0.8199875687999998	0.8741562458	0.8914592701999999	0.9660599165718619	0.991467576791809	0.9937428896473265
-49.014434814453125	-1.9533467292785645	train	0.6555323243999999	0.6139946318999999	0.20453326796000001	0.11474528229000006	0.06729775480000003	0.011669311400999995	0.4328782707622298	0.3807356844899507	0.4035836177474403
-13.35581111907959	18.8450927734375	train	0.6722300259999997	0.6182134193	0.30469469809999994	0.14364223783999994	0.6787752563000001	0.018678548074000004	0.748388320060675	0.4996207811907471	0.6496018202502845
-12.709403038024902	-21.31792640686035	train	0.3375136811	0.5980318972999998	0.059805868490000025	0.07604135211	0.06317304187999999	0.011189382480999998	0.313424345847554	0.27076222980659836	0.2858361774744027
-10.30378532409668	-18.512113571166992	train	0.3164564749300001	0.5967722239000003	0.07801057987000001	0.09443527009999997	0.11394416671000003	0.016314894783	0.36044747819491846	0.41619264315510046	0.3912116040955631
-16.373029708862305	-20.19697380065918	train	0.3188472145999999	0.5881450904999999	0.043339168359999986	0.07311889194000001	0.04834788387999999	0.011154507609	0.21824042472506636	0.24762988244216913	0.22497155858930604
-16.31064224243164	25.036697387695312	train	0.9771699586	0.9480892564	0.4650386006	0.2420167967000001	0.7535525337999996	0.036374315359999985	0.8818733409177094	0.6899886234357225	0.8043230944254836
36.112518310546875	-38.377037048339844	train	0.033926522509999994	0.7609820877000003	0.04172430174	0.16694409635000004	0.05565233296	0.011937849918000005	0.18524838832006071	0.4588547591960561	0.3321956769055745
-20.475921630859375	-35.500633239746094	train	0.3271546410000001	0.3670406727	0.09678623139000003	0.05312594645999999	0.06362817792000003	0.042207579617999993	0.32707622298065986	0.33143723928706864	0.32750284414106945
-8.302618026733398	-19.713714599609375	train	0.3071556388000001	0.5685748356999999	0.05029116533	0.06546209990999997	0.055806086940000006	0.011077079373999998	0.245544178991278	0.20970800151687521	0.2084755403868032
26.042781829833984	44.01271057128906	train	0.9657319381999998	0.9584024968999998	0.6151437233000003	0.35307628020000004	0.11319711015999995	0.20410207269000002	0.69871065604854	0.8304891922639364	0.767349260523322
-7.051599502563477	-67.39054870605469	train	0.027231079055000017	0.2471946118000001	0.03855710311515	0.06999086800999997	0.05118274974999999	0.39430057048	0.13102009859689037	0.41827834660599167	0.2768771331058021
27.363117218017578	45.20836639404297	train	0.6873849844000003	0.945915037	0.42351117010000017	0.5294399265000003	0.096776025	0.5962192349000001	0.59935532802427	0.8907849829351536	0.7373435722411832
-12.56564998626709	-11.673069953918457	train	0.34521556725999997	0.9238689750000004	0.11828191808999998	0.3746034655	0.14046827682000002	0.11262921247400005	0.42150170648464164	0.7772089495638984	0.5930034129692833
-8.342601776123047	-27.87387466430664	train	0.3431390870299999	0.5986776536999999	0.12929791181	0.13314900371000005	0.06077096556000005	0.14771607126500005	0.3467956010618127	0.571103526734926	0.46828782707622296
2.176234006881714	66.13817596435547	train	0.9808261236000004	0.9800182812	0.3392231053499999	0.4968677015	0.08096590654000001	0.2595490273700001	0.6503602578687904	0.9290860826697004	0.7888225255972696
24.74916648864746	59.214866638183594	train	0.9878494685	0.9788150671	0.6168922634	0.6487483875999999	0.29348684579999995	0.9197725342000002	0.8511566173682215	0.974592339780053	0.9379977246871445
25.223155975341797	55.95573806762695	train	0.9916985143	0.9960739796000004	0.7236098446000002	0.6980028337	0.7559490237000003	0.9352248717000006	0.9706105422828971	0.9886234357224118	0.994311717861206
-13.465662002563477	24.21261215209961	train	0.9657162844999998	0.9586005362000004	0.538486675	0.33898626860000003	0.9279798575000002	0.03350241263699999	0.8744785741372773	0.7438376943496398	0.8313424345847553
28.22352409362793	47.24647903442383	train	0.9730125010999998	0.9557010275000002	0.6276350643	0.6273978039000001	0.11132521851000003	0.6783618645999999	0.714069017823284	0.9141069397042093	0.8263651877133106
-11.956801414489746	12.268787384033203	train	0.6544400514000001	0.9596864743	0.27778420434999995	0.3511806619999999	0.6019764380999999	0.06027879345	0.6992794842624196	0.7760712931361394	0.7363481228668942
30.37482452392578	47.0849494934082	train	0.34606560683999993	0.9200233909999996	0.28937640544000004	0.5702938961	0.17092059886999994	0.6530787304999999	0.5273037542662117	0.8809252938945772	0.7002275312855517
-9.373808860778809	8.872293472290039	train	0.6809351728	0.9668192691999998	0.2685082691	0.4409003604999999	0.15657770851999994	0.2771442911500001	0.5790671217292378	0.8943875616230565	0.729806598407281
-11.892204284667969	12.679791450500488	train	0.6506630759000003	0.9487649556	0.26157847445	0.3407792332	0.6036799602000003	0.055004247815	0.6858172165339401	0.7489571482745544	0.7133105802047781
-10.285911560058594	-19.734333038330078	train	0.3189239533	0.5969772626000003	0.07791143947999997	0.09397873529000006	0.10520428108	0.011832803354000004	0.35494880546075086	0.3378839590443686	0.3455631399317406
-23.38418197631836	47.04430389404297	train	0.9610912463	0.9383663078000004	0.34804500619999995	0.3533365142	0.12991140948999996	0.026015271174	0.6346226772847933	0.7155858930602959	0.6589874857792947
-13.34393310546875	23.949338912963867	train	0.9760351382000004	0.9603571711	0.5699021099000001	0.3675364918	0.9024936585	0.050996513784999996	0.909556313993174	0.779863481228669	0.870307167235495
-12.676265716552734	-12.797558784484863	train	0.3388650542000001	0.9125747316999998	0.09087553002999998	0.33125940870000004	0.06258464088999999	0.029508438344999995	0.33276450511945393	0.6952976867652635	0.5086746302616609
-21.380115509033203	-35.32115173339844	train	0.32864355749999985	0.26501949280000003	0.07567539179999999	0.04408480013	0.07008469095	0.011036003930400004	0.32897231702692453	0.08210087220326127	0.189419795221843
24.324140548706055	54.358158111572266	train	0.9822073132999998	0.9795657936000002	0.6514548247999999	0.5780891981000001	0.7779104246999999	0.7796763552999999	0.9450132726583238	0.9683352294273796	0.9792377701934016
-7.607715606689453	59.44124984741211	train	0.9798690236999996	0.9752196425000004	0.4183862045999999	0.4810644653999999	0.3430086225	0.06964446258500001	0.804133485020857	0.8572241183162684	0.8545221843003412
-27.75788688659668	48.226932525634766	train	0.9801946431	0.9433197951	0.4642647439000002	0.3406181155000001	0.06602741490000001	0.027293238301000004	0.6575654152445961	0.7135001896094045	0.6740614334470989
27.722219467163086	46.35124588012695	train	0.9565196532	0.9702078887	0.7160399084	0.5625603137999998	0.14214781862000006	0.6396275692999999	0.7098976109215017	0.9436860068259385	0.837457337883959
24.56719207763672	56.783897399902344	train	0.9829161956999998	0.9861409870999996	0.5979537027999998	0.629448615	0.6148352629999998	0.7704928050000001	0.9290860826697004	0.9780053090633295	0.9781001137656428
-7.618929386138916	52.24885177612305	train	0.9630791617000004	0.9653019598	0.3894882764599999	0.3842709913999999	0.2632876214	0.035419431692	0.7070534698521046	0.7846037163443306	0.749004550625711
15.277013778686523	36.691612243652344	train	0.9764182726999996	0.955464808	0.4496034212999999	0.32806831769999995	0.16236731282	0.2294905939200001	0.7159651118695488	0.8139931740614336	0.7721843003412969
24.53742027282715	56.98204040527344	train	0.9886125090999996	0.9986789152	0.6320016478999998	0.7156602249000003	0.5416660410999998	0.8070192546999999	0.9423587409935533	0.9880546075085324	0.9849260523321957
4.054359436035156	-13.930338859558105	train	0.32460295340000017	0.6038566741999998	0.16246573504999998	0.09084291429	0.30916775516999995	0.012805129930000004	0.4990519529768676	0.37902919984831246	0.4300341296928327
31.79388999938965	40.8680419921875	train	0.28387429153999993	0.2634207200900001	0.186811279673	0.11265685699000001	0.06505569991999999	0.4777141760000002	0.3467956010618127	0.5049298445202882	0.4375711035267349
-12.37872314453125	19.29047966003418	train	0.6700293380999999	0.6084543834999999	0.3141980963000001	0.08659821748999999	0.6055206973	0.019769470674	0.7425104285172545	0.44463405384907095	0.6149032992036405
-12.66569709777832	18.88570785522461	train	0.6713183383000004	0.6067163506999999	0.3032123798000002	0.08378239615999998	0.5706302663999999	0.017709150382000004	0.7364429275692075	0.4239666287447857	0.5986916951080774
20.603256225585938	51.249935150146484	train	0.9756643537999996	0.9717653289999998	0.5877215163000001	0.4973322894	0.6901296003	0.4521815086700001	0.9032992036405005	0.9290860826697004	0.9486632536973834
-38.726341247558594	-3.9305262565612793	train	0.6439233818000002	0.5918744026000001	0.3219115066	0.08525432581999999	0.32009065524	0.012088449915000004	0.6270383010997346	0.3268866135760334	0.4601820250284414
-38.28043746948242	-2.450404644012451	train	0.6555967208999999	0.6156435247999998	0.2748621653	0.07815822218000001	0.14681190395999996	0.011446331320999995	0.5420932878270762	0.3155100492984452	0.4112627986348123
12.635229110717773	-47.622684478759766	train	0.04767512256699998	0.2622077289000001	0.030812592716999987	0.043339591787000004	0.04711366810000001	0.01933030581	0.13898369359120213	0.22013651877133103	0.16382252559726962
-32.04574966430664	-15.89755916595459	train	0.6683232575	0.2663387501	0.27445743800000016	0.04288625910000001	0.4942540233999997	0.011246664507599995	0.7098976109215017	0.09480470231323473	0.38751422070534697
29.24098777770996	40.63108825683594	train	0.6829552095999999	0.6017078131	0.4278687659000002	0.20177810491000014	0.24788980799999996	0.4410878430000001	0.6710276829730755	0.6535836177474402	0.6564277588168372
-33.53089141845703	-27.820497512817383	train	0.6635788034000001	0.24688379747000005	0.13227657670999995	0.040218828837	0.07058303372999998	0.010653475338999999	0.4190367842244975	0.029199848312476295	0.2087599544937429
-3.0400264263153076	43.24746322631836	train	0.9615083181999992	0.9688368908999996	0.5116623482000001	0.3584452418	0.4805088535	0.035188984100999986	0.828782707622298	0.7825180128934394	0.8267918088737202
27.2122859954834	39.67298126220703	train	0.6422821425999999	0.6003310013999998	0.3227350386	0.12354186057000005	0.13599758721000002	0.133414503025	0.5426621160409556	0.5635191505498672	0.5520477815699658
-37.75813674926758	-8.622447967529297	train	0.6768465757	0.5979758116000001	0.26275077210000003	0.09358121773999996	0.21061287586999985	0.012486032012999995	0.5951839211224876	0.3636708380735684	0.46501706484641636
-11.278542518615723	44.879676818847656	train	0.9721864870000004	0.9637875711	0.5494172662000002	0.3314084649999999	0.3719389704	0.02522864340800001	0.8187334091770951	0.7356844899507015	0.7920932878270762
-9.868577003479004	-22.139713287353516	train	0.3325766706	0.5835047573000002	0.062014505929999984	0.07097836263	0.06724783994000001	0.011336988565	0.31835419036784224	0.2481987106560485	0.2738907849829352
-1.2221882343292236	-69.64209747314453	train	0.024308912717900002	0.226946424678	0.005484873663900002	0.037749811709000006	0.032728747425	0.010534215654000005	0.010618126659082289	0.015927189988623434	0.0041240045506257105
-20.194961547851562	-22.321271896362305	train	0.3410092637999999	0.5942486208000001	0.05538026341	0.08014060481999997	0.05060088317999998	0.011078333065	0.26488433826317787	0.26393629124004553	0.25554607508532423
-9.732771873474121	-21.612892150878906	train	0.3457050876500001	0.5935734649000001	0.11840033789000001	0.08177643318	0.13465163916000006	0.011525103603	0.41884717481987105	0.2944634053849071	0.34442548350398183
-9.512060165405273	56.141719818115234	train	0.9752360969	0.9647317431999994	0.5256017916	0.4621150889000002	0.17510815771000005	0.16526492060000006	0.7345468335229427	0.872392870686386	0.823094425483504
25.024471282958984	55.60972213745117	train	0.9944378214999996	0.9986652708	0.7385116082000001	0.7567502920999999	0.7820525202999997	0.8063822309999997	0.9768676526355707	0.9880546075085325	0.9951649601820249
-32.70549011230469	-16.163856506347656	train	0.6480684192999999	0.2480031128	0.2824243242	0.04283040606000001	0.4419699151000001	0.011129396550584002	0.6683731513083049	0.0769814182783466	0.34982935153583616
-33.290645599365234	-20.314125061035156	train	0.6493535525000002	0.2397683586900001	0.31963729979999983	0.042713780439999995	0.18941638703	0.02257653994650001	0.5758437618505878	0.22108456579446342	0.3714448236632537
23.70448875427246	44.4200439453125	train	0.9708316305	0.9584290377000002	0.6102438592999997	0.5158754443999998	0.22455973869999996	0.6136763787	0.7586272279105044	0.9086082669700417	0.8600682593856656
-26.958961486816406	48.832435607910156	train	0.9759089098	0.9581110766	0.4140868092000002	0.3884594882	0.0745921972	0.029990344139999993	0.6423966628744786	0.761281759575275	0.6898464163822526
-2.37972354888916	-68.4673080444336	train	0.031912525447999995	0.2518807536	0.025988527400000003	0.04121944563	0.06326426237000002	0.010751394184000002	0.1452408039438756	0.04076602199469093	0.08091581342434585
2.067082405090332	-61.443946838378906	train	0.028074578739800002	0.23469776329	0.034387686266999985	0.041837866240000014	0.07372716857999999	0.011226380495	0.17974971558589306	0.07394766780432309	0.11333902161547213
-25.072040557861328	-2.8234570026397705	train	0.6499952582999998	0.6382829247	0.3767268461000001	0.09236514845	0.5098203721	0.013076600571999998	0.720515737580584	0.41505498672734165	0.5790671217292378
15.497993469238281	-54.39219665527344	train	0.039219825144	0.35760634950000003	0.033421190348999985	0.05510502216	0.05136244308	0.01902978881	0.15661736822146377	0.2846037163443306	0.21615472127417518
16.29254722595215	-54.981346130371094	train	0.05437100046760003	0.3686875528999998	0.033825694795	0.0505167217	0.058742023099999985	0.010812701857	0.20288206295032232	0.11414486158513464	0.13879408418657566
-23.626808166503906	34.604427337646484	train	0.9452118129999998	0.6515362767	0.4248201591000001	0.12029217296000007	0.3325108087999999	0.04014426161699999	0.7303754266211605	0.5534698521046644	0.6629692832764505
36.39067077636719	-32.50665283203125	train	0.06793271875000001	0.8782128158999999	0.06535264729999997	0.2441076439	0.10142438627	0.027104784917999992	0.32062950322335987	0.6475161167993932	0.4844994311717861
12.075114250183105	31.683094024658203	train	0.9807617063999998	0.9616415196000008	0.5228470472000002	0.34194097050000005	0.3634142362999999	0.11864732509000005	0.8418657565415245	0.8033750474023512	0.8458475540386803
8.00352954864502	28.70897102355957	train	0.9774091435000004	0.9628530857999996	0.5253553705999998	0.3134887517	0.4688173397	0.10529062662000004	0.8697383390216155	0.7828972317026924	0.8512514220705347
-34.732540130615234	4.151407241821289	train	0.6647462908	0.7407431913000001	0.18024031906	0.15130573799000002	0.20410659537999987	0.017325042395	0.5326128175957527	0.5221843003412969	0.5267349260523322
-7.909453392028809	41.297096252441406	train	0.9797017249000004	0.8790910175000003	0.4570330005	0.24713453790000006	0.3776451556000001	0.16507755045999997	0.8278346605991658	0.7275312855517634	0.7936575654152447
-32.627281188964844	41.072750091552734	train	0.9643947086999995	0.5867354381000001	0.17170125820000004	0.09533234201999992	0.18082691182	0.038232261725	0.5828593098217673	0.46776640121350016	0.5220420932878271
-34.11447525024414	39.5841178894043	train	0.9635188861999998	0.7601451227	0.15672520611000004	0.16156727915999994	0.21215427992000013	0.06180452311000001	0.5838073568448995	0.6078877512324611	0.5847554038680318
9.19798755645752	61.590736389160156	train	0.9888587753999996	0.9704510160999996	0.9427479325999998	0.4149061068	0.4672055174000001	0.3306823485399999	0.9554417899127797	0.9021615472127418	0.9549203640500569
-19.753021240234375	6.866584777832031	train	0.6753648739000002	0.8040145655	0.1787198701500001	0.2155111682	0.2724540162999999	0.035225768624999994	0.5737580583996965	0.6357603337125521	0.5905858930602959
12.757767677307129	40.18537139892578	train	0.9805823022000004	0.9733180182000002	0.35887412580000005	0.3953549846000001	0.38014818180000015	0.3104764865999998	0.8083048919226393	0.8996966249525977	0.8792662116040956
15.838667869567871	45.71992111206055	train	0.9875635692000002	0.9866770924	0.5611242085000003	0.5003817449999999	0.4941085738999999	0.3964702367999999	0.9209328782707623	0.9505119453924914	0.9655858930602959
3.7733423709869385	52.677974700927734	train	0.9836002306	0.9817962945999998	0.8287868188999998	0.5086909259999999	0.4538688847	0.22031659987000005	0.9307925673113386	0.9287068638604475	0.9604664391353811
9.217833518981934	-40.88121795654297	train	0.0518065416202	0.3709671580999999	0.046562429379999985	0.05784830618999999	0.13317398658	0.013778715171999998	0.31683731513083047	0.25066363291619265	0.27474402730375425
-41.65022659301758	0.6680521965026855	train	0.6438207956	0.6428702580999999	0.15632063891000006	0.09560809008	0.13630790520000002	0.012148732163	0.45790671217292384	0.3976109215017065	0.4207906712172924
5.446155071258545	-3.007140636444092	train	0.34729419570000003	0.7960248445000002	0.25589178589999995	0.21475632080000007	0.3309097629000001	0.15329604391999993	0.580773606370876	0.6937808115282519	0.6180318543799772
13.825642585754395	46.28236770629883	train	0.9819011847	0.9666063201	0.5194746173	0.3465550520000001	0.4722482894000002	0.1883469324700001	0.8879408418657566	0.8430034129692832	0.8939135381114903
-8.262693405151367	42.593772888183594	train	0.9806796216999998	0.9475326618000004	0.4448375343	0.280524943	0.30008124509999995	0.13948794169499998	0.7908608266970042	0.754455821008722	0.78839590443686
6.114791393280029	34.910133361816406	train	0.9749493399	0.9584650387	0.2472263041000001	0.3076827040999999	0.3664178689000002	0.2257904782499999	0.7307546454304132	0.8077360637087599	0.7824232081911262
-21.149484634399414	34.870540618896484	train	0.9694465844	0.6097610157000001	0.5752860276	0.11087239432999996	0.4576615778000001	0.027670646671	0.8507773985589685	0.5053090633295412	0.7137372013651877
3.8552355766296387	61.57472610473633	train	0.9884904246999998	0.9768693374	0.9119468864	0.4634834604999998	0.3845128539	0.28746123626	0.9201744406522563	0.9232081911262798	0.9546359499431172
16.8702392578125	28.467103958129883	train	0.9647699706000004	0.9451416877	0.3847515494	0.3414543161000001	0.4706504173999997	0.2771159266400001	0.8039438756162305	0.8166477057262039	0.8310580204778157
-18.829139709472656	-40.4359016418457	train	0.3499842681499999	0.28132824379999993	0.17248164782000003	0.04503391203	0.15481406322000002	0.0129965245955	0.45809632157755026	0.18050815320439895	0.29408418657565416
14.223812103271484	-28.036754608154297	train	0.2974787133899999	0.4341396763000001	0.07884658624999999	0.06436057084999999	0.14680245589000002	0.015665126627	0.3687902919984831	0.3107698141827835	0.33091581342434584
-33.259361267089844	32.32206726074219	train	0.9752045874999996	0.26842480039999994	0.35175050420000004	0.04230347227000001	0.2822298524900001	0.019990275566160003	0.7349260523321957	0.2243079256731134	0.47852673492605236
-41.38132858276367	-12.994081497192383	train	0.6421466214999998	0.4153048072999998	0.14891424338999998	0.05475976844	0.17654725841000002	0.012283319048000002	0.4736442927569207	0.2347364429275692	0.32920932878270764
-28.344600677490234	33.210506439208984	train	0.9453878453999998	0.4358762265000001	0.4324909123	0.059889217340000016	0.3859684849000001	0.017403839624000002	0.7595752749336366	0.31968145620022753	0.5534698521046644
-1.7737852334976196	53.10422134399414	train	0.9798344812	0.9621033540999999	0.6778748744999996	0.2986190645	0.4204804983	0.08473904430500001	0.8911642017444065	0.7648843382631778	0.8522468714448237
-17.967615127563477	-34.49644470214844	train	0.31115568790000003	0.3085082952	0.12298575304999995	0.05041427233	0.11805098457000004	0.01320060123	0.37637466818354187	0.20724307925673113	0.2693401592718999
16.152772903442383	-46.044097900390625	train	0.039626046157	0.3967742224999998	0.03822782098999997	0.059237656029999995	0.058628191270000005	0.012731833008	0.2006067500948047	0.24895714827455442	0.21473265073947667
-44.39250564575195	-10.696900367736816	train	0.6627489891000002	0.6025738275999998	0.11136981122999996	0.11158929132999998	0.18418315318	0.014599749231000003	0.48483124762988244	0.42946530147895334	0.45093856655290104
15.765317916870117	17.314838409423828	train	0.9723538296999998	0.8599550402999995	0.5309927301000001	0.22048835134999994	0.4039386509999999	0.10113515207999997	0.8297307546454303	0.6909366704588548	0.7764505119453925
11.0403470993042	30.5054874420166	train	0.9665090222	0.9545468607999998	0.41939186399999984	0.3340606434999999	0.3553714763999999	0.08548092445500002	0.7682973075464542	0.7692453545695868	0.7861205915813425
8.686955451965332	28.884450912475586	train	0.9681392338000002	0.9717025142	0.4081453708000001	0.374174144	0.4648431442000001	0.15489726646000004	0.8119074706105422	0.8583617747440272	0.8609215017064846
9.33425521850586	-23.540348052978516	train	0.33577943549999995	0.5837680098	0.09365381058999996	0.10400297653000004	0.14005567562000001	0.02477736132999999	0.4048160788775123	0.4543041334850209	0.4337315130830489
-29.902009963989258	34.00059127807617	train	0.9510498438999996	0.4446939733999998	0.3284113911000001	0.061771608830000026	0.3572489958000001	0.030342737770000006	0.7235494880546076	0.369169510807736	0.5574516496018203
5.418741703033447	58.01775360107422	train	0.9866116149999996	0.9770066243000001	0.7963851376000001	0.4667711747000001	0.4416803796000001	0.33653253744000017	0.9330678801668563	0.9292756920743269	0.9630261660978385
4.7945404052734375	41.77373504638672	train	0.9736645077000002	0.9737747231000004	0.3120211729000001	0.41377643470000014	0.3666078872	0.23718445929000004	0.761660978384528	0.8974213120970801	0.8550910125142207
12.49150276184082	61.705352783203125	train	0.9929183520000004	0.9545887388000004	0.8863521947000002	0.5132956210999998	0.3792070667999999	0.6136131508	0.9224497535077741	0.9012135001896094	0.9435437997724687
-14.65676212310791	37.5540657043457	train	0.9700415266000004	0.8479780805999998	0.6227451788999998	0.25025078300000003	0.3591177359999999	0.13350372301000002	0.8234736442927569	0.7116040955631399	0.7841296928327646
8.564315795898438	38.007755279541016	train	0.9766541269000004	0.9770794371999998	0.3837608086	0.4493634842999999	0.3997602240999999	0.27950051730000003	0.8096321577550247	0.9203640500568828	0.8937713310580204
10.84587574005127	-42.35595703125	train	0.025931256128460003	0.24982417550000005	0.028380429177	0.04300333698600002	0.05679778747999999	0.016430806517999996	0.10409556313993175	0.1945392491467577	0.12457337883959044
34.299354553222656	-56.75434875488281	train	0.0257314149487	0.6028017691000002	0.028862367257800014	0.07794976417000002	0.05174020732999999	0.012022553367999995	0.0875995449374289	0.3242320819112628	0.1956769055745165
-23.396617889404297	30.551883697509766	train	0.952516573	0.8102510767999999	0.4283167304000001	0.17307186050999995	0.4575510889000001	0.051219511613	0.7902919984831248	0.6338642396662874	0.729806598407281
-27.912260055541992	39.292816162109375	train	0.9603324323	0.5975118432	0.3855056079	0.09696271749	0.2729014616000001	0.023218801271000004	0.7068638604474783	0.4584755403868032	0.5949943117178612
-22.83487892150879	35.91878890991211	train	0.9781435209	0.6353520941999998	0.5366480786000001	0.09015444896	0.38870869659999996	0.020540801465000008	0.8456579446340539	0.4764884338263178	0.69240614334471
10.701284408569336	40.91333770751953	train	0.9773037786000002	0.9758078374999998	0.29159737620000004	0.5058982322	0.4046262657	0.21238721841000005	0.7838452787258247	0.9167614713689799	0.8771331058020477
-1.8827017545700073	28.604955673217773	train	0.9754004601999998	0.9414772001000002	0.27491832260000004	0.3310843990000001	0.3123254162	0.10438292957	0.723739097459234	0.7591960561243839	0.749004550625711
7.661050796508789	59.78020477294922	train	0.9907275024	0.9850987520000004	0.9040200967999996	0.4985714716	0.4978165886999998	0.3168482389799999	0.9613196814562003	0.9431171786120592	0.9763936291240045
3.7798657417297363	-0.5790103673934937	train	0.3859678785	0.8064437165000002	0.31130394870000005	0.2516378738000001	0.47348306079999997	0.13825931940400005	0.6767159651118696	0.7023132347364429	0.6801763367463026
-3.7331573963165283	52.76353454589844	train	0.9754106304	0.9601227028000002	0.7296364147000002	0.3701607974	0.3854365613	0.12550806784999996	0.8634812286689418	0.8164580963215776	0.8663253697383391
17.080150604248047	53.84452438354492	train	0.9871740716999998	0.9820460731	0.6308883118999999	0.5878613054999999	0.3402991088999999	0.6083994854	0.8725824800910126	0.9654910883579827	0.9462457337883958
2.7062578201293945	-69.3702392578125	train	0.02642580084799999	0.2507900341999999	0.028680994867000008	0.042525613740000016	0.056826156860000025	0.011427949156999996	0.10750853242320818	0.09745923397800531	0.08048919226393629
-13.75188159942627	7.967812538146973	train	0.6578391048999999	0.9502169540000002	0.28693562720000004	0.292552509	0.3917426813000002	0.03438257084	0.6642017444065226	0.7047781569965871	0.6700796359499431
35.307952880859375	-30.590328216552734	train	0.08038044432900003	0.594238333	0.08567287259000002	0.11067184192999996	0.18755111392999999	0.034101028944	0.3850967007963595	0.4905195297686766	0.4445392491467577
25.678571701049805	-37.010414123535156	train	0.049148115675999984	0.6279092372999999	0.049851269439999985	0.12896990565999994	0.07489434079000003	0.05699830367900002	0.2694349639742131	0.5593477436480849	0.4273321956769056
26.680194854736328	-38.3161735534668	train	0.05682154210400001	0.7504418633999999	0.045306479109999985	0.16398885241000005	0.07541824795	0.020895943314	0.27038301099734546	0.5517633674630261	0.4236348122866894
8.924365997314453	-41.67543411254883	train	0.06233888378680001	0.4138297966	0.05850759954999999	0.07257667673	0.12404172653000005	0.023871142976999996	0.32878270762229805	0.3667045885475919	0.34911831626848694
-0.17748500406742096	26.91550636291504	train	0.9505893565000001	0.9543931058000004	0.31620189530000004	0.32010218849999994	0.273558167	0.07632307925	0.6763367463026166	0.7542662116040956	0.7084755403868032
4.205006122589111	39.55257034301758	train	0.9538135206	0.8411979981999997	0.2203481960000001	0.2357579857399999	0.26669003150000004	0.13067827754000005	0.6251422070534699	0.7038301099734547	0.6439135381114903
-40.7055778503418	12.77938461303711	train	0.3540209013	0.7860506101999998	0.19727127421000007	0.17445894834999998	0.20650951144	0.025233532255	0.49450132726583235	0.593287827076223	0.5366894197952219
-13.27807331085205	12.515718460083008	train	0.6437299741999999	0.9299350127	0.25476540430000005	0.3173727688000001	0.4515915770999998	0.0861763724	0.6516875237011757	0.7349260523321957	0.6790386803185438
6.217899322509766	58.0320930480957	train	0.9821872690000004	0.9738021091999998	0.7121436223000001	0.4563660173999999	0.3956722132999999	0.23632805578	0.8932499051952977	0.9078498293515359	0.9331626848691694
-18.592464447021484	-41.120811462402344	train	0.30780243809	0.3832724023999997	0.08953496839999997	0.05336534306	0.10310854536999996	0.01831709674800001	0.34945013272658326	0.2883959044368601	0.3125711035267349
11.659475326538086	40.37895584106445	train	0.9857579461	0.9847390839	0.3808086648	0.5435599842000001	0.35615727759999993	0.3699185531600001	0.822715206674251	0.9533560864618885	0.9138225255972696
-40.03530502319336	-11.308897018432617	train	0.6619923956999998	0.4912230133999999	0.16630288950999994	0.08934368327	0.19703006236999995	0.022979735035	0.5168752370117559	0.4086082669700417	0.454778156996587
-35.06495666503906	38.584014892578125	train	0.9431402351999996	0.4305753979	0.14533281237999993	0.06025523315999999	0.18487792427999994	0.01933800665	0.5462646947288585	0.33143723928706864	0.4242036405005688
-5.981925964355469	-22.23832130432129	train	0.3412341432999999	0.5976654491000001	0.06073884983999999	0.08527840042000001	0.08051440097999997	0.011879852694999991	0.34319302237390975	0.3268866135760334	0.33347554038680316
-5.96427059173584	32.600868225097656	train	0.9696312168	0.6074046541	0.24172084664000001	0.07956394171999999	0.3912596125	0.035919121871	0.7229806598407281	0.46435343193022377	0.6120591581342434
3.840825319290161	35.635318756103516	train	0.9812558831999996	0.9611292878	0.2330434889000001	0.3370450225	0.33006944260000004	0.15351936700000002	0.7311338642396663	0.8128555176336748	0.7866894197952219
-0.0004035763558931649	47.81086349487305	train	0.9766754792	0.9419853155	0.5488879127	0.2632275892	0.4761912580000001	0.08763640130099999	0.8763746681835419	0.7227910504361016	0.8206769055745164
-37.56834411621094	-13.152631759643555	train	0.6835468806999998	0.4576852085	0.2573756602000001	0.11278864038999994	0.2689342752999999	0.019983115322	0.6232461130072052	0.42813803564656805	0.5156427758816837
8.54966926574707	-60.48432540893555	train	0.027312593823	0.18445327083	0.02673626659800001	0.038942032236000006	0.04790112660000003	0.010839485073	0.07053469852104664	0.02806219188471748	0.0335608646188851
11.87396240234375	31.92380142211914	train	0.9787975087000004	0.9618642435999996	0.5635544235000001	0.353264099	0.4246710421	0.08667055865000002	0.8706863860447478	0.79806598407281	0.8603526734926052
20.868267059326172	-36.85186767578125	train	0.031773139228999984	0.5657101356	0.03896463472	0.10299424464999997	0.061926998200000014	0.025253605454	0.19017823284034888	0.44254835039817975	0.32437428896473264
4.452050685882568	33.91946029663086	train	0.9742003303	0.9626078435	0.2734795651000001	0.30751827619999994	0.3409728362000001	0.13344619874000002	0.7311338642396663	0.7893439514599924	0.7733219567690557
-14.834318161010742	5.8667311668396	train	0.6695295035000002	0.961379275	0.21331334949999992	0.3080484606999999	0.4056427473999997	0.08610078014000001	0.6482745544178992	0.7682973075464542	0.6965301478953356
-39.18141174316406	-8.3012113571167	train	0.6493227078999999	0.7535027049999998	0.22514970580000004	0.1720991225200001	0.30551343360000005	0.018503901181000003	0.5748957148274555	0.5474023511566174	0.5565984072810011
16.414730072021484	47.99905014038086	train	0.9832456643999998	0.975798573	0.5451161391000001	0.4948669531000002	0.414334639	0.3670482132800003	0.8799772468714447	0.9324990519529769	0.9382821387940843
13.448546409606934	51.382511138916016	train	0.9764247752000002	0.9768201445	0.5664910778999999	0.44266001050000015	0.3207126855000001	0.2383837375900001	0.8141827834660599	0.9120212362533181	0.8909271899886235
-7.9246954917907715	49.050201416015625	train	0.9771516198000004	0.9653106495000005	0.5540542539000003	0.3865581085	0.3371410563	0.19764692145	0.819871065604854	0.8612059158134243	0.8663253697383391
14.863383293151855	32.85036087036133	train	0.9839478020999998	0.9833877546	0.6515816745000003	0.4441981307999998	0.4637064554000001	0.12883022879000006	0.9211224876753886	0.8879408418657566	0.9362912400455063
-33.035579681396484	4.384153842926025	train	0.6923726999000002	0.8066616137999999	0.19043832616000006	0.1832953595	0.273222689	0.035210446460000024	0.5946150929086083	0.6253318164580963	0.5984072810011376
1.615297794342041	47.2784538269043	train	0.9850611971	0.9687282584000008	0.6437381279000001	0.3487023234	0.5157517369000001	0.14932166442999995	0.9338263177853622	0.8373151308304893	0.9119738339021615
8.490922927856445	37.014183044433594	train	0.9654013709999999	0.9715627396999998	0.3432103974000001	0.4048485158000003	0.3967872840999999	0.25964505662000004	0.7648843382631778	0.891733029958286	0.8553754266211604
2.55214786529541	-48.42906188964844	train	0.052342511952000015	0.35028304320000003	0.048343881090000006	0.05656208858	0.11362548494999995	0.012766829435	0.3071672354948805	0.2220326128175957	0.2525597269624573
33.20957565307617	-32.60271072387695	train	0.039644982625000005	0.5985134107000001	0.05660088024999998	0.11785235418999998	0.11155487108999997	0.01602861887100001	0.29787637466818356	0.4431171786120591	0.3809726962457338
6.531930446624756	-52.15357208251953	train	0.03654875175	0.3809745843	0.04636766347	0.055671430889999964	0.11643426455999994	0.012432213737000002	0.28403488813045125	0.22449753507773984	0.24331626848691695
8.6490478515625	58.79561233520508	train	0.9865197779000002	0.9834555114	0.7962717458000002	0.5224430807000001	0.5206107367	0.4315659362	0.9505119453924915	0.9522184300341298	0.976962457337884
2.7336955070495605	33.235992431640625	train	0.9811358873	0.9741632566000004	0.2249314852000002	0.3713943417999999	0.28341830249999994	0.19205453369000003	0.7036405005688282	0.8748577929465302	0.799061433447099
-3.1927523612976074	29.166126251220703	train	0.9555324981999996	0.9387092154000001	0.3523498981000001	0.2591973908000001	0.34538630480000004	0.04454932937499998	0.7286689419795221	0.6945392491467577	0.717292377701934
-39.150146484375	-5.889321804046631	train	0.6761484397999997	0.6308966678000001	0.211657995	0.08257375991	0.3582455281000001	0.012970105186000004	0.633674630261661	0.39078498293515357	0.5
-8.686125755310059	49.62520980834961	train	0.9747801365999998	0.9555133538999998	0.5497978160000004	0.3181752501000001	0.42519298210000017	0.08976606085000004	0.8502085703450891	0.7626090254076602	0.828782707622298
-15.775744438171387	7.192532062530518	train	0.6824046734000001	0.9352125251000004	0.2322160705	0.3335485883	0.40503643199999984	0.06678026315500002	0.6742510428517255	0.7373909745923398	0.6972411831626848
-19.876558303833008	-30.433391571044922	train	0.32732232479999984	0.3934787807999999	0.24067079053999996	0.06435912795000003	0.28201034890000004	0.019779739753999995	0.5295790671217292	0.32328403488813046	0.40969852104664395
13.605432510375977	-38.85527801513672	train	0.03131683082000001	0.2803030902000001	0.033834314099999985	0.04495095947000001	0.05921998652999999	0.011086394483999996	0.16059916571861965	0.10049298445202881	0.11703640500568828
11.215855598449707	-59.940338134765625	train	0.033485706390000015	0.3636322657	0.028886661820000006	0.04806812324999999	0.04763183798999997	0.010753048976	0.1056124383769435	0.09954493742889647	0.07963594994311718
6.078134059906006	40.2580451965332	train	0.9784388988999996	0.9691809541999998	0.26619127020000005	0.42254837590000005	0.3069851199	0.17826187524499995	0.7271520667425104	0.8765642775881685	0.8192548350398179
6.767177581787109	-14.452982902526855	train	0.3623333918000001	0.5920735556000002	0.1909938951	0.08958841569999998	0.2655232329399999	0.030368465323000013	0.5174440652256352	0.45525218050815325	0.48421501706484643
3.046196699142456	16.282663345336914	train	0.9399270733	0.8352401604999997	0.2606080203	0.19229907645999986	0.4373600585999999	0.05427566443	0.7199469093667047	0.6556693211983314	0.6936860068259385
-18.791202545166016	11.897618293762207	train	0.6909176844999999	0.9631168116000002	0.14411709866000005	0.3328339638999999	0.2517256192999999	0.03951966576	0.559347743648085	0.7586272279105044	0.64419795221843
-36.077030181884766	-3.593928813934326	train	0.6811480384	0.6092878690000001	0.2496623658599999	0.09500728748999998	0.27796240640000003	0.019315015367	0.6198331437239287	0.45733788395904434	0.5329920364050057
0.42369791865348816	-26.200462341308594	train	0.31732736475	0.5947214750000002	0.16044971680000006	0.09949681069000002	0.10553277119000004	0.08315019786600003	0.39135381114903295	0.5128934395146	0.46032423208191126
4.863661289215088	-2.499708652496338	train	0.4089721165	0.9274993262	0.2499476355	0.29851394709999995	0.360914444	0.10716492007000004	0.6016306408797877	0.7330299582859309	0.6467576791808873
-11.826770782470703	-1.235077142715454	train	0.3374278086000001	0.9107679152	0.14977133556000002	0.2661728465000001	0.16350534669999994	0.023641202540000003	0.44482366325369743	0.6513083048919227	0.5389647326507395
-11.379460334777832	-2.776914596557617	train	0.33826873764000004	0.7485930753000001	0.1284917176	0.1649026753099999	0.21949500103999994	0.020018093365	0.45676905574516496	0.5492984452028821	0.502844141069397
-42.16091537475586	-9.167743682861328	train	0.6730428186	0.6474150346	0.15738565704000004	0.1056640592	0.27602894916	0.019837396450999998	0.5612438376943496	0.500379218809253	0.5292946530147895
-44.93499755859375	-8.02129077911377	train	0.6653553703	0.6314671671000001	0.14360620613999994	0.10129986678	0.17473047943999984	0.013263333377000006	0.5020857034508911	0.4300341296928327	0.4601820250284414
5.1448469161987305	-58.33414840698242	train	0.029906892908000006	0.37671150270000003	0.03158696774600001	0.052468654840000004	0.05387180229999999	0.012005644118000005	0.12400455062571103	0.19908987485779295	0.13794084186575653
-17.78820037841797	-34.40238571166992	train	0.3438212849	0.3203869195999998	0.15516779189000002	0.05041984959000002	0.12144800848	0.012492435432000005	0.4283276450511946	0.19283276450511944	0.2851251422070535
7.895692348480225	-61.94933319091797	train	0.030845515519000007	0.16044934059999996	0.028189999476400003	0.036762610737	0.05127558392	0.010736137376999999	0.10712931361395524	0.015358361774744025	0.04920364050056882
33.29642868041992	-47.1133918762207	train	0.025110396029999992	0.5773857433999998	0.026899272586000004	0.07985803867999999	0.046671837019999995	0.013441402877000005	0.05593477436480849	0.332006067500948	0.18657565415244595
11.928671836853027	6.105034351348877	train	0.6244888575	0.6484057361	0.3001994456000001	0.12043200144999992	0.3463172775	0.035777723601000004	0.6236253318164581	0.5472127417519909	0.578924914675768
4.5041279792785645	64.56417846679688	train	0.996211221	0.9903210143000004	0.9637194453000004	0.5753876190999999	0.3005190485000001	0.39980755203	0.8894577171027681	0.9616989002654531	0.9533560864618884
5.993112564086914	-51.44546127319336	train	0.026535070504999998	0.2937919003	0.031417989145000005	0.04645409553	0.061766083990000005	0.015330316495999996	0.1355707243079257	0.21956769055745165	0.15998293515358364
5.216357231140137	-6.856472015380859	train	0.3237865643000001	0.7872705009000004	0.10341686859999996	0.21476041439999996	0.18701801734999998	0.06230816386499999	0.4171406901782328	0.6505498672734168	0.5270193401592719
7.279205322265625	-43.679691314697266	train	0.034904403140000005	0.3763811514	0.04727478795	0.059365599700000014	0.08334715031000002	0.012278101131	0.251611679939325	0.2248767538869928	0.22511376564277588
-16.488216400146484	6.93591833114624	train	0.6966033630000001	0.9347269757999996	0.2498283211	0.3062995101	0.3384998080999999	0.05468258161500002	0.6596511186954873	0.7136897990140311	0.6757679180887373
6.030081272125244	37.576446533203125	train	0.9764162663000004	0.9765749294999996	0.2603199981	0.4186580871	0.3415792593	0.15800068806999998	0.7341676147136896	0.8864239666287448	0.8296359499431172
2.4344565868377686	-58.777252197265625	train	0.035382693411	0.2653693091	0.03549824364999998	0.04474767162	0.058667786509999986	0.010916514788049999	0.17993932499051954	0.07660219946909368	0.11461888509670079
-15.631781578063965	8.442283630371094	train	0.6675033255999999	0.9501688863	0.2190131896	0.3285049107	0.38400297	0.11389110537999995	0.6370875995449374	0.7705726204019719	0.6905574516496018
1.3546253442764282	-69.2485580444336	train	0.022288371286400002	0.12477007852399995	0.0198531751263	0.035059256145	0.04795258424	0.011118994419	0.03830109973454683	0.043041334850208564	0.025881683731513082
4.96669340133667	-61.741233825683594	train	0.021991721433999998	0.17313310862999998	0.018625492447	0.03861870937	0.0468940626	0.011656875608000002	0.03128555176336746	0.08153204398938187	0.03725824800910125
-0.1775623857975006	-46.88691329956055	train	0.0260967827175	0.3628989153	0.026311135036000008	0.04920946123	0.050077533384000006	0.011112853894000005	0.07110352673492605	0.13177853621539629	0.07579635949943117
26.83169937133789	-46.85725021362305	train	0.054898498129000016	0.6010388399000001	0.038186247583000016	0.09957475502	0.05842661460000001	0.012779007178	0.21729237770193402	0.3868031854379977	0.30602957906712175
6.635487079620361	-49.315547943115234	train	0.037429846953	0.3846681446000002	0.04574889719	0.06241092848999999	0.12817758449	0.01972519014200001	0.291998483124763	0.3174061433447099	0.3003412969283277
-12.680636405944824	2.4680004119873047	train	0.3437421248000001	0.9030663722	0.10336378100999996	0.2772052467000001	0.2507880278000001	0.06205599754	0.4594235874099355	0.69548729616989	0.5645620022753128
0.48869022727012634	-50.41433334350586	train	0.04710332417000001	0.3089195753	0.043366697530000005	0.04956064694	0.07064935095000002	0.012599781635499996	0.2535077739855897	0.1890405764125901	0.20236063708759955
-20.48611068725586	9.560724258422852	train	0.6986413220999999	0.9221980169	0.14970240613	0.2748154572	0.21814874164999995	0.035875080170000004	0.5536594615092908	0.6789912779673872	0.5998293515358362
5.364750385284424	41.688446044921875	train	0.937754353	0.9715852126000002	0.2499505634000001	0.4616543985000001	0.3467095837000001	0.21946742672999986	0.674061433447099	0.9004550625711035	0.7896757679180888
-39.93924331665039	2.739999294281006	train	0.6603948545999999	0.7836770726000003	0.1762816095	0.17796064388999994	0.16928882262999995	0.013923203306000005	0.5087220326128176	0.5255972696245733	0.5152161547212741
-11.766118049621582	-28.29905128479004	train	0.3450342159000002	0.3624663622	0.08289086119	0.050179258169999984	0.10112225555000004	0.011578429278	0.37921880925293894	0.16477057262040198	0.2511376564277588
1.0334702730178833	31.59737205505371	train	0.9407927265999996	0.9540381914000003	0.19620919120000008	0.3118542385	0.3532584691	0.14034333078000005	0.6480849450132725	0.7777777777777777	0.7016496018202503
12.772786140441895	-58.47334671020508	train	0.025087736339499997	0.3937147672	0.021036358485000003	0.051804621990000015	0.03891324383	0.011006520925999998	0.024649222601441034	0.14922260144103147	0.0676905574516496
-13.391111373901367	5.4533209800720215	train	0.6510066130999997	0.9379022025000004	0.1997716095	0.2853652915	0.31190909250000004	0.053635734129999994	0.5669321198331437	0.7081911262798634	0.6186006825938567
21.515363693237305	-9.454916000366211	train	0.8897202561000002	0.6280607503	0.2023859443899999	0.08333046671	0.2494900363600001	0.015612775054999996	0.5930982176715965	0.4230185817216534	0.4997155858930603
-2.620999813079834	-15.145597457885742	train	0.3293060555999999	0.7450325687	0.08738144126	0.15191597015999994	0.13923352730999994	0.016153588229000003	0.39419795221843	0.5153583617747439	0.4633105802047782
17.898347854614258	-54.260345458984375	train	0.035594042110000015	0.4042545020999999	0.035750577627999984	0.052829032569999976	0.06931990757	0.011839193446999996	0.21027682973075468	0.20894956389836938	0.19169510807736062
-33.95774841308594	5.651078224182129	train	0.6649581563999999	0.7869139005	0.13833139477	0.18208354374	0.2287238058	0.02516242868	0.5199089874857793	0.598596890405764	0.5514789533560864
-13.774635314941406	5.549836158752441	train	0.6664096690000002	0.9422900953	0.2210778823	0.2833115288	0.3500371599000001	0.05122729580999997	0.6224876753886992	0.7087599544937428	0.6459044368600683
-4.933165550231934	-24.174867630004883	train	0.32555683570000005	0.5993734764999998	0.06369120895000001	0.09359312495000002	0.10474278335000001	0.05625372897700002	0.35286310200985965	0.49715585893060305	0.43600682593856654
8.031248092651367	39.163429260253906	train	0.9792070104	0.9719926743	0.3545544361999998	0.4133770608000002	0.2795161699	0.16477053878000006	0.7512324611300721	0.875995449374289	0.8354664391353811
-45.07102966308594	3.5456454753875732	train	0.6556371960000001	0.6434017128999998	0.12892824093	0.10381740116000003	0.1956763261	0.023595214054	0.4872961698900265	0.5100492984452029	0.49772468714448237
40.48822784423828	-47.683475494384766	train	0.04278559366914	0.6233918200000003	0.031405799064000005	0.09633518934999998	0.04542447104	0.012430560939999995	0.12950322335987866	0.397800530906333	0.26251422070534697
5.201146602630615	-71.0268783569336	train	0.0213576598466	0.2142810690600002	0.015138716334700004	0.039537811121000015	0.04089692165650001	0.010707598427000002	0.012324611300720515	0.021805081532043993	0.00739476678043231
-3.9993479251861572	28.374385833740234	train	0.9501794167000002	0.9223383629999996	0.2360833085	0.2855691397000001	0.2772252934000001	0.05730262952	0.6348122866894198	0.7011755783086842	0.6486063708759955
5.966742038726807	-67.04225158691406	train	0.023599811127	0.3604718566	0.0232865807305	0.05039920033	0.04667593098	0.013202652315000006	0.04133485020857034	0.2161547212741752	0.11035267349260523
4.149194240570068	33.41702651977539	train	0.9455398656000004	0.9517022668	0.2173859323799999	0.29991754950000016	0.26158507535000003	0.07255837277999999	0.6130072051573757	0.7389078498293515	0.6575654152445961
4.9368062019348145	-42.39581298828125	train	0.043145650015	0.34745654270000004	0.04495905819	0.05516603269999999	0.14739014889000002	0.018829033873000004	0.31304512703830106	0.28119074706105424	0.29152445961319684
2.1076126098632812	-4.517405033111572	train	0.30994357440000003	0.7925539815000002	0.07592377539999999	0.3288571449400001	0.1724839204599999	0.17220690380000006	0.38263177853621544	0.7402351156617368	0.5551763367463026
5.655308723449707	-64.57108306884766	train	0.025838014656	0.2505136385000001	0.029226325664000012	0.04315048700000002	0.05301666095999996	0.011973896012000005	0.09215017064846416	0.12362533181645809	0.080773606370876
9.930171966552734	35.503143310546875	train	0.9760621832000002	0.9690853267999998	0.29242336240000016	0.368640059	0.389510202	0.21193038888000004	0.7726583238528631	0.8659461509290861	0.8461319681456201
-43.261695861816406	-6.349526405334473	train	0.6405602075000002	0.6437752819000002	0.12294998957000007	0.10681675743000003	0.14052529651000004	0.021683829031000003	0.441410693970421	0.5058778915434206	0.47810011376564276
6.838996410369873	36.4152946472168	train	0.9762885518000004	0.9615456789999998	0.2510743080000001	0.3640289450000001	0.3118899647	0.1668674260600001	0.7127417519908987	0.8344709897610922	0.7807167235494881
5.566752910614014	-50.59037780761719	train	0.06657548868200004	0.4019987917999999	0.044961921210000005	0.05789373033	0.07209820274999999	0.018071311495	0.2682973075464543	0.30906332954114524	0.2835608646188851
-11.984292030334473	-18.769161224365234	train	0.3164648855	0.6123450140000001	0.05262475942	0.08240550894000002	0.06274234225000003	0.01456739821900001	0.27853621539628365	0.3966628744785741	0.3424345847554039
2.232682466506958	34.14115524291992	train	0.9752981676000004	0.9672394115000004	0.18795777356	0.3383487531499999	0.2395728506	0.1859156701300001	0.640121350018961	0.8388320060675009	0.7323663253697383
35.429378509521484	-29.344083786010742	train	0.40805788245	0.8659033369000003	0.16254718963000006	0.2491553169400001	0.3083109493600001	0.08447783729000001	0.5267349260523322	0.6932119833143724	0.5918657565415244
-21.16545295715332	10.831930160522461	train	0.6750766701999998	0.9218699208000004	0.1295532870599999	0.2542548199000001	0.23319101078	0.05055384096500001	0.5301478953356087	0.686196435343193	0.590301478953356
6.90775203704834	-55.46686553955078	train	0.02231587768950001	0.37245621170000015	0.01853340761650001	0.05079666070000001	0.0439953783	0.014218291256000009	0.023511566173682216	0.2377701934015927	0.11390784982935154
-27.21378517150879	-34.14864730834961	train	0.32661763819999995	0.12684742230999999	0.04636115456999999	0.0334520222446	0.04673893502	0.010611787272000002	0.22658323852863105	0.005119453924914676	0.11419226393629124
33.481353759765625	-52.20751190185547	train	0.0265033357575	0.5980281308000001	0.025937660938000016	0.10696817666000004	0.04423482623920002	0.012267302256	0.05176336746302617	0.37561623056503607	0.21302616609783848
-44.73488998413086	-5.451951026916504	train	0.6571216959999997	0.6308273351	0.10309337106000001	0.10183880095000003	0.15406191637000005	0.014409772104999996	0.4580963215775502	0.44520288206295033	0.45179180887372017
-6.886632442474365	-23.107986450195312	train	0.3330324510000001	0.6000164821999999	0.09642959762	0.08295151145	0.08817180094999998	0.013717984924000002	0.3661357603337126	0.3706863860447478	0.3681740614334471
-1.6493992805480957	36.063453674316406	train	0.9785503535	0.958867491	0.19361863786	0.3332695377000001	0.20434433137000002	0.15894777083000006	0.6439135381114903	0.8065984072810011	0.7161547212741752
-1.5352423191070557	-20.203365325927734	train	0.35747302299999995	0.5998442177000001	0.08364145561000001	0.09517109925999996	0.17455817254	0.01674009637899999	0.42813803564656805	0.42908608266970044	0.42804323094425484
-22.98390007019043	9.332406044006348	train	0.6758703415999999	0.7868169428000001	0.12175568027999999	0.16533716176	0.21333809277	0.019534103454	0.5199089874857793	0.5676905574516496	0.5420932878270762
1.6287310123443604	-69.88751983642578	train	0.0281893913923	0.24198978920000005	0.026938825763	0.04171800877999999	0.05237745814999999	0.011448251873999995	0.09385665529010238	0.09044368600682594	0.06868600682593856
1.5213539600372314	-60.17169952392578	train	0.028511083027	0.34763527739999994	0.039334697507	0.051290336829999984	0.06932528413	0.01329437947	0.1932119833143724	0.21729237770193402	0.19027303754266212
-17.993167877197266	-41.06322479248047	train	0.3143811661999999	0.28488916749999993	0.10419476972999997	0.045020366910000005	0.12083084174999995	0.0118333634006	0.372392870686386	0.1448615851346227	0.2366325369738339
-7.94515323638916	-24.116178512573242	train	0.3161034482000001	0.5909899608000001	0.06431955733000001	0.09065175224	0.08439700850000004	0.014651793019999996	0.3248009101251423	0.384907091391733	0.35750853242320824
12.702372550964355	-41.35580062866211	train	0.03591645334800001	0.3838565672000001	0.03778605794	0.05373030459	0.07641530460000001	0.012762840098	0.22791050436101626	0.22923777019340155	0.21786120591581343
1.049879789352417	-13.208365440368652	train	0.36161540950000015	0.5886806193000002	0.249072926	0.09058726973999998	0.3317435603000003	0.016901523285	0.5805839969662495	0.40424725066363293	0.483646188850967
-5.502458572387695	40.60243606567383	train	0.9778812833999996	0.9647323147000002	0.4073285780999996	0.3361637029000001	0.39383762780000003	0.14105883028000002	0.8175957527493365	0.81740614334471	0.8414391353811148
1.2153114080429077	34.967079162597656	train	0.9801282576000001	0.9684532822	0.2608650344999999	0.3314838065000001	0.24497318100000004	0.1655740652899999	0.7013651877133106	0.8323852863102009	0.771188850967008
5.070479869842529	53.48524856567383	train	0.9856107773	0.9802447700000002	0.8148202572000001	0.4873172136000001	0.4630447243999998	0.2503293333199999	0.9381873340917709	0.9268107698141828	0.9630261660978385
5.069984436035156	-52.25566101074219	train	0.034882238684000005	0.2948703657	0.039556499250000016	0.0488897696	0.08316166346000001	0.012047505596	0.23833902161547213	0.1687523701175578	0.18572241183162685
35.43330383300781	-53.28971481323242	train	0.030269234429999993	0.6122552643000001	0.033362544916999984	0.09819184318000003	0.06038599295	0.015807211233999998	0.15851346226772847	0.4393249905195298	0.30858930602957907
3.7657434940338135	-54.51271438598633	train	0.025919304508000004	0.21458813239999994	0.03016058045	0.042479994119999996	0.05414131723999999	0.02033885944	0.09916571861964352	0.20743268866135758	0.12926621160409557
27.009626388549805	-41.76496887207031	train	0.04216836339800002	0.5887277458999999	0.03835622316	0.09601159107	0.05466011878000002	0.022868047928	0.18998862343572243	0.44387561623056504	0.3256541524459613
-19.653474807739258	-33.005218505859375	train	0.3536133476000001	0.2824692763	0.21822137967	0.046633974910000014	0.18622067314	0.011544210957000004	0.49525976488433826	0.13689799014031098	0.28526734926052333
-2.104936361312866	37.438228607177734	train	0.9739968670000004	0.9681662263999996	0.2093796929	0.3931624463000001	0.20030549993999994	0.1312730427499999	0.6300720515737581	0.8473644292756921	0.7292377701934016
-29.71295166015625	43.7292366027832	train	0.9635685403	0.5991499088000001	0.2052624604	0.07989804997999997	0.11347875257000005	0.014241444711	0.5610542282897232	0.3706863860447478	0.45534698521046646
15.597418785095215	-54.51654815673828	train	0.04312114688200002	0.3757840259	0.032450142697	0.05452567510999999	0.05299202198000001	0.016481879593	0.16496018202502846	0.27341676147136895	0.21615472127417523
12.14752197265625	-44.909637451171875	train	0.033803152436	0.4025757637	0.036740139780000014	0.06200764998000001	0.05862555778000001	0.013046476031999994	0.1789912779673872	0.2658323852863102	0.21515927189988623
2.9386098384857178	35.69983673095703	train	0.9764238866000002	0.9170924463999997	0.2690116951	0.26291253829999994	0.22064905270999996	0.1611449625899999	0.6831626848691695	0.7375805839969662	0.703782707622298
1.5127333402633667	-58.294193267822266	train	0.029288837428000012	0.23747787195000006	0.027642318209	0.0413269997	0.04946793370000002	0.01073445722938	0.09025407660219947	0.03375047402351156	0.04579067121729238
19.998184204101562	-43.55247497558594	train	0.030508823546999988	0.3756491517999999	0.033819205189999986	0.055328411799999984	0.055944198430000036	0.012040715597	0.14580963215775503	0.20838073568448992	0.1579920364050057
27.482128143310547	-39.83331298828125	train	0.03326169418349998	0.5696873125999999	0.034881501429	0.07774838094000003	0.049083270220000016	0.010968676783000005	0.13481228668941977	0.22525597269624575	0.16424914675767918
11.557225227355957	34.47551727294922	train	0.9742717381	0.9551101460999996	0.43365371670000014	0.3446016652	0.3768918196999997	0.26020737725000004	0.7999620781190747	0.828782707622298	0.8344709897610922
22.798757553100586	-33.8678092956543	train	0.03755318461369999	0.5573776524999999	0.034999170174999976	0.09976523464000002	0.05663258855000002	0.030253836704000007	0.17804323094425487	0.4465301478953356	0.3235210466439135
6.876678466796875	-8.118887901306152	train	0.3331422707	0.7612656826999996	0.07530596318999999	0.1781733002	0.1129739001	0.04741498122000001	0.37694349639742136	0.6095942358740993	0.49232081911262804
1.3911577463150024	-54.230918884277344	train	0.03551892485699998	0.2677396990999999	0.03759067945	0.044171571940000015	0.06653462751000001	0.011517294312	0.20951839211224876	0.11774744027303752	0.1422070534698521
9.04179573059082	28.230377197265625	train	0.9519119321	0.9308776415	0.35304383659999994	0.27044678460000005	0.35389326149999994	0.06904842706999997	0.7271520667425104	0.7053469852104666	0.7211319681456201
4.815549373626709	57.95499801635742	train	0.9832465541999996	0.9783459795	0.7249709228000001	0.4258773029	0.4742331079000002	0.26540821193999986	0.928517254455821	0.9141069397042093	0.9523606370875995
-16.95099639892578	-37.46848678588867	train	0.3007494513000001	0.3098279124000002	0.11660715141	0.04986916840999999	0.16623596807000005	0.015859877789000006	0.39400834281380354	0.2377701934015927	0.2982081911262799
-2.2068347930908203	-18.806337356567383	train	0.3325126867000001	0.6127970466	0.07368015339000003	0.08439386729000001	0.10357385030000002	0.01833561296	0.36689419795221845	0.4355328024270004	0.40457906712172925
0.26541489362716675	56.67548370361328	train	0.9829743867	0.9555922882	0.7240269883000002	0.3509316986999999	0.4129932759000001	0.18711132669000005	0.9051952976867653	0.8187334091770953	0.8902161547212741
35.781951904296875	-40.89043426513672	train	0.043668368152	0.588833579	0.03812406691199998	0.08391943199000003	0.07244698642999997	0.012293275402000006	0.23890784982935154	0.32574895714827456	0.2787258248009101
4.773232936859131	-62.64330291748047	train	0.02856432514799999	0.27082386169999995	0.03200805608999999	0.0450463149	0.061832869179999965	0.013747256654799998	0.14884338263177854	0.18695487296169888	0.15073947667804322
35.17458724975586	-45.9730224609375	train	0.039641501519200005	0.7374372315999999	0.03698102997000001	0.15897163217999993	0.059442186210000025	0.029136846438000012	0.1989002654531665	0.5671217292377702	0.3930602957906712
29.47294807434082	-50.268470764160156	train	0.030140239297000007	0.5952692386999999	0.033659688383	0.0820359653	0.056161035210000015	0.011143816697000002	0.1448615851346227	0.27417519908987487	0.2016496018202503
25.420215606689453	-32.120643615722656	train	0.0380754588696	0.5865780788000002	0.03836615947999999	0.08482574622000001	0.08856718425000004	0.014868449674	0.24876753886992797	0.36992794842624194	0.31143344709897613
10.426814079284668	31.80031967163086	train	0.9721483552000004	0.9592761774000004	0.3606875140000001	0.4016239065000001	0.4186553297	0.27068196655999993	0.7938945771710277	0.8634812286689421	0.8539533560864618
-34.990535736083984	37.604698181152344	train	0.9448043546	0.4183099087000001	0.15088752573999994	0.059297419289999986	0.15659364167	0.016688421034	0.5377322715206674	0.31039059537353053	0.40600113765642776
31.650714874267578	-50.40665054321289	train	0.03469198564239999	0.5784120001999998	0.02793623893689999	0.07371306617999998	0.044836448170000015	0.011523499285000002	0.09632157755024649	0.2620401971937808	0.16496018202502843
4.30269193649292	-71.6677017211914	train	0.019663767956999992	0.12080539929599997	0.012426029596100004	0.03428511532	0.042757251424000005	0.010965934219999996	0.012324611300720517	0.027303754266211604	0.00881683731513083
-27.827245712280273	-6.309804916381836	train	0.6808371770000001	0.5848394363000002	0.24214427879999995	0.07870401979000001	0.426283156	0.013408943840000005	0.6854379977246872	0.3344709897610921	0.5062571103526735
-6.657435894012451	30.074195861816406	train	0.9525069597000004	0.8700831259999997	0.26893498930000004	0.23237021910000005	0.23336197168000006	0.026270693524000008	0.6359499431171786	0.6414486158513463	0.6265642775881684
-26.195281982421875	35.40802764892578	train	0.9546145450999992	0.6149194876000001	0.3979591608000002	0.09355135995	0.3921955627999999	0.031809749125	0.7639362912400456	0.49677664012135003	0.6601251422070535
36.28847122192383	-31.9038028717041	train	0.052971447862999996	0.8838511883000002	0.058101632359999975	0.2888693646000001	0.10169323939	0.04157444149899999	0.30754645430413347	0.6831626848691695	0.49232081911262804
10.875520706176758	-33.667503356933594	train	0.06397221659400001	0.3213575204000001	0.04429294709	0.05077786913000002	0.09898908512999996	0.015346105226999997	0.2933257489571483	0.23795980280621917	0.2541240045506257
-4.924202919006348	48.6987190246582	train	0.9707587627999998	0.9570160536	0.5335532181999997	0.31165248370000004	0.4523347158	0.07135236921999999	0.8414865377322714	0.7512324611300721	0.8162684869169511
-6.959122657775879	47.259925842285156	train	0.9709940187999999	0.8983740430000005	0.4844864954000001	0.3412063021500002	0.3916979157	0.206588046595	0.8073568448995071	0.7842244975350777	0.8142775881683731
5.011873245239258	61.50876235961914	train	0.9891308058	0.9612960403999996	0.8592025939999998	0.3930749197999999	0.31177219510000004	0.28400247164000003	0.8816837315130831	0.8674630261660979	0.9064277588168372
13.500500679016113	37.190589904785156	train	0.9826014452999996	0.9639491538999996	0.4620687910999999	0.4036658303	0.25885620350000005	0.2350700152300001	0.7817595752749336	0.8703071672354948	0.8515358361774744
14.2418212890625	46.80044937133789	train	0.9782417231999996	0.9621976176	0.5133092664	0.3184737456000002	0.4217429483000001	0.13050313590499998	0.8545695866514981	0.7931361395525217	0.8491183162684869
-7.874466419219971	44.26335906982422	train	0.9865582774999996	0.9322443685999998	0.5374148589000004	0.2890307539	0.3773214509000002	0.24278504533999995	0.869927948426242	0.7730375426621161	0.8444254835039817
-33.20366287231445	40.29673767089844	train	0.9609366445999996	0.7246704833	0.16290504891000002	0.14815882979000006	0.23902543770999995	0.06538317923499996	0.5915813424345847	0.58968524838832	0.5821956769055745
8.47653865814209	61.90865707397461	train	0.9902430099000002	0.9734537956	0.9630035525999996	0.4444441314	0.4707324909000001	0.3822412607999998	0.9594235874099356	0.9194160030337505	0.9660125142207053
-21.02423667907715	6.716421127319336	train	0.6992304093000001	0.8104943662	0.16997864985	0.2178486498999999	0.3181806328999998	0.032282390585000015	0.6080773606370876	0.6359499431171787	0.6069397042093287
3.7270243167877197	37.16783142089844	train	0.9913058693000002	0.9503992127000004	0.3174883707999999	0.31380801295000005	0.404447766	0.2810486558399999	0.8376943496397421	0.8062191884717481	0.8458475540386803
20.279874801635742	-33.78776550292969	train	0.04555278547499999	0.4415192623	0.04136986119999999	0.07192826644	0.06647197278	0.012730401142000004	0.24175199089874858	0.2849829351535836	0.2562571103526735
11.189006805419922	33.142303466796875	train	0.9711090555000004	0.9317819435	0.36015421439999984	0.2820430312000001	0.3776138722	0.15480262658999994	0.7709518392112248	0.7481987106560486	0.7758816837315131
15.911394119262695	-22.689743041992188	train	0.03636065519199999	0.4958070313999999	0.03766306121	0.08224674942000001	0.09520218816	0.014388615884999997	0.24706105422828972	0.3359878649981039	0.2895335608646189
-13.526949882507324	6.429502487182617	train	0.7003416320000002	0.9610807907999996	0.2327356264	0.34933629209999983	0.3929035140999998	0.12326089127999998	0.6784224497535077	0.8086841107318924	0.7414675767918089
9.133971214294434	22.282196044921875	train	0.9630264735000004	0.9458060121	0.2903284799	0.3083201911000001	0.2979198549	0.14099472595499996	0.6918847174819871	0.7650739476678043	0.7276734926052333
3.064321517944336	60.954345703125	train	0.9870113498999996	0.9748262368999998	0.8241036356000002	0.4684449944999999	0.26464086350000005	0.18711509472000004	0.8519150549867273	0.9017823284034888	0.9081342434584756
-2.4101791381835938	58.522499084472656	train	0.9892653168999996	0.9640218978000004	0.9072849696000002	0.367530465	0.4163389635	0.16182494097999992	0.935343193022374	0.8397800530906333	0.9146757679180888
-17.71921730041504	36.96626281738281	train	0.9820159131	0.8329206304999999	0.5543851534999998	0.2075964535600001	0.4358686772	0.18062130514	0.8864239666287448	0.7129313613955253	0.820250284414107
9.299776077270508	-40.4005012512207	train	0.03970024697499999	0.3819111044	0.03905723863	0.05460842688999997	0.09380900395	0.013003724551999999	0.25919605612438373	0.23663253697383388	0.23464163822525597
-40.18781280517578	-2.0053670406341553	train	0.649807706	0.6263809761	0.16918375902000002	0.08982699622000002	0.14389380333	0.011906791561000005	0.47591960561243835	0.3701175578308684	0.41496018202502843
4.080986022949219	0.46964314579963684	train	0.3472788049600001	0.8070472728000001	0.2089368367	0.2552480652	0.4055135448999998	0.14531895424	0.5887372013651878	0.7061054228289723	0.6285551763367463
15.998407363891602	47.494441986083984	train	0.9850447466	0.9765407647000002	0.5410569732999999	0.4470206604000001	0.4883408464999999	0.36549077356	0.9082290481607888	0.925293894577171	0.9513651877133106
-11.733820915222168	44.434226989746094	train	0.9783073132	0.9629345721000004	0.4572229993999998	0.35522632089999995	0.3119650287299999	0.09112793659499999	0.7904816078877513	0.8039438756162305	0.8159840728100114
11.832584381103516	39.31270217895508	train	0.9814509654	0.9770239765999998	0.2961880230000001	0.4026402145999999	0.4077128409	0.3353720431500001	0.8058399696624953	0.9125900644671976	0.8850967007963595
-20.711315155029297	35.359344482421875	train	0.9715043659999996	0.5878321445000002	0.5986426153	0.10499811819000003	0.4323503101000001	0.018049097012000002	0.8547591960561244	0.43136139552521807	0.6737770193401592
7.25132942199707	60.54557418823242	train	0.9881897299	0.9760350532	0.9265125681	0.4704719536000001	0.4848113311999998	0.27085553344	0.9577171027682972	0.9207432688661358	0.966296928327645
19.26759910583496	22.9818115234375	train	0.9672004944	0.8310205870000001	0.5268566522999998	0.2343626357	0.4196918885000001	0.10115253261999993	0.8221463784603716	0.6903678422449754	0.7704778156996588
3.820970058441162	59.29624938964844	train	0.9872345254999996	0.9749737008999998	0.8695486312999996	0.4529438699000001	0.413241965	0.31404333413	0.9264315510049298	0.9207432688661358	0.9563424345847553
31.1350040435791	-48.64645767211914	train	0.03772302060239999	0.5769859980999998	0.03094421951499999	0.07318568616	0.04835891487	0.011210534950000002	0.1285551763367463	0.24023511566173683	0.1680887372013652
7.2323408126831055	-37.11759567260742	train	0.06899530621499995	0.38908785729999984	0.15358278210999998	0.07241322950000001	0.14746150379000006	0.022273121854999987	0.39533560864618883	0.344899507015548	0.3654721274175199
-20.279848098754883	-39.58551025390625	train	0.33529585889999985	0.2722160010000001	0.21912049815999995	0.04446543800999999	0.18055137512000005	0.02013992849800001	0.4844520288206295	0.23814941221084565	0.33560864618885095
-16.580936431884766	-31.88851547241211	train	0.29284161423000005	0.4237668298000001	0.0671124722	0.05692163546	0.08811934665000001	0.011688207175000005	0.3181645809632158	0.22070534698521047	0.25597269624573377
-0.3647223711013794	52.4649658203125	train	0.9761497989	0.9464987024999998	0.7246718137999999	0.31226076420000004	0.47020376869999997	0.06279588319000001	0.8976109215017064	0.7330299582859311	0.8348976109215017
-34.145015716552734	32.011985778808594	train	0.9806888392000002	0.24270789680000004	0.35979036540000003	0.040516413223	0.2723180647	0.01960883455	0.7546454304133485	0.20136518771331058	0.4738339021615472
-35.80591583251953	-13.485687255859375	train	0.6573212645999998	0.3946589388	0.15694574465	0.049381182879999985	0.16423084028999996	0.011055541862000001	0.4899507015547971	0.14315510049298444	0.28583617747440276
-30.037946701049805	32.610023498535156	train	0.9696620613000002	0.3995815243000001	0.4316016535999999	0.05532401490999998	0.3622790331999999	0.023529662294	0.7800530906332953	0.3268866135760334	0.5686860068259385
4.8635993003845215	33.44002151489258	train	0.977517038	0.9838007173	0.3011069799	0.4478904902000001	0.3364688870000001	0.26880490109000005	0.7565415244596133	0.926052332195677	0.868174061433447
-25.980501174926758	-33.105194091796875	train	0.3138669013	0.24444714390000016	0.06828591712000001	0.041863871040000014	0.07020858026000001	0.01083156027	0.3064087978763747	0.04550625711035267	0.16609783845278725
19.703529357910156	-40.92973709106445	train	0.04414579301499999	0.4039815250000001	0.038167257510000004	0.061289820729999986	0.06051079253000001	0.011856865796999998	0.21596511186954873	0.22810011376564276	0.2104664391353811
17.586240768432617	50.70850372314453	train	0.981793384	0.9656921713000004	0.6178589564999999	0.4629980161999999	0.3217341794	0.38269607910000014	0.8462267728479332	0.9067121729237769	0.9082764505119454
-43.65870666503906	-6.426209449768066	train	0.6632906335000003	0.6064385229999998	0.11509936393	0.10980576789999998	0.18848807111	0.016724396775000004	0.49014031095942356	0.456389836935912	0.47042093287827075
-16.653425216674805	38.41012191772461	train	0.9693690996	0.8279197308999998	0.5537870950000002	0.22340236964000001	0.3169231518999998	0.1930262968800001	0.7838452787258249	0.7201365187713312	0.7676336746302617
-5.888637542724609	-18.49646759033203	train	0.3124099112	0.5694519142000003	0.08600318242999996	0.08754429977999999	0.08961168905000001	0.019089008567000014	0.3395904436860068	0.3983693591202124	0.3717292377701934
-29.544763565063477	34.310855865478516	train	0.9533734099000002	0.4031425654000001	0.3704182515000001	0.059256476980000014	0.3423571145000001	0.034956250684000004	0.7282897231702692	0.3585513841486538	0.5534698521046644
5.0076069831848145	31.186172485351562	train	0.9828279632000004	0.9843419115000002	0.3053361437	0.4405483420000001	0.4317548716	0.20688151013000006	0.8244216913158894	0.9144861585134624	0.8980375426621161
12.971468925476074	62.50780487060547	train	0.9961636385000002	0.9038272928999996	0.9424597346999998	0.4477693785000001	0.31971301514999995	0.5569613234000002	0.8978005309063329	0.8545695866514978	0.9061433447098977
4.945948600769043	58.90558624267578	train	0.9841454701000004	0.9784609497	0.7123632757999995	0.5184941665999999	0.4073357559999998	0.2848355165800001	0.9070913917330299	0.9351535836177476	0.9542093287827076
-15.75244426727295	38.03866195678711	train	0.9774265389	0.8478176626000004	0.5867278533	0.22142259309	0.33710956070000003	0.15056369117999996	0.8295411452408038	0.7098976109215017	0.7872582480091013
4.65760612487793	-47.351505279541016	train	0.026576130134000002	0.2593080930999999	0.028966183458	0.045637386210000006	0.05762824126000001	0.015584039202	0.11186954872961698	0.20326128175957528	0.13424345847554037
-23.27939796447754	30.64688491821289	train	0.968282733	0.7986573602	0.4171614002	0.15902574419999999	0.4986687735000001	0.044051618359999975	0.8223359878649981	0.6156617368221463	0.7426052332195676
-22.97675895690918	37.6307258605957	train	0.9759697155999996	0.5872555414999999	0.5448048602000001	0.08627274997000002	0.3711029047	0.021055628438000004	0.8297307546454303	0.4169510807736064	0.6503128555176336
8.168567657470703	59.8555908203125	train	0.9892679666000004	0.9738106388	0.8979360551999997	0.4391594529	0.4518091219000001	0.25518693022000016	0.947478194918468	0.9059537353052711	0.9539249146757679
21.33854866027832	32.43952560424805	train	0.3700753361	0.8069992967999998	0.3134308745000001	0.27277583609999995	0.3929829195000001	0.2379276870800001	0.6471368979901403	0.7356844899507017	0.6760523321956768
-2.251711845397949	61.57005310058594	train	0.9834082164000002	0.9699610826999998	0.7632775938999995	0.4170627059000001	0.29267090504999993	0.19116195124000004	0.854190367842245	0.8816837315130831	0.8996018202502845
-1.2771728038787842	-59.32841873168945	train	0.023130793458000003	0.18233671257999995	0.021293367226500003	0.03786445334	0.04937327447999999	0.011961582183449998	0.047212741751990896	0.09480470231323473	0.048919226393629126
-12.37544059753418	5.01727819442749	train	0.6532698344999999	0.9564799853000006	0.3075099553	0.3098920331000001	0.4053372037	0.068842695845	0.673682214637846	0.7474402730375426	0.7032138794084186
30.210725784301758	-37.261199951171875	train	0.044333413128000015	0.7710796570000003	0.048835848300000005	0.19029325856	0.06838116426999997	0.05013657556200001	0.2540766021994691	0.6259006446719756	0.4435437997724687
7.5211567878723145	-37.32243347167969	train	0.053302865162	0.3813040145999997	0.05716565916000005	0.05950859187	0.13995471834	0.02423040271900001	0.3321956769055745	0.32840348881304515	0.32792946530147893
0.9329432249069214	26.81533432006836	train	0.9710823079999996	0.9626916123000002	0.2980448697	0.3790621673999999	0.25406381436000003	0.23634239515	0.6896094046264695	0.8594994311717862	0.7791524459613197
20.653240203857422	33.033958435058594	train	0.6791356791000003	0.9512812021	0.3135455006	0.4307828628	0.3488633116999998	0.3327633666799999	0.689419795221843	0.8657565415244596	0.7841296928327646
5.886725425720215	57.26679992675781	train	0.9862033090999998	0.9818541780000004	0.7406673735000002	0.4926483665000002	0.3399628584	0.2820889730000001	0.8814941221084566	0.9340159271899887	0.9397042093287826
4.597478866577148	59.71121597290039	train	0.9857711867000002	0.9752398847	0.7764692268999999	0.4480478479000001	0.3613086359999999	0.2693278423000001	0.8972317026924536	0.9146757679180887	0.9388509670079637
13.832257270812988	-28.795211791992188	train	0.3252607603000001	0.3743140476999999	0.10151466298	0.052755344230000015	0.16869575082999996	0.016405212077	0.40974592339780047	0.2684869169510808	0.325938566552901
-7.499691486358643	-20.236629486083984	train	0.3319458871000001	0.6223468030000001	0.05898568207	0.08667686935999999	0.07457596075999995	0.011930682338000004	0.3257489571482745	0.36291240045506257	0.34442548350398183
-28.718666076660156	38.53874206542969	train	0.9697627972000002	0.6377063879999997	0.2494886163399999	0.07244583683999999	0.3063911634000001	0.020000661458000002	0.6856276071293136	0.43686006825938567	0.5655574516496018
11.023484230041504	44.27974319458008	train	0.9717680612	0.9631240167	0.2571268819600001	0.38421524430000015	0.2406740636600001	0.26238978586000017	0.665149791429655	0.8655669321198332	0.7642207053469852
10.811247825622559	54.12113571166992	train	0.9773730545999999	0.9643305953	0.6091232061999999	0.371342429	0.4029879285000002	0.16996383008000002	0.8659461509290861	0.8450891164201745	0.8850967007963595
-39.29661560058594	-10.914118766784668	train	0.6734367267	0.4488277194	0.3113451414999999	0.08611326171	0.2388426004899999	0.04956287548700001	0.6255214258627229	0.4374288964732651	0.5238907849829352
-1.4400358200073242	-50.57663345336914	train	0.029767573304	0.19334916275000005	0.033505340149500004	0.040369133830000015	0.054323026460000014	0.011364291780999998	0.13386423966628744	0.07243079256731133	0.08418657565415244
13.670433044433594	50.72565460205078	train	0.9836670801999999	0.9813862768000003	0.5568497878999998	0.4907389207	0.3616728065	0.27226612720999993	0.8631020098596891	0.931740614334471	0.9294653014789533
8.283257484436035	-59.861572265625	train	0.027877905828	0.27441861970000003	0.030569489484499987	0.04448130842000001	0.05877003513999999	0.010872576831200001	0.12836556693211984	0.07679180887372013	0.08333333333333334
-15.240519523620605	5.8013529777526855	train	0.6654940948	0.9630474821000002	0.2091302614	0.3290677976	0.3997658583000001	0.096670472875	0.6367083807356845	0.78839590443686	0.6998009101251422
-40.42198181152344	-3.3594846725463867	train	0.6489501441000001	0.7662194411000002	0.2251558037	0.18132555358	0.2732889687	0.031147217088999993	0.5585893060295791	0.5987864998103906	0.5693970420932879
17.599985122680664	49.93346405029297	train	0.9832536207999998	0.9645026020999999	0.5913939331000001	0.4244594972	0.4015890426	0.3325673377299999	0.8873720136518771	0.891353811149033	0.9203640500568828
-36.13511657714844	-14.499763488769531	train	0.6590688081	0.4084749717000001	0.29355616120000005	0.06388869333000001	0.27196304869999993	0.013880743647000005	0.6103526734926052	0.28138035646568066	0.4234926052332195
2.8940320014953613	-52.921485900878906	train	0.051582247343	0.2813527943999999	0.054082198620000035	0.04710796063000002	0.09160681754999997	0.011398846799999996	0.29294653014789535	0.13102009859689043	0.1938282138794084
15.555632591247559	52.471378326416016	train	0.9879732143	0.9814411413999998	0.5796706486999997	0.5616393951000002	0.2676307010999998	0.5282402593	0.8297307546454303	0.959613196814562	0.9203640500568828
4.876265525817871	55.153221130371094	train	0.9850925811000002	0.9852779411	0.6787389288999996	0.4495514654000001	0.4232660536000001	0.15314967472999996	0.9125900644671976	0.90386803185438	0.941410693970421
-14.045900344848633	11.761530876159668	train	0.6572155688000001	0.9362090675000002	0.21745442405	0.3237042233000001	0.3906407064	0.10675598833999994	0.6224876753886993	0.7518012893439515	0.6689419795221843
-37.771514892578125	0.03521955385804176	train	0.6589080189999998	0.7625783085000002	0.2178875716	0.16494418450000006	0.19123818363	0.019935446606999998	0.5350777398558969	0.5555555555555556	0.5440841865756542
-3.7398297786712646	48.93146514892578	train	0.9827020779000004	0.9683391053999998	0.6337674087000003	0.3762985472999999	0.3349159917000001	0.17875590018499998	0.8587409935532803	0.859878649981039	0.8889362912400455
-3.9927420616149902	43.15943908691406	train	0.9786067389000002	0.9842357781000004	0.3976447685	0.44662111810000005	0.4661869241	0.21689673678	0.845278725824801	0.9175199089874857	0.9135381114903298
-1.0488860607147217	-48.32106399536133	train	0.035853115300999994	0.3449264282999999	0.03598950508999997	0.05253811987999999	0.06383826089	0.011233027974	0.20231323473644292	0.14770572620401973	0.15841865756541523
7.964310169219971	-44.45146942138672	train	0.044453544252	0.5954563672	0.05215181966	0.11597159650999996	0.09799225968999996	0.014937379945000006	0.28953356086461884	0.42415623814941217	0.3640500568828214
5.9254841804504395	-54.95671463012695	train	0.03305282669147	0.40178724409999994	0.037242781800000006	0.057064842309999975	0.07385467735999998	0.011299748499000001	0.21084565794463406	0.192643155100493	0.1825938566552901
9.33885383605957	58.47865676879883	train	0.9820111273999996	0.9692311139000004	0.7806964395999999	0.4843911790000002	0.4327303562000001	0.35409325589999985	0.9146757679180887	0.9158134243458474	0.9496587030716723
2.1356759071350098	36.990604400634766	train	0.9785072752	0.9781904137999999	0.2477833627	0.3858110705000001	0.3559993155999999	0.20313202583000006	0.7417519908987487	0.8902161547212741	0.8358930602957906
-39.281253814697266	-4.85943603515625	train	0.6745384534000001	0.5977348109999999	0.2133560333	0.08465325059999998	0.2804387265500001	0.023768040764000003	0.5923397800530906	0.4397042093287827	0.5091012514220705
-7.069217205047607	50.47624588012695	train	0.9720804001999998	0.9637037247000002	0.5867971522999998	0.3292133217	0.3732628797999999	0.10125265599700001	0.8282138794084187	0.7923777019340159	0.8321956769055745
-19.634700775146484	-30.245546340942383	train	0.3208538387500001	0.3946061705000001	0.2496260854000001	0.05733650617	0.2603355474800001	0.015579102568999999	0.5149791429654911	0.2832764505119454	0.37997724687144485
2.8621296882629395	-54.13245391845703	train	0.029048687201999993	0.2555024322	0.03270404138	0.04325443424000002	0.061191943000000026	0.013683401126300005	0.15377322715206673	0.16742510428517254	0.14505119453924914
9.063227653503418	-56.904685974121094	train	0.023656003775	0.34807595009999986	0.020988968664700004	0.04676303681999999	0.04336065771000001	0.010661950068699995	0.028062191884717484	0.08646188850967007	0.03782707622298066
5.96449089050293	40.4166259765625	train	0.9840115786999996	0.9797705961000004	0.3020084664000001	0.5022874539999999	0.3205765941	0.21995165619	0.776640121350019	0.9247250663632917	0.8782707622298066
6.348409652709961	-14.453594207763672	train	0.3606250392	0.5832751008	0.16679273851999998	0.08642769187	0.25084258116	0.029004191488	0.49658703071672355	0.43458475540386804	0.4590443686006826
-6.744842529296875	30.97237205505371	train	0.9548326420999992	0.7865224097	0.23404869299999986	0.16042714329000007	0.3384769896000001	0.08838409523999997	0.6700796359499431	0.6387940841865757	0.6484641638225257
-23.117570877075195	10.93127727508545	train	0.6733944226999999	0.9475248031	0.13308091720999998	0.3063246514	0.24240912025000005	0.08499850315000003	0.5337504740235116	0.7419416003033751	0.6242889647326508
-11.495383262634277	-2.231369733810425	train	0.3334117216300001	0.9096267560999995	0.14787103497999998	0.26329779079999993	0.16185460679999994	0.017918983859999998	0.4387561623056504	0.6241941600303375	0.5270193401592719
-41.478271484375	-7.098773002624512	train	0.6600065566000001	0.6244459193999999	0.14207360665000004	0.08369426588000002	0.21631781784	0.014072890832999993	0.5083428138035647	0.40500568828213884	0.4485210466439135
8.874462127685547	35.69190216064453	train	0.9647844137	0.9717965816999992	0.28490975949999997	0.4403608640000002	0.2793335161	0.24834444079	0.6848691695108077	0.9012135001896094	0.7979237770193401
-45.899444580078125	3.0712151527404785	train	0.661136177	0.5950266814000001	0.14502726409999994	0.09487736546000004	0.14354267354999994	0.014630687374999996	0.47914296549108837	0.3972317026924535	0.4284698521046644
14.49991226196289	-50.29364013671875	train	0.039034542359	0.3747839244999999	0.03954721225999999	0.05585535317999999	0.059919200899999976	0.014666713696	0.20819112627986347	0.2591960561243838	0.22482935153583616
-20.462635040283203	9.40743350982666	train	0.6921289707000001	0.9234060929999997	0.14612779158999994	0.2776092021	0.23487055886000005	0.032365244360999995	0.5544178991277967	0.6774744027303754	0.5995449374288965
29.03939437866211	-44.527347564697266	train	0.028559299078000006	0.6048443951999998	0.035664369540000004	0.09146426817	0.057764564739999996	0.015819930939000002	0.15073947667804324	0.419226393629124	0.2923777019340159
-27.283653259277344	-4.579591751098633	train	0.6467545698000001	0.5923852203999997	0.2749201971	0.07528407489	0.3219436299499999	0.012886173689999995	0.6097838452787259	0.32840348881304515	0.4515073947667804
4.103715896606445	62.654598236083984	train	0.9919908122999996	0.9859531239	0.9162514867	0.5070438986999999	0.3326900313	0.26042452868000004	0.8996966249525976	0.9387561623056504	0.9527872582480091
-3.1714115142822266	-61.51381301879883	train	0.040091066765699984	0.1697281920699999	0.032132565548000015	0.03699847575000001	0.05416582375149999	0.011326495956	0.16040955631399317	0.06200227531285552	0.10068259385665529
1.2527035474777222	-67.96356964111328	train	0.024988060323000005	0.22182258929999996	0.028394825950699983	0.040768332503	0.07025878077000003	0.0134150339327	0.13632916192643155	0.1410693970420933	0.11689419795221842
7.450140953063965	-8.469888687133789	train	0.3412374102000001	0.7721870124	0.08908538861000002	0.19766398178	0.15848089752999994	0.04204325924200002	0.41619264315510046	0.6234357224118315	0.5164960182025028
6.073882579803467	-37.86469650268555	train	0.049605510548	0.39678741079999996	0.05062362592999999	0.07776693996999999	0.14702116043000005	0.023190925323	0.3268866135760334	0.36556693211983315	0.34755403868031853
-43.73055648803711	-5.410065174102783	train	0.6516439984000003	0.6120998503999999	0.13581170128000009	0.09412514596000003	0.174904807	0.012624078309	0.47762609025407654	0.3871824042472507	0.42377701934015927
-17.850053787231445	5.498444557189941	train	0.6649796906000003	0.928769363	0.22011929149000006	0.31464331059999995	0.2950515025599999	0.04495892739499999	0.5917709518392112	0.7089495638983694	0.6321103526734926
9.579630851745605	42.612003326416016	train	0.9818073414	0.9846220267000002	0.2648644243000001	0.5075859262999999	0.3398790765	0.30912591669999995	0.7565415244596133	0.9427379598028063	0.8747155858930602
4.7920403480529785	-63.68708419799805	train	0.025141683934000004	0.24939138459999985	0.026920198029	0.04368619833999999	0.04980524282000001	0.010924610281000002	0.06844899507015548	0.06313993174061433	0.045221843003412976
-14.968067169189453	8.279420852661133	train	0.6948508821999998	0.9639065312999996	0.2386998075999999	0.3717590319000001	0.3783857149	0.15179054049999993	0.6733029958285931	0.838073568448995	0.7541240045506257
0.43957364559173584	-67.98912811279297	train	0.020504631679000008	0.11926040344949995	0.015380081614	0.034059014883	0.04603291292999998	0.010845913618	0.02427000379218809	0.01763367463026166	0.010523321956769055
-3.606153726577759	28.247926712036133	train	0.9494670717999998	0.9465484606999998	0.2170777123	0.3327980295	0.327709291	0.07865932183999999	0.6473265073947668	0.7529389457717103	0.6868600682593857
-21.678464889526367	9.633330345153809	train	0.6625464612999998	0.9187744391000002	0.14669952367999994	0.2749618827	0.28245549140000004	0.030273412757	0.5434205536594615	0.6708380735684489	0.5924345847554039
2.2781975269317627	-63.466835021972656	train	0.02092643225930001	0.17937190456	0.016929168051230008	0.038771191326000015	0.047839144969999976	0.011618893644000004	0.03242320819112628	0.08096321577550246	0.03754266211604096
0.11828379333019257	-54.88579559326172	train	0.023724364948	0.37006645600000015	0.023010091964000008	0.05138339924999999	0.04662274690999998	0.016946906927000002	0.040007584376185054	0.26640121350018964	0.1410693970420933
5.513047695159912	-60.20624923706055	train	0.032358346708	0.3341325176	0.030663586534000014	0.04857337232999998	0.05221708083000001	0.011999764098999995	0.12590064467197573	0.17026924535456958	0.1282707622298066
0.42206624150276184	-26.908620834350586	train	0.076026152967	0.5630060442	0.04913573803	0.12313861828	0.08719966305000001	0.043758486765000014	0.2927569207432688	0.4816078877512325	0.398037542662116
-1.2764512300491333	-58.36440658569336	train	0.028717870664599993	0.17986969308000006	0.03875472072	0.03981857235	0.08398714734999997	0.012351459171	0.21160409556313997	0.11054228289723171	0.1416382252559727
-2.533395528793335	-60.51558303833008	train	0.028351591233	0.3261257330999999	0.03161822764499999	0.04847977368999999	0.058459399870000026	0.012209338752999996	0.13329541145240803	0.17538869927948428	0.13424345847554037
-7.50215482711792	6.498106479644775	train	0.3144263017	0.9321799764999996	0.09643824464000003	0.38103224630000004	0.22086706614999996	0.11013427490999997	0.4169510807736064	0.7817595752749336	0.5927189988623436
-1.2201303243637085	-19.8673095703125	train	0.3307064549000001	0.6019207131999998	0.06319399299000003	0.09916789304000004	0.10982610213999998	0.014977830314999994	0.3627227910504361	0.41941600303375043	0.39505119453924914
7.312885761260986	40.63801193237305	train	0.9670219509	0.9739513321	0.2515289780000001	0.4583965499	0.34089041160000005	0.20318407977000003	0.7002275312855518	0.9025407660219947	0.8102957906712174
-39.32631301879883	3.8598976135253906	train	0.6543909486999999	0.7740999697000003	0.1808325554000001	0.16907977097	0.18706068401999998	0.017187637446000006	0.508911642017444	0.5483503981797497	0.5253128555176336
-1.660810112953186	-61.8326530456543	train	0.028548820872999994	0.32025597409999995	0.032157500585	0.04724264186999999	0.05776164730999999	0.011247682123000004	0.1346226772847933	0.12950322335987866	0.10978384527872581
5.893712043762207	35.126827239990234	train	0.9737515219	0.95989141	0.24383321690000004	0.3404973959000001	0.2825981723	0.20515353294	0.6831626848691695	0.8268866135760334	0.7549772468714449
11.068838119506836	-57.98503494262695	train	0.026165510462	0.3799036474999998	0.024030951513	0.053626566139999984	0.04328808706999999	0.011005747057999995	0.04361016306408797	0.14618885096700796	0.07437428896473265
-5.485528469085693	9.418553352355957	train	0.6704462331000002	0.9509352913	0.17776731649	0.3376323999000001	0.3421174559000001	0.08952664931599999	0.6027682973075464	0.7690557451649602	0.6692263936291241
6.1952738761901855	-3.455824136734009	train	0.33290521647	0.7744870388999999	0.17464758333999994	0.17856369564000013	0.3564878736000003	0.040579956873000006	0.5407660219946909	0.6139552521805082	0.5689704209328783
8.149075508117676	-41.858943939208984	train	0.040349372082000005	0.3932329117	0.041577596880000005	0.05501330184999998	0.07926754693999999	0.014944028740000004	0.2535077739855897	0.26905574516496017	0.2532707622298066
-13.415247917175293	3.8477413654327393	train	0.6452153001000002	0.9403172165000006	0.17370986609999994	0.2988764238000001	0.24565756276	0.04469141677999999	0.5155479711793706	0.7095183921122489	0.5972696245733788
-0.41567057371139526	-25.978092193603516	train	0.30431636778999993	0.5721357621000001	0.06768241243000002	0.09254239995	0.10399004987999998	0.086932709675	0.335229427379598	0.48179749715585896	0.4186575654152446
14.268804550170898	50.25339126586914	train	0.9779821819000004	0.9781711175999996	0.3925002879000001	0.5443281669999999	0.3821383238999999	0.3398289522000001	0.8090633295411452	0.9436860068259385	0.9032992036405005
-45.29694366455078	0.6197659969329834	train	0.6670490872999999	0.6071492988	0.1268926339099999	0.08119672794999999	0.14364583715000004	0.012530922211	0.4810390595373531	0.35381114903299204	0.4047212741751991
15.0107421875	-35.140159606933594	train	0.033502229238999995	0.5433906881999997	0.03403347379000001	0.07821923129	0.051064361990000015	0.011005720182000002	0.14334470989761092	0.223739097459234	0.16823094425483504
5.609917163848877	-70.97822570800781	train	0.022037112957	0.22276445199999986	0.017441311036400006	0.040849208635000016	0.04279690473	0.010941581140000005	0.01782328403488813	0.04361016306408797	0.017064846416382253
1.3771084547042847	-57.0504035949707	train	0.027047644688000014	0.32372601230000003	0.031420741481999984	0.04685518959999999	0.06288414777000001	0.011557867354000004	0.14201744406522562	0.14656806977626088	0.12613765642775882
-0.3651215136051178	39.199188232421875	train	0.9719907779999996	0.9612331586	0.2342969937999999	0.32910177850000005	0.2646067111	0.08182021836499999	0.6632536973833902	0.7775881683731513	0.7110352673492606
4.933749198913574	-41.587486267089844	train	0.039275058375000005	0.41268935430000014	0.04783364068000001	0.07672954196999998	0.20280718986	0.022938800700999996	0.33371255214258627	0.3710656048540008	0.3560864618885097
7.3720526695251465	-48.663612365722656	train	0.048772318747999976	0.3148325239	0.03991959407999999	0.04866455290999999	0.08619563993999999	0.014189752342999998	0.2671596511186955	0.21558589306029577	0.22696245733788395
-4.83516788482666	-16.9342041015625	train	0.31287416973999993	0.7527161785000002	0.060778310369999984	0.21529626526	0.10555665784000004	0.023207858022000004	0.33503981797497157	0.5862722791050436	0.4681456200227532
2.4607036113739014	-60.493900299072266	train	0.02685684980000001	0.2609798075000001	0.029126619337000014	0.04344289069	0.053462090380000014	0.012188555290000002	0.09916571861964352	0.13670838073568448	0.09357224118316268
9.900403022766113	35.54596710205078	train	0.9803512173	0.9737361700000006	0.2898583335000002	0.3831049038	0.3755956418000001	0.19909618207	0.7808115282518013	0.8778915434205535	0.8546643913538111
1.9617377519607544	38.862205505371094	train	0.9803112753000001	0.9668178560000006	0.2522755952	0.37895427340000004	0.2706872094000001	0.14942997702999994	0.7089495638983694	0.8466059916571861	0.7861205915813425
5.161573886871338	-48.6355094909668	train	0.03984688915699999	0.3458600078000001	0.04101567047000002	0.05000787576999999	0.07845030611999998	0.012281715109999999	0.25028441410693975	0.18619643534319305	0.19852104664391354
-12.692965507507324	-19.39176368713379	train	0.3172580580999999	0.5861577155	0.052010316070000014	0.06909647948	0.062393279329999975	0.011384105549	0.27739855896852483	0.25028441410693975	0.25668373151308305
2.447176694869995	33.78852081298828	train	0.9747573480000002	0.9732056204	0.17365748631000005	0.3599870174000001	0.29600208060000005	0.19579405270999997	0.6569965870307167	0.8665149791429655	0.761518771331058
6.5419206619262695	-6.713681221008301	train	0.2926391949299999	0.7781119793000002	0.09968836791999998	0.19174345195999998	0.1872601749	0.062715952515	0.39400834281380365	0.6389836935912022	0.5136518771331058
-19.496864318847656	9.826127052307129	train	0.6841850274000001	0.9569736764999992	0.12683577978000002	0.344048542	0.25435167400999986	0.13450366332000002	0.5477815699658702	0.7999620781190747	0.6621160409556314
18.878990173339844	-38.63695526123047	train	0.03309607571800001	0.40002003470000025	0.033382252969999984	0.05517596394000002	0.0595611764	0.011828542889000001	0.1664770572620402	0.2110352673492605	0.1763367463026166
29.995512008666992	-37.04734420776367	train	0.0387283729624	0.6113434137999998	0.03878157689999998	0.14288101569999995	0.06234256129999996	0.018128332132	0.21179370496776642	0.4871065604854001	0.3616325369738339
1.985758662223816	-68.96554565429688	train	0.02231461389600101	0.2565137554	0.0195290159658	0.04235217943000001	0.04668120373999999	0.010647213037299996	0.03337125521425863	0.04190367842244975	0.02417519908987486
-2.6134560108184814	-19.235361099243164	train	0.3225714841	0.4235768524	0.07517829442000001	0.060516080659999985	0.10836021008	0.012418455399999995	0.3617747440273038	0.2538869927948426	0.29621729237770195
-23.865516662597656	10.071847915649414	train	0.6536188708000001	0.7614617344	0.12299044288000002	0.14785007775	0.21658098985	0.015849744425999998	0.4888130451270383	0.5178232840348881	0.5024175199089875
-1.6554220914840698	-65.1417465209961	train	0.02813800922599999	0.2395809507	0.027371072511	0.04113286444	0.04906187893999999	0.010855060524400002	0.08115282518012894	0.04228289723170269	0.04408418657565415
-1.8925502300262451	-61.40616226196289	train	0.026589715248999984	0.3488045397	0.031338198214999995	0.04951259722999998	0.060992053670000004	0.011014597547400005	0.13443306788016685	0.11983314372392873	0.10352673492605233
-19.500810623168945	-40.07693099975586	train	0.299939158	0.2655751524	0.12216306262	0.043760785989999995	0.14255723644000004	0.012722718759000004	0.38433826317785363	0.15794463405384906	0.2497155858930603
8.38794994354248	-42.693214416503906	train	0.026828878010999997	0.3575470014999999	0.032256448374999996	0.05177418448999997	0.07721727278	0.014749621583000003	0.16951080773606372	0.24004550625711032	0.19638794084186575
0.992575466632843	-13.206456184387207	train	0.3158340081500001	0.5827343600999999	0.21560062746000008	0.08751665006000002	0.29204092143999993	0.015283550975000003	0.5054986727341677	0.37675388699279483	0.4325938566552901
-5.674540996551514	41.287899017333984	train	0.9797251840000004	0.964205889	0.42587147809999976	0.34051687880000003	0.35414627199999993	0.13298508668000006	0.8103905953735305	0.8143723928706863	0.8347554038680318
0.527905285358429	35.23036193847656	train	0.9772009718	0.9694661916000002	0.2734301272	0.3346923096000001	0.2610221379000001	0.17587809907000007	0.7028820629503224	0.8386423966628745	0.7770193401592719
10.331816673278809	57.69287872314453	train	0.9855458550000002	0.9674014445000002	0.8208185638000006	0.41541717229999997	0.3109395045	0.2914820572799999	0.8718240424725066	0.8924914675767918	0.9146757679180888
1.6415554285049438	-49.4429931640625	train	0.028130048300000002	0.2868052334999999	0.03228393898999999	0.04673297972999999	0.05876161918	0.011194610713	0.13765642775881684	0.11850587789154343	0.10523321956769055
35.004905700683594	-52.73770523071289	train	0.02775468421500001	0.5957884431	0.029802020779000005	0.09782403835000003	0.05554928774999999	0.017393029937000003	0.11281759575274934	0.4279484262419417	0.27161547212741755
4.244321346282959	-54.17833709716797	train	0.02471412447700001	0.21095032430000005	0.025395596564000016	0.041253475539999994	0.05035982810000002	0.018535502377999998	0.06560485400075844	0.19112627986348127	0.10338452787258248
27.62732696533203	-42.50477981567383	train	0.034521714225399985	0.5889463463000001	0.03627587587	0.09118815612	0.05456122789	0.017596557589	0.16439135381114903	0.4095563139931741	0.29493742889647323
-20.836137771606445	-38.381927490234375	train	0.3195796406000001	0.267579773	0.21265163371000007	0.044659412350000004	0.17052309789000006	0.011391414222	0.4567690557451649	0.11528251801289345	0.2559726962457338
-2.7723429203033447	37.2380256652832	train	0.9748975315999999	0.9741384392999995	0.21249413695	0.4371764528999999	0.20531182295000003	0.12980387459999998	0.636897990140311	0.8727720894956389	0.75
-30.039051055908203	43.209678649902344	train	0.9691538766000004	0.6215918930000002	0.21236901235999991	0.08230184260000001	0.11200638766999997	0.014333844994000004	0.5726204019719378	0.40310959423587406	0.4771046643913538
7.657835006713867	-40.871456146240234	train	0.039228112873	0.3701392604000001	0.035463334048039995	0.056553625889999994	0.06178573776000001	0.017555901239999998	0.20098596890405765	0.2836556693211983	0.2360637087599545
11.588760375976562	43.50640106201172	train	0.9775223426000004	0.9639871371	0.27283374400000004	0.3484270293	0.2412921989000001	0.22053691314999987	0.6952976867652637	0.8460371634433068	0.7753128555176336
-0.1950693428516388	-59.75600051879883	train	0.0265515330086	0.2302551260600001	0.0270124183784	0.041086108270000005	0.05064315601	0.010764400300000001	0.08058399696624953	0.03242320819112628	0.03896473265073948
19.90930938720703	-43.64380645751953	train	0.02584168447900001	0.3788564803999999	0.029493597383999995	0.05495462231999998	0.05249869246000003	0.012111284049000002	0.09233978005309063	0.2106560485400076	0.12670648464163822
27.09630584716797	-39.41393280029297	train	0.0343763918357	0.5898436884000001	0.03509562077999999	0.08749497405000001	0.051513616880000015	0.011185330108	0.1520667425104285	0.2842244975350778	0.2131683731513083
14.203956604003906	50.40076446533203	train	0.9824017629999996	0.9734782186	0.4953129962000002	0.44715268579999984	0.3762330947000001	0.3033438028599999	0.8462267728479332	0.9139173302995829	0.9114050056882821
28.820636749267578	-38.399784088134766	train	0.027283660827	0.5973054802000001	0.029718510459999993	0.08992272160000005	0.050136457990000015	0.013374114323000005	0.09101251422070535	0.37542662116040953	0.2300910125142207
6.087018013000488	-8.437027931213379	train	0.3283136439800002	0.7820757081999999	0.07604982450999997	0.18153848674	0.15103819261	0.044326975014999985	0.39362912400455063	0.6226772847933257	0.5069681456200228
1.1682742834091187	-55.36268997192383	train	0.031065214479999995	0.27036289049999995	0.034191597853000015	0.04454681118	0.059229952010000024	0.012054348925000001	0.16230565036025787	0.1454304133485021	0.14021615472127416
14.232383728027344	42.22163009643555	train	0.9647149401999996	0.9696611447999994	0.3842100639999997	0.3735132335000001	0.4449252186000001	0.15518282476000006	0.7946530147895335	0.8551384148653773	0.8484072810011376
0.6491034626960754	56.16103744506836	train	0.981734223	0.9663248714000002	0.7135711916999996	0.35521482539999993	0.44928941540000017	0.17966354055	0.9112627986348123	0.845278725824801	0.9089874857792946
-19.195756912231445	-32.68830871582031	train	0.30311285750000005	0.29818048039999995	0.13372755558	0.04740582043999999	0.15209932519000002	0.018279525286	0.3970420932878271	0.24706105422828975	0.3078782707622298
-1.9467226266860962	-18.66165542602539	train	0.33660160199999994	0.6022307772000001	0.08341543087000007	0.08558882501000001	0.11899755480999998	0.031054273072000007	0.3883200606750095	0.4641638225255973	0.43230944254835035
9.448176383972168	56.99974822998047	train	0.9823594372000004	0.9683614516000002	0.6842698871000004	0.3869836162	0.4438168125999999	0.1963623976499999	0.9116420174440653	0.8686006825938567	0.9240614334470989
36.56889343261719	-41.285003662109375	train	0.0338088012861	0.5973333353000003	0.03497382651700001	0.09229457896000004	0.06820558036	0.015533772834000004	0.19946909366704588	0.40405764125900645	0.3068828213879409
9.60001277923584	-49.22613525390625	train	0.028609492496400005	0.2778468517000002	0.03276742407200001	0.04717947612999999	0.06351795141000005	0.016909732797	0.1594615092908608	0.23170269245354572	0.18543799772468714
35.587982177734375	-36.14029312133789	train	0.034210932201799986	0.7983256971999998	0.037827050454000005	0.2128756612	0.06001858630999999	0.029129779192000008	0.18979901403109592	0.6226772847933257	0.4091296928327645
26.465518951416016	-32.79312515258789	train	0.02773047204200001	0.5971814435	0.032103377520000004	0.08731534809000001	0.06287526612000001	0.011943197555	0.14732650739476677	0.3333333333333333	0.23848122866894197
12.23363208770752	40.825775146484375	train	0.9643219563	0.9678023555999998	0.3700524874999999	0.41523639050000016	0.3845560642000001	0.17664758267999994	0.763746681835419	0.8712552142586273	0.8434300341296928
9.562726020812988	39.243465423583984	train	0.9627826801000005	0.9425674270000004	0.2294229871999999	0.3745585782	0.3221711606	0.13822057574999996	0.6698900265453167	0.7986348122866894	0.7286689419795223
24.298446655273438	-36.49864959716797	train	0.0272916783225	0.5772058005999999	0.028016570063999983	0.07333084257999997	0.05186321888000002	0.011116871749	0.09347743648084945	0.2351156617368221	0.14362912400455063
-34.8371696472168	36.84379577636719	train	0.9382912275000002	0.3990615709999999	0.14565934278999995	0.056559197410000026	0.14307993416000006	0.014139121029	0.5254076602199469	0.2682973075464543	0.3757110352673493
1.3965137004852295	-72.9521713256836	train	0.0199599073461	0.11239946578530002	0.013281253285800005	0.03277164166500001	0.042983901359999986	0.011723383547	0.014220705346985212	0.07394766780432309	0.026877133105802045
-30.77492904663086	-5.326552391052246	train	0.6779891617999997	0.6146947593000001	0.27621296996000005	0.09554509105	0.4052589802	0.013728304819000005	0.6971937808115283	0.4156238149412211	0.5610068259385665
35.68363952636719	-30.863811492919922	train	0.04298545485	0.8711259387999999	0.04399532829	0.2781932511000001	0.08201275726	0.051245312599999995	0.26393629124004553	0.6837315130830488	0.46857224118316265
-4.996504783630371	48.26982879638672	train	0.9690402358	0.9605906754000004	0.5428854558999999	0.3411904033000001	0.4633079904000002	0.0961246887	0.8437618505877892	0.7910504361016306	0.841296928327645
1.0195684432983398	55.131431579589844	train	0.9810047850999992	0.8834180998999996	0.7471473299000003	0.28453709679999994	0.4318175219000001	0.17490174126799996	0.90709139173303	0.743079256731134	0.848122866894198
-5.428798675537109	50.728050231933594	train	0.978522502	0.9731997937	0.5058117382999998	0.39570183659999975	0.3485390865000001	0.13395971012999994	0.8215775502464923	0.8610163064087978	0.8666097838452786
-8.223219871520996	47.562442779541016	train	0.9766609754000001	0.9598529474000004	0.4513836734	0.4047069881	0.34103629189999995	0.20127870289000005	0.7976867652635571	0.8540007584376186	0.8486916951080774
-4.910891532897949	49.14018249511719	train	0.9750408935999996	0.9584193568000002	0.5027886997	0.29219454400000017	0.3974621130000001	0.08933926080000004	0.8280242700037922	0.7554038680318543	0.8101535836177474
-33.592002868652344	7.419144630432129	train	0.6633042148	0.7993047476000001	0.18308118475	0.23871489140000005	0.16297901883999993	0.044477003521	0.5145999241562381	0.6497914296549109	0.5693970420932879
-5.666548252105713	54.8159065246582	train	0.9751268665000006	0.8452536274999999	0.4467014526000002	0.17944520022000002	0.28863378386000005	0.031434494835000014	0.764125900644672	0.6291240045506258	0.7177189988623436
-32.89899444580078	40.32577896118164	train	0.9736414453999996	0.6536637851000002	0.16985293875000004	0.11053484332	0.18604948792999992	0.040766539618	0.6031475161167994	0.5485400075843762	0.5693970420932879
-2.5760607719421387	35.567203521728516	train	0.9726259125	0.9383393325	0.1809162358	0.2955917058	0.2662095214700001	0.15087591675999995	0.6406901782328404	0.7565415244596133	0.6864334470989761
-2.5770671367645264	57.824344635009766	train	0.9842040679	0.9271520681000004	0.8699801048000002	0.2924148062000001	0.3968635700000001	0.15125688825	0.9131588926810771	0.7476298824421691	0.8535267349260522
-32.31318664550781	6.72916841506958	train	0.6736541582000002	0.8813789971999997	0.18002825093999994	0.24444100154000006	0.23412720864999995	0.029179779047000007	0.5553659461509292	0.6524459613196815	0.5907281001137656
20.861162185668945	-48.50422668457031	train	0.02741897143	0.40591578970000014	0.033573737763999995	0.06409908668000001	0.05488484432999999	0.012212313460000002	0.1255214258627228	0.24497535077739854	0.1713594994311718
10.477618217468262	33.94068145751953	train	0.9656674161999996	0.9193009483	0.3343734727000001	0.2759285044500001	0.3317510237000001	0.13457565572000005	0.7332195676905574	0.732650739476678	0.7397610921501707
20.14265251159668	-35.812461853027344	train	0.032813039804850015	0.43581919630000004	0.035134020065000014	0.06646013082999999	0.07825748224	0.011665093777000002	0.20989761092150172	0.23682214637846036	0.20989761092150172
-14.259137153625488	6.437374591827393	train	0.6840036175000002	0.9464015378	0.2566207176	0.30265382350000003	0.3779468174000001	0.07414385662	0.6770951839211224	0.7328403488813046	0.696103526734926
-8.162470817565918	37.39034652709961	train	0.9815121584999998	0.9568848583	0.5148320928	0.3297320268	0.5896461572999999	0.26006369623000003	0.8991277967387182	0.8223359878649982	0.8893629124004551
3.4227302074432373	60.48183059692383	train	0.9839296629999998	0.9716896756000004	0.8100962943999996	0.4095694108000001	0.3717003034	0.18333770052000006	0.8968524838832006	0.8780811528251801	0.9189419795221843
-20.56094741821289	33.007843017578125	train	0.9773259698000004	0.7809886338999996	0.5197380976000002	0.14874949626000006	0.4411646587	0.04828569808300002	0.8587409935532803	0.605422828972317	0.7586746302616609
-41.117008209228516	-14.193097114562988	train	0.6652807011	0.6175315732000001	0.15951245959000002	0.08841602760999995	0.17704475290999996	0.011963945755000005	0.5113765642775882	0.36442927569207434	0.4267633674630262
3.9489736557006836	-0.03988606855273247	train	0.3769817042000001	0.8042035065999998	0.26380096940000003	0.23928842749999996	0.4616727818999999	0.14879449557199995	0.6469472885855139	0.7017444065225634	0.657707622298066
0.8995327353477478	47.84282684326172	train	0.9801394735	0.9717130883	0.5269969620999998	0.3605490827	0.4507600750999999	0.17989837858000002	0.8752370117557832	0.8596890405764125	0.8970420932878271
-8.582541465759277	42.6827392578125	train	0.9830786384999998	0.9662282944	0.4725802282	0.3233150818000001	0.28458507865	0.15965460646000007	0.8007205157375806	0.8185437997724687	0.8316268486916951
-0.039473049342632294	30.864173889160156	train	0.9724424147000004	0.9588485011000004	0.2231036437000001	0.3359673026000001	0.22247031398999995	0.10283228335999997	0.6423966628744786	0.7853621539628365	0.7032138794084186
7.199953556060791	35.43540954589844	train	0.9760189133999998	0.9784385519999996	0.26601774359999997	0.384914787	0.3594298542	0.28991260651999984	0.744785741372772	0.9044368600682594	0.8464163822525598
-21.41727638244629	35.89139175415039	train	0.9731541341999996	0.5845530525	0.6038605211999998	0.09723032316999998	0.4180158276	0.02406127080300001	0.8551384148653773	0.44482366325369743	0.6828782707622298
7.166943073272705	62.40863037109375	train	0.9978744079	0.9915873086	1.007375862	0.5649768239999999	0.4744816093	0.5155404082	0.9671975729996207	0.9666287447857415	0.984641638225256
6.459120273590088	62.00497817993164	train	0.9903164664	0.9779926455	0.9472228393999996	0.4771566859	0.3967733751000001	0.3992162102399999	0.9309821767159651	0.9357224118316269	0.964448236632537
14.541173934936523	39.59812927246094	train	0.9813113853	0.9641160339	0.4111469738999999	0.39706785920000015	0.4670657008	0.3759541491	0.8593098217671596	0.8839590443686006	0.9032992036405005
31.40645408630371	-48.891700744628906	train	0.04704952165500001	0.5665457399000001	0.032139489814999984	0.07305109639999996	0.04661275650999998	0.010998202625999995	0.1416382252559727	0.21710276829730754	0.16254266211604096
7.346678733825684	-35.7283935546875	train	0.06630202358655002	0.38337286130000015	0.15701486494	0.06899444262000001	0.12212680744000001	0.031205613929	0.3811149032992036	0.3581721653394008	0.3657565415244596
0.8846276998519897	58.11140823364258	train	0.9927604421000004	0.9844117842000008	0.9183922632	0.5001042942	0.4269797548000001	0.3964925127	0.9444444444444445	0.9476678043230944	0.9718430034129693
-20.56516456604004	-38.9410514831543	train	0.34305115610000003	0.2714876438000001	0.1851833734199999	0.04448336685000001	0.14470393746000002	0.012895505625999995	0.4571482745544179	0.17121729237770192	0.28811149032992034
-2.54791259765625	56.93199920654297	train	0.9852241053	0.9571203253999996	0.7413558383000004	0.3060298659	0.414216864	0.06775935579299999	0.9152445961319682	0.7457337883959044	0.8540955631399317
-33.569854736328125	32.20415115356445	train	0.9809101841000002	0.2550491586000001	0.35373285740000004	0.04156245281500001	0.2694536116199999	0.019939193388	0.7523701175578309	0.21463784603716343	0.4815130830489192
-38.606571197509766	-14.218758583068848	train	0.6390948226	0.4034465141999999	0.16845025361000002	0.05466892971	0.2279855537500001	0.011986803923000007	0.4996207811907471	0.21899886234357224	0.33134243458475543
-28.30695152282715	33.270347595214844	train	0.9626269032	0.4151370248999999	0.43852125880000004	0.0567672223	0.3985509214	0.01840874024	0.7842244975350777	0.3155100492984452	0.5625711035267349
-2.2056007385253906	52.8843994140625	train	0.9786768069000004	0.9582358535	0.6368615202000001	0.2893453304000001	0.4202153259999999	0.06320081712999999	0.882062950322336	0.7400455062571103	0.8324800910125143
-26.327600479125977	-33.01472091674805	train	0.32346125659999986	0.2444150255	0.07730286558000005	0.042024575719999985	0.07253851086999999	0.010890099506999994	0.3284034888130451	0.051004929844520284	0.17804323094425484
17.295495986938477	-45.39745330810547	train	0.030904527459999987	0.4105934038999999	0.032222425735999996	0.05819662975000001	0.05421108065000002	0.011395773775	0.13196814562002276	0.20534698521046643	0.1467576791808874
-44.525428771972656	-9.78531265258789	train	0.6715734559000001	0.5993993572999997	0.12934040355999998	0.10726286880999997	0.243082017	0.017559938352000003	0.5301478953356087	0.4486158513462268	0.4876279863481229
-1.6915651559829712	52.16183853149414	train	0.9777095456999999	0.9521188131	0.6547303031999998	0.3227858934	0.3826986322	0.13216099268000006	0.8640500568828213	0.7758816837315131	0.842292377701934
-18.907482147216797	36.940093994140625	train	0.9757090821000002	0.8365362033000001	0.5203434061999999	0.19533784165999987	0.3979872794999999	0.07226196539500003	0.835608646188851	0.6662874478574138	0.7709044368600683
11.103812217712402	37.69340896606445	train	0.9664481225	0.9516963432	0.39405968329999996	0.3580030682999999	0.3997559743	0.19650256333499996	0.7830868411073189	0.8208191126279862	0.8235210466439136
7.3200812339782715	40.37495040893555	train	0.9818615018999995	0.9644042784999998	0.4339486055	0.3745853334000001	0.3234907260999998	0.13970896917000006	0.8065984072810011	0.8365566932119833	0.8430034129692833
-6.088883399963379	-19.696908950805664	train	0.3129931172	0.5994789714000001	0.08566135692000007	0.10782489852000003	0.08244487394000002	0.025768411819000008	0.3321956769055745	0.48407281001137653	0.41823094425483504
-0.3046029806137085	27.720640182495117	train	0.9501459021	0.9309338805000004	0.2361008	0.3260510461000001	0.2925258430999999	0.07236343404000001	0.643344709897611	0.7320819112627986	0.6716439135381116
-30.30539894104004	34.50156784057617	train	0.9688853721	0.4124368716000001	0.3282890102	0.054852881739999984	0.3726176886999998	0.021368717457000003	0.755214258627228	0.32214637846037164	0.5501990898748578
-0.37260037660598755	57.313385009765625	train	0.9874068019	0.9803345965999998	0.8777193268999998	0.4250952326000002	0.4820776748000001	0.22199433744000005	0.9514599924156237	0.9110731892301859	0.9584755403868033
-1.465349555015564	31.804086685180664	train	0.9765429375	0.9738608023000002	0.2757671157000001	0.34962743700000004	0.3290266315	0.10132991875999997	0.737011755783087	0.8302995828593098	0.7990614334470989
11.27589225769043	62.58039855957031	train	0.9907287880999998	0.9185092318999998	0.9186928882	0.3846074136999997	0.3562031246999999	0.3385957618800001	0.9120212362533181	0.8272658323852863	0.8978953356086462
-5.356928825378418	44.551002502441406	train	0.9829464081999996	0.9728611707000002	0.428458416	0.37161354869999996	0.3823695712000001	0.14491865930499995	0.8375047402351156	0.8555176336746303	0.8745733788395904
-0.9037351012229919	-57.37245559692383	train	0.02314241991800001	0.2352714913999999	0.022239344147	0.042882672190000005	0.05150571515000002	0.02111264067700001	0.058968524838832005	0.21539628365566932	0.1146188850967008
34.122703552246094	-57.29670333862305	train	0.024405650894300003	0.5886410619999995	0.023242371633399997	0.07240432585000002	0.04542258779000002	0.011228128283	0.03943875616230565	0.25028441410693975	0.1309726962457338
-23.51363182067871	34.35188293457031	train	0.9594342093999992	0.8001629455000006	0.4297303506	0.16729218548000005	0.4948941902999999	0.035759965731	0.8088737201365187	0.6126279863481229	0.7332195676905575
-27.96966552734375	40.024532318115234	train	0.9513827296	0.6076290125	0.3850385190999998	0.08495598095000004	0.21615603622000004	0.016622735818	0.6723549488054608	0.42017444065225634	0.5472127417519909
-22.796552658081055	37.013771057128906	train	0.9780774758000006	0.6041375679000001	0.5580112876000001	0.09559145793000004	0.3761214222000003	0.02369917815999999	0.844520288206295	0.4706105422828972	0.6899886234357224
-35.665000915527344	20.046554565429688	train	0.9637948938999996	0.8755967523000001	0.2949525740000001	0.2505949500400001	0.2678654595000001	0.04985599426000002	0.6812665908229049	0.6750094804702313	0.6719283276450512
4.955197334289551	62.61733627319336	train	0.9923121564999998	0.9850688147	0.9634442886999998	0.4617230823	0.4333123681000001	0.26898414545000005	0.9493742889647326	0.9307925673113386	0.9678612059158134
2.9937992095947266	-0.6884037852287292	train	0.37124054590000005	0.8143378273999996	0.3339249079	0.28034915350000017	0.4886482891999999	0.187775481357	0.686196435343193	0.7299962078119074	0.7020762229806599
-2.5417428016662598	61.590145111083984	train	0.9812925763	0.9573653233	0.7494541876000003	0.3600915116000001	0.26836354145	0.13927566629000002	0.8308684110731893	0.8115282518012893	0.8449943117178611
13.898330688476562	54.41011047363281	train	0.9852828816000002	0.9793840813999998	0.6508784762000002	0.5866434238999999	0.3450786094999998	0.4845078692999998	0.8763746681835419	0.9567690557451649	0.946103526734926
-0.3122722804546356	-58.17548370361328	train	0.027166829258500003	0.2350359196000001	0.029638760497999992	0.04178034431	0.05572252868999999	0.011807271836539995	0.11035267349260523	0.10371634433067879	0.08447098976109216
-9.857637405395508	4.872364521026611	train	0.6774751294999999	0.9493720541999998	0.3200504396000002	0.3052135207999999	0.38176895660000015	0.03013049269	0.7036405005688282	0.7032612817595753	0.7003697383390216
-42.28633117675781	-12.474946022033691	train	0.6636950455000001	0.4610380287	0.16095041713999994	0.06065855081	0.2943063950800001	0.012864366531999995	0.5587789154342055	0.27360637087599543	0.3956200227531286
26.938587188720703	-34.06968307495117	train	0.049450265198500015	0.6038131910000001	0.07351045710000002	0.08778137320999996	0.10579933815999999	0.018899460860999997	0.32119833143723925	0.4370496776640121	0.38680318543799774
26.87726402282715	-36.10271072387695	train	0.07579716306459998	0.6351084361000001	0.07226696039	0.10796186718000003	0.08378217515999997	0.019773459983000004	0.31228668941979526	0.49791429654910885	0.4180887372013652
31.422494888305664	-35.0067253112793	train	0.056593362274000025	0.7741019047999999	0.044534490919999975	0.17559940740000002	0.08057401939999999	0.022412403402	0.276260902540766	0.5779294653014789	0.4382821387940842
4.363655090332031	49.81343078613281	train	0.9683740594	0.9428043893000001	0.583154731	0.3472386721000001	0.517040866	0.14798779050999994	0.8644292756920743	0.788775123246113	0.8515358361774744
10.489876747131348	38.55569839477539	train	0.9732341087000006	0.9694899296999998	0.2811738721	0.4046397801000003	0.26121354644	0.14144932456999995	0.6918847174819871	0.8600682593856654	0.7814277588168373
-40.774723052978516	12.837486267089844	train	0.3241861539099999	0.7739997646999996	0.17444522932	0.16181650526999994	0.19879274313	0.020840642978	0.459233978005309	0.5644671975729997	0.5140784982935154
-7.8601202964782715	9.576664924621582	train	0.6892205887	0.9500332891999996	0.2879870381	0.32362583469999995	0.3844596070000001	0.06020596687	0.7013651877133106	0.7404247250663634	0.7202787258248009
2.591522693634033	58.86277389526367	train	0.9810488375000004	0.9679920151999996	0.7128387944999999	0.3998768949	0.3418825877000001	0.10661545967999997	0.863102009859689	0.8403488813045126	0.8794084186575655
1.6691558361053467	57.32576370239258	train	0.9846625534	0.9672568044	0.7944754205999999	0.3535371932000001	0.3667727036999999	0.15274640140999995	0.8962836556693211	0.8392112248767539	0.8959044368600683
-18.15162467956543	-36.021846771240234	train	0.34579740420000005	0.3935158367000002	0.10725024968999998	0.05348958996	0.18203417297000005	0.015104292544999997	0.43723928706863857	0.2664012135001896	0.33503981797497157
-40.165096282958984	-11.932759284973145	train	0.6792997301000001	0.4457743407000001	0.17818412414	0.07856954675	0.19566981155	0.016113430579000002	0.549677664012135	0.3458475540386803	0.4337315130830489
-35.5587043762207	38.42116928100586	train	0.9587116143999996	0.4199782626999999	0.13529056315000004	0.06075727272000001	0.17376212310000005	0.023642526478000005	0.5513841486537733	0.3479332574895715	0.43586461888509676
-5.5124735832214355	-19.80809783935547	train	0.34108126520000004	0.6102135922999999	0.06327985520000001	0.10128714168	0.08873063993000001	0.018725235364000004	0.3540007584376185	0.4634053849070914	0.4183731513083049
-28.53112030029297	37.870994567871094	train	0.9796931776	0.6061445404000001	0.24412938930000005	0.06626415792999997	0.3787540600999999	0.021892594067	0.7536973833902162	0.40424725066363293	0.5996871444823664
16.165969848632812	51.032066345214844	train	0.9787985078	0.9711010043000001	0.5077029474999999	0.5404850442000001	0.3846913137	0.5010910463999999	0.8399696624952596	0.9372392870686387	0.9200796359499431
4.611833572387695	36.17850875854492	train	0.9805124534	0.9721757302	0.24619194829999996	0.3578371426999999	0.3126319214600001	0.1905738141	0.7262040197193781	0.8623435722411831	0.8101535836177474
0.0882653072476387	47.59478759765625	train	0.9824098049	0.9726468306000006	0.5691492297000003	0.32190716070000003	0.4789578148000002	0.11962973347999999	0.9059537353052711	0.8156996587030717	0.8877986348122867
-0.2130950391292572	-69.82300567626953	train	0.023589642816	0.14866521270999994	0.0213400381094	0.03632950112099998	0.04400259564999998	0.0107022644806	0.03090633295411452	0.012135001896094046	0.012798634812286689
-4.404059410095215	50.480403900146484	train	0.9784250092	0.9687397944	0.5759435386999999	0.3748232599999999	0.35085541130000003	0.10167683190000004	0.8394008342813803	0.8318164580963217	0.8609215017064846
20.498355865478516	-34.83126449584961	train	0.046247219985500014	0.5891326143000001	0.046431593430000015	0.11452418254	0.07004010886999995	0.02414373119900001	0.25597269624573377	0.46966249525976483	0.3728668941979522
4.356541156768799	-59.09215545654297	train	0.027844335377399998	0.27540548600000003	0.031000280646	0.04455433276	0.0604237415	0.011209835225999998	0.13651877133105803	0.10599165718619645	0.10011376564277588
11.30780029296875	61.810272216796875	train	0.9883176577000004	0.9678512841	0.8163039356999998	0.4373870548999997	0.4731889366999997	0.43219834970999976	0.9482366325369739	0.9089874857792947	0.9564846416382253
4.28111457824707	32.8006591796875	train	0.9713406940000006	0.9541661319999996	0.2734126430000001	0.2859311553000001	0.31842217263999995	0.09499595672999997	0.710845657944634	0.7478194918467956	0.7303754266211604
-14.238371849060059	12.248027801513672	train	0.6868380682000002	0.9614300639	0.23095298869999994	0.3175293583999998	0.4382126673	0.09755329692999998	0.6901782328403488	0.7783466059916572	0.7332195676905575
-34.420166015625	1.6607036590576172	train	0.6440776398999999	0.7692780663000001	0.20221610459999995	0.15302031917999998	0.17107260579000005	0.014072904266000004	0.49848312476298823	0.5053090633295411	0.5005688282138794
18.35390853881836	51.548519134521484	train	0.982896837	0.9799654360999994	0.5905390589999999	0.5601381660000001	0.4679626469	0.4767382684000003	0.9091770951839212	0.9550625711035267	0.9633105802047781
-37.519283294677734	-13.805283546447754	train	0.6562468464000001	0.4518594642	0.27402434569999984	0.06864322018999996	0.3033040447000001	0.012905562221999999	0.6105422828972317	0.2844141069397042	0.42591012514220705
-14.41823673248291	-22.561832427978516	train	0.31037862810000005	0.5733170438999999	0.046101998210000016	0.07031773638	0.05160071891	0.011571383569999996	0.22828972317026927	0.2525597269624573	0.23236632536973834
3.8485171794891357	-48.72694396972656	train	0.041061088382000004	0.31280806780000003	0.05350959823999999	0.05268862810999998	0.13098361255000004	0.017694952105999997	0.30887372013651876	0.2645051194539249	0.27957906712172925
-7.870777606964111	50.46410369873047	train	0.9694431807999996	0.9601276487000002	0.5565959332399999	0.4133577271999999	0.34453629999999996	0.29597480613	0.8001516875237012	0.8729616989002654	0.8620591581342434
-13.633394241333008	14.382646560668945	train	0.6590472835	0.9523061831	0.18158395675000005	0.4424157049000001	0.4383817072499998	0.11203324944499997	0.6306408797876375	0.8210087220326129	0.7150170648464164
-32.23822784423828	4.345412254333496	train	0.6643417779000005	0.7883241364000001	0.21652764730000004	0.18701318108999995	0.2365957136400001	0.026027409693	0.5583996966249526	0.6063708759954494	0.571103526734926
1.647801399230957	49.33833312988281	train	0.9820390206999998	0.9675855203999996	0.5970157196	0.3348730239	0.4370141436	0.06473057037	0.8972317026924536	0.7885855138414866	0.8671786120591581
14.135476112365723	53.585994720458984	train	0.9887803734	0.9870734939	0.6319611067	0.5899830466999999	0.3490329969000001	0.4868901865000002	0.8830109973454684	0.965680697762609	0.9510807736063709
29.44420051574707	-33.84653854370117	train	0.028239359419000007	0.5192171394000001	0.03891777868999998	0.08560955794000001	0.09705878358000003	0.012453808159000004	0.22013651877133109	0.3111490329920364	0.26180318543799774
9.676322937011719	-44.98318099975586	train	0.036208714395199994	0.3972544362000001	0.04565758412000002	0.06657037966000001	0.11757186528999998	0.014402356545	0.28270762229806595	0.28744785741372775	0.28128555176336745
8.396807670593262	57.77471923828125	train	0.9798350117	0.9632225759999996	0.7571276878000001	0.38573200040000016	0.4488225221	0.23610620054	0.9076602199469094	0.8631020098596891	0.9175199089874858
2.864932060241699	32.421119689941406	train	0.9782188515000004	0.9692620571000002	0.2235281379000002	0.3400584276	0.33594086449999994	0.15170950192000002	0.7159651118695486	0.8335229427379599	0.7824232081911262
-3.5207149982452393	29.292150497436523	train	0.9542195393	0.9479666448	0.32809938399999994	0.2677949082000001	0.3357006919000001	0.061938614802999975	0.7153962836556693	0.7150170648464164	0.7170079635949943
-38.544273376464844	-4.91098690032959	train	0.6848797633999998	0.6122995120000003	0.20954477960000006	0.07779629388000002	0.3010235177	0.012638346999	0.6128175957527494	0.35419036784224495	0.4678612059158134
-8.595778465270996	50.200172424316406	train	0.9762602842	0.9613931252000002	0.5659968837	0.3449780284000001	0.3774963491999999	0.09041244907	0.8403488813045127	0.7938945771710277	0.8415813424345848
-15.84616470336914	3.4981610774993896	train	0.6863662282000002	0.9584980853999996	0.2357775451000001	0.3650554736	0.34324990769999986	0.05859693071499999	0.6513083048919227	0.7785362153962837	0.7054891922639362
-19.777055740356445	-30.24008560180664	train	0.3162785768400001	0.4049879758000002	0.24422003630000005	0.060523598129999974	0.2500400116000001	0.014224268486000002	0.5013272658323853	0.2819491846795601	0.37258248009101247
2.5214345455169678	-52.07695388793945	train	0.030790084338	0.26483357580000005	0.03556454835	0.043887082860000017	0.06333019235000002	0.011068202851	0.1789912779673872	0.08342813803564657	0.11675199089874858
13.884689331054688	-57.984371185302734	train	0.02667869859869999	0.3999385602	0.02250748683771	0.04957112778999999	0.04263661581000003	0.010761795001999998	0.03924914675767918	0.12533181645809632	0.05858930602957907
-1.7708117961883545	38.165775299072266	train	0.9837645080999998	0.9770795032000004	0.2861450754000001	0.4065887528000001	0.29960822130000003	0.1221695419	0.7561623056503602	0.8684110731892302	0.8378839590443686
11.639266967773438	-15.210314750671387	train	0.3764779868	0.5971213360000003	0.17713955708000004	0.08921119141000003	0.2606930175499999	0.031192064622999997	0.5094804702313235	0.46302616609783837	0.4840728100113766
-7.555726051330566	9.999310493469238	train	0.6840968000000001	0.9594363948000004	0.27329479169999993	0.3446072046	0.4048242396	0.14618720661499998	0.6996587030716723	0.8100113765642777	0.756683731513083
2.9146223068237305	16.51311683654785	train	0.9626521779	0.8179519839999999	0.24899062559999996	0.16612722845	0.4607892525000001	0.03837045017000002	0.7389078498293515	0.621539628365567	0.6953924914675769
-19.345176696777344	11.56025218963623	train	0.6863079786999997	0.9646238506	0.13484921520999998	0.3382940240000001	0.26466664309999993	0.061082072619999976	0.5589685248388321	0.7811907470610543	0.6561433447098977
-0.021653112024068832	-25.952322006225586	train	0.34272509914000004	0.5976374814000001	0.18724623257	0.09696925243	0.13685184125	0.06215025866000001	0.4531664770572621	0.50322335987865	0.4795221843003413
3.46252703666687	-3.226005792617798	train	0.35413573925	0.9194978088	0.2703996583	0.36069774580000025	0.30391350181	0.23755179383	0.5767918088737202	0.8067880166856276	0.6794653014789533
-11.726001739501953	-1.5002909898757935	train	0.34531525360000004	0.9186012692000001	0.17284852399000006	0.2756746038999999	0.19531032331999992	0.027899407843000004	0.475350777398559	0.6660978384527872	0.5574516496018203
-13.908991813659668	-18.01385498046875	train	0.32521589363000003	0.7458576441000001	0.12813080359	0.18327024862	0.20249677394	0.07296026562100001	0.4361016306408798	0.6217292377701934	0.5238907849829352
-42.89461898803711	-9.504725456237793	train	0.6483323218999999	0.6153535510000002	0.1407358043	0.08438525186000001	0.2774919200000001	0.01582407841100001	0.515358361774744	0.419226393629124	0.4611774744027304
-43.949893951416016	-8.0702486038208	train	0.6523061093999998	0.6245580302999999	0.15936769620000005	0.10350203764999996	0.17507806598000006	0.015364675814999998	0.4888130451270383	0.4541145240803944	0.4677189988623436
-16.167940139770508	-32.996002197265625	train	0.3199584696	0.2944097017999999	0.10961615405999997	0.04754339905000001	0.10705798568999997	0.013016566858000005	0.37125521425862723	0.1937808115282518	0.25967007963594996
3.7669427394866943	-65.95992279052734	train	0.021056643810740003	0.14003308625	0.0144693784859	0.0346832858093	0.04047664389000001	0.0105973776277	0.010618126659082289	0.006825938566552901	0.0027019340159271897
2.9543819427490234	39.465980529785156	train	0.9723496334999999	0.9634389431	0.2899675805	0.375302026	0.3606014897	0.13495918134999998	0.7457337883959045	0.833143723928707	0.8065984072810011
31.4309024810791	-44.0547981262207	train	0.030957322874999988	0.6018393776000002	0.03623145138999999	0.08422386549000001	0.05676980468999996	0.011750316239000002	0.15965111869548732	0.32461130072051575	0.24146757679180889
10.408273696899414	5.524319171905518	train	0.6582035640999999	0.6301265752999999	0.3104535222999999	0.09506621660999996	0.4335955705999999	0.02998032954599999	0.6932119833143724	0.5072051573758057	0.6129124004550626
4.602438449859619	63.81734085083008	train	0.9976646134999999	0.9967880341000002	0.975135422	0.5957125501999999	0.3446272950999999	0.4261696689400001	0.9142965491088358	0.9647326507394767	0.9677189988623436
8.391364097595215	-51.07906723022461	train	0.027917383630599996	0.18712392923	0.027613172272999982	0.039220296580000015	0.05966138439000001	0.016365456614	0.121160409556314	0.16875237011755784	0.12428896473265075
-32.022953033447266	42.16061782836914	train	0.9527679688999998	0.8102362229999998	0.31005175650000005	0.16324062508	0.20601625461	0.01813540418900001	0.6494122108456579	0.5669321198331437	0.6083617747440273
2.480269193649292	-68.4885025024414	train	0.0197563225907	0.20427543026000006	0.013886972744399996	0.03926476829299999	0.050500379750000005	0.016634951515	0.04076602199469093	0.1727341676147137	0.0878839590443686
3.996466875076294	-6.460713863372803	train	0.3175967330000001	0.8027552084999998	0.08220918977000002	0.23009490042000005	0.17625361564000006	0.05862106417	0.3960940462646947	0.6573758058399696	0.5227531285551763
-42.060184478759766	-8.040228843688965	train	0.6353270005	0.6010913021000001	0.17885817380000005	0.08963363456000004	0.24298751101000005	0.014140886328000006	0.5106181266590822	0.39268107698141824	0.4416951080773607
-12.200769424438477	6.7346272468566895	train	0.6876993288	0.9516649426999996	0.24502855490000006	0.33668839850000004	0.28246279506000005	0.045534893497	0.6253318164580963	0.7434584755403867	0.6675199089874858
5.531264305114746	37.15143585205078	train	0.9781471964999996	0.9792562433	0.24319545119999994	0.4293040817	0.3749956207	0.17455112074999998	0.7449753507773987	0.8974213120970801	0.8420079635949943
5.5643744468688965	-65.96937561035156	train	0.02982469670700002	0.27359527129999994	0.03230359164599998	0.04504611578999999	0.05191934136000001	0.010999480514200004	0.12343572241183165	0.08987485779294653	0.08560864618885097
-15.422999382019043	8.782188415527344	train	0.6711167397	0.9617438305000005	0.22514691170000006	0.34041836899999994	0.3872180798999999	0.08400003703999999	0.648653773227152	0.7876374668183542	0.7079067121729238
1.71138596534729	-66.49525451660156	train	0.024106477318	0.13234533843099994	0.024360348149499996	0.035759244456000004	0.055156150640000005	0.011346923323600005	0.07849829351535835	0.05991657186196434	0.0472127417519909
5.831716537475586	39.294654846191406	train	0.9761928837000002	0.9631794705999998	0.24690750800000005	0.3548954413	0.3092677809	0.0733326767	0.7078119074706106	0.79484262419416	0.7561149032992036
-22.39845085144043	8.859474182128906	train	0.6718283865000003	0.9250254839000004	0.15749755089	0.2642568453	0.2835229497000001	0.039315903169	0.5644671975729996	0.6818354190367842	0.6043799772468714
5.342280387878418	-67.72164916992188	train	0.02242610321	0.17797511570000005	0.0190445170771	0.038516518030000016	0.04735720814999999	0.010928147806999996	0.03526734926052332	0.033181645809632156	0.021615472127417518
11.786299705505371	-44.074344635009766	train	0.026439970763559983	0.3700363053000001	0.02696166739660001	0.04934806495	0.049724769399999966	0.011287155146	0.07318923018581723	0.14770572620401975	0.08703071672354949
23.161218643188477	-43.39002990722656	train	0.033431609484000015	0.3636808910000001	0.03223855639029999	0.050529886270000005	0.05730443966999998	0.010984875994999995	0.15529010238907848	0.1262798634812287	0.12343572241183162
33.79151916503906	-34.96314239501953	train	0.03712710503969999	0.5879997216999996	0.039842903240000005	0.10219126730999996	0.07153931731000003	0.014897331285	0.2305650360257869	0.4008342813803565	0.3198236632536974
3.3006458282470703	-47.1600227355957	train	0.025049596505999992	0.15153911483	0.028317467108	0.037375127765	0.06796958449999999	0.011901174728000001	0.13215775502464921	0.08816837315130831	0.08959044368600683
-12.590802192687988	2.3615424633026123	train	0.3373529152000001	0.9125525136	0.09929431601	0.29764151609999995	0.26382324091	0.08142026242000004	0.459233978005309	0.7159651118695488	0.5772184300341296
-1.9786096811294556	-51.95152282714844	train	0.032092908528999986	0.2745834984	0.030791204560000007	0.04488557274	0.050063016360000025	0.011547087707699995	0.11585134622677284	0.12646947288585514	0.09911831626848691
-21.736173629760742	10.037790298461914	train	0.6713198770000001	0.9353354344000002	0.16452416975999995	0.2990387253999999	0.25022741735000004	0.030533902735000007	0.5492984452028821	0.689799014031096	0.6006825938566553
8.363631248474121	41.81794357299805	train	0.9746870132999992	0.9840480964000008	0.27597841179999993	0.5406220334999999	0.3704992683000001	0.2585370991	0.7489571482745544	0.9400834281380357	0.8671786120591581
-41.018775939941406	4.543294906616211	train	0.6499261860000002	0.7722036971999999	0.17411156021000004	0.16313495594999994	0.16132881984	0.012611901193	0.48843382631778537	0.4859689040576412	0.48464163822525597
7.606296062469482	-67.49256134033203	train	0.032720451913999984	0.3658644219000001	0.028731017818000006	0.04868753281000002	0.05057796830999999	0.010874752040000001	0.11300720515737579	0.11092150170648463	0.0878839590443686
-15.50246524810791	-32.50898361206055	train	0.35135676845	0.4036639653000001	0.08737949890999998	0.058066821759999984	0.10319575866	0.011729863255000002	0.3868031854379977	0.21767159651118695	0.2829920364050057
2.564962863922119	30.048152923583984	train	0.9744521013999996	0.9648872094000004	0.21895449684	0.327106055	0.21131330212	0.11164136763499999	0.6399317406143344	0.7990140310959424	0.7091865756541524
-1.083054780960083	32.19743728637695	train	0.9449003656000003	0.9535555003	0.1808899795	0.3073217299	0.2742000321400001	0.06599470025999997	0.6037163443306788	0.739476678043231	0.6532992036405005
15.012850761413574	-49.79887771606445	train	0.030921995516000018	0.42335232700000014	0.03504112172000001	0.061146112989999994	0.05505578902	0.014872149635	0.14808494501327266	0.2956010618126659	0.21643913538111492
-14.0995454788208	5.64954948425293	train	0.6647368443	0.9525351036	0.17671972190000002	0.3109455316	0.31465793525999985	0.04874699567	0.5794463405384906	0.7303754266211605	0.6359499431171787
1.0487629175186157	-11.631927490234375	train	0.3593633414000001	0.8069595016	0.17263536738	0.18742341034	0.27771054944999995	0.042715949276	0.5132726583238529	0.6363291619264316	0.5628555176336747
-33.72813415527344	40.33036422729492	train	0.9524547570999999	0.6175413205	0.20946708406	0.07691384410999998	0.30081886524	0.016905483754	0.6332954114524081	0.4152445961319682	0.514505119453925
11.838472366333008	-21.203929901123047	train	0.32690241774	0.7305979915999999	0.08360445631	0.13683978316	0.12873890109000002	0.013974854020000005	0.3847174819871066	0.47724687144482364	0.43486916951080773
15.247099876403809	-47.72407150268555	train	0.048849340365000014	0.3822530889999999	0.04012757636000001	0.05181165398	0.08359865286999997	0.011605843374999996	0.2658323852863102	0.18373151308304891	0.20804891922639362
-32.306434631347656	6.675444602966309	train	0.6511886310999999	0.8045026171999999	0.14291918732000006	0.18065016028999994	0.18403643831000008	0.015999023809	0.48312476298824425	0.5606750094804703	0.5199089874857793
-24.16911506652832	10.170223236083984	train	0.6630981721999997	0.9225827356999999	0.15531903640999994	0.29782230350000005	0.26134706846999994	0.041640009305	0.5373530527114144	0.6947288585513841	0.5994027303754266
-3.129951238632202	-24.46135139465332	train	0.2949759038500002	0.5632489959	0.05681611779999999	0.07937099003999999	0.10715600265000004	0.03694268994900001	0.3242320819112628	0.41827834660599167	0.37699089874857794
-5.172444820404053	42.26258850097656	train	0.97894616	0.9723753124	0.3600861065	0.390384393	0.2868898343	0.080027021065	0.7565415244596131	0.8342813803564657	0.8159840728100114
4.851647853851318	-69.9618911743164	train	0.020947309109	0.22143604886	0.0156195491106	0.040570446700000005	0.041694625197000006	0.012472363418399995	0.012893439514599923	0.11926431551004929	0.043515358361774746
25.805696487426758	-38.20298385620117	train	0.065406147008	0.6323586205	0.04773019314900002	0.11684361721	0.08889605151999996	0.013104885119	0.29048160788775124	0.4419795221843003	0.3742889647326507
2.198331832885742	-70.16250610351562	train	0.02424724646870001	0.33380593420000004	0.02379139947100001	0.04910121339999999	0.04788554928999999	0.010963071181	0.04986727341676147	0.11092150170648464	0.05631399317406143
-2.46360445022583	33.11451721191406	train	0.9523771470999998	0.9377874155000002	0.20320930039	0.2759291239	0.2606923012599999	0.04354135800999999	0.6088357982555935	0.6962457337883959	0.6319681456200228
18.301328659057617	-41.14458084106445	train	0.028514545413000008	0.36561033530000003	0.03017894961600001	0.051281814210000005	0.054680562079999995	0.011750291737	0.11433447098976109	0.17728479332574895	0.12485779294653014
7.933764934539795	38.08792495727539	train	0.9710579006999994	0.9666419815	0.2371395212000001	0.4080305599	0.2944130760500001	0.10091932534	0.6770951839211224	0.8363670838073568	0.7561149032992036
6.286681652069092	-40.97283935546875	train	0.028236225586999994	0.3862846559000001	0.036701801679999986	0.06144301802	0.11317068044000005	0.017553085917000003	0.22658323852863105	0.30356465680697764	0.2600967007963595
1.9844326972961426	-4.0577802658081055	train	0.3224031968999999	0.8135630283000004	0.09213211399	0.32211398430000004	0.2599937089900001	0.10933681902100001	0.43875616230565034	0.7218430034129693	0.5691126279863481
14.759468078613281	-56.36484146118164	train	0.02382309594031999	0.2639642768000001	0.0231779247125	0.044157350300000016	0.04588488951999999	0.011231955786	0.038680318543799774	0.09708001516875236	0.04650170648464164
-3.871629476547241	40.555625915527344	train	0.9752641396999998	0.9693550551000008	0.29533486479999993	0.3619912351	0.40084497729999996	0.1865028035	0.776260902540766	0.8572241183162687	0.8410125142207053
-42.62125778198242	-3.810175895690918	train	0.6497437849999997	0.6258724840999998	0.12911250971000002	0.09447683412999996	0.13034223762000002	0.012597966079	0.4495638983693591	0.39969662495259767	0.4175199089874858
4.442420959472656	34.45466613769531	train	0.9655431801999996	0.9560971310000004	0.22921681030000002	0.32845960979999994	0.3017633952	0.10072617222000003	0.6664770572620402	0.773037542662116	0.7093287827076222
-12.919083595275879	-19.6196231842041	train	0.3165704878	0.5931095050000001	0.05118197812999999	0.07108240217000003	0.06085038037000001	0.011504307983	0.2726583238528631	0.2700037921880925	0.2659271899886234
1.2724016904830933	33.31067657470703	train	0.9724927420999996	0.9684073675000004	0.1865248886	0.3381628172000001	0.25368091544999993	0.15787784387000006	0.6357603337125521	0.8337125521425862	0.724971558589306
3.7435882091522217	-3.704253673553467	train	0.3032265603100001	0.8354897390000001	0.12704619354999994	0.2279318931599999	0.22326929457000005	0.074314975405	0.42377701934015927	0.6765263557072432	0.540386803185438
-21.70334243774414	10.756187438964844	train	0.6675408650000001	0.9429516557999996	0.12182508255000005	0.2784201477	0.21186649171	0.030335200395000005	0.5085324232081911	0.6871444823663254	0.5789249146757679
-43.929161071777344	-5.0464582443237305	train	0.6667188776000001	0.6287009744	0.10881729816000003	0.10264449535999998	0.16991581025000005	0.013911822176	0.4846416382252559	0.43818733409177096	0.45563139931740615
-15.223346710205078	-23.680049896240234	train	0.3182307099000001	0.5698630193	0.05414180641000002	0.06827048289000001	0.05628505165999998	0.011214047428	0.25995449374288965	0.22525597269624575	0.23023321956769055
-4.46050500869751	-20.965435028076172	train	0.326270838	0.6158570602999999	0.07745308909	0.08424264168	0.07781957702999999	0.011991252933999998	0.3386423966628745	0.3540007584376185	0.3452787258248009
-4.092035293579102	34.51029586791992	train	0.9732659196999998	0.9578723912	0.19360739695000007	0.29171210080000004	0.26959380270000005	0.09595917278999996	0.6484641638225256	0.7559726962457338	0.6899886234357224
-2.620729684829712	-20.202299118041992	train	0.3409857049999999	0.5985816878999999	0.07079511034999998	0.08526443899999997	0.09897415460999998	0.012576138088999995	0.3670838073568449	0.35191505498672737	0.35580204778157
-43.96187973022461	2.8795838356018066	train	0.6641833004	0.7708260829000002	0.10938251607000003	0.15315121475	0.13436089464	0.015228542888	0.462457337883959	0.5199089874857793	0.49459613196814567
8.296602249145508	-58.80177307128906	train	0.042727190443	0.2497384066	0.035646423510000004	0.04283378664000002	0.06238120303999999	0.0152884178758	0.20970800151687521	0.18145620022753128	0.17832764505119453
0.17573532462120056	-69.95956420898438	train	0.030789629119999988	0.3755922246999999	0.033345206080000016	0.05224890570999999	0.05800289194	0.011286307232999995	0.14884338263177851	0.16249525976488435	0.14035836177474403
-19.22076988220215	-39.6827392578125	train	0.29666621077000005	0.2697246279	0.12674991043000006	0.04389134493	0.14938064868999987	0.013749712684999995	0.39002654531664777	0.180128934395146	0.2640784982935154
-6.748306751251221	-24.008153915405273	train	0.3201064893	0.5985265897000001	0.07259043714999999	0.09258110081000004	0.10122695317	0.014799325523000003	0.3492605233219568	0.4012135001896094	0.3785551763367463
14.589075088500977	-40.87184143066406	train	0.03508553506000001	0.3592919312999999	0.035400343410000014	0.050294141310000005	0.06300957421999999	0.011237882515	0.19359120212362532	0.14410314751611678	0.15073947667804324
0.4337299168109894	-13.3434476852417	train	0.35950879609999997	0.5778749302999999	0.23907301209999995	0.08245491875000001	0.26435675479000004	0.013795008589000004	0.5413348502085703	0.34338263177853623	0.42960750853242324
-5.695260047912598	40.42013168334961	train	0.9779537443	0.9600504893999998	0.37656646640000013	0.3136749115000001	0.34046390930000003	0.08361833983499999	0.782328403488813	0.7667804323094426	0.7912400455062572
0.5818853378295898	35.141326904296875	train	0.9798586758000002	0.9694479119000003	0.27272897430000004	0.32927572190000004	0.2760108849000001	0.18442073463000005	0.7207053469852105	0.8373151308304893	0.789391353811149
2.1873626708984375	56.05842971801758	train	0.9842932282	0.9715130399000006	0.7941860453000004	0.4106420822999999	0.46091117649999996	0.19264869103	0.9326886613576034	0.8811149032992036	0.9375711035267349
1.7503373622894287	-60.5107307434082	train	0.03274208797800002	0.2761343761	0.03584427854000001	0.045576659010000006	0.06394509557000001	0.011437525450999995	0.19093667045885476	0.1260902540766022	0.1389362912400455
34.39485168457031	-57.81312942504883	train	0.0316046048507	0.6176274821	0.030736627718999987	0.08959518573000004	0.051011328840000016	0.011668245102999998	0.11793704967766401	0.35343193022373914	0.23179749715585893
28.635868072509766	-42.667030334472656	train	0.043908064016000004	0.5821712875	0.040080724235	0.08686522573999997	0.056257262030000005	0.012838756276999996	0.20648464163822525	0.34205536594615094	0.2727531285551763
-20.988313674926758	-37.75173568725586	train	0.3517082139	0.2708750700000001	0.21366615499999994	0.04499027675999999	0.2148788083400001	0.011562835294999999	0.5037921880925295	0.12684869169510807	0.28398748577929467
-2.020540952682495	37.774658203125	train	0.9795045005999996	0.9722163459000002	0.2398495632000001	0.3729164031000001	0.2460907026999999	0.10838790940000004	0.686196435343193	0.8407281001137656	0.7672070534698521
-30.33878517150879	42.79680633544922	train	0.9635776342	0.6035350789000001	0.20835340664	0.08220980133	0.12935066597999995	0.016215388825000003	0.5722411831626849	0.40197193780811524	0.47582480091012513
15.718758583068848	-50.75788879394531	train	0.033449743279	0.370873952	0.035556535089999994	0.05517868374	0.067985178	0.013693322237000007	0.1992794842624194	0.2428896473265074	0.20918657565415244
26.689231872558594	-43.086753845214844	train	0.031804455468999994	0.3757623949999999	0.03561091629	0.05268153526000001	0.05885757864000001	0.011536861925	0.1689419795221843	0.17804323094425487	0.16069397042093286
10.213555335998535	42.83415222167969	train	0.9799907538	0.9630516373000001	0.24634814019999995	0.34215228909999995	0.3028053230500001	0.20954008417	0.7193780811528252	0.8371255214258627	0.7869738339021616
0.9197152853012085	-58.527774810791016	train	0.029957794688000014	0.2543136853000001	0.031208761320000014	0.043371638390000015	0.05365151923999998	0.010866121755600004	0.12210845657944636	0.06010618126659082	0.07266780432309443
37.304325103759766	-51.117332458496094	train	0.03549208532513001	0.6331028456000001	0.030853577176999998	0.09916539350999994	0.04387149182	0.011911092243999992	0.10693970420932879	0.38964732650739475	0.2454493742889647
-4.625836372375488	43.48408508300781	train	0.9781086465999996	0.9698993475999992	0.4362897486	0.34843105179999995	0.38826655	0.12246668804	0.8236632536973834	0.8301099734546833	0.8495449374288965
29.69233512878418	-39.55797576904297	train	0.029844505508000007	0.5942348469000005	0.032437071770000006	0.08976332208000003	0.051834252520000006	0.012704562330000002	0.12343572241183164	0.3562760712931361	0.23521046643913537
6.386743068695068	-9.372869491577148	train	0.31200659635000005	0.7585760604999999	0.0693169522	0.20982497832000002	0.07739439299999998	0.07683098994999997	0.31532043989381875	0.6387940841865757	0.47852673492605236
3.8145012855529785	-57.84773635864258	train	0.035358831723999985	0.2599370339	0.03943856686	0.04392812281000001	0.06406217842999999	0.011268247979600004	0.21217292377701935	0.09726962457337884	0.13850967007963597
9.334379196166992	38.73655319213867	train	0.9605166957	0.9594875161999998	0.3579240432000001	0.32754459280000003	0.4695546102000002	0.13267953416999995	0.7857413727720894	0.7925673113386423	0.8087315130830489
8.961020469665527	31.934629440307617	train	0.9550257633999996	0.9480550594	0.2641453210999999	0.32606605589999993	0.3379975738	0.13287079767000004	0.687334091770952	0.7734167614713691	0.7283845278725825
-4.2923970222473145	55.38444519042969	train	0.9837190992	0.9732765448999996	0.7409094531	0.36254915979999996	0.4724582578000002	0.17413226075000005	0.9311717861205916	0.8623435722411831	0.925910125142207
-16.553321838378906	-37.97562789916992	train	0.2967162472	0.2735926465999999	0.12667964027000006	0.04634266018999999	0.18575759579999998	0.017377202752000002	0.4061433447098976	0.22866894197952217	0.29977246871444824
-5.102288722991943	-24.135822296142578	train	0.32087960000000004	0.5895486605000003	0.07359096281000001	0.07598371870000001	0.08811898190999998	0.015545124418000003	0.34053849070913916	0.3606370875995449	0.35054038680318544
1.3078008890151978	59.25791549682617	train	0.9813663474	0.9508743268	0.6681335320999999	0.31089680630000005	0.3726319834	0.09841399247999996	0.875995449374289	0.754455821008722	0.8368885096700797
36.391300201416016	-40.99532699584961	train	0.03361527869450001	0.6127252228000001	0.03726983822000001	0.09951518459999996	0.0762618048	0.018109565039	0.21710276829730754	0.45999241562381493	0.35011376564277585
4.296802997589111	-53.050254821777344	train	0.032080288286999985	0.26352494390000003	0.03945526656	0.04522335986000001	0.0745640054	0.0136085983163	0.21729237770193408	0.180128934395146	0.18358930602957907
35.98484802246094	-38.74903869628906	train	0.032846475006	0.7794677203	0.04205906872999999	0.17753593499	0.06328776892999999	0.015829587801	0.20781190747061054	0.5447478194918468	0.3850967007963595
30.071002960205078	-41.792503356933594	train	0.034521782746	0.6036791612	0.036197637790000015	0.09301303684000002	0.06035301953000001	0.012762880624999995	0.18657565415244595	0.37997724687144485	0.28754266211604096
35.42589569091797	-40.01388931274414	train	0.027791351802	0.5762624083000001	0.031676384644	0.07969705829000001	0.06885874004000002	0.012007614411	0.1590822904816079	0.2938945771710277	0.2229806598407281
30.36531639099121	-44.27510452270508	train	0.02746846395799999	0.6014930546999998	0.030461533999999988	0.08063256315999996	0.05585587851999999	0.011301466015	0.1162305650360258	0.2937049677664012	0.19553469852104663
-34.40399169921875	37.72274398803711	train	0.9717801445999998	0.3970408027000001	0.16505342419000002	0.05809023074000001	0.1634117909300001	0.016781750848	0.5860826697004171	0.29996207811907466	0.42306598407281004
29.77863883972168	-48.58015823364258	train	0.0445941891275	0.5860794493999999	0.031645029040000015	0.07888864709000001	0.04582071549000001	0.011105845713000002	0.1355707243079257	0.2535077739855897	0.1825938566552901
-2.7281906604766846	-66.90715026855469	train	0.0266120468892	0.2334858007200001	0.024396601833299995	0.04135929374	0.046671909355000006	0.010948624757	0.056882821387940846	0.04835039817974971	0.03526734926052332
3.170663356781006	-67.64652252197266	train	0.023116396685	0.11827133189	0.01894423605564	0.034469407611000015	0.044687817510000005	0.014095450472999997	0.026545316647705725	0.13272658323852862	0.0570250284414107
-27.29088020324707	-3.885493278503418	train	0.6647726585999998	0.6063946584000001	0.2503296059	0.07916199868999999	0.4167816268000001	0.012762192992999995	0.6662874478574138	0.35494880546075086	0.5014220705346986
-3.6988866329193115	54.986671447753906	train	0.9851114222	0.9720912233	0.6721274374999999	0.41203988779999984	0.4062103019000001	0.22195224924000004	0.9072810011376564	0.8905953735305271	0.9314562002275313
-1.6380759477615356	54.38810729980469	train	0.983592424399999	0.9470510278000001	0.6984792590000004	0.33587217569999994	0.4150168693	0.2193803405799999	0.9059537353052711	0.8050815320439894	0.8809726962457338
-24.52157974243164	35.396427154541016	train	0.9523745928999996	0.6515341638000001	0.4348752241999999	0.12137074418	0.4100179010999998	0.036118698197	0.7760712931361397	0.549298445202882	0.6899886234357224
-14.676941871643066	39.59233856201172	train	0.9683428075999998	0.9398688563999998	0.5339255710000002	0.29082991689999993	0.3611783674999999	0.053568607849999984	0.8009101251422069	0.7117937049677664	0.7713310580204777
0.23903563618659973	-48.58665466308594	train	0.045054931125499985	0.29925211099999993	0.041911553511	0.04648992614	0.08234919654	0.011937164131000004	0.2645051194539249	0.15870307167235495	0.19482366325369738
14.553707122802734	52.28865051269531	train	0.9887855443	0.9753301995	0.5424077817999998	0.5030242665	0.26321483960000003	0.4237686134000001	0.8196814562002275	0.9372392870686386	0.906712172923777
-44.08989715576172	-3.8245186805725098	train	0.6613170504	0.7922653843999999	0.20349513730000002	0.18274170574000004	0.2494629887499999	0.03589504561400001	0.5515737580583998	0.6204019719378081	0.5759385665529011
-7.8798418045043945	44.18669509887695	train	0.9803734096	0.8693193634999997	0.4774290912	0.25934016694999995	0.3524416794999999	0.14796418691	0.8246113007205157	0.7224118316268487	0.7906712172923778
-4.734192848205566	34.20191192626953	train	0.9689980792999998	0.7766692412000001	0.17048028678	0.15703277259999995	0.2311309866100001	0.051844903534999986	0.6065604854000758	0.6105422828972317	0.5957053469852105
9.161415100097656	61.868038177490234	train	0.9876819803	0.9658932786	0.9263365369999998	0.3951236163999999	0.4528619776999999	0.3112638281500001	0.9467197572999622	0.8832006067500949	0.9419795221843004
-19.765535354614258	7.017360210418701	train	0.6594040753999998	0.8386758471000004	0.16871126011	0.2442300593999998	0.2345364872500001	0.03491655049	0.5269245354569586	0.6528251801289344	0.5773606370875995
20.4811954498291	-49.033329010009766	train	0.037906325684000014	0.4275690106	0.04171047074	0.0724938755	0.060522046	0.013776978196999998	0.21387940841865757	0.30261660978384525	0.25312855517633676
12.768035888671875	40.8421630859375	train	0.9821417199	0.9742766716000004	0.38696614409999996	0.3992955571999999	0.39912480300000014	0.31820445815000004	0.8329541145240804	0.9046264694728858	0.8990329920364051
19.95551109313965	-31.93174934387207	train	0.04255215828400001	0.5234020925	0.04447286434000002	0.10013111133	0.12720338032	0.015787471320999998	0.2999620781190747	0.38528631020098597	0.34755403868031853
-2.192012310028076	33.322906494140625	train	0.9632290459	0.9506640478	0.2581491016000001	0.3085556165000001	0.27244014980000003	0.10842040843	0.6617368221463785	0.758437618505878	0.6999431171786121
21.328678131103516	53.64263153076172	train	0.9926518301	1.0015162461000005	0.6316988217	0.7072190536	0.6170262650999999	0.7168523470000001	0.9537353052711414	0.9857792946530148	0.9883390216154722
3.2302887439727783	58.29359436035156	train	0.9833146025	0.9706955093000004	0.8206772717000002	0.4689419880000002	0.3836600070000001	0.22353188658999987	0.9012135001896094	0.9021615472127418	0.9338737201365188
-0.06097470596432686	53.704200744628906	train	0.9816348189999996	0.9666231936000002	0.7490867828000003	0.3465794911	0.4245307846000001	0.11638961930000008	0.9065225635191506	0.81740614334471	0.8903583617747439
-22.091182708740234	33.88871765136719	train	0.9719808594999996	0.8085289234000003	0.4919693121000002	0.17506388544000007	0.4645884088999999	0.06214700108000003	0.8399696624952598	0.6412590064467197	0.7639362912400456
10.424476623535156	-50.912925720214844	train	0.030694920996999994	0.38757227180000015	0.037648334323000014	0.05752146337000001	0.08167275591	0.014392541316	0.21255214258627228	0.267349260523322	0.2330773606370876
-42.16289520263672	-1.478711485862732	train	0.6497766116	0.6203283868999998	0.16347434931	0.08441910372000001	0.13798571002000004	0.011672580689000005	0.46966249525976494	0.34584755403868034	0.3978953356086462
4.399441242218018	-1.4627703428268433	train	0.32828719939999984	0.8229512896999998	0.24525236265000006	0.2252531321	0.3425226831999999	0.13481642062999996	0.5633295411452407	0.6996587030716723	0.6117747440273038
-8.08668327331543	42.098876953125	train	0.9649008861	0.9358309624	0.4298711986	0.2557753822	0.32348197165000003	0.07707745846	0.751611679939325	0.7098976109215016	0.7420364050056882
-4.668048858642578	34.44470977783203	train	0.9809849365	0.9597557851	0.2877151372999999	0.32355228900000005	0.31095854030000003	0.21691073609000008	0.7512324611300721	0.8170269245354569	0.8016211604095563
-21.02269172668457	35.00991439819336	train	0.9552852252	0.5994450869999999	0.5875754144999997	0.10791174106999997	0.4367213508	0.016572668966000008	0.8266970041714069	0.44254835039817975	0.6628270762229806
6.293648719787598	60.87639236450195	train	0.9904406369	0.9760954749999996	0.9349617618	0.49393796939999995	0.4290376127000001	0.4388098707000001	0.9436860068259386	0.9376185058778915	0.9692832764505119
14.638554573059082	39.897396087646484	train	0.9714499223	0.9526512847999996	0.3570193401999999	0.3933746542	0.4697094786000002	0.29228811209999994	0.8069776260902541	0.8526734926052333	0.8526734926052333
26.165090560913086	-45.502925872802734	train	0.043797285486	0.5957994048000002	0.033841883069999995	0.08318099589	0.05064266604000001	0.011085015995000004	0.16477057262040196	0.2726583238528631	0.2153014789533561
6.4199934005737305	-37.70705032348633	train	0.0717179746717	0.3977194193	0.17369830150000007	0.07499916155999997	0.17737937086	0.026563339352	0.42055365946150935	0.3704967766401213	0.3924914675767918
6.4030609130859375	62.89860153198242	train	0.9938221148999996	0.9811042255000002	0.9655743934000004	0.5089873007	0.442517304	0.4380637739400001	0.9544937428896473	0.9493742889647326	0.9763936291240045
-19.821016311645508	-38.92906951904297	train	0.2999783247500001	0.2586317228	0.18483169457000007	0.04363895216999999	0.15946557619	0.014257609162499994	0.42643155100492985	0.17918088737201365	0.27986348122866894
12.826459884643555	-37.364654541015625	train	0.28704771276	0.4369498355000001	0.07343466467999997	0.06984088419000001	0.10717118155	0.013652960123999998	0.3375047402351157	0.2963594994311718	0.31058020477815695
-0.5549240112304688	52.92571258544922	train	0.9824993522	0.9514497999999996	0.7325719301000001	0.31317330269999993	0.4575843349000001	0.08340769634499999	0.9201744406522563	0.7508532423208191	0.8565130830489192
-33.976158142089844	32.00942611694336	train	0.9729078713000004	0.250260695	0.3571445084000001	0.041065531839999996	0.27194759150000003	0.014696964004	0.7229806598407281	0.16818354190367843	0.43629124004550623
-9.07258129119873	51.91905975341797	train	0.9761426402000002	0.9323348438	0.3814222464000001	0.2771383583	0.2180876157800001	0.06859225020299997	0.7210845657944635	0.7085703450891164	0.7180034129692833
-39.675662994384766	-13.96719741821289	train	0.6440113589999997	0.4080633246	0.14565745771000002	0.05456786996999998	0.14692314270000004	0.01168485150700001	0.4598028062191885	0.2068638604474782	0.30716723549488056
-30.767982482910156	32.43571472167969	train	0.9185449561000004	0.4191181492000001	0.4168149269000001	0.056370518570000014	0.3236626413000001	0.014434373888	0.7193780811528252	0.2806219188471748	0.4985779294653015
-0.9065351486206055	54.58064270019531	train	0.9737503251999996	0.9490104097	0.6313994446999998	0.2818375714999999	0.4006857290000001	0.06501705565	0.8532423208191126	0.723739097459234	0.8088737201365188
1.4543198347091675	25.145055770874023	train	0.9373899712999996	0.9671879127000004	0.31498985486	0.3675280053999999	0.3012867763999999	0.16560944302000002	0.6835419036784224	0.8494501327265832	0.7690557451649602
-26.554000854492188	-33.02080154418945	train	0.32130835919999995	0.26533426159999984	0.06377273629999998	0.04292052395	0.06525800577000003	0.010840518676999998	0.30451270383011	0.0608646188850967	0.1697952218430034
15.921101570129395	-45.681549072265625	train	0.030766147581999994	0.4002916557	0.031001947130000013	0.05789984235	0.04955029298000003	0.011041966782	0.10826697004171408	0.1725445582100872	0.12044937428896474
16.713640213012695	31.667768478393555	train	0.9750630106	0.9757834718000002	0.5904911092000004	0.4816255393	0.4389883551999999	0.4127508752000001	0.8674630261660979	0.9330678801668562	0.9334470989761092
-44.15962600708008	-9.510592460632324	train	0.6770110876999997	0.5845323250000003	0.13111354258	0.09398397689999996	0.2755778701	0.016198520185	0.5534698521046644	0.3985589685248388	0.4658703071672355
-2.3221590518951416	53.8875846862793	train	0.9823895678	0.9602804355	0.6708751004000001	0.3114430187999999	0.4282256177	0.14454462175000005	0.9048160788775124	0.7910504361016306	0.8725824800910125
-19.49291229248047	36.56277847290039	train	0.9713319883999998	0.8198592181999999	0.5368736231000001	0.19837934400000004	0.4089557412	0.08140734467000005	0.829541145240804	0.6685627607129314	0.7670648464163823
12.528241157531738	27.865535736083984	train	0.9667219846	0.9640338115	0.4395581184999999	0.3704569435	0.3904062544500001	0.16551568218	0.7902919984831248	0.8426241941600304	0.8381683731513083
14.118721961975098	46.733280181884766	train	0.9819333252	0.9732150075999998	0.4968927021	0.42869838390000015	0.5115247385999998	0.2852640761799999	0.8900265453166477	0.9065225635191506	0.9308873720136519
-6.0062127113342285	-18.89475440979004	train	0.30832076399999986	0.5955242773999998	0.08514620628999997	0.09860887717	0.09277466229999996	0.015576692912000003	0.3386423966628745	0.41277967387182407	0.37912400455062567
8.752306938171387	39.187076568603516	train	0.9586090191999996	0.9393471697	0.224172669	0.35126568449999995	0.25816405431	0.07815711995000005	0.6281759575274933	0.7593856655290102	0.6781854379977247
-29.972742080688477	34.134342193603516	train	0.9592789131000004	0.4176883721999998	0.3530304519	0.057852014599999974	0.33015697580000003	0.018223497714	0.7231702692453545	0.3162684869169511	0.5226109215017065
0.5770142674446106	54.84966278076172	train	0.9850179860999998	0.9689943776000004	0.8554139355	0.3866036336999997	0.4229691930000001	0.2180710829	0.9241562381494122	0.8746681835419037	0.9303185437997725
4.70869779586792	30.3962345123291	train	0.9632588287999998	0.9713049126999996	0.3079866306000001	0.3679765221999998	0.3841255394000001	0.13104628964	0.7432688661357604	0.8431930223739097	0.8112912400455062
11.672082901000977	62.685062408447266	train	0.9918202052	0.9367389714	0.9401346800000002	0.4606814845	0.32178729640000003	0.4680271625999999	0.8957148274554418	0.866325369738339	0.9129692832764505
-14.596000671386719	36.09501266479492	train	0.9635333471	0.8220884524000001	0.5710603689	0.1965654977499999	0.4342533073999999	0.04742105065500001	0.8329541145240804	0.6484641638225256	0.762514220705347
10.926348686218262	34.65890121459961	train	0.9797341841	0.9697682783	0.4043893117000001	0.389773398	0.4170284196999998	0.13533042896499994	0.8340917709518392	0.8540007584376185	0.8705915813424345
5.435295581817627	-49.50737380981445	train	0.02758007030400001	0.2659936982399999	0.033227717413	0.045241686040000006	0.06608667883	0.018273335622	0.15984072810011377	0.2277208949563898	0.18387372013651876
29.555999755859375	-52.230674743652344	train	0.028751269962000014	0.6016528493000002	0.030131406828000005	0.07639225543999996	0.05057970130999997	0.011150932437999998	0.10238907849829353	0.27360637087599543	0.17619453924914677
-17.94219207763672	28.709688186645508	train	0.9533001119999996	0.9026004659999998	0.4625086026	0.2703372317	0.5526616434	0.16123786867000006	0.8153204398938189	0.7366325369738339	0.7909556313993173
-27.430673599243164	39.172218322753906	train	0.9633998339999996	0.6118250077	0.36569768539999997	0.08254033659999996	0.31308297640000005	0.016862974388000003	0.7254455821008722	0.4197952218430034	0.5883105802047781
-23.204437255859375	35.836143493652344	train	0.9777950219999998	0.6061664609	0.5798512269	0.09151938586999997	0.3855896607000001	0.022709833395000004	0.8545695866514981	0.4611300720515737	0.6912684869169511
15.519038200378418	47.60291290283203	train	0.973704227	0.9563769333000004	0.3203755066999998	0.44238227350000003	0.31916314315999994	0.22718365618	0.7408039438756163	0.8625331816458096	0.821103526734926
0.16962924599647522	37.93210220336914	train	0.9796982204000008	0.9530642077999998	0.2543748019	0.34540080860000005	0.30244286649999985	0.08703496707000001	0.7233598786499811	0.7760712931361397	0.7572525597269624
8.163209915161133	60.68356704711914	train	0.9876140265999996	0.9756479598999998	0.8489093539000001	0.4187433842	0.4796883677	0.23899506298000006	0.9495638983693592	0.9046264694728858	0.954778156996587
-1.2100249528884888	-0.6848336458206177	train	0.35494323436	0.7696182719000001	0.3055663545300001	0.22696675566	0.4675437253400002	0.14192758384000007	0.6670458854759196	0.6791808873720137	0.6612627986348123
3.5934176445007324	-50.52104187011719	train	0.02896379720370001	0.2917854492999999	0.032488615116	0.04630168468	0.055079494500000006	0.012379987523000005	0.12988244216913158	0.17159651118695488	0.13139931740614336
3.1391119956970215	57.140132904052734	train	0.9751098497	0.9601776064	0.7086431350000001	0.4088023108999999	0.4494845549	0.13383269551000004	0.8835798255593478	0.8346605991657187	0.8868031854379977
16.4604549407959	53.784420013427734	train	0.9947925417999994	0.9960782352999996	0.6190709650000001	0.6651406530000002	0.2786469075999999	0.6207934628999999	0.8515358361774744	0.9776260902540767	0.939419795221843
-10.538877487182617	49.879878997802734	train	0.9753956589000002	0.9560497711000002	0.4498024811	0.3084343185	0.19787954866	0.18783545090999998	0.7284793325748957	0.7940841865756543	0.7738907849829352
1.8955833911895752	-55.810787200927734	train	0.02664561297420001	0.24243027539999998	0.030536815270000007	0.042440772160000015	0.05901530123000001	0.011585709793300005	0.12343572241183161	0.10011376564277587	0.08987485779294653
-10.948469161987305	5.513725280761719	train	0.6567354929	0.9523116587999998	0.2901038925	0.2873052121	0.41663716590000005	0.035585405207	0.673682214637846	0.7081911262798636	0.6818828213879409
-39.028194427490234	-14.051556587219238	train	0.6456764578000002	0.4587152037000001	0.15913087618	0.06804735713	0.2829066645	0.01349442382	0.5255972696245733	0.29275692074326887	0.3895051194539249
25.77806854248047	-32.81083297729492	train	0.07959144143500002	0.5741138726000001	0.08970088953000001	0.10223781772000004	0.16046784663	0.03720340183	0.37409935532802424	0.46587030716723543	0.42662116040955633
26.79372215270996	-35.882694244384766	train	0.042107186319000005	0.5982539036	0.05495327722000001	0.10208091241	0.06835351449000003	0.016352619605000004	0.25578308684110734	0.43079256731133864	0.34982935153583616
31.566547393798828	-34.76363754272461	train	0.0410683390634	0.7819431840000001	0.04409036083999998	0.19215628369	0.07298540910000001	0.02189167412399999	0.24857792946530147	0.590064467197573	0.42519908987485777
0.7669788599014282	-48.104522705078125	train	0.07733586473699999	0.3559452497999997	0.052556732300000006	0.06007182859	0.09786900357	0.019470499437	0.30470231323473645	0.2974971558589306	0.29650170648464164
6.929013729095459	50.14496994018555	train	0.9753560377999996	0.9618846022999996	0.5937827257999999	0.4176492416	0.5475892185	0.20104784625	0.8907849829351534	0.8644292756920744	0.9089874857792947
11.973926544189453	29.32668113708496	train	0.9702459214	0.9710270595	0.3431639188	0.3920759755	0.3301463662000001	0.10533604534	0.7409935532802426	0.8433826317785362	0.8100113765642776
-3.805910110473633	27.692588806152344	train	0.9480766507000006	0.8225664492	0.22360970480000011	0.2126329563000001	0.2747848185	0.07993620995	0.6255214258627227	0.6714069017823284	0.6305460750853242
-40.95623779296875	13.581648826599121	train	0.34146263089999995	0.7692880153999999	0.16132672654000005	0.16921303980000002	0.17658655193	0.024975538902000008	0.45790671217292384	0.5788775123246114	0.5177758816837315
-13.809724807739258	16.47772216796875	train	0.6714403667000001	0.9483287011	0.32380623230000005	0.3472503413999999	0.4998262292	0.13286424983999998	0.7381494122108457	0.78839590443686	0.7757394766780432
-4.132686614990234	51.757972717285156	train	0.9647787406000002	0.9360621114999996	0.6461025065	0.3250225325	0.35637970589999995	0.11682531007999995	0.8156996587030717	0.7561623056503602	0.8041808873720137
1.4282015562057495	57.08293533325195	train	0.9845594224000004	0.9604449595000004	0.7848968797999999	0.34232659619999994	0.3494181598000001	0.15960284942000005	0.8883200606750096	0.8175957527493364	0.8813993174061434
-16.764869689941406	-32.630733489990234	train	0.33016147220000003	0.402107195	0.09744232208999998	0.05660171562999999	0.14923540357999995	0.014922812401999996	0.40481607887751236	0.2804323094425483	0.330773606370876
0.5225790739059448	38.55717849731445	train	0.9790289265000004	0.9643123357	0.2871254096999999	0.4073539757000002	0.23225650725	0.18513428120000008	0.7057262040197193	0.8613955252180509	0.7919510807736063
-35.47761535644531	38.09602355957031	train	0.9405813139	0.4132242626	0.14257524771	0.05631105792	0.15773971021000008	0.019390741975	0.531095942358741	0.3185437997724687	0.40784982935153585
-8.367477416992188	-22.55263900756836	train	0.33223566479999994	0.5770821886	0.059042416850000015	0.07603749763999998	0.07399584046999999	0.011400394915999996	0.3251801289343952	0.25995449374288965	0.28384527872582477
-28.387195587158203	38.08582305908203	train	0.9631543147000003	0.6134909346999999	0.2522290439400001	0.07905750154000002	0.3277106691	0.01962540673300001	0.6858172165339402	0.4309821767159651	0.5634243458475541
-6.798169136047363	54.66380310058594	train	0.9735638920999999	0.9644639798000004	0.5115213610999999	0.3980011824	0.2273223362399999	0.20442737377	0.7444065225635192	0.8651877133105802	0.8253697383390216
4.328873157501221	36.19545364379883	train	0.9787753521000002	0.9644641952999998	0.24976074064	0.34523303590000004	0.3294106314999999	0.16154259349999994	0.7299962078119074	0.8304891922639364	0.7942263936291241
-0.028547946363687515	48.0134391784668	train	0.9768339938000008	0.9447494777000002	0.5589648796000002	0.27107808489999985	0.41329085649999997	0.08119290583999997	0.8577929465301479	0.7231702692453545	0.8114334470989761
11.844441413879395	2.7812185287475586	train	0.6807831861999999	0.4566006451999998	0.2699649468000001	0.10213466994999999	0.3296758537	0.016875894261000002	0.6568069776260903	0.3972317026924535	0.5197667804323094
8.032292366027832	-62.34403610229492	train	0.0301320209406	0.17197413410999998	0.027315949575999997	0.037850536906	0.0476065563	0.010947581627600005	0.08551384148653773	0.03280242700037922	0.042377701934015924
3.353907823562622	49.22496795654297	train	0.9714775155999998	0.9549177819000002	0.5836149104	0.3445797286	0.4979059503000001	0.13294233759000001	0.8693591202123625	0.7952218430034129	0.8583617747440273
20.813276290893555	-37.028656005859375	train	0.055018591913300025	0.5628082622999998	0.050770096059999985	0.09755542665000004	0.06804377535999998	0.012304549448	0.2656427758816837	0.33257489571482746	0.29835039817974973
0.8725154995918274	-52.706993103027344	train	0.027917187689	0.2741799984	0.03156123058829999	0.04527061618999999	0.062000484889999985	0.011612683869	0.14372392870686385	0.13272658323852862	0.1176052332195677
-8.57682991027832	38.577186584472656	train	0.9728409396000002	0.9543534331000006	0.2691500023	0.2981947592000001	0.2855508193	0.06964285808	0.6973833902161548	0.7392870686386045	0.7150170648464165
-11.795037269592285	8.23327922821045	train	0.6892053376	0.9478757893	0.21266709985000007	0.28848051820000004	0.3157533267	0.051714182695999984	0.6249525976488434	0.7161547212741751	0.6534414106939704
-17.176149368286133	6.548858642578125	train	0.6609694744000001	0.7685511640000001	0.22214739269999995	0.17192195751000006	0.30479629664999996	0.019076757669	0.5891164201744407	0.5587789154342055	0.5701080773606371
17.072505950927734	47.652931213378906	train	0.9791566056999996	0.9696526377999998	0.5420260071999999	0.4857133066000002	0.4202485880000002	0.4162554173000001	0.8640500568828213	0.9209328782707623	0.9261945392491469
-35.404876708984375	-14.586288452148438	train	0.6433256342999999	0.3751812504	0.29651222384	0.06177748791999998	0.25342855979	0.013649014835000004	0.5817216533940083	0.25729996207811906	0.39689988623435724
-11.953597068786621	-22.23879623413086	train	0.2724233018199999	0.5498895623	0.04249394008	0.06320862729	0.050819889980000005	0.011069911741	0.21008722032612814	0.20079635949943117	0.18572241183162685
-7.7447829246521	57.09673309326172	train	0.980711015	0.9788776746	0.5794921369999998	0.43681384	0.3100874491999999	0.12307474453500004	0.8278346605991658	0.8801668562760713	0.8818259385665529
-7.087275981903076	48.585418701171875	train	0.9825563157	0.9761977895999999	0.5401995589999998	0.4355745025	0.3539084696000001	0.21332223664000005	0.8496397421312097	0.9040576412590063	0.9074232081911262
3.382749080657959	51.48244094848633	train	0.9832821718000001	0.9792820734000002	0.6614077719000002	0.4295013747999999	0.4764430215999998	0.15335026999000004	0.9245354569586651	0.891733029958286	0.9398464163822526
-13.032093048095703	13.034643173217773	train	0.6491119563999999	0.935912019	0.21957304955	0.32660616219999994	0.4628111485	0.07528942686999998	0.6393629124004551	0.7373909745923398	0.6723549488054608
3.1141297817230225	47.58479309082031	train	0.9832157119000005	0.9576825667000004	0.5924328073000001	0.33267925239999996	0.4509174236999999	0.12379757094	0.9050056882821388	0.7897231702692453	0.8722980659840728
-6.8321075439453125	39.0692138671875	train	0.9694016807	0.9589417983	0.3929969942999997	0.3191135186	0.3896632846	0.07954835053500002	0.7830868411073189	0.763746681835419	0.7905290102389079
9.465720176696777	-43.88178253173828	train	0.035551075852000014	0.37612198090000015	0.03998936732000001	0.05769192708999999	0.10724038208999992	0.013144367239	0.26355707243079257	0.2436480849450133	0.24260523321956767
8.531776428222656	-44.8177490234375	train	0.0374483771559	0.5360748171	0.04917154856999998	0.10061368865999996	0.11299592644000002	0.015869925985999997	0.285930982176716	0.38850967007963594	0.3415813424345847
6.247507572174072	-54.09027099609375	train	0.03396691072899999	0.3632802934000001	0.04152639899999999	0.054129432149999976	0.11015685561	0.012722238981	0.26488433826317787	0.21710276829730754	0.22582480091012513
9.621509552001953	60.3575553894043	train	0.9804650314999996	0.9638827501999996	0.799331734	0.4346987159	0.4248062731	0.28944114800000004	0.9055745164960181	0.8862343572241183	0.9271899886234358
2.8162009716033936	34.78605651855469	train	0.9827363441999998	0.9758553733000004	0.24989048370000005	0.3648600179000001	0.34095088520000005	0.21754531606	0.7533181645809632	0.8803564656806978	0.8401592718998863
-39.5012092590332	-6.83961296081543	train	0.6829299382999999	0.6327937552999999	0.2315360054499999	0.09582627516	0.3224222336999999	0.015665279594	0.6342434584755403	0.45259764884338266	0.53839590443686
-8.361868858337402	50.781959533691406	train	0.9795400281000004	0.9627281836	0.6107518710000001	0.3438913920999998	0.39194114340000025	0.07870090491000001	0.8703071672354948	0.7885855138414866	0.8545221843003412
-18.012332916259766	-39.45048522949219	train	0.32697334850000004	0.3663649469	0.23614487990000005	0.06564678569	0.2949354115600001	0.023564426168	0.5348881304512704	0.32574895714827456	0.41609783845278725
6.275631427764893	-56.46062469482422	train	0.028503882499999994	0.274842508	0.032820356595	0.045724493049999995	0.06336920203000003	0.012141801185400005	0.15756541524459614	0.15585893060295788	0.141353811149033
17.4528751373291	-47.7751579284668	train	0.024435796879000004	0.3577721797999999	0.02388581916199999	0.048030572300000005	0.04459920997999999	0.010746172281999998	0.04000758437618506	0.09613196814562001	0.04692832764505119
-1.0159791707992554	39.0678596496582	train	0.9836103181999996	0.9747223925000004	0.2992362995	0.4290282118000001	0.3166278053	0.146011901365	0.7717102768297307	0.8792188092529388	0.8515358361774744
7.425874710083008	-14.635878562927246	train	0.3106008618500001	0.6032338506	0.17531891280000006	0.11953340915999998	0.24471798404999995	0.07991251967400002	0.4590443686006826	0.5426621160409556	0.5017064846416381
-7.6117448806762695	10.084920883178711	train	0.7116195086	0.940799091	0.26949653919999994	0.3074567876999999	0.3253329668	0.12254707236000005	0.6679939324990519	0.7523701175578309	0.6996587030716723
3.127676248550415	16.25526237487793	train	0.9581299054000002	0.8297173314000001	0.2534368669	0.19798517375	0.4608119541	0.054857895600000005	0.737011755783087	0.6569965870307167	0.7094709897610921
-18.233732223510742	11.976052284240723	train	0.6749291562999999	0.9677203303000002	0.14600350765	0.3601372877999999	0.3326935764	0.08482362190000002	0.5860826697004171	0.8151308304891923	0.6892775881683731
3.477745532989502	-50.25467300415039	train	0.0462995109342	0.3804717738999999	0.04954644585	0.06136272154000001	0.09815260746	0.014141745144	0.28896473265073946	0.2677284793325749	0.2707622298065984
-6.709318161010742	9.089133262634277	train	0.7389352295999999	0.9479120965999996	0.3753545599000001	0.3690407869	0.3585869668999997	0.16239970927999994	0.7258248009101251	0.8103905953735305	0.7790102389078498
5.167863845825195	-68.18685913085938	train	0.024788515243999998	0.1898556367	0.02621077842459999	0.03946759964000002	0.058414842200000025	0.010774734067399995	0.09613196814562001	0.025028441410693967	0.04664391353811149
-35.982177734375	-4.1590728759765625	train	0.7006125511600001	0.6034594030000001	0.2866762679000001	0.10284389250000002	0.3138389022999999	0.021107578779999997	0.6700796359499431	0.4681456200227532	0.5729522184300342
0.8327426910400391	-24.84682273864746	train	0.34369168669999994	0.5977597576999998	0.19115622336000004	0.09803639938999996	0.11616432608000005	0.04945152846099999	0.44368600682593856	0.49620781190747065	0.4712741751990899
4.976715564727783	-2.4502031803131104	train	0.40782972185	0.9289909094000002	0.29063368840000003	0.3080753097000001	0.34335070100000004	0.12241915242499996	0.6149032992036405	0.7440273037542662	0.6632536973833902
-11.909940719604492	-1.076613426208496	train	0.3651504035	0.9293702403999998	0.13960990877999996	0.2821915752000001	0.15359356172999994	0.02536768158099999	0.44558210087220324	0.6672354948805461	0.5449374288964732
-3.349175214767456	-16.576852798461914	train	0.3586348641000001	0.7927364171	0.11739092459	0.18994301	0.19347587422000007	0.026315238015	0.450701554797118	0.60902540766022	0.5227531285551763
-43.179073333740234	-8.969148635864258	train	0.6648400523999999	0.6052276565999999	0.12860630059	0.09316958838	0.17185483677999994	0.015884420843	0.49203640500568824	0.4249146757679181	0.45193401592718996
-6.449127674102783	9.032185554504395	train	0.7147536156000003	0.9417815937	0.22782762240000004	0.3565291017999999	0.3293058889999999	0.13296156699	0.6463784603716344	0.7872582480091013	0.7056313993174061
-43.93215560913086	-8.178882598876953	train	0.6425364992000001	0.5961746645999999	0.15679270193	0.10496776607999994	0.15255813703999996	0.012893097607	0.4658703071672355	0.38888888888888884	0.42150170648464164
13.438017845153809	-46.2381477355957	train	0.03746376045000002	0.3417197748000001	0.037951777025999986	0.050183207319999985	0.06122672798000001	0.012635252076000004	0.2043989381873341	0.1962457337883959	0.18060295790671216
-17.114383697509766	-34.72596740722656	train	0.3163465971	0.3082611521	0.10559685115999998	0.04891005337000001	0.10350869210999997	0.013467711837999996	0.3617747440273038	0.20477815699658705	0.2616609783845279
9.039163589477539	-54.1568603515625	train	0.0231296377072	0.1958859442	0.023762337186400008	0.038878556044	0.050861820859999976	0.010724712396999998	0.05953735305271141	0.020857034508911642	0.026592718998862345
-6.514254570007324	39.00733947753906	train	0.9590893117999996	0.9447290778999996	0.3421563916000001	0.3075314990999999	0.3855453464	0.11842826218	0.7483883200606751	0.7533181645809632	0.7627986348122867
29.186023712158203	-45.39665603637695	train	0.031716458832299996	0.5736186916000002	0.03559834292	0.08708221245999997	0.05644106286	0.012029121723000002	0.16003033750474024	0.3117178612059158	0.23378839590443687
10.308162689208984	5.539261341094971	train	0.6621322906000003	0.6271168537999999	0.3256191641	0.09621482594000004	0.3671151421000001	0.02560368041800001	0.6757679180887372	0.4988623435722412	0.5945676905574517
4.837311744689941	64.38126373291016	train	0.9943644365000004	0.9857115545	0.9219832309999999	0.5287041815000001	0.3249828652999999	0.34139891562999986	0.8987485779294654	0.9510807736063708	0.9556313993174061
1.8228833675384521	-67.61762237548828	train	0.024811377965775	0.26577063230000003	0.026590188089999998	0.04385487164999999	0.059449436400000034	0.011753345862000004	0.10219946909366705	0.12552142586272277	0.08887940841865757
4.328993320465088	-7.855877876281738	train	0.3228866404799997	0.7773464482000003	0.07599280263	0.21416379694999996	0.15085082978000006	0.05141471013399999	0.3877512324611301	0.6372772089495639	0.5091012514220705
7.235948085784912	-43.89158630371094	train	0.03613782815689999	0.3954544076000001	0.0438538209	0.06445358922999997	0.10263924821	0.012956583770999999	0.26772847933257493	0.2622298065984073	0.25824800910125145
9.025755882263184	-54.201786041259766	train	0.028917013278999988	0.2522060246	0.034885761164999994	0.044402360650000014	0.05550415245999999	0.010960527662200006	0.1410693970420933	0.07167235494880546	0.08873720136518772
-6.468039512634277	6.704062461853027	train	0.6821645944000002	0.9745664097	0.21078352210000006	0.39443227279999976	0.4336435200000003	0.11617416142500002	0.6721653394008342	0.8562760712931361	0.7637940841865757
3.314458131790161	-65.57005310058594	train	0.029247175053999982	0.12951231363199994	0.028006211112400026	0.035349891145	0.055431719510000026	0.011237574484800004	0.11414486158513464	0.0521425862722791	0.06712172923777018
0.2739740312099457	36.951690673828125	train	0.9788000414999998	0.9653324745	0.2711467461999999	0.3846314818000001	0.3518807714	0.10001778625999996	0.7557830868411073	0.8248009101251422	0.8097269624573379
-18.396635055541992	7.704649448394775	train	0.6884783970000001	0.9380619649000004	0.15955809445	0.2827414669	0.3293995911000001	0.036772596069999997	0.6040955631399317	0.6939704209328784	0.6285551763367463
2.1757607460021973	-57.07707595825195	train	0.023753333601400008	0.1900072041599999	0.023107205643000003	0.03967056550000001	0.05143449208999998	0.012707105294199996	0.06143344709897611	0.12172923777019341	0.06513083048919226
-0.5995470285415649	-67.3824691772461	train	0.02345697941510001	0.3653743532	0.01999046415670001	0.049510763089999986	0.043713433190000005	0.011128752940999995	0.027114144861585133	0.1353811149032992	0.05930034129692833
1.3821121454238892	-63.996360778808594	train	0.031014055943999995	0.18957840520000005	0.037037050196	0.04106108552999999	0.07151779546999999	0.013932366383999998	0.19908987485779295	0.1465680697762609	0.1561433447098976
6.618789196014404	-50.377017974853516	train	0.030911370884000006	0.3731736529000001	0.037059612389999996	0.057270875679999986	0.08360115913999999	0.014012197308	0.2148274554417899	0.2529389457717103	0.2253981797497156
-12.435500144958496	1.18756103515625	train	0.33353043135000005	0.9054226741000002	0.08830574546000003	0.2786113002999999	0.21548040502	0.049770243334999985	0.4343951459992415	0.6892301858172165	0.5487770193401593
1.0974092483520508	-50.59579086303711	train	0.053086614937	0.274901316	0.040964925705000016	0.044958971119999996	0.06867436390999998	0.0110774888593	0.251611679939325	0.09708001516875236	0.15671217292377704
8.510303497314453	41.64298629760742	train	0.9754927886	0.9708107481999996	0.2357536989	0.4348935994	0.3063725661	0.17357657262000006	0.6973833902161547	0.8807356844899509	0.7966439135381115
-40.9635009765625	4.553910255432129	train	0.6567480539999999	0.7721889375999998	0.17416448905999998	0.1702886108	0.14622823491999998	0.012590817883000005	0.4891922639362913	0.4897610921501707	0.4877701934015928
9.802749633789062	-57.79480743408203	train	0.029908419996000007	0.3948308257	0.033043871919999995	0.05241838520999997	0.055624214940000014	0.011060891450000004	0.1378460371634433	0.15547971179370496	0.12755972696245735
-17.507688522338867	-36.97285461425781	train	0.31966833389999993	0.3890957733999999	0.08162990807000002	0.06288918399	0.09641016780999996	0.014478902115	0.34982935153583616	0.27796738718240427	0.30773606370875994
4.2925591468811035	39.18953323364258	train	0.9642575409999999	0.9604025838	0.2213322517	0.37468369869999996	0.2872637388000001	0.12367236712000002	0.6516875237011756	0.8204398938187335	0.7303754266211604
2.469803810119629	30.091489791870117	train	0.9722819734000002	0.9631556241	0.20905588945	0.31490128419999985	0.20465902870000005	0.10458031184999997	0.6260902540766021	0.7846037163443307	0.691410693970421
0.221017986536026	31.600006103515625	train	0.9361808878	0.9558112142000006	0.17064090724	0.3013039015999999	0.28407934850000005	0.056799189194999995	0.5978384527872582	0.7353052711414486	0.6459044368600683
12.213374137878418	36.600643157958984	train	0.9483742078000004	0.9536693236	0.2959812659	0.31838299070000003	0.31391792816	0.07863982502000001	0.6863860447478195	0.7531285551763368	0.7167235494880546
11.676337242126465	-58.52521896362305	train	0.02631186429100001	0.35652801269999995	0.025354706378999992	0.05035333223999999	0.04385724828999997	0.010932961373999994	0.047971179370496775	0.11793704967766401	0.05802047781569966
4.611620903015137	-7.474283218383789	train	0.32019666621000004	0.7513998382000001	0.13059249971999998	0.18492761107000008	0.2783660412100001	0.04838753857999998	0.4637846037163443	0.6107318923018581	0.532707622298066
-34.54818344116211	40.57191848754883	train	0.9570997226	0.6264088163	0.19968977775	0.09293432296000008	0.3105630137000001	0.02774327580200001	0.6399317406143344	0.49639742131209713	0.5675483503981797
11.602617263793945	-21.835023880004883	train	0.30477568575	0.7606015420000002	0.07010379698	0.17637129629999998	0.10750600922999996	0.017605879626000003	0.34224497535077747	0.5472127417519909	0.4540671217292378
-33.067020416259766	6.125295639038086	train	0.6543971176	0.7990785890000002	0.13027661922	0.18345805107	0.21818186254	0.017687428869	0.49488054607508536	0.5745164960182025	0.5307167235494881
-14.051734924316406	5.019435882568359	train	0.6522261708000001	0.9306804118	0.22649803980000005	0.2696640516	0.29323817774000016	0.030834897822	0.574326886613576	0.6748198710656048	0.606797497155859
14.793577194213867	-34.50881576538086	train	0.059367931221	0.41101812889999984	0.043283195949999985	0.05462532781000002	0.06302722006000001	0.011414527411999996	0.24744027303754268	0.19643534319302236	0.20164960182025027
-3.284665584564209	-24.71414566040039	train	0.30223502146	0.5387754881000002	0.05258354138999999	0.07064461212999996	0.09619327520999997	0.026594017014999985	0.31152825180128935	0.37789154342055364	0.3492605233219568
-48.08740997314453	1.811846137046814	train	0.6380571624999999	0.6240989576000001	0.11339068006999994	0.09176526575000002	0.10354999871999998	0.011946900013000002	0.409935532802427	0.37353052711414486	0.39021615472127413
5.030278205871582	-68.90093994140625	train	0.021260237259	0.2303518507999999	0.015728822546999997	0.04076273426	0.042421334956	0.010726174398999998	0.014599924156238153	0.02806219188471748	0.010949943117178612
13.444659233093262	-42.204803466796875	train	0.04978162360000002	0.3963202798	0.03926859189999999	0.06667641166999998	0.09219542032	0.01994581492500001	0.27227910504361014	0.3308684110731892	0.30147895335608643
25.327648162841797	-38.641292572021484	train	0.04526682213559999	0.6057513899000001	0.0404508583	0.10852348430999996	0.06769139630000001	0.012243941865000002	0.24099355328024272	0.38832006067500946	0.3156996587030717
-1.5447996854782104	33.588619232177734	train	0.9439490947999998	0.9358132729999998	0.19699227935	0.29572422670000004	0.28055221965000005	0.05064950540000004	0.6120591581342435	0.707243079256731	0.6396473265073948
2.309329032897949	-50.252193450927734	train	0.031651595888900014	0.3457733833	0.030460455298999992	0.05032375848999997	0.06090653213999999	0.011272310132	0.15263557072430792	0.14258627227910503	0.13068828213879408
5.254273891448975	32.62068176269531	train	0.9613524577	0.9678444120999996	0.2271989848000001	0.3464250453	0.28452661834000004	0.07567412650000001	0.6486537732271521	0.8020477815699659	0.7161547212741752
2.24005126953125	-51.03084182739258	train	0.049930140403999984	0.3849685147000001	0.03922424028	0.05531189165999998	0.07420665308000003	0.013100726130000004	0.25237011755783084	0.2434584755403868	0.23705915813424344
2.022627353668213	-4.309818744659424	train	0.33174347889999994	0.8102572053000001	0.07816618223000002	0.3110289431500001	0.15618120154	0.10905267913	0.40140310959423586	0.7138794084186575	0.5503412969283277
6.766953468322754	-57.89863967895508	train	0.026140431194999997	0.2705419801000001	0.025430808578999996	0.0440278682	0.04802013615000001	0.010877780567	0.061243837694349636	0.07281001137656429	0.045648464163822525
-4.1620635986328125	40.884281158447266	train	0.9761456127	0.9659176347	0.2792663712999999	0.3359595630000001	0.36771854520000014	0.10435546781	0.7559726962457338	0.8037542662116041	0.7974971558589306
0.8312594890594482	37.038917541503906	train	0.9799209329	0.9683323929000001	0.2330509122	0.3586719090000001	0.3140020719999999	0.11659658229	0.7184300341296929	0.8285930982176716	0.7812855517633674
6.633687973022461	-47.56185531616211	train	0.04323980473700001	0.35060185860000004	0.040481131315	0.05121457138	0.07593626643000002	0.017571834602	0.25047402351156617	0.26204019719378085	0.24658703071672355
-11.604935646057129	-18.884647369384766	train	0.3233901429000001	0.5961609999	0.05409499278	0.07459300555999998	0.05993923209000001	0.011368654496	0.2792946530147895	0.27569207432688664	0.27332195676905574
1.4585742950439453	33.00708770751953	train	0.9777682788999996	0.9670446073000004	0.1826505029599999	0.3367993702000001	0.29137641230000005	0.16906063311999994	0.6725445582100872	0.8325748957148275	0.75
4.59382963180542	-4.099063873291016	train	0.3071491553000001	0.8188430591	0.13191659611999998	0.21696599664999994	0.21699184575	0.08233293810999996	0.4258627227910505	0.6738718240424725	0.5401023890784983
-20.8493709564209	10.434805870056152	train	0.6664480861000002	0.9369377946999998	0.12558514552999994	0.2841288932000001	0.22318773377999995	0.03945806787	0.5136518771331059	0.6968145620022753	0.5875995449374289
17.778905868530273	-40.121036529541016	train	0.030493893364599987	0.4103070926000001	0.03409030552999999	0.05871168219000001	0.059079649939999986	0.013997250038000002	0.15813424345847554	0.27645051194539244	0.21259954493742889
-25.44865608215332	-34.282814025878906	train	0.3021443431999999	0.16082896046000006	0.05115041380000001	0.036290254873999984	0.05344210414999999	0.010771414548	0.23454683352294273	0.0180128934395146	0.11973833902161547
21.88681983947754	-35.61154556274414	train	0.042271994696	0.6037905436000003	0.04034841597999998	0.12913329593999998	0.0658508625	0.012241438303999996	0.23321956769055743	0.39761092150170646	0.3176905574516496
-43.04732894897461	-5.954607963562012	train	0.6613430838999999	0.6403901540000001	0.12971322632	0.11205736177999999	0.20540816495000008	0.019606968084	0.5017064846416383	0.5017064846416383	0.5011376564277588
-0.5869236588478088	27.31285858154297	train	0.9173801860999996	0.9602580361	0.24342455496000004	0.3667565285000001	0.3441729149000001	0.11521261633999992	0.664770572620402	0.8107698141827835	0.7306598407281001
-9.232057571411133	-20.750591278076172	train	0.2926787797000001	0.5960657061000001	0.05588763305999999	0.07535442005000001	0.06509657142000003	0.011272523238000005	0.27607129313613954	0.27095183921122484	0.2687713310580204
-4.295929908752441	-20.443727493286133	train	0.33330738610000005	0.5932833136	0.08786985946999999	0.08320147210000002	0.10126935116999998	0.011718938382	0.3742889647326508	0.3069776260902541	0.32949374288964733
-0.49086517095565796	33.0445442199707	train	0.9715957326	0.9660206132000002	0.19699102460000006	0.3145063422	0.2844494927999999	0.10307511283000002	0.6526355707243079	0.7910504361016306	0.7138794084186575
0.4361538589000702	-72.3719482421875	train	0.018649100809	0.21916950135999985	0.009852924295300006	0.039628490540000005	0.03777174787599999	0.010554241727999996	0.004361016306408797	0.01820250284414107	0.005119453924914676
-8.976240158081055	-23.55682945251465	train	0.3311120705299999	0.5915181264000001	0.07006782707999999	0.07981183697999998	0.07782293879	0.011599029776999998	0.33883200606750097	0.2931361395525218	0.3091581342434585
-44.4412841796875	2.7417895793914795	train	0.6376054615000001	0.7653607189	0.12204696914	0.15762064375999993	0.21300559791999998	0.017053442386	0.46966249525976483	0.5358361774744028	0.502844141069397
-1.5789391994476318	-64.664306640625	train	0.054728686036	0.251763866	0.029598206315000007	0.04150704328	0.051135907480000034	0.011026437747999995	0.1577550246492226	0.06351915054986727	0.09783845278725825
23.84930419921875	-40.92457962036133	train	0.04800243992300001	0.5439903371	0.03732727327999999	0.07896001965	0.054775885220000015	0.011140149394	0.1945392491467577	0.23795980280621917	0.20406712172923777
8.59901237487793	-57.80421829223633	train	0.04196055296100002	0.3584773406	0.041510116329999985	0.052678970689999986	0.07336745430999997	0.011093177952000002	0.24649222601441031	0.14182783466059917	0.17406143344709898
-19.768728256225586	-41.13614273071289	train	0.31950837473000004	0.24995780050000005	0.10712839842000003	0.04230977596000002	0.12063122388	0.013396125188999998	0.37883959044368604	0.15547971179370496	0.2458759954493743
-1.367558240890503	28.47633934020996	train	0.9679816553	0.9429613997	0.2627170404000001	0.3239381471	0.3222868332000001	0.10917836361	0.6987106560485401	0.7593856655290102	0.7279579067121729
-3.7748773097991943	-23.79115867614746	train	0.30382318625	0.6037344881000001	0.06067337017	0.10516315289999999	0.08021033976	0.012812647189	0.30735684489950704	0.40064467197572995	0.35850398179749715
13.432554244995117	-41.4624137878418	train	0.030928643873	0.3616109749000001	0.03224488554999999	0.051395679579999985	0.060716650740000024	0.011374459716000008	0.15813424345847554	0.15870307167235495	0.14405574516496017
0.8271936774253845	-14.655316352844238	train	0.35266894549999994	0.6266821246000001	0.22077592460000006	0.09878410088	0.1965030332400001	0.013593382930000005	0.5026545316647706	0.4273795980280622	0.45819112627986347
-6.369038105010986	39.74626541137695	train	0.9738769828	0.9574686992999994	0.3894096197	0.3347149636000002	0.3429064639	0.06174381609	0.7736063708759954	0.7605233219567692	0.7851251422070535
-0.21976035833358765	34.90692901611328	train	0.9743738471000002	0.9594927821999994	0.2516273563999999	0.2986926032	0.26167054640000004	0.12884521219000006	0.6795601061812665	0.7756920743268866	0.7225540386803185
7.660839080810547	60.25383758544922	train	0.9880027618000002	0.9761560341	0.8152746014000001	0.4421137024999999	0.4736846442000001	0.22268408174999996	0.9476678043230944	0.9080394387561622	0.9554891922639362
1.2781368494033813	-60.22649383544922	train	0.03553491573399998	0.27609850979999984	0.03639432328	0.04589826549	0.06151909385999998	0.011070045192	0.19397042093287828	0.10087220326128177	0.1309726962457338
34.667240142822266	-52.1357536315918	train	0.029708683496000025	0.6173712141999997	0.02731438411600001	0.10118860428	0.04714925830000001	0.013234771442999995	0.08172165339400835	0.41846795601061815	0.24971558589306028
4.5024943351745605	-48.819766998291016	train	0.026113513925400005	0.20523871819999984	0.029915875829	0.041562354660000016	0.05405958144	0.014035061126299994	0.09916571861964353	0.152256351915055	0.10409556313993173
26.650529861450195	-41.06999969482422	train	0.043661459308000014	0.5607380658000001	0.04074741627	0.08590870799999996	0.059012545020000015	0.012197298653000002	0.2161547212741752	0.3071672354948805	0.25639931740614336
-20.02355194091797	-31.25601577758789	train	0.3222367553200001	0.2967482256	0.22215545649	0.04912317138999997	0.25404818549999986	0.011642444871000005	0.4988623435722412	0.15187713310580206	0.2953640500568828
-30.03848648071289	43.0025749206543	train	0.9699927939000004	0.5985649584999999	0.19354474960000004	0.07508733460999997	0.11803374142999999	0.014752060823000002	0.5707243079256731	0.36423966628744786	0.45307167235494883
18.584945678710938	-34.28499984741211	train	0.045213447884	0.3968139103999998	0.04199409867	0.06759959164999997	0.07852598757	0.018800411568000008	0.2605233219567691	0.32518012893439513	0.2898179749715586
18.878965377807617	-37.76889419555664	train	0.053605536873	0.4076102139999999	0.04069752721	0.05403682608999999	0.06410796603999999	0.011069571518	0.24421691315889268	0.1670458854759196	0.1864334470989761
11.455033302307129	43.43584442138672	train	0.9837899857000002	0.9668255911	0.2673687825000001	0.3455115043	0.24502422561999984	0.20693852338	0.7199469093667045	0.8488813045127038	0.7955062571103526
4.399488925933838	-68.45555877685547	train	0.023941154008879997	0.2369116565800001	0.01924134366	0.04088448261	0.041715349460000016	0.010600272233400002	0.02256351915054987	0.026355707243079257	0.012372013651877133
20.683223724365234	-38.317440032958984	train	0.03280280600400001	0.3857309728999999	0.03811002200999998	0.05796664565	0.06245973536	0.011668741638000002	0.1924535456958665	0.2049677664012135	0.18031854379977247
27.86114501953125	-39.629974365234375	train	0.03846663076900001	0.6116350924999999	0.03893378994000001	0.09254756364000004	0.056790764900000026	0.011525821954999998	0.19397042093287828	0.34338263177853623	0.26820250284414104
1.9423813819885254	40.78077697753906	train	0.9749629507000002	0.9641167935999994	0.2964359668	0.38942862869999983	0.2882285833600001	0.18940419611999992	0.7203261281759575	0.8568448995070156	0.8006257110352674
9.26278305053711	28.468063354492188	train	0.9759000160000004	0.9590493791	0.42629142560000005	0.3270977478000001	0.4598132198999999	0.1755331383699999	0.8367463026166098	0.806977626090254	0.8455631399317407
28.918392181396484	-37.84834289550781	train	0.0272735879434	0.6083260838000001	0.02971523625	0.09686286374	0.050758069129999986	0.018556864716	0.09423587409935534	0.4550625711035267	0.27801478953356085
6.481128215789795	-8.459324836730957	train	0.32793744979999995	0.8009718078	0.08666267641999999	0.20746441684999994	0.15677071456	0.060140093530000015	0.4021615472127418	0.6511186954872962	0.5214732650739478
-2.6309401988983154	-52.354881286621094	train	0.03518694524500001	0.2519058891	0.035433154268	0.043002348630000006	0.05963392357999996	0.011101887540300002	0.18240424725066365	0.07792946530147896	0.11618316268486917
14.323699951171875	42.3211784362793	train	0.9751232530000004	0.9487066808000002	0.3558421317	0.3134345577000001	0.4244195798000001	0.10462117213	0.8033750474023512	0.7565415244596133	0.7965017064846416
-4.216755390167236	30.260040283203125	train	0.96830949	0.9340608405	0.23529428489999998	0.28129094860000003	0.2418250921	0.05916826856999999	0.6435343193022374	0.705536594615093	0.6592718998862344
0.3084956109523773	54.982330322265625	train	0.9819807296000004	0.9670884064	0.7420217242999998	0.35104775140000016	0.4252637070000001	0.15695347546999994	0.9084186575654152	0.838452787258248	0.9027303754266212
-17.22064208984375	-38.39070129394531	train	0.2904158031500001	0.2932389658	0.10773766150000004	0.048511495999999994	0.1458425180200001	0.013497735226000002	0.37751232461130074	0.20174440652256354	0.2662116040955631
-8.006813049316406	-21.744033813476562	train	0.3354558111	0.6065629915999999	0.11653102593000005	0.08333317792999999	0.09373809922	0.012842301196000001	0.38035646568069775	0.3680318543799772	0.3722980659840728
9.418473243713379	56.00635528564453	train	0.9812355509	0.9514703596	0.6479674284000002	0.341795577	0.4341553607	0.17825189954999998	0.8995070155479712	0.8054607508532423	0.8782707622298066
10.777758598327637	53.69244384765625	train	0.9793075351999992	0.9654689118000004	0.6496492959000001	0.41632372189999983	0.4140797998	0.31665506678000005	0.8832006067500947	0.8900265453166476	0.9175199089874857
35.113773345947266	-37.080848693847656	train	0.04221531957669998	0.5836822321999999	0.04111757315	0.08900145388999997	0.07432855799999999	0.013017766663999994	0.248388320060675	0.35134622677284794	0.29806598407281004
7.664395809173584	-53.632991790771484	train	0.033801318154000004	0.2726595968	0.03459336677999999	0.04583326547999999	0.06350407179999999	0.0129523998035	0.18923018581721654	0.17842244975350777	0.16609783845278725
16.083654403686523	-40.91872787475586	train	0.03837350643700002	0.3753170563	0.033619200780000004	0.056485885430000014	0.05361687668999998	0.010939715934	0.1626848691695108	0.14524080394387562	0.14007394766780432
34.79475402832031	-34.949039459228516	train	0.044134509381999996	0.7562653546999999	0.039765560349999986	0.18231943225000002	0.07912946654999999	0.019366375448	0.25445582100872205	0.5601061812665908	0.41823094425483504
28.28228187561035	-42.22075653076172	train	0.028515294973000007	0.5757821540999999	0.03192270879939998	0.08178800186000004	0.055598205199999993	0.011162859824	0.12571103526734925	0.2540766021994691	0.17747440273037543
-34.402137756347656	37.091827392578125	train	0.9647225479	0.3822672671999999	0.17612976941000005	0.054594373339999995	0.17267293906	0.016461064904	0.5822904816078878	0.2777777777777778	0.40955631399317405
6.941006183624268	33.976966857910156	train	0.9469449285000002	0.9441012903999996	0.2279624632	0.3874600647000001	0.37674415300000014	0.15617741666999996	0.6780432309442549	0.8120970800151688	0.7438850967007964
24.015338897705078	-36.60530471801758	train	0.06435768041800001	0.6033738329	0.038668837943000016	0.08205157770000003	0.06684768919000003	0.01173883084	0.2447857413727721	0.32081911262798635	0.2761660978384528
31.689655303955078	-50.12129592895508	train	0.031111402070999987	0.5875073903999999	0.0257147772084	0.08602905257999999	0.04335109189999998	0.013741361077	0.07053469852104664	0.3594994311717861	0.20776450511945393
0.13525088131427765	-60.78903579711914	train	0.028638857701000005	0.24171414446	0.037872551112000004	0.04446579711	0.06024621863000002	0.011260755191	0.16837315130830488	0.09158134243458477	0.11689419795221843
1.0858738422393799	-72.6725082397461	train	0.022467160297800014	0.10492931136299996	0.0168482353394	0.0325137719064	0.04512313085	0.012231984764000002	0.025407660219946906	0.0925293894577171	0.038680318543799774
7.572159290313721	-50.01144027709961	train	0.0310477703285	0.3723253305999999	0.037359534828	0.057932505500000016	0.08806864525000001	0.025799204019	0.22032612817595756	0.32385286310200984	0.2704778156996587
31.636554718017578	-54.55916213989258	train	0.0395583288136	0.41203113020000004	0.026213606383500003	0.04930179669	0.04369837771000001	0.010670627378000008	0.09954493742889647	0.12362533181645811	0.08646188850967008
-10.278094291687012	54.212528228759766	train	0.9638684176000001	0.9575297707	0.35438734279999984	0.3993809213999999	0.09986356887000007	0.061657773235999996	0.6188850967007964	0.7912400455062572	0.691410693970421
-4.692265510559082	-63.507999420166016	train	0.0275460583294	0.2322010023	0.025988855198999995	0.04179454197299999	0.04590351179	0.010749467142	0.06181266590822906	0.03564656806977626	0.03370307167235495
17.15520477294922	-55.5993537902832	train	0.02359808368650001	0.3530546667	0.021062456574	0.05063589159999998	0.0442558183	0.011033479693999995	0.030716723549488054	0.12684869169510807	0.05702502844141069
7.656160831451416	44.217742919921875	train	0.9888285285000002	0.9983656433000004	0.5242193534000001	0.7838146586999999	0.4034337075999999	0.21287457710999996	0.8843382631778537	0.9505119453924915	0.9476678043230944
-9.039369583129883	3.5514132976531982	train	0.665325452	0.9589669645000002	0.3753270417	0.3481836707000001	0.3790119557000001	0.022701748303	0.7004171406901781	0.7277208949563899	0.7111774744027304
0.9826077818870544	-74.02277374267578	train	0.035795577667900015	0.3952857640999998	0.022575776614000002	0.04709703300000001	0.050292485250000005	0.010709367083999999	0.10466439135381116	0.1111111111111111	0.08304891922639362
35.3381462097168	-42.99979782104492	train	0.041354543601000014	0.6741383590000001	0.031464586338999984	0.11213014005999992	0.04910345618000001	0.011049493764	0.1403109594235874	0.36234357224118313	0.24886234357224118
10.310050010681152	-62.55990982055664	train	0.0245460035346	0.3390149643000001	0.015797964172200002	0.049512146659999985	0.0328156140258	0.010652126999699998	0.01459992415623815	0.09177095183921123	0.034129692832764506
-1.3014719486236572	55.456748962402344	train	0.9813134463999992	0.9305524103000002	0.8534454044000003	0.3110596100999999	0.3168194037999999	0.07682986160000001	0.8619643534319303	0.7256351915054986	0.8134243458475541
-31.76930809020996	-24.385684967041016	train	0.5607311991999999	0.3147839932000001	0.10744749660999998	0.048935468050000014	0.07403276921999999	0.011119774494999998	0.3731513083048919	0.12381494122108457	0.22497155858930604
29.47914695739746	-52.28899002075195	train	0.028307861044299994	0.5568984299999997	0.027958458126999985	0.06424521312	0.04719261034000003	0.010892863573	0.07773985589685248	0.18866135760333713	0.10693970420932879
-4.168928146362305	-69.25325012207031	train	0.030349085805999987	0.13082810132468	0.019915436495599997	0.032231883311	0.04940443494869999	0.011194557316000001	0.07565415244596131	0.04664391353811149	0.04266211604095563
-40.39990234375	-12.853081703186035	train	0.6764807192	0.6507188644999998	0.18049137355000006	0.09242362565	0.2682620989	0.014118616131	0.5745164960182025	0.4336367083807357	0.4968714448236633
-20.043827056884766	32.496826171875	train	0.9673969237000004	0.8636567826999996	0.5041037183000001	0.2354433122400001	0.4866933342	0.029567331057	0.8390216154721274	0.6477057262040197	0.7656427758816837
-34.82419204711914	35.47260284423828	train	0.5719185167999999	0.2894676792	0.10564553330999997	0.04315520582000002	0.08645116978999999	0.011161226732	0.3875616230565036	0.10049298445202881	0.22226962457337884
-31.544103622436523	-5.311946868896484	train	0.6668560768000001	0.5666906986000003	0.2564913486999999	0.05995627469	0.2933902877	0.011885008661	0.6152825180128935	0.24706105422828972	0.40600113765642776
-16.046979904174805	18.80609893798828	train	0.6718616517999995	0.8827253702000003	0.3316956991000001	0.23688503564	0.7016032918999998	0.033271671076999985	0.7588168373151308	0.6573758058399697	0.7263936291240045
-10.972065925598145	11.855324745178223	train	0.7060175107000001	0.7891066857	0.4484011183	0.19549458198	0.5892644666	0.022807739306999992	0.7999620781190747	0.5995449374288965	0.7214163822525597
15.583698272705078	-38.02503967285156	train	0.047960703689	0.3801943783999999	0.04080434918	0.05832247547	0.05706102744999999	0.011996115215000002	0.21520667425104287	0.2161547212741752	0.20150739476678042
0.6862375140190125	-61.26531219482422	train	0.03978718707200001	0.2554248136199999	0.028227289958400008	0.041886306719999995	0.04607930356199998	0.010674290806000002	0.11566173682214638	0.041714069017823284	0.0641353811149033
-10.421433448791504	8.450420379638672	train	0.7030739954999998	0.9655673647999996	0.2874542400999999	0.45214976560000003	0.3853570853000001	0.11647862313000007	0.7062950322335988	0.8528631020098597	0.786547212741752
34.16320037841797	-44.45540237426758	train	0.054120706731600014	0.5814089090999999	0.036129962815	0.07600195607999996	0.05826773575	0.011104084095000005	0.20819112627986347	0.2421312097080015	0.2120307167235495
-24.691152572631836	-7.9885640144348145	train	0.6688399805999997	0.5928893134000001	0.16125466137999994	0.07353662169000001	0.4524895627	0.012689951330999998	0.6372772089495639	0.3196814562002275	0.4613196814562003
12.77194595336914	-32.75196075439453	train	0.033468770681599994	0.3902872852999999	0.03645381544	0.051613693279999984	0.05506556727000001	0.011275433699	0.16363291619264317	0.16856276071293133	0.15301478953356085
0.42441144585609436	51.298133850097656	train	0.9657327014	0.8177022861000002	0.7291725698999998	0.18121558407999994	0.4999527697000002	0.027122725732000003	0.8771331058020477	0.614713689799014	0.7738907849829352
-44.21476364135742	6.730164527893066	train	0.6686271372000001	0.7436380840000001	0.18921305865000004	0.14838398547999998	0.10686287831999998	0.012390751932000002	0.49222601441031477	0.4571482745544179	0.47198521046643915
11.351325035095215	-33.45716857910156	train	0.054340512472	0.3788522586000001	0.0388177279	0.05208119814999998	0.059174638410000015	0.011464712393	0.2216533940083428	0.17481987106560484	0.1840159271899886
32.96726608276367	-59.07367706298828	train	0.05171394858619999	0.30663058260000003	0.038832402323	0.04621647153	0.058220636180000014	0.010854299557300004	0.2148274554417899	0.09215017064846416	0.13751422070534697
-19.4769229888916	28.513330459594727	train	0.9640169752000004	0.7360958108999996	0.5467443654999999	0.10036336214999993	0.6256628689	0.016720231329999998	0.8576033371255214	0.4854000758437618	0.7054891922639364
9.477311134338379	-24.686534881591797	train	0.2948557581199999	0.5608531126999999	0.06003395181000003	0.08639200856000002	0.06897751379	0.012828592408000002	0.28915434205536594	0.32878270762229805	0.3083048919226393
-7.592950820922852	15.81342601776123	train	0.6892565518999999	0.9768555639000002	0.3566278986000001	0.6590956016000001	0.8179971697999998	0.17196870262999994	0.7880166856276071	0.9194160030337505	0.880688282138794
-27.03738784790039	-10.650691032409668	train	0.6705381612000005	0.4334318732999998	0.2627944742	0.051579034449999984	0.6295911397000001	0.012724798056	0.7197572999620782	0.24288964732650742	0.47554038680318544
-29.72649383544922	-26.929872512817383	train	0.3329602983	0.3610999001999999	0.06069043262	0.04777135945999999	0.05984508524999998	0.010939808298000005	0.29806598407281	0.1116799393249905	0.18742889647326505
38.12478256225586	-47.259647369384766	train	0.039310972518900006	0.6356505885000001	0.031120720744999993	0.13629733581999998	0.047542922729999985	0.011190855630999998	0.12969283276450513	0.379218809252939	0.2554038680318544
-26.788599014282227	-10.621688842773438	train	0.6555922314	0.4378518016	0.24669025683	0.058552196540000025	0.4851447091500002	0.016368501706999997	0.6695108077360636	0.31133864239666287	0.4775312855517634
-38.523189544677734	4.859541416168213	train	0.6753196984999996	0.7701680438999999	0.20496101192	0.1612249225100001	0.14391601213999994	0.013856201532999995	0.5299582859309822	0.5070155479711794	0.5190557451649602
-13.751326560974121	-31.943233489990234	train	0.2778706944199999	0.40120732369999984	0.05601789606999999	0.053834879800000006	0.06456735198999998	0.012628474818	0.27303754266211605	0.2347364429275692	0.24232081911262798
-19.72900390625	-34.949153900146484	train	0.3379270783400001	0.39453330259999997	0.16210895670999997	0.054528071259999984	0.08944814145999999	0.012061859876999998	0.40291998483124764	0.2150170648464164	0.28725824800910127
6.887884616851807	-59.00814437866211	train	0.03573396724949999	0.19099910977	0.027141908702999998	0.038295654830000005	0.04636269086999999	0.0106619513996	0.10163064087978764	0.016685627607129314	0.0469283276450512
38.340946197509766	-37.495174407958984	train	0.033228640970000015	0.7589885137999997	0.04209350725949999	0.25916044335000005	0.045348794834000006	0.013568667512000001	0.14372392870686387	0.5329920364050057	0.34769624573378843
-0.3383980989456177	-45.221900939941406	train	0.03608901165700002	0.2766559693	0.03414552612700002	0.0445221528	0.05854487736	0.010842394030000004	0.17747440273037543	0.0764125900644672	0.11291240045506257
-27.574464797973633	-5.260138034820557	train	0.6717811394000001	0.6068432351999999	0.2940161277999999	0.06971263189999999	0.5543828156999998	0.013147566018	0.7311338642396663	0.3428138035646568	0.5477815699658704
31.423158645629883	-45.11076354980469	train	0.02620106841320001	0.6172702365999999	0.0210975719209	0.08595039393000001	0.03807287511	0.010903770173000005	0.0291998483124763	0.29427379598028064	0.15273037542662116
-35.62583923339844	2.3819987773895264	train	0.6585446635000001	0.7583645969000001	0.22129161728000007	0.12435533603999994	0.16474612490999996	0.012482069120999998	0.5255972696245733	0.45525218050815325	0.4872013651877133
17.985031127929688	-45.86289596557617	train	0.3258627129199999	0.5815468221000001	0.06866829168000001	0.07639663832999999	0.0682365308	0.011855873349999999	0.3187334091770952	0.28346605991657187	0.29579067121729236
-40.52937698364258	-14.1006498336792	train	0.6396166194	0.3327348995999999	0.1706644157499999	0.04986956638999996	0.15504009778	0.011643852304000002	0.4723170269245354	0.15927189988623436	0.28896473265073946
-14.564126968383789	27.254472732543945	train	0.9850600263	0.9511706990000004	0.8793620026999999	0.3137907092	0.6801532050000002	0.09459993948999998	0.965680697762609	0.7561623056503602	0.8744311717861206
-26.277584075927734	40.88392639160156	train	0.9603209797999998	0.6065389105	0.5784738278000002	0.08967742684	0.256467683	0.018708184199	0.7428896473265074	0.44122108456579445	0.6120591581342435
26.125669479370117	-43.212188720703125	train	0.05440950360899999	0.585325156	0.039425179609999986	0.07920049655	0.055760127770000015	0.011557907816999995	0.21255214258627228	0.2817595752749336	0.24217861205915814
-10.700556755065918	-23.92682456970215	train	0.3549893046800001	0.6142757198	0.10305169837999996	0.07140092027999995	0.12143350717000005	0.011829653163000005	0.4072810011376564	0.3147516116799393	0.35011376564277585
-11.084957122802734	-20.60430145263672	train	0.31400492239999994	0.5816219896	0.05701263648000001	0.07294902684	0.06279344270999998	0.011619146605999995	0.2808115282518013	0.2671596511186955	0.26820250284414104
-40.50287628173828	11.665120124816895	train	0.9584264843999998	0.7719531548999998	0.4829733067000001	0.12964912247000002	0.13589901782	0.01547022164099999	0.6666666666666666	0.5121350018960941	0.5931456200227532
38.748046875	-36.83984375	train	0.031952921719	0.7467774692999997	0.034771002790000005	0.2516521747	0.047732143029999986	0.011795578251999998	0.12495259764884338	0.47762609025407654	0.305745164960182
-46.132633209228516	6.916079998016357	train	0.61017007575	0.7978336378999998	0.14883352696	0.20603500025	0.07613316821999998	0.012105868415999999	0.3970420932878271	0.5053090633295412	0.4601820250284414
-39.15473556518555	11.399985313415527	train	0.7312394909999999	0.8028205291	0.5468335201	0.16980221004999999	0.28087336249999995	0.023806737748999995	0.7267728479332575	0.5944254835039818	0.6754835039817975
-45.67758560180664	-9.074638366699219	train	0.6572148304000003	0.6336276759000002	0.19018604335000006	0.08673870915999997	0.16834590143	0.012534605425999998	0.5085324232081911	0.39078498293515357	0.43885096700796355
-17.282567977905273	21.530500411987305	train	0.6970066616999996	0.7844383525	0.39779826610000013	0.12997328587999993	0.6392572222999999	0.015023356616	0.7925673113386423	0.5149791429654911	0.6840159271899886
35.49776840209961	-42.8593635559082	train	0.029468174544900014	0.6830646282999999	0.023198486967	0.10948302754	0.04703511806000002	0.011121742258000002	0.0676905574516496	0.36784224497535084	0.21359499431171786
-21.68115234375	31.469459533691406	train	0.9365087207	0.7714244691000003	0.5552087991999998	0.13080969192999994	0.5310066015999999	0.01761866868	0.8255593477436481	0.5312855517633674	0.7090443686006827
32.93689727783203	-42.8798828125	train	0.041524811882	0.5987114971999999	0.031793428036	0.08126827050000003	0.04675502318	0.011454592490000002	0.13405384907091392	0.3003412969283277	0.20790671217292378
-2.355541229248047	57.24652099609375	train	0.9745656508	0.8806911620000002	0.7675482774	0.20929708275000006	0.2924030985499999	0.029120278240999997	0.817026924535457	0.6418278346605991	0.7504266211604096
-6.624114990234375	-18.42626953125	train	0.3372917822	0.5888411011999998	0.07619841563000003	0.07666970713000003	0.07156959303999999	0.012411525959000008	0.34053849070913916	0.31304512703830106	0.3215301478953356
-9.469086647033691	-25.770732879638672	train	0.3225871214800001	0.4280905914	0.06259817247	0.05524715921000002	0.07958396514000002	0.011552666371000005	0.32631778536215394	0.21084565794463406	0.2511376564277588
23.147300720214844	-46.17057418823242	train	0.036080873053599985	0.42886722580000014	0.027482941481000004	0.05197929874999999	0.04292948088300001	0.010736376565000004	0.09423587409935534	0.14372392870686387	0.09485210466439135
21.656265258789062	-34.5664176940918	train	0.040613744954400004	0.5837389102999999	0.04553008671000002	0.12902679125	0.08596202335000004	0.015094850619000004	0.2658323852863102	0.41733029958285933	0.3485494880546075
-32.241981506347656	1.1315630674362183	train	0.6395569724000001	0.7207226299000002	0.2595114864000001	0.10288476770999999	0.35858225320000003	0.012755967715000005	0.6135760333712552	0.4334470989761092	0.5149317406143344
6.088799476623535	53.68101501464844	train	0.9878588768000002	0.9651779838999996	0.941900043	0.3860302192000003	0.6394948287	0.20899315781999994	0.9736442927569208	0.8634812286689421	0.9395620022753128
-38.26020431518555	11.926065444946289	train	0.9542338841	0.7357635588000002	0.6583616481	0.11834175746999995	0.2512478851500001	0.017645294211000005	0.748388320060675	0.5077739855896852	0.6547212741751991
16.4896183013916	-39.119590759277344	train	0.035705619581000006	0.39282619350000014	0.037441837289999995	0.05539874524999999	0.06728330448	0.012118331141000005	0.211224876753887	0.21994690936670458	0.20193401592718999
31.181028366088867	-31.703855514526367	train	0.2537467641460001	0.7307656101000001	0.07677995659000003	0.14161322442000004	0.07487264495000001	0.012473237895000005	0.30659840728100113	0.4522184300341297	0.38993174061433444
21.94673728942871	-40.750606536865234	train	0.24689636699	0.5856656739000002	0.06691454249300001	0.08195853219999996	0.07721068640999998	0.015554686518000009	0.30128934395145995	0.3670838073568449	0.3373151308304892
34.38322830200195	-44.362979888916016	train	0.041110636205000016	0.6037093034000002	0.03403113048	0.08852311745000005	0.050683680240000015	0.011170196137000005	0.16097838452787258	0.3071672354948805	0.23122866894197952
-33.466712951660156	-14.878323554992676	train	0.6562895806999997	0.4176989105999999	0.3626622574499999	0.059987758729999986	0.1906794657	0.011793611110000001	0.5949943117178612	0.2277208949563898	0.38324800910125145
31.811649322509766	-52.21460723876953	train	0.029700346309999993	0.5590114005	0.02652243414490001	0.0645073105	0.04289026711000002	0.010864057254000001	0.06408797876374668	0.1871444823663254	0.1012514220705347
-10.757697105407715	45.58001708984375	train	0.9625636156	0.9386669941000004	0.4519457114000001	0.3274293400999999	0.27340721119999994	0.030473287624000006	0.7254455821008722	0.708001516875237	0.7211319681456201
-15.532281875610352	-37.61112594604492	train	0.31659842777349995	0.2916527289	0.12259992132999994	0.045972093349999986	0.2910807459199999	0.011402689998000001	0.45999241562381493	0.13177853621539629	0.26919795221843007
-18.912996292114258	27.45131492614746	train	0.9513809297999998	0.8236885665999999	0.637453391	0.17549768922000006	0.6637625077000001	0.018352652219	0.860257868790292	0.5811528251801289	0.7524175199089875
21.109071731567383	58.21478271484375	train	0.9896519382	1.0034620598000001	0.4748500306999999	0.8895773236999998	0.4458670172	0.6875591137999999	0.8911642017444065	0.9897610921501707	0.9651592718998863
-26.411584854125977	5.03975248336792	train	0.6676825849999999	0.7236779033999997	0.25265673609999995	0.12707559578000002	0.4113201304999998	0.014209258374000003	0.6710276829730754	0.4745923397800531	0.5748009101251422
28.895401000976562	-40.19746780395508	train	0.033857091991999995	0.6094579321000001	0.037052237764	0.08669052112999999	0.05190595028999998	0.010976235344000005	0.15813424345847552	0.29408418657565416	0.22170079635949944
-40.92231369018555	0.7914219498634338	train	0.6434400508000002	0.6131781484000003	0.20690070024	0.08163830419999997	0.13278581448	0.013389369673000005	0.48028062191884713	0.37883959044368604	0.4217861205915814
36.88597869873047	-37.073158264160156	train	0.028981874752899987	0.7236302859999999	0.0315522392046	0.15551251569999994	0.058264732680000014	0.012148781647	0.1348122866894198	0.44709897610921506	0.29835039817974973
-24.08664894104004	39.09315490722656	train	0.9551667529999998	0.7662071322	0.5559217065	0.12857948835999994	0.2365989698399999	0.016346265268999998	0.7246871444823664	0.5155479711793706	0.6416382252559727
-11.097134590148926	-22.531564712524414	train	0.2947377201600001	0.5769994449999999	0.06316682862999999	0.068590287	0.06086499466000001	0.011232910214	0.2737959802806219	0.2303754266211604	0.24203640500568827
15.214754104614258	-40.08465576171875	train	0.05082468029050001	0.3900861615	0.029658018172000013	0.05085008365999998	0.04742564458	0.010882536901000002	0.13879408418657566	0.13386423966628747	0.11518771331058021
30.949831008911133	-42.33791732788086	train	0.04899753331600002	0.6281713636999998	0.035570187939999984	0.09291893298000002	0.05181070549999997	0.011247216565	0.18107698141827835	0.3435722411831626	0.2633674630261661
-27.033937454223633	37.299373626708984	train	0.9735321801000004	0.8663410854999998	0.5291401368000002	0.17702296282999996	0.40427232230000015	0.022127071911999998	0.8323852863102009	0.6067500948047023	0.7440273037542662
-2.3836357593536377	19.87769889831543	train	0.7250284302	0.9048755573000004	0.5184527507	0.2363072239800001	0.4961839849999999	0.034844072569999995	0.8084945013272659	0.6628744785741372	0.7534129692832765
-9.04449462890625	-21.667238235473633	train	0.279002140579	0.5963559971	0.05002061113000002	0.07006405948	0.059716748803999985	0.010993826169	0.2514220705346985	0.2360637087599545	0.22966439135381117
-35.752540588378906	-5.029114246368408	train	0.67084604574	0.6105975090999999	0.1842675293600001	0.06967946424999999	0.16558125782000005	0.011932244271000002	0.5278725824800911	0.3111490329920364	0.4014505119453925
-26.49837875366211	43.27068328857422	train	0.9212118628000002	0.6983641764999997	0.30070654909999994	0.09446572390000002	0.10691757159999997	0.012530495881000005	0.5828593098217673	0.4129692832764505	0.488481228668942
-24.798538208007812	-6.113936901092529	train	0.6598626387000002	0.7533395166000004	0.2032146629999999	0.12355173165000005	0.47011379950000004	0.014078250187000006	0.6497914296549109	0.4829351535836177	0.5669795221843004
-7.736368656158447	-31.25301170349121	train	0.28301758527500004	0.4124872192999999	0.04977107508000001	0.04972943877999998	0.058353565819999974	0.011944705911000005	0.2453545695866515	0.20477815699658705	0.20449374288964733
-4.881459712982178	-19.019603729248047	train	0.33813541935999997	0.6142669405	0.11185586749000004	0.07971736565000004	0.09349678075	0.011999110177000005	0.3805460750853242	0.34167614713689803	0.3559442548350398
-41.40058517456055	-3.7935791015625	train	0.6451900822000003	0.6503325128	0.14948452476000004	0.10109735939999999	0.11500285681999994	0.012785379534000002	0.4453924914675768	0.4260523321956769	0.4323094425483504
-30.242107391357422	4.403061866760254	train	0.6391728161000003	0.7784434509999999	0.20991312255	0.17966789683999998	0.26113227950999995	0.013214532600000006	0.5333712552142585	0.5145999241562381	0.5241751990898749
34.06630325317383	-32.53950881958008	train	0.08495374075900003	0.7299477693999998	0.06658229768000001	0.16760071766999998	0.17713384915000005	0.013534570065	0.3684110731892302	0.4871065604854001	0.43614903299203645
29.829622268676758	-58.88259506225586	train	0.0192673416964	0.43690459200000026	-0.007561040889999999	0.050052172790000016	0.022709900254599995	0.018226481795000003	0.0009480470231323473	0.29844520288206294	0.145193401592719
-43.002296447753906	2.90897798538208	train	0.6710369075999999	0.7325987368000001	0.11710810709000002	0.13902168157	0.10153510898000002	0.012882292639000006	0.453545695866515	0.46397421312097076	0.45847554038680316
12.788701057434082	-33.39432144165039	train	0.036380668487	0.3793717562000001	0.034271102393000005	0.05178113050000002	0.05230667185000002	0.011058841066999996	0.15870307167235495	0.14543041334850207	0.13708759954493743
18.61103630065918	54.043861389160156	train	0.9863411625	0.988199656	0.7339964773000003	0.6312004078	0.44135196250000014	0.6017373062000001	0.9270003792188092	0.972885855138415	0.9755403868031854
21.996355056762695	-28.098766326904297	train	0.32320874727000004	0.6063903111999999	0.08919856982999998	0.08326795492000001	0.08147319936000004	0.011864584026	0.3458475540386803	0.33409177095183923	0.33831058020477817
-0.0553312711417675	-48.29627227783203	train	0.03543948304100002	0.2746770403000001	0.033421389306	0.043258967460000006	0.055070655359999984	0.010783817892	0.15813424345847552	0.0638983693591202	0.0985494880546075
31.82503318786621	-34.14665603637695	train	0.042655216815999986	0.6914008284000002	0.05428265993999999	0.14931768769	0.06277396097	0.012088440152999995	0.24383769434963976	0.43856655290102387	0.3464163822525597
-11.448287010192871	-20.664762496948242	train	0.27044473227999993	0.5673993850000002	0.05908700912500001	0.06415002544999998	0.05938112659999997	0.011048181161000002	0.25938566552901027	0.20420932878270762	0.21302616609783842
-30.753890991210938	5.271585464477539	train	0.6941116170000001	0.8589539853000003	0.4657834537999998	0.2964206749	0.2147316664399999	0.053273782597	0.6744406522563519	0.6888509670079636	0.6715017064846417
30.89979362487793	-38.618324279785156	train	0.0496017807502	0.6118570168000004	0.04603241981000001	0.09128696142	0.05643932029000001	0.011238953411000004	0.22260144103147517	0.32536973833902166	0.2727531285551763
-12.38529109954834	-28.54201889038086	train	0.3152167135	0.4294843024000001	0.058623194570000016	0.05402055439999999	0.060568432870000015	0.011384274263	0.2781569965870307	0.19776260902540765	0.22155858930602956
-6.279417514801025	59.3574104309082	train	0.9558312782	0.9672461594999996	0.6123855970000001	0.546914936	0.2919761612000001	0.05002388596300001	0.764125900644672	0.8390216154721274	0.8249431171786121
21.34269905090332	48.253379821777344	train	0.9326577852	0.9583684189999998	0.4761323660000001	0.5742494019	0.3992717559999999	0.8866210565999997	0.7703830109973454	0.9220705346985211	0.874004550625711
28.610918045043945	-46.041107177734375	train	0.032531625583000004	0.5857663840000001	0.034485683021199996	0.07443037226	0.05343280329	0.011083813991999996	0.1477057262040197	0.24061433447098976	0.18174061433447097
-8.465655326843262	15.867816925048828	train	0.6840730904000002	0.9808581102000004	0.3323829653000001	0.6328137692000001	0.8242137737999998	0.3771344804	0.7791050436101631	0.9552521805081532	0.8902161547212741
-16.680879592895508	26.057687759399414	train	0.9645957552000004	0.8644650962000001	0.6102419847999999	0.2007351551999999	0.7217641887999998	0.029576574669000013	0.8805460750853243	0.6389836935912021	0.7841296928327646
-24.448379516601562	-2.7819058895111084	train	0.6831545339999998	0.6562062204000001	0.4662540715000002	0.10370755823999997	0.6100219487999999	0.014469093242000006	0.797307546454304	0.4567690557451649	0.6541524459613197
22.941057205200195	54.2606201171875	train	0.9839168973000001	1.0103623716000003	0.5471667516999998	0.8847272877999997	0.8104369469000002	0.6543918552	0.9330678801668562	0.9884338263177854	0.9835039817974971
24.154272079467773	-38.80461120605469	train	0.048310033481999984	0.5461370614000001	0.03986974490000002	0.07280966076	0.056597983470000016	0.011203499315000002	0.2110352673492605	0.22866894197952217	0.20762229806598406
-32.44800567626953	-4.475444793701172	train	0.7090300801999999	0.5486091014999999	0.5083214369	0.07571434920000003	0.3426552562	0.012623239379	0.7480091012514221	0.2937049677664012	0.5274459613196815
-14.59432315826416	38.495792388916016	train	0.9741551498	0.9075273842	0.5657426443999999	0.27243880739000004	0.20867208446	0.16292175023	0.7531285551763367	0.739476678043231	0.7586746302616609
24.476316452026367	-44.054996490478516	train	0.041893752504999986	0.5543030745	0.03995335450000001	0.07067609725000003	0.054421434090000026	0.011377716824000008	0.1937808115282518	0.23568448995070157	0.20136518771331058
-11.940808296203613	-15.327940940856934	train	0.2983282458	0.7247830587000001	0.061881324689999975	0.17620329158	0.06384254117999999	0.014222043625000003	0.2830868411073189	0.5009480470231323	0.40642775881683735
26.93147850036621	44.223690032958984	train	0.6766808061999998	0.8939695670000001	0.41362103079999984	0.3271522605000001	0.12867885235999998	0.3610676714900002	0.6107318923018582	0.7925673113386423	0.6881399317406143
-28.07451057434082	5.4020867347717285	train	0.628706335	0.7718030607999999	0.20009859290000004	0.15239703846000002	0.2896084224999999	0.012847788606	0.5398179749715585	0.4888130451270383	0.5136518771331058
37.20272445678711	-35.01701736450195	train	0.043716594607999995	0.8403670353000002	0.044293595085100015	0.34792938155	0.05999634610999999	0.026613087193	0.22658323852863102	0.6877133105802048	0.4525028441410694
-14.773223876953125	19.761075973510742	train	0.6621989757000003	0.7523477294000002	0.4104038384000001	0.15183283496000005	0.7897238901000003	0.02212284090800001	0.7684869169510807	0.5506257110352674	0.6875711035267349
-25.174114227294922	42.88220977783203	train	0.9643376436	0.7775842151000005	0.5786256789	0.15890221750999997	0.15851386473999995	0.02563959242000001	0.7125521425862723	0.5811528251801289	0.6582764505119454
16.05463981628418	-51.95779800415039	train	0.029667110454700003	0.37898614840000006	0.03369849518000001	0.05427583975999999	0.055342941670000007	0.011176256754999996	0.13841486537732273	0.16116799393249906	0.13054607508532423
3.947132110595703	-60.2833366394043	train	0.02535906094160001	0.28492516920000005	0.026844396049700004	0.044337858380000005	0.047805915350000026	0.010806207896	0.061243837694349636	0.07565415244596131	0.046501706484641636
-1.5995900630950928	-56.202598571777344	train	0.026005120345999992	0.26792891350000003	0.03335316287300001	0.043357056019999986	0.05472912606000002	0.0110627362056	0.11566173682214638	0.08342813803564657	0.07977815699658704
-37.87157440185547	-5.7444987297058105	train	0.6556098478999995	0.5905756431000002	0.21357230155999996	0.07108668161999998	0.16787903713999994	0.012777111229	0.51611679939325	0.31323473644292754	0.39732650739476677
-2.4408621788024902	-47.07966613769531	train	0.04908285427100001	0.281435824	0.03371058763799998	0.04470053117999999	0.05017536199	0.012093991939400013	0.1664770572620402	0.1533940083428138	0.14832195676905574
-18.294261932373047	30.231204986572266	train	0.9632865060000002	0.7858222287000001	0.6031855695000001	0.17130716440999996	0.4294176023999999	0.039455126191000015	0.8371255214258627	0.6141448615851346	0.7514220705346986
18.721698760986328	53.51226806640625	train	0.9807996306	0.9881511783	0.7192692508	0.6197842577000001	0.3877683417999999	0.5804671455999998	0.8847174819871065	0.9709897610921502	0.9543515358361775
-17.227699279785156	15.845102310180664	train	0.4773672486600002	0.8174417219000005	0.18525751993999992	0.15102421327000004	0.6601263366000001	0.039163625923	0.6315889268107698	0.614334470989761	0.6123435722411832
-12.95417594909668	44.442867279052734	train	0.9623359094000004	0.8128214420000001	0.3474537098000001	0.14375839203000004	0.27686666010000005	0.022188794443999998	0.69871065604854	0.5781190747061055	0.6466154721274175
32.650169372558594	-45.78237533569336	train	0.04524731310120001	0.6189878330999999	0.03767246593500001	0.10439035823	0.05674839796	0.011280848741999996	0.20136518771331058	0.357034508911642	0.27886803185437997
-25.09120750427246	43.78242492675781	train	0.9725528045	0.7496769392	0.4335934831000001	0.11056266229999992	0.17958554930999998	0.016117102367	0.7070534698521046	0.496397421312097	0.6153299203640501
23.4328670501709	-42.80453109741211	train	0.0418269108583	0.5543991996000001	0.037450603850000014	0.06750545563999999	0.060103195190000014	0.011158573846	0.2068638604474782	0.21520667425104287	0.19425483503981797
-28.91046905517578	4.0325608253479	train	0.6633676705	0.8911379171000001	0.2919658429000001	0.22874868148999994	0.3087876479499999	0.018777716326000008	0.6350018960940462	0.6164201744406522	0.6166097838452788
-0.47572267055511475	58.55707931518555	train	0.9575334290000004	0.9480382429999996	0.7660587888000001	0.33573632880000004	0.4253542078999999	0.028763811870000006	0.8450891164201745	0.7163443306788017	0.8020477815699658
-27.795597076416016	3.738874912261963	train	0.6994160939999999	0.8195419099	0.37607910590000015	0.2372492297	0.3818632516999999	0.015251124998000009	0.7318923018581721	0.5769814182783466	0.6753412969283277
-27.03042984008789	-2.1922945976257324	train	0.6387602767	0.7570988254000004	0.2856639763999999	0.13638609908000007	0.4309892488	0.015364292385999997	0.6569965870307167	0.5041714069017823	0.5834755403868033
-24.526840209960938	-5.944986820220947	train	0.6475137555000002	0.7677439783	0.3103646274	0.11725934473	0.5332399690999999	0.018787003191	0.7009859689040576	0.5286310200985969	0.625995449374289
-9.461984634399414	-25.161455154418945	train	0.32669128194	0.6086551215000002	0.06830810912999999	0.08016651420999997	0.07815181225	0.011804916155000005	0.33276450511945393	0.32802427000379214	0.32807167235494883
35.62217330932617	-41.81955337524414	train	0.05065291329345	0.7204302755000002	0.03912790991	0.17051363229000002	0.05996142545	0.011682297794000006	0.22279105043610162	0.4361016306408798	0.338452787258248
-3.0937139987945557	54.98883819580078	train	0.9775888756	0.8977335295000001	0.7094422875	0.2397611888600001	0.3778275531	0.06828194375800002	0.8653773227152066	0.6869548729616989	0.7943686006825939
33.2357292175293	-36.928932189941406	train	0.03799616438419999	0.7109480645999997	0.03646454686	0.1394741499900001	0.05230716783700001	0.012462472137	0.16951080773606372	0.4472885855138415	0.3232366325369738
-12.707962989807129	-17.6619930267334	train	0.28672552438	0.5641807346999999	0.05743046324999997	0.07052167141000001	0.05698261371999998	0.011133075391999998	0.2512324611300721	0.2220326128175958	0.2224118316268487
-40.94456100463867	-1.5339317321777344	train	0.674127369	0.7392787425	0.22666450960000006	0.11228204050000001	0.14639264107000005	0.013174884547000004	0.5434205536594615	0.45790671217292384	0.49900455062571103
-43.56257629394531	1.6493158340454102	train	0.6068877348999999	0.7305131122999999	0.1463276282	0.14006781756999998	0.10210268806999996	0.012308471305999996	0.42093287827076226	0.4467197572999621	0.4379977246871445
-45.98162078857422	-0.3502141833305359	train	0.6155911796000002	0.5911150086000001	0.11260455781999998	0.07685368820999995	0.08657886052000002	0.011597502447999996	0.3911642017444065	0.2857413727720895	0.3282138794084186
-36.67720413208008	20.231786727905273	train	0.9368347191999996	0.6175726303000001	0.2456830714000001	0.07295910868999997	0.13709822809999994	0.015460582021000003	0.5729996207811908	0.39192263936291233	0.470136518771331
-16.166650772094727	20.797056198120117	train	0.6822417487999998	0.7669203065000001	0.27680427249999995	0.12025418487000003	0.8271174806999997	0.020122698389999995	0.7544558210087221	0.5377322715206674	0.6709328782707622
-23.90439224243164	29.243457794189453	train	0.9512875347000002	0.5946425434000001	0.38897759810000015	0.07380272554000003	0.4979919416500002	0.02120567863000001	0.7908608266970042	0.39931740614334466	0.6156143344709898
38.433815002441406	-52.26329803466797	train	0.03280223864659998	0.6373140547	0.032890564024999985	0.08763373844999997	0.047558926979999985	0.011125352012999998	0.11850587789154343	0.3318164580963216	0.22027872582480093
-48.598270416259766	0.9113998413085938	train	0.6779003779000002	0.7364806487000001	0.20659751915	0.11749094900999996	0.110619378	0.012011711879999996	0.5155479711793705	0.4287068638604475	0.4655858930602958
33.471099853515625	-55.632015228271484	train	0.025878229388999998	0.5812733608999998	0.026719289537999992	0.07116628602000001	0.04720366183999999	0.010909782335999998	0.060106181266590814	0.21331058020477814	0.11348122866894197
-39.95815658569336	-0.6644027233123779	train	0.6311816773	0.6477829882	0.1673608012399999	0.09737054069000001	0.12604782103999995	0.011894747421	0.4514599924156238	0.39097459233978005	0.41353811149032993
-8.212347984313965	56.765865325927734	train	0.9762484718000004	0.9804117779	0.546595094	0.6194515485000001	0.1651262908	0.10784238602	0.7392870686386045	0.900265453166477	0.8390216154721274
7.873372554779053	-40.46668243408203	train	0.034316736670999985	0.3898196089	0.034398186775000006	0.05513889531999999	0.058306833669999975	0.014035611263999995	0.17102768297307547	0.25729996207811906	0.20947098976109216
-17.339170455932617	-31.577558517456055	train	0.3335896079500001	0.3976966026	0.17483609716999993	0.056588430189999976	0.16097043818999995	0.013433489215000005	0.45297686765263556	0.2584376185058779	0.3363196814562002
-6.957191467285156	5.057137966156006	train	0.6773069204999999	0.9780686130999996	0.3269747376000001	0.5399238256000001	0.5133570373000002	0.18746363924999992	0.748388320060675	0.9190367842244975	0.8563708759954494
-3.7744698524475098	39.895896911621094	train	0.9271831051	0.7629048717000003	0.27341714570000003	0.14314654477000005	0.282136005	0.03398202691400001	0.6513083048919226	0.5786879029199848	0.6137656427758817
-35.32686996459961	-12.944868087768555	train	0.6886279593000002	0.6254102329000001	0.3609451565000002	0.09239102005000001	0.2595464996000001	0.01332703858	0.6630640879787638	0.4116420174440652	0.5319965870307167
30.21404457092285	-50.14399337768555	train	0.026952734713	0.5755831162	0.02929550756199998	0.07432421422999998	0.04929297782999998	0.011295502808000004	0.08323852863102009	0.2481987106560485	0.14903299203640502
-28.32033920288086	1.6023436784744263	train	0.6677243321	0.825525597	0.3504953696000001	0.25569566739999994	0.2920494527600001	0.014985144844000002	0.6535836177474402	0.5819112627986348	0.6174630261660978
-23.08425521850586	50.593505859375	train	0.9674957177	0.9104853889	0.5757194188999999	0.2949852097599999	0.09013588551000001	0.021764949938000003	0.6733029958285931	0.6530147895335608	0.6579920364050057
-35.48383331298828	-6.927727699279785	train	0.6490435340999998	0.7341723102999994	0.26457761714999994	0.13067945935	0.25011072376	0.026918552458000008	0.5692074326886614	0.5491088357982555	0.5534698521046644
-40.786949157714844	11.490604400634766	train	0.9418438725000002	0.8370564474	0.4514980116	0.18267835551000008	0.08393617219999998	0.013201471659999998	0.608646188850967	0.5383010997345469	0.5671217292377702
4.253259181976318	-56.9189338684082	train	0.0338019350685	0.35975526189999996	0.032423832135999996	0.050599376519999996	0.055379472509999986	0.010828105294	0.15073947667804324	0.11167993932499053	0.11305460750853243
8.36925220489502	-63.01594161987305	train	0.03166468936539999	0.26124036450000016	0.027184892573700003	0.04609469528	0.05245842478999999	0.012645526135000005	0.11130072051573758	0.16287447857413728	0.11675199089874858
-25.071552276611328	32.931983947753906	train	0.9709307675	0.7535876734	0.5245014036	0.11522199807000005	0.4292173746000001	0.02360774917800001	0.8318164580963217	0.5413348502085703	0.7177189988623436
-21.469074249267578	36.51920700073242	train	0.9698522516	0.7145095618	0.7652427372000001	0.14913335508000006	0.3761656636999999	0.02595464585399999	0.8422449753507775	0.5508153204398938	0.7295221843003412
-18.976171493530273	29.704931259155273	train	0.9871287512000008	0.9540182015000004	0.8646579215999998	0.32135581569999994	0.6740231422000003	0.10695921224000003	0.9683352294273796	0.7688661357603337	0.8822525597269625
38.41728210449219	-51.191612243652344	train	0.05913440998900001	0.6858877877999998	0.034398683735000005	0.09468608326	0.053197813180000005	0.011293297906	0.18809252938945772	0.3613955252180508	0.27417519908987487
-27.251489639282227	-4.99725866317749	train	0.6819413923000001	0.6070974529000002	0.3326194556	0.07309012911000003	0.5322243872000001	0.01300242156700001	0.7557830868411074	0.3502085703450892	0.5685437997724687
0.17443004250526428	63.81224060058594	train	0.9849482062	0.9771691586999997	0.7337671741000001	0.5772893577999999	0.2824924031	0.09488733381000003	0.8496397421312097	0.8871824042472506	0.8986063708759955
21.027307510375977	48.5378532409668	train	0.9745622842	0.9719160545000004	0.5020251475999999	0.5498403459000001	0.24327388532000005	0.6835311365999999	0.7504740235115661	0.9482366325369739	0.8700227531285551
-14.675863265991211	-31.846731185913086	train	0.3133366662300001	0.3706595783	0.07105771609000003	0.05078900807	0.07015380702000001	0.011097902939000004	0.3081152825180129	0.1408797876374668	0.20705346985210465
3.8801674842834473	-64.29914855957031	train	0.022255006609000004	0.21517511114999996	0.017118006978999994	0.03997915325300001	0.04393744539000001	0.011610790818399998	0.02218430034129693	0.08589306029579068	0.034129692832764506
-13.87279987335205	27.722028732299805	train	0.9746281652	0.9536516528999998	0.7180668138999998	0.3609962988	0.7057741233999999	0.045255217637	0.9142965491088358	0.7601441031475161	0.8613481228668942
-33.255699157714844	-15.289057731628418	train	0.6586627899999999	0.4311859062	0.3774565736999999	0.060032456059999975	0.4507645000000001	0.012272809242999996	0.7180508153204399	0.25047402351156617	0.47966439135381117
-39.79642105102539	-1.4961563348770142	train	0.6348375825	0.5826547196999999	0.18050371101000004	0.06927601672	0.10748939114000004	0.011353970922000002	0.4493742889647327	0.2447857413727721	0.3263651877133106
37.705711364746094	-35.98881149291992	train	0.032054965214	0.8476059941999998	0.044757265946000026	0.3716663746999999	0.06896973496	0.023098523255	0.2188092529389458	0.6913158892681076	0.45221843003412965
-37.2240104675293	5.2859272956848145	train	0.6701019284	0.8943295234999998	0.2989392815	0.25475101206	0.4344975491000001	0.022815451632	0.7078119074706106	0.6418278346605991	0.678896473265074
-47.96339797973633	-2.0903568267822266	train	0.6340431859999996	0.6281224003	0.14407951441000005	0.08238281551000001	0.10844076393000003	0.011677624376999998	0.42889647326507396	0.3450891164201744	0.38026166097838454
-39.20911407470703	4.884414196014404	train	0.6633786157999999	0.7789769023000003	0.22015301030000006	0.17651936845000002	0.12086593082	0.012103933194000004	0.5092908608266971	0.4833143723928706	0.49488054607508536
-6.932479381561279	15.249529838562012	train	0.6770422043000001	0.9625146822000006	0.2818451746999999	0.4637324572000002	0.6866006374	0.04699045848500001	0.743079256731134	0.8111490329920364	0.7919510807736063
-33.42219543457031	-7.388819217681885	train	0.6574149954999999	0.5778326682000001	0.2330868739500001	0.07133158123	0.17988647705000005	0.016372451381000002	0.5373530527114144	0.3467956010618127	0.4300341296928327
-30.627534866333008	0.800116240978241	train	0.6696475878000002	0.7391000356999997	0.3663288985000001	0.12799328046000005	0.6242193918000002	0.015179749736000003	0.7576791808873719	0.4908987485779295	0.6532992036405005
34.112953186035156	-54.88078689575195	train	0.031658323635000006	0.5947198254	0.029619998919999987	0.08720267446000002	0.05084333678000001	0.012934229507999995	0.11357603337125521	0.3598786499810391	0.23236632536973834
-28.191152572631836	32.07030487060547	train	0.9732512188	0.4253744864999999	0.6565061874000001	0.07251431801000002	0.5022342573999999	0.01666790890039999	0.8879408418657565	0.33409177095183923	0.6332480091012515
17.62750244140625	-42.61037063598633	train	0.025348816276000004	0.3712856168	0.027866548901999997	0.052243618510000006	0.05117572559999997	0.011156243595999996	0.080773606370876	0.15092908608266972	0.09243458475540386
-21.60478401184082	3.012176752090454	train	0.6443747664	0.8797172130000003	0.33328693600000003	0.2980344274000001	0.5266486605999998	0.018744931391999998	0.7047781569965871	0.6351915054986726	0.6723549488054608
27.304317474365234	-33.006534576416016	train	0.028922736089	0.616523224	0.028467012641699988	0.09902581553	0.053427393200000006	0.011034849271000005	0.10656048540007584	0.3268866135760334	0.20918657565415244
22.723649978637695	59.16545867919922	train	0.9820748971999996	1.0038667282	0.5316778490999999	0.9394366914	0.31486612420000004	0.8980022304000002	0.825938566552901	0.9965870307167236	0.9314562002275313
21.197526931762695	59.22820281982422	train	0.9968414902	0.9975177140999998	0.5878952949000001	0.9295715410999996	0.19611157269	0.8289941944000003	0.8141827834660599	0.9918467956010618	0.92306598407281
34.4195556640625	-42.31733322143555	train	0.043369779216	0.7175367019999999	0.03323155776949998	0.15474549465999998	0.048825907596999986	0.011831753273000005	0.15130830489192262	0.4323094425483504	0.29977246871444824
-35.847572326660156	-6.0263566970825195	train	0.6676798173999997	0.6151857994000001	0.2778143328000001	0.07261529945	0.3239100886000001	0.012623477291000006	0.6441031475161169	0.3467956010618127	0.48478384527872587
20.282930374145508	47.4338264465332	train	0.9817657275	0.9751616229	0.4389315539000001	0.5691169067999998	0.3006739650999999	0.5487214224	0.7950322335987865	0.9501327265832386	0.8967576791808873
27.764467239379883	-48.91775894165039	train	0.03284122809300001	0.5250461511999999	0.023527252414	0.05604449500999998	0.040962014536	0.010882494052	0.06636329161926431	0.17102768297307547	0.09613196814562003
11.369437217712402	-59.21159744262695	train	0.02208178637000001	0.2783878978	0.0183558412013	0.04443074118	0.04037448514	0.0107786882713	0.01384148653773227	0.07129313613955252	0.02460182025028441
-44.268226623535156	7.85128927230835	train	0.32008874674000004	0.6942479830999999	0.07812629558000002	0.10387751534	0.058357189079999996	0.012039819052000002	0.2906712172923777	0.41069397042093286	0.3552332195676906
-34.87242126464844	19.568151473999023	train	0.9550487081	0.8733957402	0.3041410813	0.2932394628	0.17875941944999998	0.025377530532	0.6393629124004551	0.658323852863102	0.6373720136518771
-42.14979934692383	1.5483235120773315	train	0.6615396475	0.7833894240000001	0.19869086887	0.1802225501800001	0.15252686592000006	0.015329808348000002	0.5123246113007206	0.5434205536594615	0.5247440273037542
19.986984252929688	55.30503463745117	train	0.9744991374000004	0.9802488070999996	0.5759585993999999	0.6021297954999998	0.3059157386000001	0.5754138807500001	0.7990140310959424	0.962457337883959	0.9015927189988624
2.885878801345825	54.72555160522461	train	0.9920740124	0.9896265325	0.8761102599000006	0.6627225086999995	0.6083143365000001	0.6836550517000002	0.9715585893060297	0.9793325748957148	0.9911831626848692
-1.0357224941253662	-17.592782974243164	train	0.33093319666000004	0.5837647095	0.07916182527999999	0.06723054709000001	0.11628436468999995	0.011356170557000002	0.3794084186575654	0.2428896473265074	0.29507963594994313
24.932552337646484	-42.289546966552734	train	0.033331427242000014	0.5721164868999999	0.030803072380000008	0.07228650191000001	0.04851682803	0.010955622763	0.1154721274175199	0.2133105802047782	0.14377133105802048
-38.02878952026367	9.397821426391602	train	0.9522407485	0.7766594970999999	0.6546161198999999	0.13690015208000006	0.12055472642000005	0.02252284114500001	0.6863860447478195	0.5583996966249526	0.6319681456200228
-5.546825885772705	-16.89358139038086	train	0.2937388723443999	0.7344098454999997	0.08127720874000001	0.15180288217999993	0.10265947776000002	0.012077978849	0.33921122487675387	0.4465301478953356	0.40230375426621157
4.363382339477539	-58.24334716796875	train	0.029049360404000007	0.2794572193000001	0.028860364801599998	0.04499930036	0.049519026309999985	0.0108284013374	0.09385665529010238	0.07792946530147896	0.06427758816837315
-35.36419677734375	-2.462996482849121	train	0.6636261773999999	0.6306487706000001	0.25850078874999993	0.08721232646999999	0.15216477399	0.011954756763999992	0.5498672734167614	0.3710656048540007	0.450938566552901
-31.95028305053711	-25.325517654418945	train	0.6668457943999999	0.4002759192	0.22689408755999999	0.05028487568	0.12522970384	0.011929968446000002	0.5229427379598027	0.2002275312855518	0.3290671217292378
-9.05367374420166	16.248138427734375	train	0.6918411600999999	0.974131953	0.2815898357	0.5385793354999998	0.8387753842999999	0.29638652145	0.763746681835419	0.9306029579067122	0.8738623435722412
-10.125104904174805	5.719168663024902	train	0.6778157924999999	0.9491071274000004	0.37763800700000005	0.4112601499	0.3415188928999999	0.05243142211499999	0.7004171406901781	0.7779673871824042	0.7399032992036405
-23.385738372802734	36.262699127197266	train	0.9713056655	0.5775859695999999	0.5446940717000001	0.08245224006000001	0.3464529679	0.016733733064	0.8024270003792188	0.37485779294653016	0.6103526734926052
25.709569931030273	-39.60054397583008	train	0.025420522482600003	0.5566575847999998	0.027132856362300003	0.07160516373999999	0.050336569030000014	0.011087568262	0.07394766780432309	0.2180508153204399	0.12400455062571104
-23.795175552368164	41.21373748779297	train	0.9717812461000004	0.6311844355000001	0.5909567638000001	0.0660563997	0.12765367388000007	0.016841881665999994	0.7157755024649223	0.40197193780811524	0.5671217292377702
1.735163688659668	-59.378273010253906	train	0.03274097698500001	0.25282851149999996	0.031858347786	0.043281118390000026	0.05612006603000002	0.010881003425000004	0.14580963215775503	0.06010618126659082	0.08816837315130831
-25.045698165893555	-6.596664905548096	train	0.6940983176000001	0.7318353352999998	0.25141916329999997	0.10038171324000003	0.4534556464000001	0.016998321875000003	0.7102768297307547	0.4867273416761471	0.6120591581342434
-33.489139556884766	14.597341537475586	train	0.6416375139	0.7041623897	0.11168795179999992	0.23331957965	0.07909949704000004	0.017706655705000005	0.38926810769814185	0.5529010238907849	0.47724687144482364
36.20187759399414	-49.93803787231445	train	0.03310650563049999	0.7610411903000002	0.032558126832	0.17864893836000012	0.045075725368000016	0.012675496672000004	0.11054228289723171	0.490709139173303	0.30745164960182025
-19.82630729675293	-35.82426071166992	train	0.27990180832999995	0.2890387999	0.06872992524	0.045366531060000034	0.07755259334999999	0.011323609798999998	0.30508153204398936	0.12343572241183164	0.1953924914675768
-0.3178953230381012	-44.40717315673828	train	0.03815746848676	0.28313072409999995	0.02786021110000001	0.04393644298000002	0.04552818659000001	0.0115507068618	0.1080773606370876	0.12703830109973455	0.0947098976109215
-33.608524322509766	-6.112504005432129	train	0.6986992412999998	0.5775833325999998	0.3826715453999999	0.06555727265999997	0.33868631480000005	0.014204795976000002	0.7131209708001517	0.31285551763367464	0.5109499431171786
-26.627685546875	0.34236785769462585	train	0.6674515348000001	0.7855557953000001	0.405069077	0.17332902454000007	0.3515120546000001	0.013235101160000002	0.7000379218809253	0.5147895335608647	0.6200227531285551
18.5562686920166	44.49989318847656	train	0.9606039822	0.7593756603999998	0.3915881934000001	0.11881580097000002	0.6924566090000001	0.24363410929999998	0.8210087220326129	0.6511186954872962	0.7552616609783845
-4.473870754241943	52.18305206298828	train	0.9817758603000002	0.9704386705000004	0.7590630700000002	0.4480576658	0.4637750184999998	0.12023378959999995	0.9215017064846416	0.8653773227152067	0.9249146757679181
38.445465087890625	-46.19768142700195	train	0.030171567142000005	0.7542697388999998	0.028154756220000007	0.17289249996	0.038763711736	0.011504123181	0.0671217292377702	0.44084186575654155	0.25511945392491464
32.491172790527344	-56.98892593383789	train	0.024956980553	0.5723393110999999	0.020414770015999995	0.06614624654999998	0.035341560981	0.01086650985	0.021805081532043986	0.19567690557451653	0.08560864618885097
-12.816596984863281	-24.657791137695312	train	0.2730483629300001	0.5630236432000001	0.052980246090000016	0.06478398752999999	0.06447015987	0.011246181424	0.26886613576033375	0.21994690936670458	0.23236632536973834
-3.7085182666778564	7.292919635772705	train	0.6872668273999999	0.9858564609999996	0.3223699956000001	0.6169720565	0.6471023607999998	0.47108096083	0.7682973075464542	0.9645430413348501	0.8872298065984072
9.412468910217285	-51.8929443359375	train	0.036842142308	0.26413121049999994	0.033074056674000006	0.04517103293000001	0.052869287049999984	0.012651588216400006	0.1539628365566932	0.1621160409556314	0.14320250284414107
-35.8644905090332	5.621114253997803	train	0.6726519753000002	0.8627517669	0.266086631	0.2149589902	0.2831541187600001	0.034599333298	0.6234357224118316	0.6484641638225256	0.6204493742889647
-36.47248458862305	5.54019021987915	train	0.6776023684999997	0.7952827113000004	0.3058749748000001	0.16696578256	0.19501614255999997	0.014490065365000002	0.6141448615851346	0.5312855517633674	0.5684015927189989
-0.31638818979263306	-70.68917846679688	train	0.02898294459	0.23105019825999995	0.021571550816299998	0.04236722041999998	0.047334776415	0.010712853608999998	0.0652256351915055	0.03507773985589685	0.034129692832764506
-47.25900650024414	6.327541351318359	train	0.6573948768	0.7620175081999999	0.16860600723999994	0.14947781442	0.07140789597999997	0.012801390768	0.42586272279105036	0.47952218430034127	0.45605802047781574
-16.111080169677734	25.530454635620117	train	0.9651032869	0.8682726242000004	0.5606331125000001	0.2252381455399999	0.6775216087999998	0.029222696988	0.8686006825938567	0.6441031475161169	0.7812855517633674
-4.2059149742126465	-64.93095397949219	train	0.030424559295199986	0.23552119178999995	0.02800464949100001	0.04082967122110001	0.04846955131000001	0.010834292057	0.09271899886234357	0.03773227152066743	0.04835039817974972
-2.408325672149658	50.937156677246094	train	0.9695679155000004	0.9223748402999996	0.5686756126	0.2501039332500001	0.3568075432	0.07620687444	0.8096321577550247	0.7002275312855518	0.7686291240045506
-0.6765531897544861	-13.430182456970215	train	0.9519512157999998	0.8116658743000006	0.4321049331	0.16601051398999994	0.3705930453499999	0.019053312659	0.755214258627228	0.5756541524459613	0.6901308304891922
5.822627067565918	50.85004806518555	train	0.9721336054	0.9757080443000002	0.6193272399999998	0.5104142287000001	0.5975461651000002	0.11767309245500003	0.8883200606750093	0.8858551384148653	0.9180887372013652
-14.05018138885498	27.081375122070312	train	0.972547629	0.9644143922999996	0.7013826026000001	0.3706385147	0.6735116473000002	0.06460301177000001	0.90386803185438	0.8003412969283277	0.8771331058020477
25.7747802734375	55.4572868347168	train	0.9856027649	1.0035192250999998	0.8610190007999998	0.7148278328000005	0.7809518421999998	0.7168735829999998	0.9717481987106561	0.9871065604854	0.9940273037542662
-29.84987449645996	37.0934944152832	train	0.9347653228999996	0.5812109605999997	0.3885134237999999	0.06502003526999997	0.26740028489999995	0.014877646023000003	0.6856276071293136	0.32176715965111874	0.4967292377701934
31.854381561279297	-56.30537796020508	train	0.02325157612173	0.5661434425	0.02270329464399999	0.06567920337000001	0.039925904090000006	0.010962498374999996	0.021615472127417518	0.1992794842624194	0.0873151308304892
-5.51924991607666	-25.578168869018555	train	0.3674404043	0.5847987811999997	0.11465839992000006	0.07287812123	0.12459494420999999	0.012446441062	0.41789912779673877	0.30091012514220705	0.34726962457337884
5.8038554191589355	-57.983787536621094	train	0.04018637913199999	0.3114755066000001	0.03654249623500001	0.04659769188000002	0.05857923142000002	0.014435706959000004	0.19586651497914295	0.2133105802047782	0.18813993174061433
0.5476523637771606	51.59627914428711	train	0.9566392231	0.9668630084000002	0.5825829493	0.3375140634	0.4629849889999998	0.04411296891	0.8342813803564657	0.7745544178991278	0.8248009101251421
-26.454715728759766	31.187917709350586	train	0.9513771509000004	0.6425508340999998	0.3584956315	0.07596945920000002	0.6064126005000002	0.018389959079	0.7910504361016306	0.4353431930223739	0.6376564277588168
14.114645004272461	36.9367561340332	train	0.9778136361000006	0.9769250481999998	0.4847060600000001	0.6334555358000002	0.2548522950500001	0.4900861802000002	0.7656427758816836	0.9554417899127797	0.8853811149032993
-16.723838806152344	20.466096878051758	train	0.6623247899999999	0.7715550564	0.2539431478000001	0.13169245149000006	0.6916584077999997	0.023765821748	0.7066742510428518	0.5601061812665908	0.6463310580204777
-32.56983947753906	32.4088020324707	train	0.9595433176999998	0.43719409470000015	0.4127983935999998	0.04969290667999998	0.3526726315000001	0.014765920987600012	0.7531285551763367	0.2679180887372014	0.5174914675767919
-26.724729537963867	32.71751022338867	train	0.9547110563	0.4340964266000002	0.4308601938999999	0.05463680278000003	0.3308829636000001	0.015451458919999987	0.7398558968524839	0.28915434205536594	0.521188850967008
-22.47173309326172	31.747304916381836	train	0.9689637758000006	0.7914723905	0.6046002910999999	0.16727943700999998	0.4837137721	0.02254740055800001	0.8646188850967008	0.5815320439893817	0.755688282138794
23.6072940826416	-47.76140213012695	train	0.032384386875	0.3815498897999999	0.0193078232258	0.04993970548999999	0.039361105868	0.010801617387000001	0.05555555555555556	0.11812665908229047	0.06029579067121729
-38.93120193481445	-1.3564872741699219	train	0.6612583188000001	0.6235967763999999	0.23300162888000006	0.09678566182000002	0.13258973051999998	0.012316080771999995	0.5193401592718999	0.3951459992415624	0.4468145620022753
-42.685325622558594	-4.875815391540527	train	0.6407082115000002	0.6180294615000002	0.16647394107000005	0.09116083749999998	0.16338790094000002	0.011979461921000006	0.4747819491846796	0.36954872961698904	0.4138225255972696
-5.939515590667725	29.198793411254883	train	0.9438501300000004	0.9072073536	0.2856086703000001	0.23278623074000002	0.2610562780399999	0.030553274075	0.6499810390595373	0.6581342434584755	0.6444823663253698
-37.524959564208984	9.283164978027344	train	0.6840487880999998	0.7269238720999996	0.4665411057	0.11375895912999995	0.17431228072999996	0.015132175199999997	0.6532043989381874	0.48009101251422076	0.5675483503981797
-14.021623611450195	-24.904579162597656	train	0.27579377987750003	0.5363954385999999	0.059537390870000026	0.06366715151999999	0.06254371212000001	0.011088358256999995	0.2707622298065984	0.20250284414106942	0.21985210466439137
-29.55756950378418	38.038787841796875	train	0.9531007734000004	0.6015809445	0.3385313703000002	0.07323711725000001	0.2387408019	0.015901138377999998	0.6679939324990519	0.3780811528251801	0.5190557451649602
12.3298978805542	-32.04301071166992	train	0.06347429455099997	0.4208867613	0.05746971800899998	0.05484191281	0.14037458601000002	0.011208711285	0.3369359120212363	0.18657565415244595	0.2426052332195677
26.530792236328125	-45.46604919433594	train	0.045393846563	0.5634294572999999	0.03807330304000001	0.07880156358999997	0.05273329015000002	0.011446503563999995	0.18904057641259006	0.26109215017064846	0.21530147895335608
30.48576545715332	-36.23299026489258	train	0.030986574093	0.6025813406	0.0303607287594	0.11011563420999998	0.04518335428	0.011806985565999994	0.09158134243458475	0.3676526355707243	0.2244027303754266
-27.2426700592041	-0.03706184774637222	train	0.6762167410999999	0.7452806178	0.38823994876	0.12805290348999995	0.3385958668000001	0.012852538412999995	0.6996587030716723	0.4620781190747061	0.5908703071672354
-19.64698600769043	30.370365142822266	train	0.9805357116000002	0.9310384619000002	0.6598555302	0.2770541192	0.5582348400999999	0.05993108623600001	0.9222601441031476	0.7021236253318165	0.8307736063708759
21.64468765258789	57.86847686767578	train	0.9880737364	1.0025893451999999	0.5049466387999998	0.8853540294999999	0.4574304481	0.8297851789999997	0.8976109215017064	0.9926052332195677	0.9698521046643913
-20.415910720825195	38.968849182128906	train	0.9634772748000006	0.7675644599000003	0.5519340151	0.13492917638000002	0.35898526349999993	0.02404607484899999	0.7954114524080395	0.5587789154342055	0.7057736063708759
22.6458683013916	60.88140869140625	train	0.9917450662	1.0061600124000003	0.5265455252000001	0.9342350436999995	0.3476962280399999	0.8721224774999996	0.8629124004550626	0.9952597648843383	0.95193401592719
39.25834274291992	-43.50221633911133	train	0.03171226657300001	0.7629706426999996	0.034312233709	0.19036463917000007	0.04315301824999999	0.013220356164999994	0.10769814182783466	0.5121350018960941	0.31754835039817975
-15.380705833435059	19.22882843017578	train	0.6565228202000001	0.8192527293	0.37904743840000005	0.22569516751	0.7071856921999998	0.021791639273000003	0.7453545695866515	0.6139552521805082	0.6969567690557452
-35.018314361572266	-15.269088745117188	train	0.6765119931000001	0.6024004165	0.2825869596	0.07915137855	0.3731599556999999	0.012317194473	0.6808873720136518	0.3361774744027304	0.504835039817975
-24.474872589111328	-33.34402084350586	train	0.2885118979350001	0.2462933134000001	0.06128830269499999	0.040688821605000015	0.05473318226499999	0.010728480634	0.24725066363291623	0.033181645809632156	0.1296928327645051
-23.402925491333008	50.42544937133789	train	0.9481814125	0.9179493269000002	0.4440889833000002	0.28914093679999997	0.09496274213	0.030365358076	0.6188850967007963	0.6767159651118696	0.6286973833902161
-40.9573860168457	-0.4581845998764038	train	0.6284764347000001	0.6203825077000001	0.13719452428	0.08796265268999998	0.10133899254999998	0.011689730976000002	0.41733029958285933	0.35551763367463024	0.3796928327645051
-21.15753173828125	28.530359268188477	train	0.9769417656	0.7384620642999999	0.5004310801000001	0.10294067028	0.6932974001999999	0.019312574184000002	0.8862343572241183	0.5051194539249146	0.7312286689419796
21.2690372467041	59.71947479248047	train	0.9994838495999996	1.0076634447	0.8856701565000002	0.9073245035000004	0.18183830009	0.7412171340999998	0.8350398179749717	0.9922260144103148	0.9360068259385665
-41.06583023071289	8.113062858581543	train	0.6498469157000001	0.7807229805999997	0.2434945580000001	0.16093026075000005	0.10091329186000003	0.012147666275000002	0.4859689040576413	0.4759196056124384	0.4763936291240045
-34.590938568115234	-4.0927958488464355	train	0.6790531823999999	0.5933526523	0.3513075661	0.07645961267000001	0.2408344637999999	0.013611774283	0.643344709897611	0.3439514599924156	0.48222411831626855
35.33546447753906	-45.930694580078125	train	0.035104788269999986	0.7605049281999999	0.025991203984999992	0.2191239309	0.042892786006999986	0.012382984609	0.08437618505877892	0.4977246871444823	0.2960750853242321
-23.999008178710938	-32.47214889526367	train	0.3042061390669999	0.26368600364	0.055465345599999986	0.04104705248000001	0.053164133960000005	0.010780694125	0.23928706863860447	0.046264694728858545	0.1309726962457338
-34.51924133300781	-2.0116004943847656	train	0.6586255297	0.6203425127999996	0.3279814621	0.08431364954000001	0.15217637490999994	0.015130433572000003	0.5741372772089496	0.41619264315510046	0.4862059158134243
-28.43830108642578	2.968900203704834	train	0.6564910927999997	0.7295907353000003	0.27206474690000004	0.12665998830000005	0.2970827776	0.016677474943000006	0.6065604854000758	0.5011376564277588	0.5499146757679181
34.40557861328125	-45.90026092529297	train	0.037461819722000016	0.6724742531	0.0330375374003	0.11071655031	0.05051339374300003	0.012241314195000002	0.14618885096700796	0.4218809252938946	0.29038680318543797
35.04951095581055	-55.5391845703125	train	0.03461510914300002	0.6873253798000002	0.026998134591000027	0.10396472862000003	0.043184751119999996	0.011867826075999996	0.08740993553280242	0.40235115661736826	0.24217861205915814
9.78329086303711	-59.90380096435547	train	0.027787350104000002	0.2663518112000002	0.027677684126	0.043464709550000015	0.048439508250000006	0.011342532914999995	0.0794463405384907	0.10428517254455821	0.0668373151308305
-16.24928855895996	19.62883949279785	train	0.6648936204000003	0.743215409	0.27462644480000004	0.10681703339999997	0.7569272364000001	0.015842579849000005	0.726962457337884	0.4869169510807736	0.6272753128555176
-33.17300033569336	-22.020687103271484	train	0.33744138180000016	0.2465353891500001	0.12239268412000005	0.04352526277000001	0.11187447313999996	0.012717318313749995	0.40064467197573	0.14713689799014032	0.2525597269624573
23.183042526245117	61.31905746459961	train	0.9840071155	1.0027611167999997	0.7024318443000002	0.7903253671000005	0.40262154	0.9153998552999996	0.9029199848312476	0.9926052332195677	0.9719852104664392
22.997650146484375	61.26605224609375	train	1.0023733695	1.0224860748999998	0.9483933537999998	0.9382212603	0.4574110724999999	0.9515068065999998	0.9592339780053091	0.999620781190747	0.995164960182025
-35.17538833618164	13.480839729309082	train	0.6513885786	0.8243803063999999	0.12710832633000002	0.2766465412999999	0.07542648787000003	0.014034477952999995	0.40443686006825935	0.5750853242320819	0.4931740614334471
-13.269745826721191	-20.9040470123291	train	0.31498785628000003	0.6357416252000002	0.057003488790000015	0.09750203023999997	0.06265678200000004	0.011379109163	0.2810011376564277	0.36423966628744786	0.32622298065984073
-7.695841312408447	29.96000862121582	train	0.9476741272000004	0.8261097861999999	0.2544253380000001	0.18459499526	0.29907351314	0.02754288706500001	0.6556693211983314	0.6219188471748199	0.6331058020477816
26.41582679748535	53.5777587890625	train	0.7129243122	0.9845065684	0.4325054776000002	0.6577214212000004	0.9090394149	0.59822469922	0.8168373151308305	0.9704209328782708	0.9158134243458476
32.19534683227539	-47.58390426635742	train	0.033232922708000004	0.5664685549999999	0.02385108577500001	0.07102966958	0.04574272875	0.011002517585	0.0813424345847554	0.2117937049677664	0.12258248009101251
15.718792915344238	61.2349739074707	train	0.9966153889999996	0.9429011131	0.9577225950999996	0.5471029312000002	0.21858646114	0.8851082982999998	0.853811149032992	0.8996966249525977	0.9065699658703071
-28.554054260253906	2.1905441284179688	train	0.6469437241	0.7827481356999997	0.2991358397000001	0.16854316851	0.39989146130000003	0.015648363095	0.6596511186954873	0.5384907091391733	0.6003981797497155
17.493972778320312	46.14883804321289	train	0.9593675228999998	0.9564945857	0.3919135071000001	0.35461695469999993	0.6171607929999999	0.3974589194300001	0.813424345847554	0.8502085703450891	0.856655290102389
-42.806392669677734	-0.5145751237869263	train	0.6463761437	0.6068492825000001	0.17613158516999988	0.08438457358000001	0.08713389630000001	0.011546047955000005	0.4364808494501327	0.32480091012514223	0.3691695108077361
14.235451698303223	61.50074005126953	train	0.9867736606999996	0.9445256218000004	0.8862921368000002	0.5231795318999998	0.4854378414	0.8712602845999999	0.9518392112248767	0.8972317026924536	0.9502275312855517
-36.7751579284668	-5.903372287750244	train	0.6673838392000002	0.7056774990000004	0.21911268170000014	0.10848954073999996	0.2542139115	0.012855571666000008	0.5728100113765643	0.44235874099355327	0.5002844141069397
-21.473358154296875	-35.597267150878906	train	0.3059561195	0.2786555278000001	0.06214441589000001	0.042908832739999986	0.07193422703999999	0.010824120085400001	0.29920364050056886	0.06617368221463785	0.17036405005688282
20.882694244384766	56.51972579956055	train	0.9755548908	1.0178201561000002	0.4889026397999999	0.9121236227000006	0.5932458814999998	0.6857248119	0.8689799014031095	0.9916571861964353	0.9544937428896474
-15.671358108520508	27.99564552307129	train	0.9818005846	0.8538830625000001	0.8842995174999999	0.21857190824	0.8779878425	0.04441904031700001	0.9641638225255974	0.6592718998862344	0.8276450511945392
-30.308820724487305	36.808349609375	train	0.9748170208000002	0.5866725734	0.4736214109000001	0.06730675950000001	0.23914159406	0.019006765794	0.7434584755403867	0.36442927569207434	0.5686860068259386
-16.64185905456543	20.932071685791016	train	0.6630246404000003	0.6319308205999999	0.3739497640000002	0.07674934155999999	0.7748787922999999	0.015884147274000004	0.7584376185058779	0.4156238149412211	0.6099260523321957
-33.01438903808594	14.229512214660645	train	0.6637175797000002	0.8764906682999998	0.1551085933999999	0.405144489	0.17350784396999994	0.02384286690700001	0.5039817974971559	0.7110352673492605	0.5918657565415244
-19.879655838012695	3.363267421722412	train	0.6568640595	0.9333560965	0.2761711755599999	0.4040501134999998	0.5067079329	0.029785120965000012	0.6939704209328782	0.7381494122108457	0.7121729237770194
-34.148006439208984	-5.08021354675293	train	0.6789502841999999	0.5916405033000001	0.3793622738000002	0.07048785641000001	0.1913193359500001	0.012294328506000004	0.6348122866894198	0.29863481228668937	0.4478100113765643
-33.01064682006836	15.854188919067383	train	0.6629436903000001	0.8634611784	0.10530188653000004	0.4784338093999998	0.06468658046000003	0.020267036185000014	0.3945771710276829	0.7123625331816458	0.5466439135381115
-3.1948423385620117	20.882720947265625	train	0.7115179521999999	0.8277627073000005	0.6096485364	0.22755173741999996	0.6311010766999999	0.030985089455000007	0.8433826317785362	0.6423966628744786	0.7667804323094425
-43.09916305541992	8.633923530578613	train	0.6953565413000001	0.7774816384999997	0.3008640401000001	0.15317932663	0.10714746398000002	0.013424473043	0.5779294653014789	0.5020857034508912	0.5381114903299203
-28.3315372467041	2.787606954574585	train	0.6442813880000002	0.8816549420000003	0.2719110677000001	0.23080402824	0.3697325169999999	0.019346058422000004	0.6279863481228669	0.6194539249146757	0.6123435722411832
-13.397700309753418	-22.784061431884766	train	0.33990827709999993	0.5808638441999999	0.07139270746000001	0.07172325876000002	0.07918417252	0.011280142425	0.3496397421312097	0.2434584755403868	0.2859783845278726
28.447595596313477	-49.815818786621094	train	0.02875043193453	0.5661141948000001	0.028528021800999982	0.06304884223	0.050635688229999996	0.011543511207000002	0.09708001516875238	0.23511566173682216	0.14732650739476677
-17.611370086669922	25.18085479736328	train	0.9564044167000002	0.7904493741999997	0.5005246942000001	0.13219768536000004	0.7908737370000002	0.019992885944	0.8456579446340539	0.5565036025786879	0.7343572241183163
32.396690368652344	-50.821346282958984	train	0.03178974039899998	0.6143080674999998	0.026226412608499998	0.08339561599999999	0.04480480420999999	0.011221374762999996	0.07849829351535836	0.3107698141827835	0.18102957906712172
-33.077857971191406	-26.046342849731445	train	0.6110898930000002	0.2508121432300001	0.15224217019000005	0.0414056811125	0.08285186951999997	0.01095528091976	0.40709139173302994	0.05707243079256732	0.21316837315130832
-46.79875564575195	0.15831132233142853	train	0.6337259361999998	0.7519546780000003	0.11265826521999996	0.18693852056000004	0.07453668382999996	0.012790410112	0.37959802806219184	0.49582859309821775	0.444254835039818
-30.196496963500977	37.84370422363281	train	0.9535250251999998	0.640661693	0.3272632313000001	0.10527822092	0.23960927016000005	0.021970676974000004	0.6676147136897991	0.5047402351156617	0.5895904436860069
-16.993000030517578	18.96213722229004	train	0.4516430977000001	0.8114023917999998	0.25703909038	0.1922109542	0.6489103010999997	0.02058774374700001	0.6691315889268107	0.5997345468335229	0.631683731513083
-20.369897842407227	39.01523971557617	train	0.9585487436999998	0.7660055062000004	0.4329749935999998	0.11408459597000002	0.38508863915	0.018980317878000003	0.7715206674251043	0.5271141448615851	0.677901023890785
-17.214555740356445	16.60194206237793	train	0.9463678644999995	0.9031822370999999	0.30294732550000003	0.20584129674	0.8317559159000004	0.035154346186	0.7876374668183542	0.6541524459613196	0.7386234357224117
-15.847295761108398	-17.067005157470703	train	0.30579048991600005	0.7324469760000001	0.04949859255700001	0.12709654415000002	0.0453447568767	0.011388502926	0.20401971937808114	0.40310959423587406	0.30773606370875994
25.313373565673828	-49.519195556640625	train	0.0264015068916	0.4179812618999999	0.011739712616900004	0.047664235679999986	0.0329747987487	0.010999263363	0.019719378081152827	0.14580963215775503	0.062002275312855515
-32.16614532470703	1.6054843664169312	train	0.6902700505999999	0.7554369071999997	0.2709517875000002	0.13763560459999996	0.21846631789	0.014623555816000004	0.6152825180128935	0.4969662495259765	0.5530432309442548
-33.2993049621582	-27.132423400878906	train	0.6181328574000002	0.3825022053	0.10164288020999997	0.048200504789999994	0.06707165100000001	0.010924215988000004	0.36101630640879784	0.12248767538869927	0.21871444823663255
-26.62775993347168	1.8445371389389038	train	0.6392965881	0.8597481240000001	0.3018426029000001	0.1989707657	0.4059021952599998	0.014885881842999996	0.6579446340538491	0.5709139173302996	0.6154721274175199
-5.738419532775879	5.023650169372559	train	0.6667204521999998	0.9773467707000002	0.395152393	0.4909885223999999	0.5644356233999998	0.17973088033000004	0.7572999620781191	0.9080394387561622	0.8587883959044369
-29.82441520690918	3.4827880859375	train	0.6651955029999997	0.7710028742	0.22074626069999995	0.15780378188999994	0.24493949970000006	0.012433187342000005	0.5673113386423966	0.478194918467956	0.5169226393629124
-31.730905532836914	-13.38544750213623	train	0.9448648022999998	0.3971482126999998	0.5996521434000001	0.05794917191999999	0.21709438734000008	0.018397373125	0.7193780811528252	0.3098217671596511	0.5129408418657566
-12.80324649810791	27.170642852783203	train	0.9873786928	1.0195973403999998	0.8019910475	0.6913043406999999	0.9170243766999998	0.3314173056399998	0.9774364808494501	0.9677664012135002	0.9877701934015928
1.1588761806488037	-70.87443542480469	train	0.023558175666999998	0.2429546546800001	0.014664078646770013	0.04067710323600001	0.039500608637	0.0109490287026	0.013272658323852863	0.048729616989002654	0.01763367463026166
6.001654148101807	-68.24588775634766	train	0.021945489333	0.23413507535999994	0.018784600014000005	0.040121467250000015	0.04357615274799999	0.010817266257199998	0.02104664391353811	0.033181645809632156	0.013936291240045508
-8.02055835723877	-17.451642990112305	train	0.31744338984000003	0.6662641187000002	0.056749026000000015	0.15760809927000002	0.051386502430000015	0.013797786840000005	0.2453545695866515	0.47895335608646183	0.3698805460750853
2.9342548847198486	-57.865291595458984	train	0.028422965292000005	0.38067128074	0.018908844947900003	0.04933658719	0.04480610679	0.01076177793	0.04854000758437618	0.11262798634812288	0.056882821387940846
-14.004877090454102	44.58687210083008	train	0.9423363916999996	0.8233776872	0.31529360580000004	0.18737263259000006	0.08970367201000007	0.020162318671	0.5796359499431172	0.6010618126659083	0.5810580204778157
31.425323486328125	-54.265865325927734	train	0.0272214257831	0.4086424129	0.02402040066100001	0.050894330149999986	0.05001828171	0.010740451906000002	0.07091391733029957	0.13405384907091392	0.07707622298065984
-19.132055282592773	33.76466751098633	train	0.9600678277	0.7709289514000005	0.5007597471000002	0.13766523267999994	0.5477505013000001	0.01737231006500001	0.8310580204778156	0.531095942358741	0.7127417519908987
-25.296842575073242	-35.076480865478516	train	0.28440956184000005	0.24254208596000004	0.050016814829000014	0.04139063973200001	0.06057422081	0.01185815508656	0.2563519150549867	0.10731892301858174	0.16353811149032993
-33.22200393676758	0.24260124564170837	train	0.6790179784	0.7528954554999998	0.20736605211	0.12759872688000004	0.14517032442999994	0.013678973937000006	0.537163443306788	0.4780053090633296	0.5039817974971559
-25.57139015197754	33.40830612182617	train	0.9621233086	0.6411800706000002	0.4975834603000001	0.07528902343000002	0.5363524775000003	0.018999088293000004	0.8318164580963217	0.4376185058778915	0.66339590443686
-8.640839576721191	39.042781829833984	train	0.9496954182000004	0.8265834019999997	0.4341409229999999	0.18339934414	0.3141327029000001	0.024860207846	0.7277208949563897	0.6149032992036405	0.6854379977246872
34.15068054199219	-59.247562408447266	train	0.038643666362999984	0.6872099927999998	0.0249884609854	0.10681811065000002	0.040667745884499985	0.011791298661	0.0875995449374289	0.40140310959423586	0.24175199089874858
-42.430416107177734	2.9569242000579834	train	0.6705497922000003	0.6465847920000001	0.16131861678	0.09773776898000004	0.13984101077999994	0.012152136705000005	0.500379218809253	0.40197193780811524	0.44254835039817975
20.61705780029297	56.847450256347656	train	0.9602275475	1.0010334263000005	0.4813339952000002	0.7970618187000004	0.2776663587000001	0.6340221394000001	0.729806598407281	0.9833143723928707	0.8677474402730375
-28.369571685791016	47.325801849365234	train	0.9607371585	0.8226828498000002	0.32110326329999994	0.18113644244000005	0.14205809683999995	0.024854805551	0.633674630261661	0.6103526734926051	0.610494880546075
1.2290399074554443	61.701194763183594	train	0.9826849073	0.9782217664000002	0.9065986501	0.4561263174999998	0.3312409221000001	0.08131825695000001	0.878460371634433	0.8657565415244597	0.9038680318543799
-30.813379287719727	-1.623925805091858	train	0.6656298889	0.6291022420999998	0.2114390813399999	0.08131036880000002	0.2703708878500001	0.012352281949000002	0.574326886613576	0.36860068259385664	0.4597554038680318
-42.91593933105469	5.116980075836182	train	0.6471811466000001	0.7694393794999997	0.1639425137	0.13353503989	0.08296826567000001	0.011837551367000002	0.425673113386424	0.44349639742131214	0.43686006825938567
-40.156925201416016	7.979223251342773	train	0.6509506582000002	0.7503846323000003	0.2796299105	0.12204947462	0.07919587216999996	0.01222724269	0.4895714827455442	0.44197952218430037	0.4607508532423208
-49.524757385253906	-1.6162246465682983	train	0.6458420536	0.5974008292999999	0.14299014219000006	0.07231644075000003	0.08175114693000002	0.011795874306999998	0.4125900644671976	0.29142965491088363	0.34015927189988626
-29.611318588256836	2.263030767440796	train	0.6848846929000003	0.7706436044999998	0.3657869040000002	0.16953026191999998	0.2342918854000001	0.02105470768199999	0.6518771331058021	0.5665529010238908	0.6103526734926052
31.946592330932617	-40.60158920288086	train	0.03163514950599998	0.6143541694	0.0270692166476	0.08446861076999995	0.04432877365200001	0.010988599999	0.07906712172923777	0.2954114524080394	0.17434584755403867
3.04133939743042	-70.10749816894531	train	0.024660214886999977	0.2359646156900001	0.0238248263096	0.041298786153000006	0.04718657357	0.0111112677906	0.04891922639362912	0.06427758816837316	0.03839590443686007
-15.800204277038574	22.20886993408203	train	0.6757724589000002	0.8095173929	0.2752570940000001	0.14538635960000001	0.9211028187999998	0.018971158433000002	0.7491467576791809	0.5637087599544938	0.6814562002275313
1.2169445753097534	65.25312805175781	train	0.9949000768	0.9802658008999998	0.8862448132999999	0.6739527756999999	0.12324368944999994	0.19190009684500006	0.804133485020857	0.9326886613576032	0.895193401592719
1.446382761001587	64.49966430664062	train	0.9930607028	1.0103971463999997	0.7655775168999998	0.8903009219000001	0.3077397257500001	0.4117894622300001	0.8790291998483125	0.9778156996587031	0.9536405005688282
-25.507160186767578	9.606283187866211	train	0.6599153901999998	0.8127858891000003	0.1802063868400001	0.2342272101	0.24569138994000006	0.012797123773000005	0.5401971937808115	0.540386803185438	0.5378270762229806
30.557687759399414	-57.940608978271484	train	0.02053480462320001	0.5928378434999999	0.011413140408177	0.06738951533	0.028249554237999987	0.010753133907000001	0.0030337504740235114	0.20875995449374288	0.08845278725824801
38.059654235839844	-47.73414993286133	train	0.0251628999404	0.6141216414999999	0.02363171268780001	0.12845033254000002	0.038473316903000015	0.011092895156999998	0.02957906712172924	0.35248388320060675	0.18742889647326505
-7.898407936096191	59.62632751464844	train	0.9568934091	0.9725661631	0.40167012420000014	0.4168105351000001	0.2855623620600001	0.037850337690000006	0.7146378460371635	0.8160788775123246	0.7721843003412969
-1.6648043394088745	-50.353004455566406	train	0.03939708867499998	0.28296436160000016	0.03879844328	0.04524714316999999	0.06170749709	0.011658599305200001	0.2123625331816458	0.13898369359120213	0.15813424345847554
-1.1235113143920898	63.36943054199219	train	0.9866793862999994	0.9738189309999998	0.8478004926999998	0.5329523330999997	0.26262979606000003	0.09404076954000004	0.850967007963595	0.8758058399696625	0.8939135381114903
35.44969940185547	-47.489376068115234	train	0.031657659213000004	0.7102703826000001	0.034071185817	0.14204443944999995	0.046630000989999996	0.011524606213	0.11585134622677284	0.4122108456579447	0.2649317406143345
1.614060640335083	10.316767692565918	train	0.7349460133	0.9048079554	0.6087452356999999	0.2890924950000001	0.5608022588	0.04318760531400002	0.8375047402351156	0.6879029199848312	0.7794368600682593
-27.6762752532959	-8.336750030517578	train	0.6907353732000004	0.6117649183	0.22646911239999995	0.06567989097999999	0.4598912061000003	0.012348829263999996	0.6960561243837695	0.3210087220326128	0.5034129692832765
-28.50995635986328	47.00996398925781	train	0.9535918995	0.7323289677999996	0.2698659552399999	0.10877567389000001	0.11489080922000006	0.014604554726000004	0.5858930602957907	0.47231702692453553	0.5238907849829351
-26.818689346313477	-7.999703884124756	train	0.6687537943999999	0.6202359827999999	0.25845280789999997	0.07068419034000002	0.6699857752000001	0.013497175722000002	0.7169131588926811	0.36423966628744786	0.5465017064846416
-10.319601058959961	35.675601959228516	train	0.9609326661999998	0.8836656140000001	0.3722665659000001	0.18521004101	0.6140167399999998	0.022560949895	0.8075464543041334	0.6188850967007963	0.7349260523321957
-37.704280853271484	4.363064289093018	train	0.6740304859999998	0.7523658929000002	0.3486941554	0.13734289104999994	0.2411889821400001	0.012717106382000005	0.6363291619264316	0.46473265073947667	0.5483503981797497
33.22148132324219	-49.66633224487305	train	0.024579533896	0.5566650095999998	0.02018615622900001	0.06964586291999998	0.0352755677	0.010817307981999995	0.020098596890405763	0.18979901403109598	0.08276450511945393
12.968058586120605	-35.49510955810547	train	0.029133592772	0.35061968539999994	0.032165580572000016	0.05263203601999997	0.054042765320000005	0.010972733068400005	0.12457337883959045	0.12817595752749336	0.10381114903299203
-27.46873664855957	5.0531392097473145	train	0.6723117373	0.7913360832999996	0.2375181003000001	0.18241219657000005	0.4040955781	0.013763410725000005	0.6655290102389079	0.5305271141448616	0.5992605233219568
23.93596649169922	51.93666458129883	train	0.6827930992000002	0.9843921110999996	0.3810357995000001	0.6834543510000001	0.7375912531000001	0.6133066096	0.7857413727720896	0.9725066363291619	0.8996018202502845
34.755027770996094	-49.7219123840332	train	0.05176856266499999	0.6233840858999998	0.023734839958000003	0.09991406955	0.04084549159849999	0.010899305956000005	0.10219946909366705	0.32328403488813046	0.2030716723549488
-0.4799773395061493	64.31705474853516	train	0.9698959943000002	0.9598708312999996	0.6430856980999999	0.5215382169999997	0.3141199929000001	0.044139653197000014	0.8018581721653394	0.8120970800151688	0.8275028441410694
-10.152804374694824	-23.872201919555664	train	0.31275122494	0.43469111669999977	0.06112019949	0.056576777379999985	0.06033230964999998	0.011327522190000005	0.27682973075464545	0.2036405005688282	0.2241183162684869
24.89517593383789	-40.932010650634766	train	0.05345796797600001	0.6593424481	0.04291699647700002	0.15012215198999998	0.04852614294	0.011554164302000005	0.1918847174819871	0.41410693970420936	0.3073094425483504
-29.18260383605957	42.966129302978516	train	0.9538579873999998	0.7335548094000002	0.2957427393000001	0.11937883250000003	0.12699538976000002	0.01568909950199999	0.6076981418278348	0.491088357982556	0.545221843003413
17.474689483642578	-51.488250732421875	train	0.038039690935000016	0.5846780662	0.03342652615039999	0.07875345652	0.054758224229999986	0.011509218976000005	0.1649601820250284	0.27682973075464545	0.21871444823663255
-36.90367889404297	-3.248056173324585	train	0.6487776432999999	0.5810908793999999	0.2385737508000001	0.07639696971	0.12440429677000005	0.011671846246	0.5001896094046264	0.27588168373151306	0.36831626848691695
-5.8162994384765625	-16.831783294677734	train	0.3476930858199999	0.731099376	0.0894854249	0.14894097053000002	0.07858465841999995	0.014063800334	0.3649981039059537	0.4854000758437618	0.43216723549488056
-29.12445068359375	39.34364318847656	train	0.6649148916000001	0.6121498984	0.12503614312999994	0.08621585767999998	0.09677509975999997	0.014353910689	0.4444444444444444	0.40348881304512707	0.419226393629124
-35.62152099609375	-5.493642807006836	train	0.6511287497000001	0.6262850262000001	0.23156920280000004	0.07366242439999998	0.32734805749999984	0.013290027896999998	0.5917709518392112	0.3735305271141449	0.47198521046643915
-50.15658187866211	-1.0830857753753662	train	0.6568486712999999	0.6214494512000001	0.2728395274999999	0.08201400253000002	0.09080888970999998	0.011568291855	0.5047402351156617	0.3346605991657186	0.40642775881683735
-32.20275115966797	-24.37474250793457	train	0.6385060161	0.28949094950000004	0.23538455915	0.04343064081000001	0.10745157018000004	0.011932049177999995	0.4770572620401972	0.14201744406522562	0.27986348122866894
29.725202560424805	-53.71733093261719	train	0.026706180409000004	0.3849358508	0.025246039844999988	0.05082666670999998	0.04833182961999999	0.010817497343999996	0.06560485400075844	0.1260902540766022	0.07025028441410694
32.11504364013672	-51.72605514526367	train	0.04001135764599999	0.5711534205000001	0.023191440714999997	0.06841742333999999	0.03652019759	0.011086828298999991	0.08191126279863481	0.21653394008342816	0.12741751990898748
23.873613357543945	51.80076217651367	train	0.6587215345000001	0.9857633961	0.4328799184	0.6444110168999999	0.6707575311999999	0.27325517342000005	0.7607129313613955	0.9512703830109973	0.8811149032992036
-39.09625244140625	-0.022882167249917984	train	0.6715896586	0.6353379283000001	0.22030745187000011	0.09426138639000003	0.09329639494999993	0.013824464249000004	0.4998103905953735	0.42908608266970044	0.4576222980659841
-7.066053867340088	15.573639869689941	train	0.6509998612	0.972480573	0.3119770716	0.5363500217999999	0.8334947076999998	0.058893283614	0.7282897231702693	0.8536215396283655	0.8063139931740615
-12.744207382202148	-28.68628692626953	train	0.29560369298	0.38979518479999997	0.057153510689999985	0.049211322390000006	0.06539636335999999	0.011260285813000006	0.279484262419416	0.1560485400075844	0.20449374288964733
31.865617752075195	-55.84976577758789	train	0.035660397851	0.6291717754000001	0.03157618626899998	0.09889226895	0.047727670669999986	0.011473520429	0.12324611300720516	0.36822146378460374	0.2434584755403868
28.255340576171875	-35.054344177246094	train	0.029091878712200002	0.5772050463000001	0.027216684786799998	0.08465290655999996	0.046973127856	0.01138491917	0.0788775123246113	0.27872582480091007	0.16496018202502843
-26.724206924438477	4.196817874908447	train	0.6577241644999999	0.8905343105000001	0.3006582273	0.24362132994	0.4414680895000002	0.017550359792	0.6907470610542282	0.611869548729617	0.6544368600682593
22.055824279785156	-39.9415168762207	train	0.037857775546400005	0.6022320473	0.033919209467999985	0.09290413993000003	0.05354899513000002	0.011362444321999999	0.1626848691695108	0.3234736442927569	0.24303185437997726
-22.762771606445312	42.54793930053711	train	0.9800003465999996	0.8143439108	0.7725205953999997	0.16000356436999996	0.11838651323000003	0.026587246296	0.7609025407660219	0.6004929844520288	0.7042093287827076
-31.472715377807617	-2.371647357940674	train	0.6545103727999999	0.7271128781999995	0.17693163465000006	0.11019257323999998	0.21909533943999995	0.012301347200000002	0.5199089874857793	0.42984452028820624	0.46928327645051193
-10.166302680969238	47.43301773071289	train	0.9530429687000004	0.9337292797999998	0.3978592668000001	0.30190944579999995	0.292000578	0.038888216517000015	0.7110352673492605	0.6989002654531665	0.7025028441410694
-48.2696647644043	-0.7271006107330322	train	0.630229253	0.6128871434000004	0.12874899062000006	0.08253446027000003	0.10817739569000002	0.011874852320999996	0.4205536594615093	0.34072810011376564	0.3728668941979522
23.303102493286133	54.9207878112793	train	0.9674919166999996	0.9860821830000004	0.6422911900000002	0.7008382147999996	0.7743489319	0.4994250136000002	0.8921122487675389	0.9709897610921502	0.9589021615472128
-18.853925704956055	25.59148406982422	train	0.9534216535	0.7799202520999995	0.5218280618	0.14151271232999998	0.8848422562000003	0.019798976633	0.8505877891543422	0.5538490709139173	0.735494880546075
31.60294532775879	-57.68535614013672	train	0.030008243755999992	0.5822557952	0.024246757475	0.07086877235000003	0.04021885581999998	0.010880038008000002	0.0559347743648085	0.2110352673492605	0.11049488054607508
-22.258792877197266	28.69696807861328	train	0.9170294149999998	0.6877182252000001	0.4593530682999999	0.09417191313999998	0.5965085023000004	0.018331331953	0.8064087978763747	0.4783845278725825	0.669226393629124
38.02912521362305	-48.397865295410156	train	0.029248288272500002	0.8005442548999999	0.029906768992000007	0.3042442325400001	0.04243378720999999	0.014609583581000004	0.07470610542282898	0.5847554038680318	0.3304891922639363
-34.663272857666016	13.4881010055542	train	0.6756621034	0.8988656066999998	0.23396305607	0.3702351798999999	0.10655667463	0.027041666461000004	0.5240803943875617	0.7091391733029959	0.6003981797497155
-37.332786560058594	-1.7139307260513306	train	0.6619581838999997	0.4306213516	0.32609097569999995	0.052486199279999986	0.12350888763	0.011835307508000008	0.5627607129313614	0.21539628365566932	0.35907281001137653
-29.725305557250977	2.449061632156372	train	0.6346541072999997	0.7811550591000005	0.2376840366	0.1707345931699999	0.3287612125000001	0.013445935841999998	0.5813424345847554	0.5136518771331058	0.5457906712172924
-46.360801696777344	7.592548370361328	train	0.6487534069000005	0.8762035768000003	0.13420273018000006	0.2470523113	0.08113284388000003	0.014649347935000003	0.4108835798255594	0.5843761850587789	0.5002844141069397
-10.872129440307617	56.85968780517578	train	0.9763121528000002	0.9456985111	0.5127389683	0.41489432950000016	0.12730674436999995	0.03923340938700002	0.7125521425862722	0.7643155100492983	0.7408987485779295
-14.128998756408691	-26.978343963623047	train	0.32618085406	0.4007409145999999	0.08446541234299998	0.048706925040000015	0.08890241336000003	0.011083880772000005	0.3543799772468715	0.14846416382252559	0.23492605233219566
-19.051733016967773	27.696060180664062	train	0.9516767315	0.7531749965000002	0.4465383656999999	0.1238041564700001	0.5833690066	0.025399036882	0.8117178612059157	0.549677664012135	0.7101820250284414
1.7430704832077026	66.0152816772461	train	0.9862211309000002	0.9449500708000004	0.7455667725000004	0.3849914886	0.10825337043999993	0.15181502513000006	0.7736063708759954	0.8100113765642775	0.8118600682593857
-0.6242712140083313	-51.720821380615234	train	0.03800178283199998	0.2668928902	0.033651944558	0.044561932600000013	0.048232765099999984	0.011547157217299995	0.14125900644671976	0.12191884717481988	0.10921501706484642
6.271225929260254	29.22259521484375	train	0.9598434252	0.965538078	0.4201462723000001	0.3481479083	0.4979236179	0.06103601155000001	0.8079256731133864	0.7889647326507395	0.8179749715585893
-33.88695526123047	-24.970613479614258	train	0.6263464278999998	0.2649804490000001	0.19466052875999992	0.042499675470000005	0.19684927583	0.011003852445300005	0.499620781190747	0.07129313613955253	0.2565415244596132
9.597291946411133	-55.04884719848633	train	0.02824014859235	0.35992137090000004	0.02603431153600001	0.05148729181	0.04866180703000001	0.010888668844	0.0764125900644672	0.12078119074706106	0.0706769055745165
-21.116514205932617	7.289504528045654	train	0.6811826804999999	0.8994602865000003	0.2272286638000001	0.3056194567999999	0.4771052263999999	0.025974915123999992	0.695866514979143	0.6697004171406902	0.6790386803185438
-13.090091705322266	53.84469223022461	train	0.9800516037	0.9511394945999996	0.5588007125	0.3271970423000001	0.09546563224	0.09020785266	0.7148274554417898	0.7622298065984072	0.742320819112628
-0.9888927340507507	-68.31356048583984	train	0.026318834948700003	0.2422047500400001	0.025744504850550003	0.04139847705	0.05515085024999999	0.010735605008649998	0.0894956389836936	0.03583617747440273	0.046359499431171784
-34.81745147705078	13.27436351776123	train	0.6583268448999996	0.7818715657999998	0.28822810179999997	0.17133932016000009	0.18845557353	0.01491673408400001	0.5735684489950702	0.5328024270003793	0.5486348122866894
-3.4740304946899414	-52.82192611694336	train	0.02384436234990001	0.25040258883999994	0.023461733624999998	0.04146782726000001	0.046362159110000016	0.010739285143300005	0.04133485020857034	0.04076602199469093	0.027303754266211608
-9.35241985321045	-14.423784255981445	train	0.2770408044723001	0.6198669517000003	0.054914020060000006	0.10496201582000003	0.05862932926000002	0.012255186802000004	0.2514220705346985	0.40064467197572995	0.3282138794084187
7.5292067527771	57.94110870361328	train	0.9846230033000002	0.9656757039999998	0.9038463818999996	0.4982167735000003	0.22382228213999994	0.42818837692	0.835608646188851	0.9146757679180887	0.9064277588168372
-26.896434783935547	2.12129282951355	train	0.6927763299999998	0.7960522112999999	0.3836064793999998	0.18133534027999992	0.17702041685999995	0.012991100451999995	0.6408797876374669	0.5202882062950323	0.5810580204778157
-44.597938537597656	0.20456014573574066	train	0.6717287887000002	0.7487813492000004	0.30291612250000005	0.14197336300000002	0.13439234312999998	0.06358790421599997	0.5758437618505877	0.5951839211224876	0.5773606370875995
28.207210540771484	-51.848541259765625	train	0.026888019943999985	0.5824533852	0.024698114625000003	0.06498836486000001	0.041203320578	0.010833430435999998	0.04417899127796739	0.1975729996207812	0.09783845278725825
-22.399883270263672	38.946876525878906	train	0.9699225292	0.6164903752	0.5028797256999998	0.07788433583000001	0.28770114289999993	0.015534804298	0.7591960561243837	0.4008342813803565	0.6016780432309442
33.68404769897461	-41.590476989746094	train	0.038472409173	0.7309072303	0.027412493975000004	0.14339372469000006	0.04299508853999999	0.011940280053	0.10030337504740235	0.4355328024270004	0.2693401592718999
22.924968719482422	58.544097900390625	train	0.9720435737999996	0.9747626510999998	0.4562550039000001	0.7780346454999999	0.19609562001	0.8027482679999998	0.7169131588926811	0.9679560106181265	0.8505403868031853
-3.043060302734375	-48.62408447265625	train	0.035237823474000014	0.21962880027000006	0.02446727284825	0.04235237808400002	0.04676996236000001	0.010883700469	0.09366704588547592	0.04531664770572621	0.051763367463026164
-7.62441349029541	-15.004085540771484	train	0.356809461879	0.7828809174999996	0.11807069024000005	0.26690212557000004	0.13561309199000002	0.014446084927000002	0.4226393629124005	0.5614334470989761	0.497155858930603
-42.01057815551758	8.007878303527832	train	0.6391056116000001	0.6031156902999998	0.21424972097000008	0.08764099772	0.09899756963000003	0.011884104932000004	0.4575274933636708	0.34167614713689803	0.3886518771331058
-8.540658950805664	53.553951263427734	train	0.9786364851999998	0.9595727399999998	0.6337961478000002	0.363310003	0.20467054202999999	0.0478188854	0.7840348881304512	0.7737959802806219	0.7957906712172924
14.039230346679688	-46.6406135559082	train	0.04293214204099999	0.2798031386	0.032154452815000005	0.045067524110000014	0.05052758869999998	0.012702581081	0.15320439893818735	0.1719757299962078	0.1481797497155859
4.091763019561768	52.6439094543457	train	0.9910660274000004	0.9870780231999996	0.9188411133	0.4980925038000001	0.7379689079999999	0.151984362885	0.9836935912021235	0.912779673871824	0.9661547212741752
17.72875213623047	-55.58567810058594	train	0.032288012716999985	0.6026217826999999	0.028779242579999992	0.09876182916000004	0.04991076899000002	0.011128769153999995	0.10826697004171408	0.3185437997724687	0.20420932878270764
-7.054718971252441	-21.24923324584961	train	0.34370227351000004	0.5750322242999999	0.16620232605000002	0.07587108778999999	0.10480588827999997	0.013195623547000001	0.4203640500568828	0.31664770572620404	0.3569397042093288
-14.655488014221191	40.05032730102539	train	0.9622851534	0.9166272662	0.4959328708000001	0.30216989263	0.30691734870000004	0.07194703609500003	0.7499051952976868	0.7131209708001517	0.7428896473265074
-36.00837326049805	-1.8160223960876465	train	0.6756300615999999	0.7122156039999998	0.266524825	0.12622583294000006	0.22022719535000007	0.014951930041	0.5999241562381494	0.4816078877512325	0.5356939704209329
-8.078226089477539	-25.623842239379883	train	0.3322102190200001	0.6138255178	0.09580000967999998	0.07483209377000001	0.2665200688100001	0.012044263234999998	0.45430413348502086	0.3318164580963216	0.38068828213879413
-13.614019393920898	-21.673063278198242	train	0.32596936167	0.6225220764	0.05742495857	0.08346507944	0.05538891230999999	0.011250673944	0.27038301099734546	0.32195676905574516	0.294226393629124
6.991994380950928	55.371490478515625	train	0.9843027664999991	0.9744324353000002	0.8298842515999998	0.5232314368999997	0.6198597904000003	0.2476778827500001	0.9571482745544179	0.9233978005309064	0.967292377701934
20.765514373779297	58.68972396850586	train	0.985878475	1.0030791533	0.3807129509000001	0.8472779604000001	0.3126874382	0.5959246287600001	0.8003412969283277	0.9835039817974972	0.9104095563139931
-13.644872665405273	44.52535629272461	train	0.9708606594	0.8248513309000001	0.4982633090000002	0.16971614502	0.34909906970000004	0.028101483765000004	0.7902919984831248	0.6114903299203641	0.7214163822525597
7.464922904968262	52.9982795715332	train	0.9811345256999998	0.9884775738000002	0.7664288052	0.6779106077999998	0.6873009375000001	0.12109680274000002	0.9455821008722033	0.916003033750474	0.9593287827076223
-33.73533630371094	-26.50368881225586	train	0.6265466868999999	0.15223921715499994	0.14516833399999998	0.036136399432000005	0.09638051065000004	0.01083866461	0.41619264315510046	0.02142586272279105	0.20463594994311718
-36.76554870605469	20.215065002441406	train	0.6772913619000002	0.5709901824999998	0.14318510543000004	0.07209651254000002	0.08938507485999997	0.011834413991000001	0.4653014789533561	0.2656427758816837	0.3478384527872582
7.290711402893066	43.490882873535156	train	0.963320035	0.9861692016000004	0.3112061929600001	0.8306405548999998	0.10754574093000006	0.3945640581000001	0.6145240803943876	0.9681456200227531	0.7795790671217293
-33.33016586303711	1.7219246625900269	train	0.6538368939999999	0.7441327565999998	0.1945642821	0.11660322103999993	0.12654353890999998	0.012538032557000004	0.48483124762988244	0.446719757299962	0.46288395904436863
-24.129371643066406	48.71891784667969	train	0.9652711277	0.9329439938	0.4104024404999999	0.41661004049999995	0.09040780009000006	0.039274425445	0.631209708001517	0.7554038680318543	0.6764789533560864
26.73111343383789	-45.518760681152344	train	0.3235722083199999	0.6969436828999999	0.11776990023000003	0.11209997678	0.06948905613000002	0.011879045161	0.34167614713689803	0.41202123625331816	0.3809726962457338
-27.67754364013672	-8.740814208984375	train	0.6692818398999999	0.6032810295999997	0.18302611185999992	0.07345407092999999	0.6809745590999998	0.016028120703000002	0.6799393249905196	0.3822525597269624	0.5318543799772468
16.205204010009766	-53.67151641845703	train	0.049409624059	0.2843768052	0.034019666343000014	0.04430152341	0.04980257967000002	0.010750139845999998	0.16571861964353432	0.07186196435343194	0.1083617747440273
-33.50882339477539	14.581000328063965	train	0.6622864318999997	0.8220745584000001	0.11987112897000005	0.2701473689	0.12365985645000002	0.028797706795000013	0.4580963215775502	0.6454304133485022	0.5433731513083049
-9.0313720703125	3.516385555267334	train	0.6576701465000001	0.9655938255000004	0.32562126300000016	0.3616799078	0.3704696537000002	0.027393196138999983	0.6695108077360638	0.7646947288585514	0.709613196814562
18.839492797851562	44.332496643066406	train	0.9664533901999997	0.7672862187	0.3869826660500001	0.24350252457	0.3764138155999999	0.7626472376000001	0.769814182783466	0.7385286310200986	0.7690557451649602
-27.47971534729004	-33.66461944580078	train	0.33981056994999986	0.2695203673	0.04659017157470001	0.04021587568999999	0.0502931835	0.010565940177800002	0.2540766021994691	0.038680318543799774	0.13609215017064846
-24.10455894470215	40.93100357055664	train	0.9711125933	0.7643850698000001	0.4744812661000001	0.10522022443	0.19444867994999995	0.014294139906000003	0.7167235494880546	0.47952218430034127	0.612485779294653
-46.12955093383789	-1.425694465637207	train	0.5815854176999999	0.6146132754000003	0.11803653974000003	0.08480647849000003	0.08598276050999998	0.011576110766	0.3924914675767918	0.33712552142586266	0.36006825938566556
-14.53432559967041	-33.21638107299805	train	0.30669735638	0.298820632	0.06415672104000003	0.04571677258000001	0.06006926177999999	0.01092017736	0.27550246492226016	0.09480470231323473	0.16979522184300339
24.21428680419922	-43.21662902832031	train	0.06767677005200001	0.5419194102000001	0.04068839255499998	0.06866906590999998	0.055371337830000034	0.011085684798000001	0.2174819871065605	0.20951839211224876	0.19766780432309444
-40.04269027709961	-4.035221099853516	train	0.6227144229999998	0.5906303097	0.17235879961000006	0.08675243627000001	0.10594876268999999	0.011781781943	0.43818733409177096	0.3155100492984452	0.36291240045506257
-44.595340728759766	6.513879299163818	train	0.6426810083999999	0.7482729058000003	0.17680415165000002	0.14800544403	0.11383105224999998	0.013015005733	0.45620022753128553	0.4757299962078119	0.46359499431171786
33.3509521484375	-42.29927444458008	train	0.05083540745279997	0.5916919581999999	0.035820849049999985	0.08751571868000002	0.05012958491999999	0.011188914711999995	0.17633674630261661	0.28725824800910127	0.22724687144482367
-28.33183479309082	4.409717082977295	train	0.6585136765999999	0.8016364816000001	0.2460000953999999	0.18042601535000005	0.3588542563000001	0.014263375631	0.6270383010997346	0.5405764125900645	0.5786405005688282
-40.7390251159668	8.274703979492188	train	0.7015216952	0.7762965030000001	0.3446504024000001	0.13802619839000002	0.10019812253	0.012047003290999999	0.5866514979142966	0.4594235874099355	0.5193401592718999
-1.1983180046081543	-70.74036407470703	train	0.033005453683999986	0.25464633974	0.031260923246600014	0.04366786803	0.05084966789000001	0.010769174820399996	0.1260902540766022	0.055176336746302616	0.07423208191126279
-29.42494773864746	38.74077224731445	train	0.9539963227	0.5904267683	0.3357012110100001	0.07579793622000003	0.16732230830999995	0.015928639275000003	0.6429654910883579	0.36613576033371253	0.4945961319681456
-8.006893157958984	14.373888969421387	train	0.6873409220000001	0.9785407817	0.3577922279	0.6761901886	0.7415261693000003	0.15053592673000002	0.7828972317026924	0.9169510807736064	0.8765642775881684
28.23707389831543	-41.25231170654297	train	0.027555122679599992	0.6052972171000001	0.0195766886166	0.07744382133	0.03706860895300002	0.010845514176	0.033181645809632156	0.25597269624573377	0.13282138794084186
-1.8514556884765625	58.28340148925781	train	0.9883006934	0.9781721637999996	0.9178839888999998	0.4012690548	0.43168682979999984	0.20153951719	0.9398938187334093	0.894956389836936	0.9456769055745164
-10.595569610595703	-13.734234809875488	train	0.32847371887999993	0.7982030098000003	0.06544819937000003	0.24888109449999998	0.07969707667999999	0.017897660547000004	0.3352294273795981	0.5940462646947289	0.47013651877133106
-8.058964729309082	15.282422065734863	train	0.6584040484	0.9662077586	0.2182592901000001	0.5192928976999999	0.5821027851999999	0.07155047232499999	0.6679939324990519	0.8447098976109215	0.7536973833902161
-39.16328811645508	-4.922885417938232	train	0.6492660779999998	0.5787900082999999	0.15265077811000005	0.06464342025000003	0.12977978297999998	0.011477867261999999	0.45961319681456203	0.24307925673113387	0.33248009101251425
-35.22365951538086	1.382056474685669	train	0.6776731993999999	0.7298599151999998	0.19391280065000005	0.11256913050999996	0.22973237105	0.012975682429	0.5663632916192644	0.45127038301099737	0.5034129692832764
30.815675735473633	-39.48752975463867	train	0.0575428190941	0.6458168445	0.039214570909	0.10446180964	0.051388269299999983	0.011099497468999995	0.19833143723928706	0.357034508911642	0.2768771331058021
-39.532188415527344	-3.149020195007324	train	0.6547982929999999	0.5655787392000002	0.24636594590999994	0.06784200185999999	0.17167828651000008	0.011597925172999998	0.5356465680697763	0.24497535077739854	0.3687428896473265
-31.739885330200195	-5.740784645080566	train	0.6947608352999999	0.689891494	0.19808376380000006	0.08531035655000002	0.2728811507	0.013268559677999996	0.5980280621918848	0.4131588926810769	0.4943117178612059
-34.03038787841797	2.3261988162994385	train	0.6456919142000003	0.7438315851000001	0.2608089107499999	0.11319797901999998	0.13746201060000007	0.012808804132999993	0.5172544558210087	0.4537353052711414	0.482650739476678
-2.971320867538452	-59.00236511230469	train	0.069040889974	0.28264231869999995	0.09748094759999999	0.04572429682999998	0.1090922395	0.011100271603	0.3466059916571862	0.10731892301858172	0.20733788395904437
-33.263519287109375	-23.961475372314453	train	0.6415004896999998	0.2881360209	0.18835489532	0.04333681143999999	0.1246790321	0.01095343458	0.46776640121350016	0.08248009101251423	0.2497155858930603
-33.08207702636719	15.634811401367188	train	0.6867995185000001	0.9346918244999995	0.19361379721999994	0.5240819081000003	0.09996212888	0.04019026221	0.5087220326128176	0.7785362153962837	0.6311149032992036
13.749935150146484	61.02647018432617	train	0.9895684108	0.9831315117	0.7462264926000003	0.6448813813000001	0.4372717571999999	0.7862048735999998	0.934205536594615	0.9753507773985589	0.9792377701934016
-13.632012367248535	18.98432159423828	train	0.6825518459000001	0.6089820816999998	0.3081688459	0.10411308744999996	0.5653619976999998	0.021977738208	0.7518012893439514	0.48047023132347366	0.6410693970420933
-22.281721115112305	40.625709533691406	train	0.9714433473	0.5827652055999999	0.5209925797000003	0.06777245792999997	0.18251102470000005	0.017057958360000004	0.7229806598407281	0.34945013272658326	0.543230944254835
-26.70183753967285	-7.3476080894470215	train	0.6689048788000003	0.6077915718000001	0.2238582486000001	0.07020344636999996	0.5327486452999999	0.014769670704000003	0.6860068259385667	0.3674630261660979	0.5267349260523322
0.12584048509597778	-72.9709701538086	train	0.0299878915837	0.12022754037999997	0.0234782390639	0.034698602576000014	0.043056721595999985	0.0106653087638	0.058968524838832005	0.007205157375805841	0.022895335608646192
-13.94621753692627	-29.51678466796875	train	0.33314131302000005	0.5808792801999999	0.08478094454999997	0.06987514648	0.09614368717999998	0.011458722433999995	0.36727341676147135	0.25047402351156617	0.2963594994311718
-40.891693115234375	-5.566883087158203	train	0.6720447165000001	0.6184589222999999	0.21037528849999995	0.07932440763000001	0.3443475950999999	0.012150146195000001	0.6219188471748199	0.3519150549867273	0.470136518771331
-20.03091049194336	30.733949661254883	train	0.9300138544	0.6501566401	0.4704101126	0.07506342425000004	0.5410441148999999	0.016267565754000003	0.8050815320439894	0.4203640500568828	0.6376564277588168
-20.853879928588867	28.165607452392578	train	0.9476220035999994	0.7516225699	0.46317087840000004	0.10256382062999997	0.7536102009000001	0.015650718140999997	0.8255593477436481	0.4829351535836177	0.6848691695108078
-49.050437927246094	-2.3813252449035645	train	0.6526070883999999	0.5892193367	0.13436862331000005	0.06972738685999999	0.09961263344000004	0.011367939366000009	0.43249905195297683	0.25502464922260143	0.32707622298065986
32.64846420288086	-37.124576568603516	train	0.034685691963999996	0.7063846616999999	0.029936468152	0.13440282319000005	0.042417262855000006	0.011056747855	0.09594235874099355	0.37637466818354187	0.23464163822525597
34.08687210083008	-55.68962478637695	train	0.026143384618	0.5510780773999998	0.029499155937000008	0.07233660577999995	0.05009614778	0.011722777206999999	0.08361774744027305	0.2561623056503603	0.1547212741751991
-41.53032302856445	11.432485580444336	train	0.9631566133	0.93764683	0.5012036054999999	0.3487323199000002	0.11976493239999997	0.022660828823	0.6685627607129314	0.7015547971179371	0.6717861205915814
38.85263442993164	-36.65708923339844	train	0.035931555036399984	0.7768839625999998	0.03966034601500002	0.2288422860700001	0.04997511777000002	0.011639778612	0.1645809632157755	0.48236632536973834	0.3381683731513083
-25.82013511657715	43.41684341430664	train	0.9654426246999992	0.8619085889	0.38311730200000016	0.17051316214000006	0.18031209735999998	0.019599610850000008	0.6789912779673872	0.5921501706484641	0.6379408418657565
-46.67792510986328	0.950686514377594	train	0.6386268256000001	0.8122344336999998	0.13898934786000006	0.19919075163	0.08306868682999999	0.014122997806	0.4055745164960182	0.5521425862722791	0.4840728100113766
-37.69438934326172	2.037869453430176	train	0.6650723416	0.7478976456999998	0.17802202025000002	0.18637800633	0.16133787094000002	0.015837710667000002	0.5144103147516117	0.5333712552142585	0.5216154721274175
-23.574451446533203	50.4393310546875	train	0.9788081730999998	0.9287331985	0.5394394059000002	0.26427475389999994	0.11760725271000005	0.018801263451	0.7224118316268487	0.6357603337125521	0.6868600682593857
-26.117557525634766	-3.795484781265259	train	0.6842631017999997	0.7861401395000002	0.2830824153000001	0.14175272918999995	0.5506349266000001	0.023508719982	0.7398558968524839	0.5712931361395525	0.677901023890785
-5.437612056732178	58.560787200927734	train	0.9750601006999996	0.9474660868000001	0.5578188064999999	0.3623368931	0.2924532725	0.035962370919000015	0.7918088737201364	0.7430792567311338	0.7832764505119454
-30.56812858581543	38.542667388916016	train	0.9439684004000006	0.5919080857000002	0.22899169550999995	0.06566706877999999	0.11217525538999996	0.0175971314035	0.552521805081532	0.3608266970041714	0.4431171786120591
-18.993431091308594	-35.69548416137695	train	0.3130875711599999	0.2833058753600001	0.0649268387	0.043508632940000014	0.06353552195000002	0.010806790196	0.29161926431551005	0.07129313613955252	0.1662400455062571
-17.118574142456055	22.626951217651367	train	0.6584650477999997	0.7485449309000002	0.3830979979000002	0.11678865693000005	0.7953961370999999	0.022602621423999998	0.7559726962457338	0.5345089116420173	0.672070534698521
22.905208587646484	-44.73085021972656	train	0.026895731966000005	0.5358844973	0.023588616728999992	0.06900761211000002	0.04097577135960001	0.010706184858	0.04057641259006447	0.1789912779673872	0.08930602957906711
-2.7789742946624756	-54.22816848754883	train	0.02997454701199999	0.1640330721799999	0.029396508318699995	0.037909797259599996	0.049865643816	0.010723792112	0.10030337504740235	0.016116799393249906	0.04621729237770194
-40.18729019165039	-5.242312908172607	train	0.6791979533000001	0.5995916542999999	0.17164915252000004	0.09475713099	0.15770402620000004	0.0122790276	0.5271141448615851	0.36329161926431547	0.43316268486916953
-3.0791211128234863	-68.7558364868164	train	0.023649795076100003	0.3457968299999999	0.021013413223200002	0.04615572562	0.04246479241599999	0.010698942148000004	0.02464922260144103	0.08513462267728479	0.03498293515358362
-36.859519958496094	-5.129980087280273	train	0.6786928748000001	0.5893972237999998	0.2481746226000001	0.07106546115999998	0.31983791139999995	0.012639046484	0.6376564277588169	0.30716723549488056	0.4539249146757679
-9.894424438476562	6.813011646270752	train	0.7374457058999998	0.9690431355	0.4722437639000002	0.5307064476999998	0.21533864025999996	0.06911892362000001	0.6812665908229049	0.8522942737959803	0.7686291240045506
-18.161619186401367	-19.365615844726562	train	0.28100650057000004	0.5904455068	0.06406160947	0.07192306757999999	0.05001184426999998	0.011272832623999996	0.23094425483503986	0.2552142586272279	0.23521046643913537
-6.785812854766846	5.642134666442871	train	0.7169053544999998	0.9730505975	0.26276220869999994	0.6040933829999999	0.3680393833000001	0.19154017691	0.6863860447478195	0.9144861585134624	0.8084470989761092
-14.35183048248291	-19.477588653564453	train	0.32022890009	0.5981930838999997	0.05458196454000002	0.08092072187999998	0.057711271630000026	0.012352757704	0.2675388699279484	0.33371255214258627	0.30062571103526736
-32.134944915771484	-26.313295364379883	train	0.9297199837000002	0.2917124505	0.400295802	0.04628350149999999	0.10694312795999998	0.012253862027999995	0.6135760333712552	0.1670458854759196	0.35807736063708756
-43.09531784057617	-2.5272912979125977	train	0.6493384539	0.7167526455000004	0.20277675393999994	0.10664462684999997	0.08505857479000001	0.012060935268999998	0.4493742889647327	0.4169510807736064	0.4286120591581343
-12.420186042785645	-26.554311752319336	train	0.32140129180000004	0.5914202461000003	0.05909766496000001	0.08232292188000001	0.058131344739999986	0.01222122169	0.27645051194539255	0.3215775502464922	0.29721274175199086
-33.14531707763672	-22.85344886779785	train	0.6752953152	0.35887588319999986	0.2807897706400001	0.0510053535	0.10910940888999997	0.011183415759000002	0.553280242700038	0.14258627227910503	0.31641069397042093
-32.85347366333008	-3.8177266120910645	train	0.6994767064999999	0.6287904460999999	0.4711139746	0.10480126989	0.30300681079999997	0.016032586909999997	0.716913158892681	0.46605991657186197	0.6072241183162685
-1.718043327331543	-66.73097229003906	train	0.0246275373056	0.2652259382999999	0.02371105514100001	0.042558149900000015	0.04820413073999998	0.010690721198	0.05138414865377322	0.04891922639362913	0.034129692832764506
-23.99219512939453	39.58773422241211	train	0.9670597926999998	0.7733139031999998	0.5272436061999999	0.12179829478000005	0.22003582924999995	0.01811207459600001	0.7305650360257868	0.5305271141448616	0.6515927189988624
27.795730590820312	-43.31781768798828	train	0.029607606490000007	0.5607843578000001	0.029983599334499993	0.06259971488999999	0.04826851499000002	0.010927779822999995	0.09518392112248768	0.18998862343572243	0.11860068259385666
36.15458679199219	-54.88563919067383	train	0.046979899761300035	0.5877491261	0.028733959157999988	0.08003483934000002	0.042655042622700014	0.01341619096	0.11660978384527872	0.3412969283276451	0.22468714448236635
-31.921030044555664	13.608932495117188	train	0.6817383775000003	0.9255962364	0.260101863	0.45826667719999997	0.3415226794999999	0.026323334900000002	0.6592718998862344	0.7419416003033751	0.6897042093287827
30.429845809936523	-45.504478454589844	train	0.04169649545100002	0.5727419169000002	0.032236614890999986	0.06814159884000001	0.04937116022	0.010927278928	0.14562002275312855	0.20269245354569584	0.15386803185437997
-46.44788360595703	4.797365665435791	train	0.6627231911000001	0.7407339368000001	0.11612738213	0.17409129567999998	0.08155035034000001	0.022977565975999984	0.422070534698521	0.5627607129313614	0.4974402730375427
-15.768324851989746	2.116372585296631	train	0.6506717886999998	0.9025422776000004	0.21383978221	0.2447770098500001	0.12222438901999995	0.016537338489000002	0.487485779294653	0.6080773606370876	0.5376848691695109
-4.678227424621582	53.81622314453125	train	0.9742612041	0.9293092145999996	0.5849130594999999	0.2458940164600001	0.29212123630000003	0.038001595060999996	0.7937049677664012	0.6767159651118696	0.7495733788395904
-35.68704605102539	-15.71033763885498	train	0.6665350354999999	0.4092641245400001	0.3131823987999999	0.05467268666000002	0.28684991409999994	0.011968255823999996	0.6403109594235874	0.22089495638983692	0.4058589306029579
-3.4953060150146484	-46.99905776977539	train	0.039210850492	0.26560336599999995	0.031216861736999987	0.04432108002299999	0.04290457350149999	0.010668845834999998	0.11471368979901403	0.057451649601820254	0.06882821387940842
-9.794526100158691	50.14363098144531	train	0.9824419770999998	0.9837775677	0.7600476161	0.4648321304999998	0.3080487715	0.20012544742	0.8566552901023892	0.9177095183921122	0.9200796359499431
1.336055040359497	53.02402114868164	train	0.9883531539999996	0.9605636036	0.9177971470999998	0.3523744157	0.5952953407000001	0.11937793011000003	0.9681456200227533	0.8077360637087599	0.9042946530147895
-3.528596878051758	61.583946228027344	train	0.9872799370999996	0.9583037836	0.8748545245999998	0.3574479305000001	0.12282124949000002	0.11869534889	0.7929465301478954	0.8035646568069778	0.8171217292377702
31.748760223388672	-41.17023849487305	train	0.0338860020315	0.6946248559000001	0.029298134606999995	0.10810805834999997	0.040145328138	0.010909550955999998	0.0875995449374289	0.3496397421312097	0.21160409556313994
-33.821842193603516	-3.4311656951904297	train	0.9366394194000002	0.6885138078999998	0.3809924027400002	0.08806490606	0.2429280650000001	0.016751346594000002	0.6721653394008342	0.45923397800530913	0.5695392491467577
-26.044872283935547	-2.7480976581573486	train	0.7081516678000002	0.7682075641000001	0.4873807118	0.13208494103999996	0.6196124477999999	0.01647544447900001	0.812665908229048	0.5204778156996587	0.6979522184300342
33.256412506103516	-58.17292404174805	train	0.0314556698406	0.5712446909000001	0.0246396634815	0.07138236612999997	0.03661629242199999	0.010836339705999995	0.05953735305271141	0.20155479711793708	0.104806598407281
-9.25561809539795	3.9925293922424316	train	0.6823319478000002	0.9621755145	0.35384554809999985	0.3895260370000001	0.3904597631	0.028901696914000012	0.7210845657944635	0.7692453545695868	0.7517064846416383
19.633657455444336	9.78249740600586	test	0.7066652907999997	0.7838951261000001	0.3059913025	0.20865081020000006	0.3580476359999999	0.08541007813999997	0.740628166160081	0.6818642350557244	0.7082066869300911	MCI
10.992631912231445	12.590513229370117	test	0.9146936628	0.8914413280999998	0.33751287770000005	0.2600351775	0.28377290140000017	0.13934814154999994	0.7619047619047619	0.8976697061803445	0.8465045592705167	MCI
22.549158096313477	12.109166145324707	test	0.7332192042	0.7739905476999998	0.3093202420999999	0.20500708780000004	0.3606475786999999	0.08013572317999998	0.7821681864235055	0.6393110435663627	0.7234042553191489	MCI
17.019569396972656	7.655325412750244	test	0.7880661904000003	0.8710094280000003	0.3000437952	0.2651066807	0.3089222963999999	0.13946272197500004	0.6990881458966566	0.8956433637284701	0.8100303951367781	MCI
11.340062141418457	14.421669006347656	test	0.8161921806999999	0.8372586307000005	0.3683441040000001	0.2245988567	0.3460792204	0.12447499691000008	0.851063829787234	0.8216818642350557	0.865501519756839	MCI
15.671610832214355	8.903034210205078	test	0.7976084762000002	0.7773593401000001	0.3354528701	0.20334912239999997	0.3575028864999999	0.10872036764000001	0.8541033434650456	0.6970618034447821	0.7978723404255319	MCI
21.722436904907227	11.924931526184082	test	0.8173828177000001	0.8220538665000002	0.32411080889999994	0.2287884341	0.3404050296	0.11174269028999996	0.8105369807497467	0.8115501519756839	0.831306990881459	MCI
13.549860954284668	22.17894172668457	test	0.8187758925000004	0.9192004164000004	0.33616481879999993	0.3393754438000001	0.4900451878999999	0.17539778332000006	0.9412360688956434	0.9544072948328267	0.96580547112462	MCI
19.268877029418945	8.175540924072266	test	0.7714418582000002	0.7720839554000003	0.3162950602000001	0.2077908741	0.3487119536	0.10148866057	0.7831813576494427	0.6879432624113475	0.7477203647416413	MCI
16.215478897094727	-18.359413146972656	test	0.2587274786900001	0.5106385945	0.12940864127000004	0.07782494523999994	0.13595149308999993	0.016357629752000002	0.1773049645390071	0.1398176291793313	0.1595744680851064	MCI
19.688669204711914	13.348897933959961	test	0.7090056399000001	0.8071051033	0.3109247306	0.22769653120000002	0.4130536567	0.09283096267999999	0.8156028368794326	0.7679837892603851	0.8123100303951367	MCI
22.12938690185547	7.43274450302124	test	0.6286675590999999	0.7307352748000002	0.27428399560000005	0.18774485685000009	0.3416911921	0.06711417819	0.5663627152988856	0.5005065856129686	0.5250759878419453	MCI
22.72455596923828	2.4531962871551514	test	0.6242517148999996	0.7339367676000002	0.2774162049	0.1885652481500001	0.3358732011000001	0.046943952162	0.5612968591691995	0.4579533941236069	0.49240121580547114	MCI
12.214932441711426	12.684362411499023	test	0.6588972236000002	0.7337838925000001	0.2702720728	0.18109635252	0.2962080317000001	0.05468263533199998	0.5055724417426545	0.4559270516717325	0.45592705167173253	MCI
22.567689895629883	13.978577613830566	test	0.7058994649	0.7716221772999997	0.2995627009	0.20973428249999995	0.3713975918999999	0.07747520247	0.7507598784194528	0.6362715298885512	0.6983282674772037	MCI
23.153060913085938	4.950943470001221	test	0.7824394923000001	0.8102248145000003	0.29937415570000003	0.2319305651	0.32314876629999995	0.10667233764000003	0.7112462006079028	0.8034447821681864	0.7720364741641337	MCI
25.078723907470703	1.6972057819366455	test	0.7132101103000003	0.7130195671999998	0.3243512417000001	0.16422730148999992	0.39791039170000025	0.062303779630000014	0.8368794326241135	0.43059777102330293	0.6382978723404256	MCI
18.04175567626953	-5.572843074798584	test	0.6195844247000001	0.6701502731	0.24475444279999994	0.16470274230999993	0.3099128514000001	0.04621086863999999	0.46403242147922996	0.3546099290780142	0.3822188449848024	MCI
20.45643424987793	8.99969482421875	test	0.6858459125000003	0.7682399429999995	0.2986808886999999	0.2104728928999999	0.3499589298999999	0.08280751558999999	0.6849037487335359	0.6605876393110436	0.6732522796352584	MCI
22.707164764404297	10.979650497436523	test	0.6864501930999998	0.7556219170000001	0.3029145451000002	0.20340666300000002	0.35572623459999986	0.07575514551	0.7102330293819655	0.601823708206687	0.6588145896656534	MCI
15.978255271911621	28.86680793762207	test	0.8874103314000003	0.9368667354999995	0.33896775960000003	0.32035125620000005	0.4147842584000002	0.21530802160000007	0.9483282674772036	0.9655521783181357	0.9756838905775076	MCI
19.964767456054688	3.0154144763946533	test	0.6699440513999997	0.7576578989000001	0.2902486973	0.2027148232000001	0.3500397009999998	0.07669525832	0.646403242147923	0.6038500506585613	0.6246200607902735	MCI
16.7653865814209	-5.816970348358154	test	0.6857084850999997	0.6762708662000003	0.291132361	0.15320252811000004	0.3093413281	0.057711532629999986	0.5896656534954408	0.3718338399189463	0.46504559270516715	MCI
12.386469841003418	0.24907377362251282	test	0.7238209288999999	0.7350256284999999	0.2862507761000001	0.1811050313	0.33284893829999995	0.06022730861500001	0.6534954407294833	0.47517730496453897	0.5531914893617021	MCI
22.391185760498047	6.608282566070557	test	0.6112309411000001	0.7436853271999999	0.2598987752	0.19283836034000001	0.3187243844000001	0.07113277851	0.49442755825734547	0.5440729483282675	0.5083586626139818	MCI
20.82647705078125	-1.9360082149505615	test	0.6111409967	0.7395733390999999	0.2648495960999999	0.19059614450000006	0.3195681852000001	0.06607607029999996	0.5075987841945289	0.5146909827760892	0.4969604863221884	MCI
21.309986114501953	9.308198928833008	test	0.7112626392999999	0.7999907980000001	0.2998641734000003	0.22257728249999986	0.3467910643999999	0.09015444886	0.7071935157041539	0.7446808510638299	0.7370820668693009	MCI
8.630474090576172	13.79638671875	test	0.6517974504	0.7680749764000003	0.21847004998000005	0.17477658622	0.2339383003099999	0.030780759160000008	0.38601823708206684	0.4275582573454914	0.38601823708206684	MCI
18.17708396911621	7.430703163146973	test	0.5791993049999999	0.7437979862000006	0.24331807800000005	0.1903300702800001	0.29838495989999986	0.06630221808999999	0.4083080040526849	0.5187436676798379	0.4574468085106383	MCI
17.822677612304688	20.02819061279297	test	0.7782955638	0.7928029017999999	0.38366569909999976	0.20913562470000005	0.38998078070000014	0.06810185380999999	0.9078014184397164	0.6382978723404255	0.7864741641337386	MCI
15.45120620727539	22.617233276367188	test	0.7790496348000001	0.8425190411	0.3507314166000001	0.2667366786	0.3956003054000001	0.12975141935000006	0.900709219858156	0.8784194528875379	0.9072948328267477	MCI
24.43503189086914	6.058081150054932	test	0.6478754749999998	0.7079186381000001	0.2941788572000001	0.19015249740000006	0.3227420523	0.12226051741	0.5866261398176292	0.5876393110435664	0.5759878419452887	MCI
15.297035217285156	-14.053865432739258	test	0.4598408934000001	0.6635039469999997	0.18832817415	0.13511546485000006	0.2170461033	0.020986632124	0.2796352583586626	0.2593718338399189	0.27203647416413373	MCI
11.53649616241455	-26.861404418945312	test	0.12304445539699994	0.43911258039999984	0.04857544998	0.06383668026999996	0.060427170560000035	0.011271010686000005	0.05977710233029382	0.06788247213779129	0.06306990881458967	MCI
14.374102592468262	25.55975341796875	test	0.7856807411999999	0.9452387655	0.3483282721000001	0.3536685771	0.4451953139000001	0.2025068575700001	0.9240121580547113	0.9827760891590679	0.9711246200607904	MCI
7.340484142303467	14.523594856262207	test	0.7856945193000001	0.8675538913999997	0.3835693631	0.2604568655	0.3065808042	0.1139450828	0.7740628166160081	0.8662613981762918	0.8343465045592705	MCI
11.238199234008789	24.213481903076172	test	0.7810122376000002	0.9241812406000004	0.25207000534	0.3254258238	0.3119201970000001	0.16260114747999999	0.6048632218844985	0.9503546099290782	0.7720364741641337	MCI
9.090779304504395	13.905529022216797	test	0.7290245752999998	0.7873867983999999	0.2818677073	0.1958389344999999	0.3050025511000001	0.03889286463	0.6058763931104357	0.5227963525835867	0.5577507598784195	MCI
21.526691436767578	-13.427621841430664	test	0.20687425380000007	0.6073153974000001	0.10854528594	0.1368610909	0.19574922391000013	0.024930182443000003	0.1833839918946302	0.2492401215805471	0.2188449848024316	MCI
16.92659568786621	-41.731143951416016	test	0.08380757733019997	0.3808849992	0.04685165109999998	0.05489025921999999	0.06965404902000001	0.011825339041999996	0.05673758865248227	0.04964539007092198	0.05167173252279635	CTL
13.953500747680664	-36.71648406982422	test	0.06226531588700001	0.3505815889	0.038831861030000005	0.05009243449	0.056406980690000025	0.010967209676000001	0.034447821681864235	0.017223910840932114	0.019756838905775075	CTL
15.322474479675293	-49.2596435546875	test	0.04060899921599999	0.3261060120000001	0.037634895505	0.0494559674	0.05826009377999997	0.011323803811999999	0.023302938196555215	0.023302938196555215	0.020516717325227963	CTL
19.466123580932617	-38.20437240600586	test	0.08412506665000008	0.4336886015000001	0.04660104256000002	0.06075200585999997	0.07436561409999996	0.011561352646000002	0.06281661600810536	0.0668693009118541	0.06458966565349544	CTL
19.995058059692383	-12.795722961425781	test	0.22477654611000009	0.4772310780000002	0.13125497510999995	0.08861884569999999	0.19172342799000008	0.022786427848	0.19250253292806485	0.16008105369807496	0.18085106382978722	CTL
20.288358688354492	-10.469926834106445	test	0.31672884718999994	0.6014436232999997	0.16459826607000008	0.13143027877999994	0.19527066734999998	0.027438131145000003	0.22492401215805471	0.24721377912867273	0.2310030395136778	CTL
17.37357521057129	-16.5778865814209	test	0.3344222908	0.6175809085999999	0.15860769874000002	0.13320201244999993	0.2332724864	0.03735284426999999	0.24214792299898683	0.2765957446808511	0.2591185410334347	CTL
20.226160049438477	-2.439584493637085	test	0.5211297002	0.7413760138000001	0.2408058775	0.19440892306000004	0.2778350985600001	0.07258441008500002	0.3687943262411347	0.5491388044579534	0.44832826747720367	CTL
16.369672775268555	-42.156681060791016	test	0.13574564912000006	0.527201565	0.06733330720000004	0.08181331604	0.10112752146999998	0.013395855898000002	0.10638297872340426	0.1347517730496454	0.11702127659574468	CTL
20.655216217041016	-6.871968746185303	test	0.5036940296000001	0.5599017175000001	0.22522886364000005	0.11596926727	0.27132637814000005	0.02347812285900001	0.3404255319148936	0.20567375886524822	0.26063829787234044	CTL
14.571547508239746	-26.070497512817383	test	0.11453780904999995	0.39650561170000004	0.05905106577999996	0.06178310562000003	0.10783516518999996	0.013334905042000002	0.0982776089159068	0.0729483282674772	0.08662613981762918	CTL
17.302505493164062	-25.208484649658203	test	0.19147002197	0.4961423222	0.09577370663999996	0.09050391925000004	0.14601148325	0.018346480002999998	0.15400202634245186	0.1580547112462006	0.15577507598784196	CTL
22.27094268798828	9.575096130371094	test	0.6925856198999998	0.7520111029000003	0.2926048291	0.20274001965	0.3467518333000001	0.07951145413999999	0.6686930091185411	0.6058763931104356	0.6382978723404256	CTL
17.087718963623047	-19.374113082885742	test	0.16177225066400006	0.4752554196	0.07569717681999999	0.07924339941999997	0.09793964831000004	0.017248359295999997	0.11448834853090173	0.1337386018237082	0.12006079027355623	CTL
17.442853927612305	-26.306734085083008	test	0.11632081308999995	0.4122393115	0.06925919142000002	0.06861639912999999	0.10683282012000003	0.015114611061000009	0.10536980749746706	0.09523809523809523	0.09574468085106383	CTL
12.632336616516113	-15.692051887512207	test	0.26158812599000003	0.5131032231999999	0.10490552229000004	0.07693209894999999	0.13058573660999998	0.013581039283000005	0.17021276595744683	0.12563323201621074	0.14285714285714285	CTL
16.944581985473633	17.664024353027344	test	0.6339605676000002	0.7366874498000002	0.28644908690000004	0.17508337167999993	0.3650316885000001	0.05000400953899998	0.6514690982776089	0.43870314083080036	0.5364741641337386	CTL
17.661893844604492	1.5546985864639282	test	0.5243027632000001	0.7121375773999999	0.2261351618	0.16810766419	0.30863575540000016	0.04091750412	0.3991894630192503	0.3839918946301925	0.378419452887538	CTL
12.212879180908203	-24.949129104614258	test	0.10060392733900002	0.4134926692999999	0.05348024484999999	0.06153440949000001	0.07078530693000001	0.011831811196999996	0.06889564336372846	0.06889564336372847	0.06990881458966565	CTL
13.970260620117188	3.269268751144409	test	0.6892908287	0.7634142877999994	0.2958210244000001	0.20485082010000005	0.3383902997999999	0.08503588556000001	0.6595744680851063	0.6403242147923	0.6565349544072948	CTL
18.76300811767578	-14.807160377502441	test	0.14636984051000002	0.4456784281	0.07502263859	0.08163485748999998	0.13692546774000006	0.017957910101999992	0.12968591691995948	0.13069908814589665	0.12386018237082067	CTL
18.853425979614258	-42.73120880126953	test	0.036443362721	0.39459450380000005	0.0322370214487	0.053454540139999986	0.05048080872000002	0.010921050383999995	0.010131712259371832	0.02735562310030395	0.0182370820668693	CTL
14.422956466674805	-22.53919792175293	test	0.20155254307	0.5574537158999999	0.08323914412000004	0.09416769410000006	0.1010614801	0.014141056583	0.13069908814589667	0.15602836879432624	0.14209726443768997	CTL
19.510042190551758	-11.621825218200684	test	0.29225955427	0.6001296787	0.13811250614000006	0.13220119545999998	0.20913301639000004	0.030874366278	0.21479229989868287	0.25227963525835867	0.23252279635258358	CTL
-12.01869010925293	8.255175590515137	test	0.7176763266999999	0.9196438059	0.2553472777	0.2889914999999999	0.3452322238000001	0.05688898738000001	0.6220871327254306	0.7811550151975685	0.71580547112462	CTL
19.078777313232422	-8.554803848266602	test	0.4754155643999999	0.6372128480000001	0.18512362151000009	0.14385515277000002	0.23161195179999994	0.03846141733300002	0.2836879432624113	0.2948328267477204	0.2872340425531915	CTL
18.760164260864258	-2.6777565479278564	test	0.6571649391000001	0.7546583998000003	0.27405371559999997	0.1958192329400001	0.3278249147999999	0.06816356503999997	0.5562310030395137	0.5602836879432624	0.5478723404255319	CTL
15.2814359664917	-35.74195861816406	test	0.06037873485199996	0.4202283110999999	0.03637837189	0.05617449945999998	0.05271743026	0.01098755131	0.025329280648429583	0.044579533941236066	0.03267477203647416	CTL
20.410987854003906	-1.5078877210617065	test	0.6917628626000001	0.8004100924999997	0.29169148689999985	0.2256118819000001	0.3444672568000001	0.08718212177000001	0.6585612968591693	0.7436676798378926	0.7082066869300911	CTL
15.46916389465332	-2.3797526359558105	test	0.5877438859000002	0.6953886117000002	0.2555966073999999	0.16010737063999994	0.3022593088	0.04389174513999999	0.44376899696048633	0.35764944275582583	0.37537993920972645	CTL
13.946818351745605	9.254627227783203	test	0.7921635992	0.7988512171999999	0.3366055933000001	0.2106246700999999	0.3331081295999999	0.12404169158	0.7943262411347517	0.75177304964539	0.7872340425531914	CTL
17.530813217163086	-14.503084182739258	test	0.30501086810000005	0.6029324625999998	0.12527583530000005	0.11734611420999998	0.19020795581999994	0.02316209341199999	0.19959473150962515	0.21985815602836878	0.21124620060790272	CTL
16.590862274169922	-13.645466804504395	test	0.34416746806000004	0.5800892073	0.13745106312000002	0.10215135870000004	0.1745585201	0.021288850290000005	0.21073961499493418	0.19756838905775076	0.19908814589665652	CTL
22.709009170532227	-1.6382743120193481	test	0.5403225601	0.7097536662999998	0.23653053609999986	0.169819455	0.2880135438000001	0.038591198440000016	0.3829787234042554	0.3748733535967579	0.36322188449848025	CTL
17.035547256469727	22.486478805541992	test	0.7404567770999999	0.8076781298000004	0.3202012256000002	0.2327106736000001	0.39256625030000003	0.09757159861	0.8480243161094224	0.7872340425531915	0.8480243161094225	CTL
12.385021209716797	25.044740676879883	test	0.7361982075000003	0.8315938147999999	0.26383081010000003	0.24107402390000005	0.306215184	0.074514037785	0.5937183383991895	0.7608915906788246	0.6793313069908815	CTL
10.011309623718262	10.596135139465332	test	0.7485441856999999	0.8180380901000003	0.2791955636	0.19523900834	0.2398483971899999	0.08192400147999998	0.5602836879432624	0.673758865248227	0.6094224924012157	CTL
15.517302513122559	-12.387333869934082	test	0.4161783614000001	0.6520638984	0.16295910696000004	0.12660504088999994	0.19266078903	0.035829741894000025	0.24214792299898683	0.27862208713272546	0.2629179331306991	CTL
14.286587715148926	2.19685697555542	test	0.6323679638	0.7449749572000002	0.2921849136999999	0.19699272150000005	0.3355169212	0.06419555352	0.5916919959473151	0.5359675785207699	0.5516717325227964	CTL
19.849864959716797	14.943360328674316	test	0.6882234296000003	0.8447583881999999	0.2656069561	0.2433716249	0.3534974529	0.09517947835000004	0.6342451874366768	0.8257345491388044	0.7416413373860182	CTL
18.451435089111328	12.79926872253418	test	0.6767398173000001	0.7481214331999999	0.2977639476	0.2007115500399999	0.3524671642000001	0.07765060181000001	0.6788247213779129	0.5886524822695035	0.6352583586626139	CTL
10.106293678283691	-41.04180908203125	test	0.15003160930999998	0.4155957128000001	0.09509047991	0.07161946477000003	0.13017725768999994	0.018451486576	0.13779128672745694	0.11651469098277607	0.121580547112462	CTL
15.815464973449707	-26.571853637695312	test	0.17012342428000005	0.5101517570999999	0.08254766655000001	0.08068944455000003	0.11796621158999995	0.012592557748	0.12968591691995948	0.12158054711246198	0.11930091185410335	CTL
18.28015899658203	-36.62957763671875	test	0.0411355226542	0.4168127211	0.04073856851	0.05899881396999997	0.06494280937000001	0.011471076204999995	0.03546099290780142	0.060790273556231005	0.04559270516717325	CTL
18.216934204101562	-24.320058822631836	test	0.22225354867	0.4785850525	0.15032621083999995	0.12017030877999998	0.1522254957	0.03100558644300002	0.18642350557244172	0.21073961499493413	0.19908814589665652	CTL
22.97977066040039	-4.857976913452148	test	0.40894155552000017	0.5775367738999996	0.1957466338	0.11984900937000001	0.2580022951999999	0.027097056248999992	0.28976697061803447	0.22796352583586624	0.25987841945288753	CTL
15.31735610961914	-21.515275955200195	test	0.20770305241	0.5190677099000001	0.09160930336000003	0.09030160598999998	0.13269720248000005	0.023822624107	0.1519756838905775	0.182370820668693	0.16641337386018237	CTL
18.351049423217773	-13.611490249633789	test	0.20891469255	0.5769599569000001	0.11347690260999994	0.10777375443999997	0.16239971686000002	0.020009749514	0.17426545086119552	0.19250253292806485	0.182370820668693	CTL
15.444018363952637	14.037089347839355	test	0.6927493776000001	0.8148811116999997	0.272829509	0.2338382631000001	0.33561216470000005	0.08561714905000002	0.6099290780141844	0.7740628166160081	0.6998480243161094	CTL
15.68277359008789	-5.7479987144470215	test	0.6333747049999999	0.6857068550000001	0.2611166718000001	0.15127275124999998	0.29114978499999994	0.03474938972500001	0.4690982776089159	0.3161094224924012	0.3768996960486322	CTL
18.156618118286133	-1.246147871017456	test	0.5897254036999999	0.7443095301000002	0.2688550008	0.18446230145	0.3491962609000001	0.04913105673	0.5562310030395136	0.46707193515704154	0.48632218844984804	CTL
12.931302070617676	-37.8454475402832	test	0.04528693768530001	0.314770421	0.04005866958	0.04784420755999999	0.061492830590000026	0.011533165558999995	0.03242147922998987	0.02127659574468085	0.019756838905775075	CTL
13.376422882080078	7.445754528045654	test	0.8798128835000003	0.8084756691000003	0.42535093310000016	0.2264689554400001	0.3645941560000001	0.17725054403999999	0.9209726443768996	0.8237082066869301	0.8996960486322189	CTL
16.0985107421875	-0.23510457575321198	test	0.6777441379999999	0.7819441201999999	0.26715960790000004	0.2099487629	0.30118524809999997	0.07297120264000001	0.5278622087132726	0.6484295845997973	0.5759878419452888	CTL
18.914011001586914	-12.717483520507812	test	0.34096920065999997	0.5505816903000001	0.14481968325000005	0.11037102812999997	0.20600952615000007	0.02643990288200001	0.2259371833839919	0.20567375886524822	0.2074468085106383	CTL
25.02657127380371	-2.0164005756378174	test	0.7257137642000003	0.7647556861999999	0.3132277616	0.21290305992	0.3456915585999998	0.12968308687000002	0.7446808510638299	0.7213779128672746	0.7363221884498481	CTL
13.876429557800293	-35.05262756347656	test	0.09361203454300003	0.3973556789	0.04353808163	0.05385883718999999	0.061514769690000026	0.011147479223	0.05369807497467072	0.03951367781155015	0.044072948328267476	CTL
15.519065856933594	-15.103813171386719	test	0.3531769130000001	0.6227818423999998	0.11914520958999995	0.12582793157000002	0.16500597914999995	0.025672783253	0.20263424518743667	0.24721377912867273	0.2256838905775076	CTL
12.499985694885254	-26.04655647277832	test	0.17932292905000005	0.441805699	0.05552242539	0.06215313406	0.0718035799	0.011830806879000002	0.0911854103343465	0.07700101317122593	0.08434650455927051	CTL
15.090826988220215	-23.231990814208984	test	0.16045300202000004	0.5647117706999999	0.06995545062000001	0.09532552918999998	0.09500930268000002	0.016379527878000004	0.1094224924012158	0.1722391084093212	0.14437689969604864	CTL
16.682405471801758	15.344484329223633	test	0.8125807567000001	0.8727311258999998	0.32160796799999986	0.2590295485000001	0.3443487786999999	0.12699141626000002	0.8044579533941235	0.8763931104356636	0.8556231003039514	CTL
17.053157806396484	26.503173828125	test	0.9256783871	0.8945819405999995	0.4427478207000001	0.30039700759999993	0.39699265870000017	0.24428150634000004	0.9645390070921986	0.9463019250253293	0.96580547112462	CTL
17.132905960083008	-12.121820449829102	test	0.3545236768100001	0.6003989864	0.16232043717000005	0.12013628730000002	0.21372654866000002	0.02100580745300001	0.24214792299898683	0.21479229989868287	0.23024316109422494	CTL
13.909597396850586	-1.5238655805587769	test	0.5139797263999999	0.6148239233999999	0.20914119668	0.12404853845999993	0.2521705992900001	0.023067994772	0.3140830800405268	0.22998986828774062	0.2735562310030395	CTL
12.66369342803955	-22.144100189208984	test	0.15406318939000002	0.4805524080000002	0.05519778177	0.06924264286999998	0.07162278407000001	0.012248810406000002	0.08409321175278622	0.10030395136778116	0.08814589665653495	CTL
15.74797534942627	-26.65285301208496	test	0.2760793351350001	0.5912209369999999	0.10056872395	0.10034972007000002	0.15756018975999994	0.014646811397	0.17831813576494426	0.1752786220871327	0.18085106382978722	CTL
8.570746421813965	15.436518669128418	test	0.6315810727999998	0.8287744833000003	0.24087429404	0.20781372506	0.3500561150000001	0.03947772253999998	0.5379939209726443	0.601823708206687	0.553951367781155	CTL
17.202001571655273	3.4379866123199463	test	0.6846518750000002	0.7809930234999999	0.2897598034000001	0.20004953920000001	0.3486435142	0.06748475933499996	0.6504559270516718	0.6028368794326241	0.6246200607902735	AD
11.588617324829102	9.568428039550781	test	0.6691851306000003	0.7698785464000001	0.21620963110000005	0.1845716064100001	0.2887137372500002	0.07804155301999999	0.4376899696048633	0.5764944275582574	0.4939209726443769	AD
9.743938446044922	15.203409194946289	test	0.7157402288	0.8221955857000001	0.2573380421	0.2199625136	0.2888628573	0.052202864707	0.5339412360688957	0.6545086119554205	0.5805471124620061	AD
13.561019897460938	30.501859664916992	test	0.9125106089	0.9448836440999996	0.32913361119999995	0.3270996760999999	0.3341664310000002	0.17726612614999998	0.8247213779128671	0.9645390070921986	0.9095744680851063	AD
26.889169692993164	10.93332290649414	test	0.8263142415999997	0.8463288090000001	0.30054456900000004	0.2356608037	0.3603384818	0.11939181043	0.8166160081053698	0.844984802431611	0.851063829787234	AD
18.513320922851562	0.7391697764396667	test	0.40198241246	0.7096513664999999	0.19908083211000008	0.16349424902000007	0.2771211012599999	0.03457076310500002	0.3059777102330294	0.3515704154002026	0.31610942249240126	AD
22.635669708251953	0.052639465779066086	test	0.5325175220000004	0.7303126482000001	0.22713772180000005	0.18207719795	0.30473235350000005	0.04131456831599999	0.39209726443768994	0.4224924012158055	0.3913373860182371	AD
15.107378959655762	28.933652877807617	test	0.8906831175000001	0.9438237539000002	0.32528541479999995	0.34375356549999997	0.4337731692999999	0.21980449596000007	0.939209726443769	0.9827760891590679	0.9764437689969605	AD
11.726518630981445	-40.0037956237793	test	0.18713734007	0.4099724731999999	0.10214690254999996	0.07024181280000001	0.12921130801000005	0.026916942682000008	0.14994934143870312	0.1347517730496454	0.13677811550151975	AD
23.55746841430664	5.008021354675293	test	0.5722027056000001	0.6838317085	0.25236241260000003	0.16867547396000007	0.3167770461000001	0.05735129296	0.4559270516717325	0.39918946301925023	0.40045592705167177	AD
22.876066207885742	-6.161247253417969	test	0.33224008994000004	0.4813632107000001	0.17053037879999994	0.09071711897999997	0.21689334175	0.016615657229	0.24316109422492402	0.1509625126646403	0.19756838905775076	AD
24.79386329650879	8.919190406799316	test	0.5779620837000002	0.7250215268999999	0.2592796471299999	0.1824895809000001	0.35575812170000004	0.07006677688000001	0.5450861195542047	0.49240121580547114	0.5015197568389058	AD
22.208412170410156	5.792870044708252	test	0.5796267931000001	0.7026756443000001	0.2538125426000001	0.17255075006000006	0.3123723323999999	0.049069718258	0.4569402228976697	0.4012158054711246	0.4042553191489362	AD
11.243929862976074	-23.243680953979492	test	0.3251424971000001	0.6134107137999998	0.09626591535	0.10533451044999996	0.12717011707999995	0.014184049346000009	0.1722391084093212	0.182370820668693	0.17857142857142858	AD
11.553680419921875	11.030797958374023	test	0.6890941653000001	0.7432460740999999	0.26147292489999996	0.18013265493999994	0.2810531384	0.061834382159999986	0.5116514690982776	0.48328267477203646	0.48100303951367784	AD
10.674492835998535	23.152807235717773	test	0.8565745310000001	0.9123191704	0.33114752090000005	0.28501302040000004	0.3638142730000001	0.12918109052000004	0.883485309017224	0.9128672745694022	0.9209726443768997	AD
18.298791885375977	11.798426628112793	test	0.6684341055000002	0.7799644959000003	0.26556802620000003	0.20394808894000002	0.3214461692	0.06502799614	0.5491388044579534	0.6008105369807497	0.5562310030395137	AD
-8.612204551696777	47.90283966064453	test	0.7811251015	0.9050101533	0.2947508689	0.28844377769999985	0.2775144240000001	0.03901494700699999	0.6372847011144883	0.7254305977710233	0.6816109422492401	AD
12.365032196044922	10.028019905090332	test	0.6523624646999999	0.7332421052999999	0.28498836590000004	0.1915750392	0.3429189592999999	0.08212112573000001	0.6008105369807497	0.5623100303951367	0.5759878419452888	AD
20.078954696655273	14.098016738891602	test	0.7971508009999998	0.8279499013999997	0.3198118937999999	0.2337569189999999	0.3901651023999999	0.09718622492999994	0.8743667679837892	0.8085106382978724	0.8723404255319149	AD
[truncated: 203 more rows]
