# Supplementary material for: Unified AI framework to uncover deep interrelationships between gene expression and Alzheimer’s disease neuropathologies
Source: Nat Commun. 2021 Sep 10;12:5369. doi: 10.1038/s41467-021-25680-7 (PMC8433314; doi:10.1038/s41467-021-25680-7)
Supplement: Supplementary file 11 — Source Data [file 41467_2021_25680_MOESM11_ESM.zip › sourcedata/7c_external_tsne_embeddings_Blood_GSE63061.csv]

E1	E2	dataset	CERAD_predicted	BRAAK_predicted	PLAQUES_predicted	TANGLES_predicted	ABETA_IHC_predicted	TAU_IHC_predicted	AB_RELATED_predicted	TAU_RELATED_predicted	AVG_predicted	test_label
35.644367	4.991894	train	0.9678157572000002	0.6360973924000001	0.4384278809999999	0.09081977240000004	0.5155028064999998	0.040150258739	0.8361774744027303	0.5233219567690557	0.7114618885096701
-25.198912	-13.425521	train	0.32969334559999997	0.6124247232999999	0.06469761421000003	0.08222233942000001	0.05197066292	0.012195054981500005	0.2700037921880925	0.33409177095183923	0.29763936291240045
-55.089104	-36.493828	train	0.03696351035399999	0.8802066363000003	0.0292403576327	0.2955528450000001	0.037655525672000006	0.013633982172790007	0.09025407660219947	0.5758437618505877	0.33560864618885095
-45.7006	-36.136383	train	0.039522518505	0.8832565069	0.04242725987000002	0.2562698819000001	0.059083778859999984	0.0149675738336	0.21767159651118695	0.5845657944634054	0.4094141069397042
35.205364	-37.14783	train	0.042366923667400004	0.2840298701	0.09539963439999996	0.12689853396999998	0.06366688208999999	0.5316109628999999	0.27910504361016303	0.5280621918847175	0.4178043230944255
-60.592354	6.806422	train	0.025617057506000008	0.22524789399999995	0.032676576673	0.039547574469999985	0.060107501649999985	0.012471528600100002	0.1334850208570345	0.10219946909366705	0.1003981797497156
-58.22942	5.2343073	train	0.02819053062800001	0.24913075789999994	0.0328110219836	0.041618209550000014	0.05856837678999996	0.012766692203600001	0.14069017823284036	0.12855517633674632	0.11589874857792948
-46.449944	-4.1579514	train	0.10214823293	0.2856939077999999	0.12771073592999996	0.04827895977	0.3298328726	0.020907061636999992	0.46492226014410315	0.2671596511186955	0.3455631399317406
-22.693037	18.880894	train	0.6292586751	0.2773078791000001	0.1406151614	0.04540922287999998	0.12576106023	0.012513793838000005	0.4397042093287827	0.15225635191505496	0.2693401592718999
-22.033495	22.258791	train	0.6377280106000001	0.2884835641399999	0.20988487565000002	0.05797895719000001	0.08726271984999999	0.09766231280199994	0.4457717102768297	0.36727341676147135	0.3984641638225256
-45.712967	-36.370937	train	0.04150860592039998	0.9015895301000002	0.04423569756000001	0.29008284240000004	0.060728460099999985	0.017030332773999998	0.22942737959802806	0.6205915813424346	0.42662116040955633
-5.169784	5.2157135	train	0.3503234233000001	0.6111083965999999	0.22560794062999995	0.09023035681999997	0.3413023603999998	0.015879611656000003	0.5693970420932878	0.42415623814941217	0.48549488054607504
-5.178579	5.132585	train	0.34670792929999983	0.5903025868	0.2436295453499999	0.09623356659	0.4011204297	0.022332482485000003	0.605422828972317	0.44690936670458853	0.5180602957906713
44.730423	-24.401138	train	0.9627493721999996	0.9426530150000002	0.4896625001999999	0.4115226865999999	0.12517511274	0.3731370132999999	0.6780432309442549	0.8543799772468713	0.7686291240045506
40.44946	-21.440937	train	0.9672979976999999	0.9706838355	0.5599405539	0.5026014465999997	0.6242774450999995	0.4981320974	0.8750474023511566	0.9315510049298444	0.9352957906712174
40.41102	-20.99045	train	0.9731008692	0.9734651091	0.5501749383000003	0.52972466	0.6113947748000003	0.49597639439999996	0.8883200606750096	0.9410314751611679	0.9462457337883959
54.148373	28.301916	train	0.9675433393999996	0.9513646013	0.4109912470000001	0.4105330703	0.10225694843999998	0.08264995341999998	0.6528251801289344	0.79806598407281	0.7187144482366326
36.075638	-7.335403	train	0.9434131854000004	0.9140256299000002	0.5040980064999999	0.30383281019999997	0.5679997372999999	0.03852722681	0.8208191126279863	0.6943496397421313	0.7721843003412969
38.623253	-35.274925	train	0.3565978357000003	0.6468268289000001	0.39473748670000003	0.30310597199999983	0.08764375950999996	0.6541076823000003	0.5145999241562381	0.7279105043610162	0.606797497155859
-50.309128	-28.08911	train	0.034951173907	0.6082223401000002	0.03620727938999999	0.09019816962	0.04754376608	0.031923613269999984	0.13898369359120213	0.4865377322715207	0.3263651877133106
-63.573765	-26.224997	train	0.032022215448	0.5709052161	0.031778224394000014	0.06497139151	0.048053985129999977	0.01133700494748	0.10826697004171408	0.1905574516496018	0.128839590443686
-57.4286	-28.636557	train	0.028705678005999987	0.6105964100999999	0.03351433477	0.07611318896000001	0.04817032948000002	0.011495549667670002	0.10599165718619645	0.2707622298065984	0.1739192263936291
8.187916	41.621895	train	0.9644134175000002	0.9459466316999996	0.36977233175	0.3640259192	0.07429017851	0.023432935243999992	0.6088357982555935	0.720515737580584	0.6436291240045506
-63.770424	-26.873838	train	0.026799733286	0.5915918771000002	0.028176539011	0.07016613266999999	0.0457236373	0.011361351989459999	0.061243837694349636	0.21824042472506636	0.1217292377701934
37.770638	-28.387112	train	0.9485045779000001	0.9392762013	0.4952275991000002	0.4182460490999999	0.19345858674000005	0.3639144713000001	0.6903678422449754	0.8524838832006068	0.7736063708759955
39.25297	-34.360348	train	0.3824612478	0.8952759827999998	0.3712389943999997	0.5068827505000001	0.11150284508000002	0.6661647387999997	0.5307167235494881	0.8674630261660979	0.6928327645051194
-44.27297	-37.743984	train	0.04468006919919998	0.8889235316999996	0.06963037709699997	0.3371063925999999	0.05604968670000001	0.2027745981499999	0.24326886613576035	0.7792946530147895	0.5088168373151308
-23.977795	-25.244062	train	0.31683060461999996	0.7417037020000001	0.08301193484999997	0.14424036825999995	0.06783436473	0.012786229834400007	0.32366325369738336	0.4488054607508533	0.39647326507394764
-10.2627945	32.52515	train	0.6431813997000002	0.5855634856000003	0.11297711568999995	0.08249807352999998	0.07903934657	0.011950422835300002	0.3945771710276829	0.285930982176716	0.32664960182025027
-5.704566	34.09168	train	0.6566898943999999	0.6119117944999999	0.21790846841000006	0.09007856808000002	0.09490599371	0.012244024965	0.478194918467956	0.34982935153583616	0.40244596131968147
35.322033	-6.076233	train	0.9769462778	0.9636726570999998	0.4987511993	0.4431393589300003	0.5899495337999999	0.11406282830999999	0.8905953735305271	0.8458475540386803	0.8978953356086462
-30.46845	12.538484	train	0.3225961187400001	0.25722533216000004	0.14280595445999994	0.04182459257999999	0.08283943513999999	0.02027204175199999	0.37390974592339776	0.22487675388699277	0.28156996587030714
-10.549237	31.750973	train	0.6541796449	0.6052877025	0.14213432798000006	0.07031502676000001	0.10445659021000006	0.0122489656856	0.4463405384907091	0.2974971558589306	0.35494880546075086
-5.2831187	-19.053091	train	0.31953219468000005	0.7670325110999998	0.18649205932000004	0.19456155886000004	0.11617187586000005	0.09886914426000004	0.4209328782707622	0.6535836177474402	0.5300056882821388
40.596626	-29.068478	train	0.9708458688	0.8756823217	0.4594265507	0.3742730792	0.11160089023	0.4658731967300002	0.6835419036784224	0.8225255972696246	0.7524175199089875
-23.883835	-19.929045	train	0.3274202232	0.5935764385000001	0.054241319169999976	0.07274208735999997	0.05234337479000002	0.011812154738030007	0.260523321956769	0.2631778536215396	0.25
-12.223452	34.228436	train	0.6580328784999999	0.6188123778999999	0.10948225490000002	0.08487385806000003	0.06673564091999996	0.012008632137000005	0.39742131209708004	0.33902161547212745	0.3609215017064846
-33.263783	10.378638	train	0.313409158	0.23754800916	0.09635670416999996	0.039164443314999985	0.08686432337000001	0.011755398871000005	0.3462267728479333	0.06617368221463785	0.19155290102389078
-19.421692	-15.759155	train	0.3255652476800001	0.6192849815	0.07237013046000003	0.07595591445000001	0.06817767140000003	0.012150555641000005	0.32745544178991276	0.3242320819112628	0.32337883959044367
-21.118727	-11.899856	train	0.33422858739999994	0.6078146777000001	0.06766543806	0.07656517677000002	0.06623397872	0.012108463738000005	0.32802427000379214	0.31076981418278343	0.3149886234357224
59.39663	-3.14897	train	0.9739713365	0.9624309038999996	0.4447275738000001	0.3234729953	0.25826569404	0.029632050199999982	0.7559726962457338	0.7385286310200986	0.7600967007963595
38.047646	26.563797	train	0.9748406041	0.793886228	0.4355100196999997	0.12952440727999998	0.4947057529999999	0.025217935175000008	0.8558968524838831	0.5773606370875995	0.7519908987485779
57.08098	-3.9349005	train	0.975075338	0.96833443	0.5012344556000001	0.3369360867	0.4469823393999999	0.058241534502	0.8638604474781948	0.7870686386044747	0.8495449374288965
36.92172	-37.0219	train	0.04898418840879998	0.6405799590999999	0.08943221819000001	0.33731261714000005	0.05501585439	0.6579183935999998	0.2555934774364808	0.7464922260144102	0.4985779294653015
-52.91933	-20.556587	train	0.030355695169800013	0.37203848840000014	0.029774028526000012	0.0530901783	0.04512342316000004	0.012076521663839998	0.0843761850587789	0.18088737201365188	0.10679749715585893
-54.318672	-6.8244925	train	0.02424950824770001	0.3574757627999998	0.02406159501600001	0.04808498221	0.049423709150000016	0.011490553325000008	0.05726204019719378	0.11585134622677284	0.06171786120591581
-32.798866	10.627776	train	0.3094856301400001	0.23265027799	0.08709710829999999	0.040633084346999984	0.07098281063999999	0.012923353852000002	0.3213879408418658	0.12153962836556692	0.2036405005688282
9.861559	-19.139679	train	0.3832063195	0.7983042070999999	0.2990755632599999	0.1987433029400001	0.7352717783999998	0.017437859820000002	0.6930223739097459	0.5760333712552143	0.6429180887372015
41.28077	-29.802921	train	0.964649732	0.8482449146999999	0.5646973617000001	0.3560131756000001	0.15064865905999994	0.5241563266000001	0.7123625331816458	0.8109594235874099	0.7684869169510808
35.485554	-37.089764	train	0.04289854649499999	0.3771286715000001	0.093185657908	0.15140649940000006	0.053543663389999996	0.40869161875	0.24459613196814564	0.5563139931740614	0.41282707622298065
-11.023998	27.912811	train	0.6469713961	0.6070592741999998	0.16613415512000004	0.07995810248999999	0.09171057419999996	0.013360670463000006	0.4389457717102769	0.3594994311717861	0.3887940841865757
38.940186	27.331512	train	0.9708558829	0.8014857256999999	0.4447461062	0.14216357103	0.4051679338	0.01803634609	0.8187334091770951	0.5551763367463026	0.7158703071672354
2.950151	25.934032	train	0.6559144236000003	0.6277017722999999	0.2757524874000001	0.08688912886999997	0.3082452941	0.013531573065000002	0.6158513462267728	0.3985589685248388	0.49758248009101247
2.7174962	25.682056	train	0.6406540347999997	0.6009590448999999	0.2541061703000001	0.07886600437	0.35212927240000025	0.013269854235	0.6059916571861964	0.34167614713689803	0.4566268486916951
-65.09354	-31.352352	train	0.0318629409256	0.6194825289	0.03523670504799998	0.09010951132	0.05054491092999999	0.011650115876020006	0.1359499431171786	0.3211983314372393	0.2238339021615472
43.443287	-32.388947	train	0.9607770286	0.9507476259	0.5455643729999999	0.4898388630000002	0.1112456094700001	0.5974519153000003	0.6765263557072432	0.891353811149033	0.7908134243458476
-22.569305	-26.580338	train	0.3018515570300002	0.7551892562999997	0.06713910808000001	0.15753745875000005	0.06620784144999999	0.012439073633000005	0.29692832764505117	0.4499431171786121	0.3839590443686007
-34.336777	8.586566	train	0.33640069798000005	0.25487421538000005	0.05263586972999999	0.04229128196	0.04280752379000001	0.011319026232599996	0.23075464543041335	0.055176336746302616	0.1296928327645051
29.877003	-0.38775727	train	0.3679966308000003	0.8142648782000002	0.26689874159999993	0.21219276670000006	0.8610915723999998	0.020812325577	0.6827834660599166	0.6088357982555935	0.6494596131968146
-68.20441	2.8130803	train	0.021364560083999992	0.36444246649999984	0.022242477470000008	0.053322977309999985	0.04954279107	0.013288907027	0.047212741751990896	0.21975729996207813	0.11689419795221843
-23.022701	-19.329874	train	0.3098435243700001	0.5901191083999999	0.10768391637000001	0.09801627564000004	0.06368576545999999	0.067729076166	0.31588926810769813	0.5005688282138795	0.4244880546075085
0.78326875	15.0534725	train	0.6762316697000001	0.6101507996000002	0.2892421781	0.08466890889999998	0.3338254843999999	0.013843971315999999	0.6613576033371255	0.3862343572241183	0.5180602957906713
47.07739	33.898026	train	0.974580882	0.9512856500999998	0.5076862853	0.3763652611999999	0.06523932012	0.023379485662000002	0.6588926810769814	0.7315130830489193	0.6828782707622298
35.386208	35.300797	train	0.9664442533	0.6112053632	0.28744548479999993	0.07694548603000001	0.08380950626000003	0.015394648326999999	0.5915813424345847	0.39268107698141824	0.4806598407281001
-34.515526	-9.638847	train	0.3407652887600001	0.39563091659999994	0.11749030792999995	0.06909085110000003	0.06602047046000001	0.036556271393	0.3572241183162685	0.38168373151308305	0.37087599544937433
-1.7962782	41.344563	train	0.6371341032999998	0.8030614527000002	0.15503647162999998	0.2003283685	0.08109172757000001	0.015561255325000009	0.4129692832764505	0.5595373530527114	0.49402730375426623
-4.404209	25.820608	train	0.6668834458999997	0.6104032464999999	0.3082855242	0.08640341422999999	0.15086233700000004	0.019901405621	0.5783086841107319	0.4505119453924915	0.506683731513083
-65.2251	10.927396	train	0.024211015279999998	0.18402204217	0.028514888460000026	0.03703544164699999	0.058885806570000025	0.011423126694110004	0.10731892301858172	0.027303754266211604	0.0540386803185438
2.8789363	13.846872	train	0.6504435866	0.6323848958999999	0.39744642700000005	0.11264765717999994	0.6553188949000001	0.021825478758999997	0.7400455062571103	0.5068259385665529	0.6483219567690557
46.881363	32.928917	train	0.9773141735000002	0.9431012144999996	0.5218806028	0.350958354	0.07154134420999997	0.09780667605399998	0.6852483883200606	0.7728479332574896	0.725113765642776
4.051596	5.270306	train	0.6484623241000003	0.6189158266	0.3318189479999998	0.07985536589	0.5348359661	0.013888473532999998	0.7095183921122489	0.38661357603337126	0.5540386803185438
-56.431034	7.5218534	train	0.03204688725400001	0.25326616879999997	0.0296572699404	0.042938268560000006	0.04941700277	0.011675409838300005	0.1061812665908229	0.08399696624952598	0.07366325369738339
-26.33808	-20.29608	train	0.31161528094999996	0.5866096876999998	0.06022607026999996	0.06823332358999998	0.06275067154999997	0.011873911223	0.28706863860447474	0.24857792946530152	0.25881683731513083
-12.851832	34.001045	train	0.6470464195999998	0.6048050210999998	0.12825598214000006	0.09791618164	0.06104723598999999	0.011843287278700002	0.37732271520667426	0.3302995828593098	0.34670079635949946
47.966785	34.248726	train	0.9819482129	0.9542935915999999	0.6291714173000004	0.3552187869999999	0.121367293	0.025037772485	0.7717102768297308	0.7311338642396663	0.7642207053469852
38.495533	-3.3980715	train	0.9577516316	0.8362509473	0.5777343536000002	0.20580288853	0.7553304022000004	0.022770624849999997	0.8661357603337126	0.6204019719378081	0.7707622298065984
-66.91386	14.668535	train	0.028000314534	0.15670485538000006	0.039155666625000016	0.0358604442576	0.05221749241000001	0.020781200448	0.13765642775881684	0.19093667045885476	0.1487485779294653
4.029359	5.300531	train	0.6479057511	0.6345527342	0.2665671699	0.0965014378	0.5121356661999996	0.014417685693000006	0.6765263557072431	0.4362912400455063	0.5590159271899886
-33.097893	-17.323317	train	0.3276182901000001	0.4183094780000001	0.05648915807999999	0.05009992743	0.04773189795000001	0.011931340525740004	0.24326886613576035	0.18960940462646947	0.1992320819112628
-62.871227	7.495544	train	0.024169359955999992	0.2285360741900001	0.029039990504600013	0.04029647415	0.057288066220000024	0.012699771955999998	0.10219946909366705	0.11167993932499053	0.08304891922639362
46.538185	33.70704	train	0.9738605621	0.9351276305999998	0.35518009389999994	0.3325818252999999	0.06605242129999997	0.02730780955750001	0.6194539249146757	0.7049677664012135	0.6430602957906713
-42.687004	-0.25102836	train	0.042480392434400015	0.2717999057	0.07545487486000002	0.04475388252	0.19547595164000006	0.017299622589999997	0.36461888509670076	0.2248767538869928	0.2792946530147895
-31.457296	-12.358984	train	0.3169650308000001	0.3921570031	0.05604752042000003	0.05022460262000002	0.06094185449000001	0.012397894564400002	0.2844141069397042	0.19833143723928706	0.22753128555176336
40.696102	-33.02706	train	0.6466796986000003	0.8556679857999998	0.4904208658999999	0.4748447661999998	0.10401292482	0.6909637065000003	0.5705346985210467	0.857413727720895	0.7025028441410694
-26.570131	-20.595785	train	0.3162530215000001	0.5965755840000001	0.05893436234	0.07008694912999999	0.062426451489999986	0.011981771277000008	0.2899127796738718	0.27208949563898366	0.27502844141069394
40.24167	-28.04574	train	0.9593204620000004	0.8548201576999999	0.5323431743	0.3765927377999999	0.1978319533900001	0.5497693431999998	0.7129313613955253	0.8232840348881304	0.7753128555176336
-1.8505397	41.751682	train	0.6615618295000004	0.7793451014999999	0.16579405227999994	0.17342467471000006	0.07443982103999996	0.014454703244000009	0.44122108456579445	0.5216154721274175	0.48350398179749715
-58.62017	-2.690319	train	0.02584997111700001	0.25057608810000004	0.02449949070700001	0.04091740429999999	0.04302888771000001	0.011491097860000004	0.0422828972317027	0.057641259006446725	0.0344141069397042
6.5445595	7.4870524	train	0.6564723364000002	0.6344485069000001	0.3741313285	0.11033846509999996	0.7094658308000006	0.021959942517999997	0.7476298824421691	0.5068259385665529	0.6520193401592719
-43.05571	1.0963162	train	0.032107050251000004	0.2638998036	0.03952897811	0.04328477993000002	0.08077822066999997	0.012085098653000002	0.22563519150549868	0.11945392491467577	0.1496018202502844
-49.76067	1.9665235	train	0.034449865154999995	0.24279757355999998	0.03313050148	0.04043687009040001	0.05604518964999999	0.011585512290200004	0.1577550246492226	0.05802047781569966	0.09926052332195677
-32.58158	-20.587828	train	0.3330176551000001	0.5948736868000001	0.04886089433	0.08539811352999996	0.04143376013999999	0.011724829598700005	0.22279105043610162	0.2851725445582101	0.24445392491467577
39.216866	-29.32622	train	0.9513903729000002	0.6455011647000001	0.4695776813000002	0.15587518296999994	0.15974693546	0.2434930887500001	0.6706484641638225	0.649412210845658	0.6528725824800911
-31.174053	-10.8790655	train	0.3201600926000001	0.36062400700000014	0.05441712094999999	0.047752851150000004	0.057705552699999975	0.011690061032200005	0.27550246492226016	0.130451270383011	0.18387372013651876
38.429207	-31.186733	train	0.6580077874	0.6559750319	0.4534224094000001	0.2572460565	0.16134877573000006	0.5440939243000001	0.6097838452787259	0.7095183921122487	0.6396473265073948
-68.88947	10.699699	train	0.032505929173400006	0.163902864314	0.032434026298000004	0.03567665833799999	0.05413309163000002	0.019026886377000004	0.1405005688282139	0.18107698141827835	0.14519340159271898
-0.83933157	40.315723	train	0.6593302101000001	0.7622145237000001	0.17625940835999998	0.14429883454000006	0.11667260033	0.017744252572	0.4812286689419795	0.531095942358741	0.5042662116040956
35.107822	5.623989	train	0.9607082625	0.5835771428000001	0.4172851898000001	0.06950122257	0.5644889556000003	0.02291032480699999	0.8187334091770951	0.39021615472127413	0.6257110352673493
7.996356	-20.491455	train	0.07119349387525001	0.4009241947	0.14516263142000002	0.06969656229999999	0.7311783955	0.026731112624	0.5578308684110732	0.3710656048540007	0.45179180887372017
8.150311	38.60523	train	0.6650994063	0.8770703462999998	0.2704653248999999	0.25414264880000004	0.08969280368999998	0.046771918477	0.5202882062950321	0.6761471368979901	0.5829067121729238
-32.534004	-9.233798	train	0.31664500095000003	0.3732634389000001	0.11123169697999999	0.05770654160000005	0.07160079839000001	0.067646926925	0.33978005309063325	0.36860068259385664	0.3560864618885097
47.43897	-30.357601	train	0.9801333289	0.9936016372999994	0.5735093537000002	0.6766334455999999	0.4123545332	0.6938755317000003	0.8909745923397802	0.9808494501327266	0.9625995449374289
-33.032837	-18.859568	train	0.3240468241000001	0.40356768670000004	0.047481842990000016	0.04895834031000002	0.04724806703999998	0.011536784186020005	0.22734167614713688	0.1459992415623815	0.1659556313993174
41.69026	-33.733406	train	0.6586683501999999	0.8596875876000002	0.4825043447999998	0.4989067241000001	0.08005671000000003	0.6963662856999999	0.5616230565036027	0.8623435722411831	0.7023606370875995
39.140553	-34.604725	train	0.3300417952000001	0.8056209772000004	0.2975657624899999	0.4731672369999999	0.08862293979999998	0.7350189200999999	0.4685248388320061	0.8462267728479332	0.6520193401592719
29.401966	-20.175259	train	0.3884532396000003	0.9198347476999998	0.4227951069	0.4481004872999999	0.8468232927	0.595677978	0.7368221463784604	0.8594994311717862	0.8156996587030716
-23.963516	-25.795925	train	0.32002129060999995	0.7401531323999998	0.05964242169000001	0.16105169563	0.059345794946999986	0.012458718982	0.28687902919984837	0.4465301478953356	0.37684869169510804
41.945652	-29.633698	train	0.9799303814000002	0.9650653117	0.6127470225999999	0.5294711016999999	0.18833289826000005	0.5971872610999999	0.7929465301478952	0.9245354569586652	0.8831058020477816
-23.53212	-25.85368	train	0.3155903033200001	0.7512082849000002	0.07009400144000001	0.17930917628999998	0.06486392012999999	0.017033998744999997	0.30659840728100113	0.5373530527114144	0.4350113765642776
7.8688474	-20.554235	train	0.07765058175999992	0.4017962995000002	0.11647102776	0.07076404871000003	0.6509845244	0.023623050466999997	0.5396283655669322	0.36423966628744786	0.43629124004550623
0.56873834	38.27672	train	0.6386141480999998	0.7747574803000002	0.11808572169999995	0.17755787010999996	0.07293528737000002	0.013411451311000008	0.388130451270383	0.49924156238149414	0.45093856655290104
19.829424	24.168827	train	0.6772655841000002	0.9451856713	0.2947933579	0.3624883436	0.12862438543999996	0.036008483185999994	0.5745164960182024	0.7423208191126279	0.6400739476678043
-23.817032	-26.459036	train	0.32438447080000005	0.7972552677999998	0.06309065373	0.2317869539999999	0.05349005834	0.014987773713000004	0.2707622298065984	0.5582100872203261	0.4243458475540387
28.8622	-19.497137	train	0.6930564947999999	0.9546761308000002	0.5183777461	0.4559170077999998	0.7634058733000003	0.3100881514700001	0.8244216913158894	0.8778915434205535	0.8781285551763367
-66.63081	11.192488	train	0.028216267486299997	0.14044320429	0.03570099620899999	0.03493127862999998	0.05757792717999996	0.011791616731500008	0.15168752370117558	0.05176336746302617	0.09243458475540386
48.139744	-30.823397	train	0.9860151824	1.0014289019000004	0.6177380682999997	0.7263827792	0.4215498595999999	0.7725572222999999	0.916003033750474	0.9867273416761472	0.9762514220705347
35.62228	-36.417625	train	0.06770092574900001	0.35010858129999994	0.14163275305000006	0.15083610908000006	0.10206443479	0.5262108889000001	0.3610163064087979	0.5498672734167614	0.46487485779294657
53.684418	27.554636	train	0.9673623373000001	0.9633195123999998	0.31145750035	0.4153563286000001	0.08077087124000001	0.12342823684999996	0.6023890784982935	0.8397800530906333	0.7093287827076222
-25.375713	-7.1259484	train	0.3219018732	0.5894945897999999	0.07141283475999997	0.06932989636999999	0.07871213687	0.012213788055000008	0.33541903678422447	0.2711414486158514	0.29493742889647323
-22.614653	-23.659483	train	0.33736784508	0.5889153394999999	0.06706815065	0.0896291677	0.04414092599000001	0.012091419537400006	0.24800910125142206	0.3081152825180129	0.27261092150170646
-65.8744	11.382429	train	0.027980022184999998	0.13654202169000004	0.033558245862999984	0.03490543381099999	0.06124282893999997	0.012235580861000005	0.15301478953356087	0.0745164960182025	0.10267349260523323
-42.86887	-6.117505	train	0.05467874603419998	0.3941729621000001	0.05320168262500004	0.061944106290000016	0.20249130193000006	0.012251728506	0.3600682593856655	0.21861964353431929	0.2736063708759955
-67.243	12.299134	train	0.031776580359	0.121144905003	0.031127259746000013	0.032502907366499995	0.052378858150000006	0.011528485330700007	0.12381494122108457	0.02521805081532044	0.06228668941979522
-7.236567	-18.222847	train	0.3468251361200001	0.9026856893	0.13203222374999998	0.2884966552000002	0.09723864046	0.023001840991	0.40291998483124764	0.655479711793705	0.5231797497155859
3.989148	36.90638	train	0.6618190202999998	0.9322588057000007	0.2647347686999999	0.28346710634	0.31272521594999997	0.020465278847	0.6198331437239287	0.6549108835798255	0.6227246871444824
-34.55569	11.28824	train	0.30134166646000005	0.3779181466000001	0.05940857430000001	0.04970884201000001	0.06294990294999997	0.011962464907999995	0.2792946530147895	0.16799393249905195	0.2076222980659841
4.7326574	43.486584	train	0.6613075000999998	0.8249672890999996	0.16638170362000004	0.25508582750000003	0.05804628037	0.013905824596400006	0.40652256351915056	0.5574516496018203	0.48890784982935154
42.320576	-32.234585	train	0.6854363869000002	0.9483472298	0.5001715360999998	0.5462942302	0.19539240897	0.6913872208	0.6691315889268109	0.901023890784983	0.7895335608646189
-31.403805	-19.653957	train	0.31619252513	0.6080079353	0.06644044587000003	0.07933424617999997	0.058008434670000025	0.011876813902300007	0.2830868411073189	0.3075464543041335	0.29124004550625715
-58.79404	-2.6904378	train	0.31922572331	0.3987470116999999	0.05793862307999999	0.04868997782	0.05636631752	0.0116404569923	0.27227910504361014	0.15168752370117558	0.19411262798634812
27.828041	6.4655867	train	0.3784338853000001	0.9465132264	0.37036997860000015	0.5101491906399999	0.7787731929	0.20503164671500007	0.7191884717481987	0.8577929465301479	0.8013367463026166
27.744854	6.6407123	train	0.6519876629	0.9633358635000004	0.4378534589000001	0.4407218405000001	0.7574395320999996	0.10456190607000003	0.7588168373151308	0.8414865377322714	0.8201080773606371
-0.1155881	36.377377	train	0.6243688352999999	0.7640919350000003	0.12559467609000002	0.17093506279999995	0.08083994793	0.013682555722000013	0.39495638983693593	0.4969662495259765	0.4532138794084187
25.956993	12.548224	train	0.6674561412999996	0.9452335416	0.31486206870000005	0.3150818140000002	0.5627269598	0.033928331535000016	0.7334091770951838	0.710845657944634	0.7286689419795221
-49.707664	-36.694603	train	0.030327459690200006	0.7806172008000003	0.02710781351460001	0.18375779192000008	0.0356403540674	0.0119121131669	0.06162305650360258	0.45392491467576795	0.2622298065984073
-23.946781	-14.83968	train	0.31770748690000017	0.5938968874000001	0.10950742328999996	0.08066159019000001	0.13511266900000002	0.015722715568999998	0.39362912400455063	0.37827076222980655	0.3823947667804323
-34.873978	-17.922949	train	0.31965455550000016	0.4024981864	0.05019694637	0.04683241301	0.054701320089999984	0.011480112245700004	0.2574895714827456	0.1329161926431551	0.17349260523321958
-26.067442	19.2421	train	0.6208702780999998	0.23342597748	0.15719677826999995	0.03842206278999999	0.10315081393000003	0.011448386230300004	0.42984452028820624	0.03754266211604096	0.2158703071672355
-18.734837	17.897818	train	0.6490841517000001	0.27673886689999994	0.3045562738999999	0.04346152625	0.3274191634000001	0.012460326668999998	0.6283655669321199	0.1435343193022374	0.3542377701934016
26.678017	8.168615	train	0.6662204714999999	0.9475623217	0.35636650810000003	0.3491739808	0.6679747686999998	0.031623249160000005	0.7546454304133485	0.7324611300720516	0.7546928327645052
-32.201057	-12.956244	train	0.3173602895	0.4135656177000001	0.05466356438	0.05211531223999999	0.06456855704999999	0.011966588055400004	0.2937049677664012	0.1962457337883959	0.23122866894197952
-21.997686	-17.32782	train	0.32000681129999997	0.5977651358000001	0.06762681570000001	0.07407763321999998	0.07741197624999999	0.012094230091300008	0.3293515358361775	0.2870686386044748	0.3027588168373151
-32.26211	-12.778138	train	0.3130924392	0.4188435155000002	0.0533501861	0.05379913822000001	0.05974951073000001	0.011852942936	0.27379598028062196	0.19643534319302236	0.21956769055745162
38.8015	-33.766045	train	0.05141991089100005	0.8115902658999998	0.12978164999000005	0.4050640978	0.05459433061999999	0.5672632680000002	0.27417519908987487	0.822715206674251	0.5507679180887373
43.327644	-33.95377	train	0.6890833809	0.9692766894	0.4729696270000001	0.6444775252999999	0.16350237857	0.6889947049999999	0.6518771331058021	0.9480470231323475	0.7963594994311718
-41.80911	-29.023369	train	0.03764888809100002	0.7392474579999999	0.03762512718499998	0.14909662285000005	0.04844142387999998	0.012498698034000002	0.15434205536594614	0.441031475161168	0.30802047781569963
-13.0245285	35.138496	train	0.9733562319	0.6134985883000001	0.29500371365000005	0.09536973129999997	0.06237546775000001	0.015813768510999998	0.5860826697004171	0.43458475540386804	0.5011376564277588
-57.335655	-26.672913	train	0.024459487524	0.6059160260999998	0.027651972518800014	0.07669116878999999	0.05108286584000001	0.011956749123344998	0.07186196435343194	0.29996207811907466	0.17306598407281001
36.014576	4.8936586	train	0.9588415461	0.6151052824000001	0.4765567345999999	0.07167650728	0.5719836633999998	0.026575324259999988	0.8304891922639362	0.4474781949184679	0.6672354948805461
45.330746	-14.102438	train	0.9700759680000004	0.9677391058	0.4754353971000001	0.41071762800000017	0.16401650549999988	0.12185953180000005	0.7119833143723929	0.8485020857034509	0.7885381114903299
-48.7058	-35.77508	train	0.033863062891599995	0.7755869880999993	0.03916602805	0.18285302749000001	0.05203210502	0.016131106307	0.16135760333712554	0.5437997724687144	0.366325369738339
50.181866	-29.3387	train	0.9828767969	0.9939655040000004	0.5505703737999998	0.6884743856000001	0.6760714729999999	0.6763192379999998	0.9336367083807356	0.9806598407281001	0.9806598407281001
-33.25221	-9.956999	train	0.31757116047999995	0.3785291364	0.12262057517999997	0.05504684207	0.06690633048	0.071549824495	0.3409177095183921	0.36860068259385664	0.35665529010238906
-25.498758	20.570156	train	0.6468823747000001	0.26379541720000005	0.325219145	0.041544683850000014	0.14488945116	0.019010087438999998	0.5523321956769056	0.21843003412969283	0.35736632536973834
-33.462856	-9.552116	train	0.32232652941999995	0.4384184750999999	0.09312195212000003	0.060222261430000014	0.05956334433000004	0.059711089073999975	0.313424345847554	0.39362912400455063	0.36063708759954494
32.932907	3.1619182	train	0.9616112973000004	0.6295219018	0.4768671233999998	0.08465374074	0.6019407617999998	0.077224532055	0.8397800530906333	0.5303375047402351	0.7167235494880546
-20.888504	-19.873838	train	0.3221635844049999	0.5848663846999999	0.15538032429999998	0.12347770540999994	0.06728095705000002	0.12845799239499991	0.36215396283655665	0.5398179749715586	0.45875995449374285
-44.40671	-25.582636	train	0.02594671276959999	0.6091863586	0.030487803513800014	0.07825268926000001	0.05311437225999999	0.011675100850999995	0.09689040576412589	0.28744785741372775	0.17775881683731515
-19.941051	17.371422	train	0.6428377755	0.27162949324	0.2988036364999999	0.04229530418999999	0.3631172652999999	0.012488447621999998	0.6380356465680698	0.13651877133105803	0.35637087599544937
39.862797	-28.216248	train	0.9614501208	0.6486157352999997	0.5990892881000002	0.21291990182999995	0.19778066093	0.4799966224000001	0.7337883959044369	0.6949184679560106	0.7224118316268486
-30.991571	-14.138666	train	0.3149724784	0.3906440597000001	0.06872650111999999	0.050500526290000014	0.06581344675999996	0.012281488923900005	0.3071672354948805	0.1945392491467577	0.23705915813424344
45.321842	-29.967861	train	0.97000624	0.9715840869999997	0.6463404920999999	0.5103918677000001	0.22165759504	0.45568210006000004	0.7715206674251043	0.9319302237390975	0.8768486916951082
-58.94367	-23.45906	train	0.030059814024200007	0.6026215455	0.02655339467700001	0.08000004823	0.047150073549999984	0.02478221657900001	0.08039438756162305	0.44254835039817975	0.2593856655290102
-61.400444	-26.527647	train	0.028503575852	0.6233589079000003	0.028332581805000007	0.08268209879999996	0.04361394900999999	0.011567221963170001	0.06655290102389078	0.30489192263936293	0.17320819112627986
-49.756283	-35.974026	train	0.04340804903630001	0.7530135332999999	0.026882942088499995	0.19064590580000004	0.036308414347	0.011935855674699996	0.09594235874099355	0.44292756920743265	0.2696245733788396
49.20509	-30.747221	train	0.9789384730999998	0.9895677734000006	0.5420664593	0.7286785690999998	0.6556254878000003	0.7752662616000001	0.9163822525597269	0.9840728100113766	0.9761092150170649
-45.61132	-22.632097	train	0.035661893508300006	0.7803878750999997	0.046166059550000006	0.22643085636	0.16820317879000002	0.014634734744000004	0.30887372013651876	0.5443686006825939	0.44041524459613196
-34.84776	10.440968	train	0.29993493552999995	0.24593620004999994	0.043532710160000015	0.039185777121999985	0.04851618370000002	0.011329480990157995	0.20534698521046643	0.0360257868790292	0.11177474402730375
39.3601	-36.06007	train	0.3528121240000001	0.6693238311999998	0.5996135739999999	0.45316580409999996	0.4294531642999999	0.8759105784999995	0.7299962078119074	0.8026166097838452	0.7770193401592719
7.055187	40.990807	train	0.6808880231000001	0.9458182928	0.20514649489999992	0.3255034458	0.12454723082000005	0.020997471462599997	0.5261660978384528	0.6877133105802047	0.5898748577929466
-32.373405	-16.50675	train	0.31316929280000005	0.3818422534000001	0.04963529574999999	0.04571798739	0.06335942962	0.014417127693999991	0.27815699658703075	0.2254455821008722	0.24104095563139932
-45.402462	-22.818323	train	0.05164128582999998	0.7825593608	0.04819837538999998	0.22604145889000005	0.15298300502	0.014229106396000002	0.3293515358361775	0.5390595373530527	0.44624573378839594
59.66937	12.224099	train	0.9715769468	0.9682309479000001	0.5099338671	0.4692630865	0.18847343506000008	0.14147020197500007	0.735874099355328	0.8729616989002654	0.8239476678043232
35.503986	-33.104954	train	0.33883228540000004	0.6273849817000001	0.22954582072000004	0.1946284465200001	0.08149118131	0.3629496405599999	0.43117178612059154	0.6714069017823284	0.5392491467576792
39.735863	-31.394028	train	0.6624936191000002	0.9444241101000008	0.4444221878	0.5224225646	0.12013074092000005	0.6305312900000001	0.5936670458854758	0.8890784982935154	0.735494880546075
-6.6953444	5.3754206	train	0.3540547894500001	0.5916857663999999	0.20569009673999988	0.07623740901	0.43774582386	0.013452398588000005	0.6025786879029199	0.3284034888130451	0.4473833902161547
-18.595783	-12.598025	train	0.3357993777500002	0.5949824665000001	0.09297347113999996	0.06917365395	0.10204351917000001	0.012335011892700006	0.38054607508532423	0.282707622298066	0.319254835039818
-65.879005	-29.047802	train	0.021080193037500004	0.5908463878000001	0.0185769759561	0.07169130246000001	0.04055378552999999	0.01144119557894	0.016496018202502846	0.22715206674251043	0.10765073947667804
-21.54589	-16.055511	train	0.31506421209	0.6147586317	0.056579695530000015	0.07828464586999996	0.05785203168999997	0.0121324471328	0.27189988623435724	0.32499051952976865	0.29451080773606375
35.937943	-35.43696	train	0.3135336545000001	0.4104746707000003	0.26202574779	0.15696912137000002	0.08496644510000002	0.5590181031	0.42851725445582095	0.5832385286310201	0.5068259385665529
35.618187	-33.073853	train	0.36223148860000015	0.6067911136999999	0.30836139780000005	0.15078454523999998	0.13474082051999994	0.29396730629999995	0.5231323473644293	0.6202123625331816	0.5625711035267349
21.727148	21.108202	train	0.6721338738000004	0.9529326793	0.2398404807	0.31786433810000003	0.21060663978	0.02162486368	0.5735684489950702	0.6941600303375047	0.6129124004550626
-31.061802	-13.1529665	train	0.3267770480000001	0.4079319757999999	0.05990713633000001	0.04816463207999999	0.06858211302	0.012023811583800002	0.31778536215396286	0.18107698141827835	0.23535267349260525
-31.723394	-19.776812	train	0.3250960569000001	0.4141625074000001	0.047398300899999975	0.04737250113999998	0.04893501740999999	0.011573714178700002	0.23720136518771331	0.1459992415623815	0.1724971558589306
1.2114414	34.622414	train	0.6687542306	0.7543909939999999	0.2423054231	0.14792332403000005	0.16108029192000006	0.013204849392000005	0.5506257110352674	0.46700796359499436	0.5034129692832765
-55.752216	-21.170145	train	0.028825698694999995	0.6037940598	0.032523058696599993	0.07569841056999999	0.055910134279999996	0.011857626005000005	0.13329541145240806	0.285551763367463	0.2017918088737201
34.77262	-33.140396	train	0.31740607429999995	0.6076841716999999	0.20456691004000016	0.17769259059	0.06953640667999998	0.30668928197999995	0.38168373151308305	0.6387940841865757	0.5061149032992036
-43.979958	-38.03468	train	0.05316305121859997	0.7949323227999997	0.10127004490000002	0.3533666649999999	0.056967350669999986	0.44395086236000003	0.27284793325748957	0.7902919984831248	0.5315699658703072
-20.506157	-13.0311365	train	0.3122031742000001	0.6176312474	0.06756338217999996	0.08279258495000003	0.059624288269999985	0.0126483455714	0.2863102009859689	0.3587409935532802	0.32380546075085326
-50.325478	-29.43431	train	0.0281956569022	0.6115066349	0.034353693705000014	0.09604643674000003	0.04891446902	0.021405490532999998	0.11035267349260523	0.47402351156617367	0.2999146757679181
-29.6658	12.011982	train	0.3036220088	0.26905318079999985	0.06625551043999997	0.042564115649999984	0.06615224843999999	0.011765295404	0.29598028062191883	0.09954493742889647	0.18174061433447097
-19.45475	-10.342892	train	0.3144024013	0.6141775623000001	0.06656611881	0.09753437050999998	0.07284541122999999	0.014210651536	0.3147516116799393	0.41827834660599167	0.3741467576791809
7.627621	41.572712	train	0.6721294195000002	0.9321967350999998	0.15531262369	0.3195612379999999	0.07075883561	0.01740347428900001	0.4453924914675768	0.6492226014410315	0.535551763367463
5.26138	43.136612	train	0.6640701997999998	0.7963668802999999	0.15654961314000002	0.22787040814	0.05431765431000001	0.012904997045800004	0.3896473265073948	0.515737580583997	0.4576222980659841
50.08658	-30.57868	train	0.9907217581999996	1.0109387074000002	0.6266312369000002	0.8740803617000005	0.8378432023000002	0.9098769204	0.968524838832006	0.9956389836935912	0.997155858930603
39.26706	5.167959	train	0.6750328551999999	0.7566162750000004	0.34635723910000005	0.14573059629	0.3732540831000001	0.014450522061999998	0.7028820629503224	0.49488054607508536	0.6126279863481229
-16.867887	-11.864658	train	0.33339769019999993	0.6028990583999999	0.17898646200999999	0.10501017923	0.08940463234000003	0.079206831258	0.41050436101630644	0.5271141448615851	0.4753981797497156
15.140963	-22.759317	train	0.3333632893000001	0.5950811328999996	0.24761430755	0.14409408950999994	0.24632748472	0.23144526273	0.5221843003412969	0.5906332954114524	0.5531854379977247
45.25368	-34.830635	train	0.9706348857000004	0.9804666865999998	0.5783687281999998	0.8570339958000004	0.19864380881	0.9086385522000002	0.7533181645809632	0.9823663253697382	0.8825369738339022
38.561348	-29.689096	train	0.6869495320999998	0.7829653241999998	0.3976158108400003	0.2579469941	0.14171076400000002	0.28583045059	0.6213500189609404	0.7290481607887752	0.6588452787258248
-29.656706	14.652738	train	0.28692825712000003	0.2596588301999999	0.07363370405999999	0.04199307499999999	0.060133740760000026	0.02520198802200001	0.2815699658703072	0.24440652256351916	0.2525597269624573
-6.4549246	5.417438	train	0.34077615789999993	0.5672047234	0.2365736590500001	0.07693381061000001	0.3973168005000002	0.014531413918000002	0.5967007963594995	0.3365566932119834	0.44908987485779295
-27.475628	11.254634	train	0.3013100870000001	0.26047512799999994	0.07568388603	0.04223348687999997	0.07588794832999997	0.012440325110000008	0.31588926810769813	0.12779673871824043	0.2043515358361775
40.040203	-34.92231	train	0.3470578655000001	0.8446084097999998	0.3652372651	0.6378565301000002	0.09935195801	0.9011928318999995	0.511755783086841	0.8765642775881685	0.6916951080773606
-34.686077	-17.9482	train	0.2963818139200001	0.3885864517000001	0.030783103469000005	0.046424846069999984	0.0310613545425	0.011219700307500005	0.12874478574137277	0.1080773606370876	0.09940273037542662
-63.141098	-28.638788	train	0.024671031784200003	0.6145903556999998	0.018356961452799997	0.08050094555	0.03249134307999998	0.011523322473440002	0.019719378081152827	0.28953356086461884	0.14647326507394767
21.155968	22.856104	train	0.6708154985	0.9375106710000004	0.22691472059000006	0.31264577539999994	0.20877478909	0.025722113911999998	0.5661736822146378	0.6894197952218429	0.6066552901023892
33.53625	-3.0805924	train	0.9586442292	0.8210367625999999	0.4620959591000001	0.14272827484999998	0.7941891390000001	0.021793111935	0.8422449753507775	0.5815320439893819	0.7431740614334471
-62.71048	-9.902525	train	0.0172649783744	0.3834024222000001	0.01802596268100001	0.054161309285	0.04790353958999999	0.015934594424299994	0.030527114144861586	0.2739855896852484	0.14064277588168375
30.40389	-20.615778	train	0.6555093163000001	0.9783139076	0.5804851865999999	0.7132909887000001	0.9271839002000004	0.7373663892999996	0.8047023132347363	0.9721274175199089	0.9075654152445961
-25.221048	-22.340086	train	0.31113025326000004	0.7440396323999999	0.07021329621999997	0.14738890557999998	0.05954145975000001	0.013636768096000007	0.2870686386044748	0.4734546833522943	0.39419795221843
21.067804	22.504517	train	0.6732030543999997	0.9694696657999999	0.2569000749	0.3643457738999999	0.2905216035000001	0.05857054715399999	0.6185058778915434	0.8060295790671218	0.6993742889647326
38.23167	-27.624743	train	0.9595162061	0.9273916935999996	0.4869763145	0.3363504378	0.12871858011999998	0.27636139559999995	0.6723549488054608	0.8018581721653394	0.7323663253697383
52.755173	-32.17145	train	0.6524538717	0.9870042104	0.6013620192999999	0.8713964854000003	0.9505087242000004	0.8955733117000001	0.8056503602578688	0.9886234357224118	0.9152445961319682
-56.578705	-29.322758	train	0.027220323258339996	0.5964260780000001	0.02980903515140001	0.07155953316999998	0.046743769534	0.011507697671599995	0.07186196435343194	0.23758058399696624	0.13552332195676906
-17.538673	17.735247	train	0.6660932442999998	0.40126052510000015	0.3126414329000001	0.056012920569999985	0.3582192857000001	0.013447451316000005	0.6725445582100872	0.24857792946530147	0.44340159271899887
40.709873	31.505594	train	0.9584902336	0.8122834386000004	0.4434313322	0.19364449906999984	0.11140828290999999	0.017184402448000003	0.6471368979901403	0.5769814182783466	0.6126279863481229
-67.294655	-30.872448	train	0.0198055514002	0.5978788397	0.014097926484000003	0.06839997480000001	0.0317028244056	0.011260309136200004	0.0039817974971558595	0.2167235494880546	0.09641638225255973
38.03036	-28.931173	train	0.9495791205000002	0.8543589205000002	0.4555788503	0.31294006249999995	0.1995251104000001	0.3714521415000001	0.6852483883200607	0.779105043610163	0.7283845278725825
-22.020657	22.16851	train	0.6403582775	0.3506590338000002	0.2760780593000001	0.06848882669999999	0.14672269676000002	0.14873862444	0.5259764884338264	0.41638225255972694	0.46387940841865755
-27.379679	-22.993439	train	0.3144649351000001	0.7217587029999996	0.07078339600999999	0.13947754731000006	0.06455018155999999	0.014065258068599998	0.30527114144861583	0.47174819871065604	0.4023037542662116
37.148697	-7.8337626	train	0.9783364236	0.9602639002000002	0.5934756624999998	0.3370803673	0.5900541213999998	0.08471722361999999	0.9215017064846416	0.7832764505119454	0.8762798634812287
26.032743	7.6647105	train	0.6662973439000001	0.9516944142	0.30428611260000005	0.31832670240000005	0.6922165588	0.062409200115000014	0.7394766780432308	0.7440273037542662	0.7534129692832765
7.9260087	41.65375	train	0.6531759562	0.942372035	0.18786982532999996	0.3331930683499999	0.1013654007	0.019463483024	0.4658703071672355	0.6812665908229049	0.5588737201365188
40.39743	-30.962627	train	0.6741386011999998	0.9479152925	0.4177986480999997	0.4988839116	0.11032230261000002	0.5073364756000001	0.5980280621918848	0.885286310200986	0.7357792946530148
19.62705	24.379667	train	0.6763643695999998	0.9540211854000004	0.2723231452	0.4576773263999998	0.16994398148999998	0.09927748674999996	0.5834281380356465	0.8249905195297688	0.6905574516496018
-49.97924	-7.04113	train	0.028727870949000013	0.3721846642	0.036309233757	0.04964141493	0.06194905569999998	0.011583854934100005	0.17292377701934014	0.1353811149032992	0.13794084186575656
-28.482708	11.591919	train	0.2669348390800001	0.3103814145	0.11757140951000003	0.05003120923000001	0.07718518446000001	0.019371644119	0.3304891922639363	0.27227910504361014	0.29479522184300344
42.817703	-33.781387	train	0.6950547805999999	0.9699701517999998	0.5378973334999998	0.7166145412999998	0.2474042996500001	0.7867909206999998	0.7032612817595753	0.9573378839590444	0.8375995449374289
39.19757	-30.590357	train	0.6457269331000003	0.9316740191000004	0.4026809336000002	0.446283854	0.17929161879999989	0.5732567952000001	0.5898748577929466	0.8648084945013274	0.7194254835039817
-55.87032	-1.51074	train	0.041543148270000003	0.38348768069999983	0.06291146754000003	0.09525994498	0.058779446650000025	0.22056254512999987	0.24364808494501325	0.5043610163064088	0.38694539249146753
30.286974	-15.41267	train	0.7273574324999998	0.9688173001999998	0.3825920597999999	0.4166174759999999	0.4787272252000001	0.30674185985	0.7722791050436101	0.8976109215017064	0.8609215017064846
-67.65618	-27.98474	train	0.02302689866090001	0.5852538490000001	0.02082204971100001	0.07096589303999999	0.037377574138000004	0.0141901869822	0.018012893439514597	0.32631778536215394	0.16737770193401594
25.784842	7.4946465	train	0.6659538499000002	0.9596676149	0.30071541560000004	0.34270794369999996	0.7430959292000003	0.10241248536999996	0.7398558968524839	0.7954114524080395	0.7821387940841866
36.657738	-7.776494	train	0.9677487484	0.9643254056999999	0.5431908906000001	0.34533160780000005	0.6128175133	0.08671637021000002	0.8701175578308683	0.7967387182404247	0.8594994311717861
33.51819	-2.9564435	train	0.9739860744	0.8183792674	0.5139512093999999	0.13370902877000002	0.7864224485999999	0.021937532945000008	0.8951459992415624	0.5781190747061054	0.7730375426621161
-66.37505	-27.947958	train	0.028425552165099996	0.6023318203999998	0.019226599750500003	0.07899928569000003	0.034405316869	0.011456009607700005	0.038680318543799774	0.26071293136139556	0.1350967007963595
-59.607765	-6.457353	train	0.026126645530000003	0.3645666785	0.02213566167764	0.04984122049	0.038880102160000006	0.011376700910600005	0.03337125521425863	0.11812665908229047	0.05147895335608646
39.112255	-35.428013	train	0.3396694114	0.8049106780000002	0.2928803695000001	0.4295277000000001	0.06432595063999999	0.6565895825	0.4404626469472886	0.8320060675009481	0.6294084186575655
21.46188	23.84965	train	0.6703081007999999	0.9523209331000004	0.17476462785999994	0.3446654339000002	0.14377589201000007	0.043316815607999985	0.5113765642775882	0.7506636329161926	0.6203071672354948
-22.978037	20.528929	train	0.6574725541000003	0.40349302019999983	0.13472457478999994	0.06173059007	0.07382489166999999	0.012023490323999998	0.41808873720136513	0.21160409556313994	0.29408418657565416
-24.835825	-26.022127	train	0.32469317774000017	0.7659692480000002	0.08098002676999996	0.17073231317999993	0.04817973905999999	0.014783948768000004	0.26298824421691314	0.5168752370117558	0.39974402730375425
-15.717318	23.105223	train	0.6389536731000001	0.3838155752999999	0.20491890870999996	0.05324190521000001	0.17239836044000004	0.012237467743000002	0.4956389836935913	0.19567690557451653	0.3174061433447099
53.815613	29.285677	train	0.9671195919000002	0.9577363321	0.38207932085	0.35463845009999995	0.12336259118999995	0.03669803623	0.6594615092908608	0.7578687902919986	0.6999431171786121
-13.494533	32.831818	train	0.3298417680000001	0.4079382692999997	0.04597607728	0.05291294196	0.047263272310000014	0.0115247168385	0.22999620781190747	0.16116799393249906	0.1766211604095563
-56.092476	-0.79107887	train	0.031797105932999996	0.266064437	0.04867417655699999	0.05457342627000001	0.054176440899999984	0.093618880374	0.18411073189230187	0.34736442927569205	0.2680602957906712
-29.961334	7.7387724	train	0.2873752856699999	0.31042214329999995	0.057615675230000024	0.050327711439999985	0.06130696599999998	0.011740910320840006	0.270193401592719	0.1408797876374668	0.18458475540386804
-74.56745	8.212794	train	0.027084914617500004	0.12861176139299998	0.032985448498499985	0.033059847505399996	0.049957979239000014	0.03050913722999998	0.09954493742889647	0.2123625331816458	0.13538111490329918
45.109	-34.813046	train	0.9567345365999996	0.9841957618	0.6490074407000002	0.8214160776999999	0.2619996374	0.949448627	0.7574895714827455	0.9874857792946531	0.8876564277588168
9.437071	-19.641668	train	0.35580762380000003	0.6134016030000001	0.32960917	0.15130332171000002	0.7992574725000001	0.039534561579	0.7057262040197193	0.5468335229427379	0.6393629124004551
-54.29394	-34.881348	train	0.0330759373214	0.7924201043000001	0.03682126049300001	0.19702446794	0.045153139159999967	0.012155340221000005	0.12514220705346987	0.4766780432309443	0.3097269624573379
-20.984173	-13.642551	train	0.3049043771999999	0.6013748969000003	0.05780230263000001	0.07055031396999993	0.06611870904999999	0.012214955866000006	0.28896473265073946	0.28896473265073946	0.28455631399317405
44.54743	-14.040459	train	0.9786321774	0.9806657574999996	0.5143094642	0.5346182394	0.1575774827	0.16578242397999998	0.7518012893439514	0.9158134243458474	0.8569397042093287
-29.511383	4.5137124	train	0.3346843076999999	0.4154812484000002	0.08016767796	0.051314512569999984	0.07403371659999998	0.011971202049	0.3475540386803186	0.1945392491467577	0.25341296928327645
-55.401443	-35.847565	train	0.030622286268700012	0.7656814437999997	0.03561545551299999	0.18944286668000004	0.04134028080999999	0.025599418019999997	0.10542282897231703	0.5940462646947288	0.3525312855517634
-30.69321	-12.744403	train	0.3330150928	0.3922461571999999	0.0866630118	0.04973424781000001	0.07911252688999999	0.011906056596999998	0.3547591960561243	0.1725445582100872	0.24288964732650742
-19.733747	-18.809202	train	0.3073566192000001	0.5681523054	0.11527644479999995	0.09979651355000003	0.06483365085000002	0.12962297514999996	0.3208191126279864	0.5163064087978764	0.4323094425483504
-2.544452	21.947107	train	0.6729610564999998	0.6090831321000001	0.3375235117999999	0.18381657457999995	0.13744004014	0.24482862633999994	0.590443686006826	0.6368979901403109	0.5995449374288965
52.069244	29.595148	train	0.9771918550999996	0.9497005347000004	0.4492037416000001	0.3296523325000001	0.15606845900000005	0.027687889886999998	0.7299962078119074	0.7161547212741751	0.7282423208191127
33.492153	-2.2718966	train	0.9694879135000002	0.9329575493000001	0.46216724719999996	0.21987013222	0.8173272728999998	0.03535376518	0.8701175578308685	0.6731133864239666	0.7932309442548351
-74.742195	10.366369	train	0.0207864399564	0.11134217533000004	0.017353799929499994	0.030653758972999993	0.0429285255	0.011122978152730008	0.018012893439514597	0.0018960940462646946	0.0063993174061433445
-53.72783	-34.993984	train	0.027032546141296004	0.7725458411000001	0.03600084274	0.19742134120000002	0.0497465676	0.013072354087399998	0.11300720515737582	0.5	0.3171217292377702
51.79502	-31.889421	train	0.9869506216999996	1.0024431925000004	0.6976429952000003	0.8812538946999999	0.8192022856000003	0.9075232092000002	0.9713689799014031	0.9937428896473265	0.9972980659840729
-33.322784	-19.455473	train	0.3458534855000001	0.4517058326999998	0.05336186721999999	0.05824111672	0.04386926375000002	0.011688352325880008	0.24061433447098976	0.19397042093287828	0.1998009101251422
-75.061554	10.49746	train	0.020323501876	0.10936958127500003	0.01585179716890001	0.030712417030599987	0.041320435610000004	0.011015919435000006	0.013651877133105802	0.0013272658323852861	0.003981797497155859
-55.123096	5.782884	train	0.027521570603	0.25986508070000003	0.033073388571999984	0.04204647759	0.055760560829999986	0.01206055099526001	0.12779673871824043	0.1080773606370876	0.09726962457337884
5.429122	7.8477407	train	0.6628098942	0.6100784422	0.31065552859999995	0.14426984753999994	0.6263206173000002	0.018011704239000014	0.7305650360257868	0.48274554417899124	0.6295506257110353
9.411671	-19.725662	train	0.3453618814000001	0.6565372778000002	0.3917304396999999	0.26515465124000004	0.8098137081000003	0.28711404597999995	0.7195676905574517	0.6962457337883959	0.7123151308304891
-69.57414	12.599856	train	0.022502534028000003	0.16541254270999994	0.017604431653900004	0.035469987413	0.038635583995	0.011166899010500005	0.014979142965491089	0.011945392491467576	0.005972696245733788
-20.967434	13.769168	train	0.36172882846000015	0.3251679155	0.27822392791999995	0.06210884081	0.5035347411000001	0.019580559173	0.6617368221463785	0.30128934395145995	0.46615472127417523
51.90281	-32.139484	train	0.9851026599999996	1.0004695698000001	0.6833158889999998	0.8430495830000001	0.8648237978999999	0.8697050334	0.9704209328782708	0.99032992036405	0.994311717861206
-6.0946126	39.715805	train	0.6674786441000002	0.6169505881000003	0.19730645953999995	0.12097644102	0.06443179433000001	0.012702619369000006	0.4489950701554797	0.40178232840348876	0.42235494880546076
5.1550136	7.601298	train	0.6771243684000001	0.6045869079999999	0.3169917936999999	0.13087839804	0.6592679802000001	0.016504079340000002	0.755214258627228	0.45164960182025027	0.625995449374289
-20.268513	-12.345161	train	0.32320685347	0.6042527799	0.05748043429000003	0.07397011233999998	0.061106895750000036	0.011896686635800005	0.2935153583617747	0.2846037163443307	0.2835608646188851
-26.615282	-19.24783	train	0.3113272754699999	0.5826374927	0.08524334584000004	0.08363799689000001	0.13155258164000005	0.019233593545400003	0.3731513083048919	0.40462646947288583	0.39035836177474403
-26.439808	-17.69642	train	0.3190686157	0.5926159312	0.044462232699999986	0.07254081788999996	0.04771687285999998	0.011596186740150005	0.21956769055745165	0.24251042851725443	0.21643913538111492
34.884995	-2.3171537	train	0.9753023065999992	0.9411591629999996	0.45467764979999997	0.2327245171600001	0.7499707978999995	0.034794192094999996	0.8875616230565037	0.680128934395146	0.8044653014789533
-53.68259	-34.268852	train	0.029955219215500012	0.7691256990999998	0.03751807727	0.17435497692000002	0.051146976790000014	0.012163672627800009	0.1416382252559727	0.4537353052711414	0.30858930602957907
-33.893345	-9.4845705	train	0.32336474448	0.3797086401000001	0.08654517087000002	0.051284258619999995	0.06194370283000002	0.04005326190699999	0.3177853621539628	0.33978005309063325	0.3296359499431172
-26.89026	-16.350441	train	0.31572815114999997	0.5705377957	0.05251865390000002	0.062207837919999974	0.05765292910999996	0.011785033849800005	0.2656427758816837	0.2216533940083428	0.22980659840728102
48.15302	-7.2746835	train	0.9620321334000002	0.9554112112000002	0.6144474139999998	0.3666835697	0.11211858887999997	0.18467922778000007	0.6960561243837695	0.8282138794084185	0.7620875995449374
35.068283	-37.67721	train	0.027099698703	0.23918868374000002	0.03131170457229999	0.05963406963999999	0.04996652869000001	0.38091670159999996	0.09158134243458475	0.40386803185437997	0.2467292377701934
39.455704	-30.983507	train	0.6981826743999999	0.9503899827000004	0.42682077360000015	0.5385939303000001	0.10304376577999998	0.6059710946999997	0.6097838452787258	0.8985589685248389	0.7480091012514221
-10.105747	-23.684935	train	0.33771567768000005	0.9105481856999996	0.09895926711000001	0.3824000213	0.12500470052000007	0.09485610356500004	0.4021615472127418	0.7675388699279484	0.5769340159271901
36.68361	-32.865673	train	0.32374458804	0.6198724355999999	0.10331974826999997	0.13265522386999998	0.05688272582000001	0.13280707745100004	0.3083048919226394	0.59290860826697	0.46160409556313997
60.851807	7.0052414	train	0.9867102361999998	0.9770967621999992	0.4094128658000002	0.4838719703	0.09069064245999996	0.29126664705000005	0.7066742510428518	0.9287068638604475	0.8276450511945392
46.00171	-34.512527	train	0.9822828956999998	0.9824046692	0.6024323305	0.6725024920000002	0.30448251636	0.9141450359	0.8488813045127038	0.9795221843003413	0.9374288964732651
50.723545	-31.710144	train	0.9897867731999994	0.9996730829000001	0.7016029107000002	0.7338730235000002	0.7757993409000002	0.9237895171999996	0.9713689799014031	0.9908987485779295	0.9958759954493743
31.846193	-2.0180082	train	0.9687149165000002	0.9579879869	0.5250962791000002	0.3312698063999999	0.9401111416999997	0.035319375530999994	0.8854759196056124	0.7427000379218809	0.8367463026166098
42.73327	-32.003838	train	0.9734258114999996	0.9687414936999998	0.6278234760000002	0.6605111842999999	0.12186794371000005	0.6798026585999999	0.7360637087599545	0.9470989761092149	0.8599260523321957
25.342491	8.425183	train	0.6689259134000001	0.9569981208	0.29040621460000005	0.3363255164000001	0.6172159228000001	0.048073746564999985	0.730185817216534	0.7572999620781191	0.7535551763367463
36.91776	-33.59026	train	0.3744335087500001	0.9204467899999998	0.32907359889000004	0.5825923874000001	0.18816686112000008	0.6444718867	0.5565036025786879	0.8809252938945772	0.7121729237770194
21.61869	24.416338	train	0.6847535252999997	0.9654104895000002	0.2868851101	0.43784888369999997	0.15363190616000005	0.2634173000100002	0.5893060295790672	0.8886992794842624	0.7323663253697383
24.96872	8.841631	train	0.6565412330000001	0.9500761274999996	0.2703504654000001	0.34703399049999994	0.6082809218999998	0.056505682716000025	0.7007963594994312	0.754835039817975	0.7285267349260522
-22.693207	-17.271929	train	0.32443360239999997	0.6185137376	0.07019175963000003	0.09412696407000007	0.09307886740999992	0.012596386777000002	0.350967007963595	0.37656427758816835	0.3644766780432309
45.207474	27.247631	train	0.9634572016000004	0.9459975538	0.3694766187	0.3724686569999999	0.13217546368000002	0.02786917742999999	0.6539628365566932	0.7372013651877133	0.6843003412969284
32.344734	-2.0555992	train	0.9713680908000004	0.9566628790000002	0.5343493347	0.3610097598	0.9111495504000002	0.05679232614500001	0.8955252180508153	0.7743648084945013	0.858646188850967
-10.70688	-24.262177	train	0.3568798953700001	0.9113096982	0.08993480045999998	0.3298771514	0.06281982501	0.02678092657500001	0.3443306788016686	0.6896094046264695	0.5108077360637088
-29.933252	10.903708	train	0.31350885857999994	0.260882929	0.07699216730000003	0.04267662599999999	0.07077778737000001	0.012224355612000005	0.3200606750094805	0.12116040955631398	0.20264505119453924
50.796875	-30.859945	train	0.9854051561999996	0.9883831765000004	0.6447014125000001	0.6291706407000001	0.7883993845000004	0.7840736378000003	0.9635949943117179	0.9789533560864618	0.9883390216154722
58.926815	-1.0917572	train	0.9796666669	0.9799342136999996	0.4510201716000002	0.5170744564	0.3310858568	0.08278601297	0.8187334091770951	0.8771331058020477	0.8738623435722412
46.548283	33.18509	train	0.9741848249000004	0.9266406767	0.4756211821999997	0.3261071694000001	0.06412036082	0.02600461398	0.6471368979901403	0.6907470610542283	0.6550056882821389
43.0322	-33.146606	train	0.9590536425	0.9716600581	0.6312061006000003	0.5699004279000001	0.14996977727000005	0.6569263084999999	0.7136897990140311	0.9484262419416002	0.8424345847554038
48.862648	-29.7622	train	0.9769859179	0.9830881672	0.6274919612999998	0.6408879847000004	0.6223846639	0.7459110444999999	0.9239666287447857	0.974592339780053	0.9755403868031854
58.8867	-0.5380059	train	0.9585469005	0.9685613719	0.3668439632999999	0.4252104347	0.2505367198200001	0.04671030903	0.6899886234357225	0.8185437997724687	0.7546928327645052
39.1922	29.79405	train	0.9680588878999996	0.9586916382	0.4339915780999999	0.36023954700000005	0.1673950242299999	0.21414826657000002	0.6968145620022753	0.838452787258248	0.7704778156996587
48.408943	-29.750923	train	0.9839736688999996	0.9945995838	0.6319204580999999	0.7040201046	0.5324667402999999	0.7559478915000001	0.941410693970421	0.9844520288206295	0.9852104664391355
-16.818308	-8.560893	train	0.33387811910000004	0.5926584066000001	0.16597306476000004	0.07889864811000001	0.33263781170999995	0.013525476749000013	0.5238907849829352	0.3375047402351157	0.41638225255972694
36.48009	-35.705612	train	0.287100767064	0.2780894515	0.20423093175999998	0.10651201320999996	0.06963881791000005	0.45793364678	0.3636708380735684	0.5113765642775882	0.447098976109215
6.528582	6.641933	train	0.6654816854999999	0.5918553148	0.3256859215000001	0.06804266277000004	0.6150370030000001	0.018041215198	0.7402351156617368	0.36860068259385664	0.5699658703071673
2.4190876	12.534426	train	0.6687479747	0.6064646564999998	0.30916372839999995	0.07158582060999999	0.5732023859	0.017305008418	0.7332195676905574	0.39078498293515357	0.5765073947667805
40.557144	-21.881481	train	0.9697483125999992	0.974944893	0.5547667993	0.5316426926000002	0.6892354551000001	0.4351575455300001	0.8860447478194918	0.9421691315889268	0.9453924914675768
-12.831549	20.342768	train	0.6353369460000001	0.5958113670999998	0.31339145449999994	0.07093564429999999	0.3305989710000001	0.013295215867	0.6204019719378081	0.3181645809632158	0.4505119453924915
-5.334254	34.535397	train	0.6650792452000005	0.6141816324	0.2825203901	0.08103386274000003	0.14474107297	0.012433164325	0.5606750094804702	0.3456579446340538	0.4370022753128555
-68.23926	11.642067	train	0.04059295354300002	0.2609081925	0.031718377248	0.04180431107	0.04837456824	0.024718040364	0.1334850208570345	0.2434584755403868	0.17619453924914677
-20.726469	14.799311	train	0.6628749132000005	0.26622173680000005	0.3150537862499998	0.04171875549	0.4836500482999998	0.012646594681	0.7161547212741751	0.13386423966628744	0.4118316268486917
20.74706	-15.688043	train	0.7003464347999997	0.6325115996999999	0.4329579403000001	0.20355002634	0.25463582739999996	0.4345601589	0.6835419036784224	0.6822146378460371	0.6761945392491469
-25.912825	18.753769	train	0.6518901063	0.23859706166999994	0.14143291498	0.03797955337399999	0.07233991322000002	0.011408313015000001	0.41202123625331816	0.034698521046643914	0.2110352673492605
58.82545	0.7573904	train	0.9715933353	0.9683870065	0.5658803239	0.3716896626	0.4820445348999998	0.030893258509999993	0.8733409177095184	0.7819491846795601	0.850113765642776
-2.5230246	22.039389	train	0.6445458984	0.6125425421	0.32803142570000005	0.11555826569	0.14013469140000004	0.13292638325899994	0.5496776640121349	0.5754645430413349	0.5574516496018203
-1.4464259	24.85444	train	0.6627689872999999	0.6100158136	0.25801960910000005	0.07908301304000002	0.23095117748	0.012933676114000002	0.5796359499431172	0.35134622677284794	0.4503697383390216
40.815655	24.268295	train	0.9749268769000002	0.9648981962	0.5549514380999999	0.3502733578	0.3705776797	0.02446756644499999	0.8424345847554039	0.7497155858930603	0.8159840728100114
-25.806385	-17.164856	train	0.3199125654000001	0.5882454650999999	0.05962417548000001	0.06889587065999997	0.06350240502	0.011992994988600007	0.29806598407281	0.2591960561243838	0.270193401592719
-70.72941	2.0433376	train	0.022153349034799995	0.24202262619699996	0.010112962677500002	0.03692138955	0.035725802356	0.010851885089400002	0.008532423208191127	0.02104664391353811	0.005830489192263937
-22.770819	-23.576221	train	0.3429025672999999	0.5995510346999998	0.06014429276	0.07896960011000002	0.052960964410000005	0.011779780288700002	0.2819491846795601	0.282707622298066	0.2771615472127418
-22.065348	-14.010101	train	0.34008540936000003	0.5743852592000003	0.10096981259000004	0.07165054006000003	0.10889660476000003	0.012367103492000002	0.39362912400455063	0.2709518392112249	0.31683731513083047
61.10208	-4.2054167	train	0.9683702333999996	0.9674459664	0.4859424687999999	0.4773265915999997	0.17838587834999994	0.18409873978499994	0.7142586272279106	0.8868031854379977	0.8158418657565415
51.72967	-30.953827	train	0.9895872958000004	1.0032055714000003	0.7209767438999997	0.7877932456000003	0.7999068746999995	0.7925187999	0.9751611679939325	0.9895714827455442	0.9957337883959044
-20.647345	15.046473	train	0.6511015603999999	0.24554970559999995	0.3331407107000002	0.04091366220999998	0.4523215663999999	0.012204950909999995	0.6998483124762988	0.10144103147516116	0.38253697383390217
-25.120285	21.058521	train	0.6444480603000001	0.25401800446	0.340104783	0.042196995310000006	0.18221595106000005	0.026557872285999998	0.571482745544179	0.2480091012514221	0.3813993174061433
43.96985	-31.880934	train	0.9668494329999996	0.9638288647000004	0.5664043339000002	0.5297284874999999	0.22206683945	0.6046373048999999	0.7476298824421691	0.9230185817216534	0.8563708759954494
47.439667	31.433144	train	0.9781927787	0.9587889734000002	0.35924463879999985	0.4053114854	0.07367432739999999	0.024496160401	0.6530147895335608	0.7595752749336366	0.697098976109215
-73.05799	6.6804256	train	0.024506521103000008	0.24607840949999998	0.0228716938143	0.03904754145	0.05700556227999999	0.011137304435599998	0.08816837315130832	0.02901023890784983	0.04251990898748578
-63.491856	10.437422	train	0.0288415158117	0.23634047144	0.047206643261000006	0.04046295494999999	0.09504820934999997	0.012250611836000005	0.24232081911262796	0.09859689040576412	0.15116609783845278
7.092144	8.993578	train	0.6523846891999999	0.6519492274999996	0.38009292920000026	0.08730975790000002	0.5190017762999999	0.014257539040000001	0.7275312855517634	0.42643155100492985	0.592292377701934
-59.22987	8.599433	train	0.0347458030225	0.333588058	0.031228344897999995	0.04652537590999998	0.04766347474000001	0.019177500952000003	0.11376564277588168	0.258058399696625	0.17150170648464164
-60.347073	-1.9131688	train	0.04317296960414998	0.35661405020000003	0.031874348280000006	0.04641730068	0.05106678821999997	0.011357294691100006	0.14865377322715206	0.09840728100113764	0.10722411831626849
27.087421	32.5082	train	0.9371944233	0.6613976752	0.4287023254	0.11752838742	0.31179920545	0.035030416271999994	0.7182404247250664	0.549298445202882	0.651877133105802
-47.451813	-34.62128	train	0.08352472495399996	0.870440342	0.07238184637999998	0.2330478337000001	0.10932879165000003	0.02768290234399998	0.3373151308304892	0.6478953356086462	0.4910409556313993
51.786198	11.762273	train	0.9770450745000002	0.9611521807	0.5335626274	0.33765777750000003	0.3483905178000001	0.10443302152000004	0.8344709897610922	0.7971179370496776	0.8378839590443685
29.948215	-10.870787	train	0.9752450071000004	0.9643741040000005	0.5290237351000003	0.3271833958	0.4262158754000003	0.12598429009	0.8632916192643155	0.8022373909745925	0.8572241183162685
-2.6214876	18.652447	train	0.6724083982999997	0.7537843901999999	0.17702930695999994	0.17375361881999998	0.19894472856999992	0.023719613589	0.5405764125900645	0.5726204019719378	0.5516211604095563
26.545282	-9.7381	train	0.9736786474999995	0.8828061777999998	0.4661385942999998	0.2615864602	0.3925850925000002	0.17777791238000007	0.8249905195297687	0.7356844899507015	0.795221843003413
28.418484	37.61425	train	0.9607125628000006	0.5628759882999997	0.17496562365000007	0.08956244502999999	0.2084113582600001	0.049428260050000006	0.5934774364808495	0.459233978005309	0.5207622298065984
27.675085	37.21705	train	0.9541155068000003	0.7745677141999999	0.15745289867999998	0.17467140776999998	0.20447594641	0.06135173074500001	0.5724307925673114	0.6266590822904816	0.5867463026166098
51.20269	-19.477068	train	0.9848677003	0.9654131434000002	0.9379200545	0.3984731555000001	0.4748369964000001	0.2918364606400001	0.9560106181266591	0.88130451270383	0.9459613196814562
17.359442	19.943623	train	0.6727190553	0.7909265463000004	0.17995450870000002	0.20382791130000005	0.23507518136	0.030986338909	0.5544178991277967	0.6238149412210846	0.5782138794084186
53.88279	7.23625	train	0.9759157033	0.9726739976999994	0.3526038474000001	0.3943507969000001	0.3913800608	0.27213308543000003	0.8064087978763747	0.8943875616230565	0.8771331058020477
44.496597	-17.640139	train	0.9823444460999996	0.9882910347000003	0.5715494037999999	0.5393747985000001	0.4790489298000001	0.37607971296	0.9165718619643535	0.9565794463405385	0.9684300341296928
59.10265	-15.240739	train	0.9817702884999998	0.9841972201999996	0.8459790453000001	0.5571036818999997	0.4822107438000001	0.27197707688	0.9440652256351916	0.9465301478953356	0.9722696245733788
-43.391144	-6.554454	train	0.046142862849	0.35763764969999995	0.046187567610000015	0.05613784696	0.11150856392000004	0.01657088698200001	0.29825559347743646	0.2709518392112249	0.2791524459613197
-2.778008	32.9743	train	0.6479963368	0.6425492607999999	0.15784492635000005	0.08453589195999997	0.12338182885000006	0.013479797969000002	0.4605612438376943	0.4025407660219947	0.4274744027303754
15.398296	-21.815414	train	0.3442047636999998	0.8060390188999995	0.26728230594999985	0.2326153323000001	0.32130831359999995	0.16755969244000002	0.5796359499431172	0.7091391733029958	0.6238623435722412
54.81331	-1.975667	train	0.9776334685000004	0.9663482800000002	0.5193626767	0.3807069507000001	0.4396232847	0.22099315959999988	0.875995449374289	0.8665149791429655	0.902872582480091
50.603764	28.232622	train	0.9729176945	0.9481541551000006	0.45234061579999996	0.2904726637999999	0.25299484187999993	0.11180265548999996	0.7500948047023132	0.7504740235115661	0.7630830489192264
56.412106	18.760792	train	0.9615545070000002	0.9602020204	0.2501576703000001	0.3114605736	0.33676884505000004	0.2125540653200001	0.6911262798634813	0.812665908229048	0.751848691695108
39.818516	1.9907833	train	0.9722222893	0.6294013639	0.5872241535000001	0.11538652788000005	0.4171190818999998	0.025695535074	0.8615851346226773	0.5202882062950321	0.7261092150170649
56.524567	-18.932695	train	0.9836886244999996	0.9742885803	0.902055439	0.45642667880000004	0.3810801763000001	0.25400616873000004	0.9167614713689799	0.9142965491088358	0.9507963594994311
31.986496	-15.165779	train	0.9617286618999996	0.9513010826000002	0.3849570352000001	0.371469692	0.4867284532999999	0.3176402291000001	0.8052711414486159	0.8458475540386803	0.8474118316268486
-23.24604	12.357396	train	0.3473622096000001	0.28506321979999993	0.18202529332	0.04417109619999999	0.17634798621999995	0.01816689999900001	0.4744027303754266	0.2385286310200986	0.3316268486916951
-20.96621	0.010534639	train	0.27687170929999994	0.4294171753000001	0.07457720219000001	0.058058656979999984	0.11854772552000001	0.017890818942	0.3464163822525597	0.31968145620022753	0.32707622298065986
-26.883404	26.534906	train	0.9750679685	0.26363271644	0.3735380307000001	0.041282133159999984	0.2986925757	0.02578840600999999	0.7624194160030338	0.2453545695866515	0.5065415244596132
-11.060359	26.252218	train	0.6439808793999997	0.3955998281000001	0.16055649903000002	0.04949975822000001	0.16084270440999998	0.012979018849000004	0.47535077739855897	0.21596511186954873	0.31968145620022753
29.608374	29.535185	train	0.9495525512999996	0.43558719390000017	0.44554514100000014	0.055079018220000005	0.3661726751999999	0.016298354916999998	0.7591960561243837	0.2990140310959424	0.537542662116041
52.609848	-7.732823	train	0.9743192906999996	0.9560905291999998	0.6670366700000001	0.2872160213	0.4713669313000001	0.092158200055	0.8991277967387182	0.7519908987485779	0.8512514220705347
-28.867811	6.344024	train	0.3206520679	0.30348441489999994	0.11646160285000005	0.04822652187999999	0.10827025474000004	0.012950791442000002	0.3824421691315889	0.18430034129692832	0.2608077360637088
-51.9028	-8.9754305	train	0.032267122011000016	0.39134837269999984	0.03827874867999999	0.05548905952	0.060330716459999975	0.012848819411960005	0.18904057641259006	0.22734167614713688	0.19724118316268485
-4.039493	18.131157	train	0.6582173820999999	0.6040248578999999	0.11406776040000005	0.11797979909000002	0.18148958784	0.01431561064100001	0.47895335608646183	0.41827834660599167	0.4412684869169511
45.7503	-3.5683594	train	0.9711565407000002	0.8400931529999999	0.5198077521	0.20378030821	0.4059232140999999	0.11014101395	0.8373151308304893	0.6901782328403488	0.7798634812286689
51.29907	29.864017	train	0.9708586931000004	0.9634750802999998	0.4374693784999999	0.3551678734999998	0.3132510875	0.10155047288500002	0.7703830109973455	0.8094425483503982	0.8088737201365188
50.972755	10.450081	train	0.9665591829000004	0.9684631653	0.4093712050999999	0.3947059842999999	0.4437941707999999	0.17169081565000002	0.8111490329920364	0.8634812286689421	0.861490329920364
-17.1332	-0.095265605	train	0.3276713874999999	0.5620228266000001	0.10008435566	0.09391476193	0.1593543327	0.02169057355200001	0.4095563139931741	0.42226014410314755	0.4170932878270762
29.104128	31.421196	train	0.9463182323999996	0.4565453290000001	0.33338211909999993	0.06353970047	0.3640388572999999	0.03480566968899998	0.7260144103147517	0.3839590443686007	0.5668373151308305
49.60087	-20.177261	train	0.9837037728999998	0.9761876353999998	0.8074988709	0.47468846600000003	0.4370635606999999	0.3528412346000001	0.9351535836177475	0.9307925673113386	0.9630261660978385
52.09752	8.778493	train	0.9737014347000006	0.9743096937999998	0.31737619110000004	0.4224486282	0.35965316659999996	0.25472107765	0.7713310580204779	0.9051952976867653	0.8660409556313993
54.872307	-23.535324	train	0.9897772079999996	0.9456156583000004	0.9150801538000002	0.4895857598999999	0.3274670215	0.5806808131999998	0.8981797497155859	0.8839590443686006	0.9266211604095562
46.96591	-7.85236	train	0.9686183043999996	0.8682154043000001	0.6308360516999999	0.2692590751000001	0.3017910401000001	0.18380816732	0.8005309063329541	0.7368221463784604	0.7819965870307167
43.66138	-19.250147	train	0.9700919060000004	0.9800973111999997	0.3908900222999999	0.4899572292000001	0.4074347350000002	0.2989485082200001	0.8035646568069775	0.934205536594615	0.8944823663253697
-66.54946	5.5373354	train	0.02609577349619999	0.2506556263000001	0.030790023099999994	0.04104415496	0.05705741447000001	0.013758137582800005	0.1154721274175199	0.15320439893818733	0.11547212741751992
-68.858665	-31.051476	train	0.02736692455230001	0.6043568269999999	0.029671979879999987	0.07242358609	0.05061276621	0.011819017489520005	0.08835798255593476	0.27777777777777773	0.16723549488054607
21.649446	-9.166219	train	0.9618195419000002	0.8110772243000003	0.4383934279999999	0.19272226515999996	0.4704524826	0.07372738678000001	0.8143723928706864	0.6605991657186197	0.7545506257110353
32.477932	34.101467	train	0.9594939159	0.6218471262999999	0.3877508305000001	0.10688423494000006	0.28274612493999995	0.028969527719000007	0.7123625331816458	0.5170648464163823	0.6311149032992036
29.21004	28.312761	train	0.9757145657999996	0.6258130231	0.5279187182	0.09374838399999996	0.3820209390999998	0.02844949923	0.844899507015548	0.5041714069017823	0.7084755403868033
43.32798	-16.99406	train	0.9759631093000001	0.9776090025999998	0.2942227586999999	0.4816495298999999	0.4323931735000001	0.20076152158999994	0.80451270383011	0.9137277208949564	0.8850967007963595
52.951633	13.899849	train	0.9692314649000002	0.9241203884999999	0.2671032359000001	0.28793733099999985	0.3087260713000001	0.083731977395	0.7070534698521046	0.7171027682973076	0.7098976109215016
55.993977	-16.427412	train	0.9845022076000001	0.9768488254000004	0.8985340512000002	0.4393565587000002	0.5159900266999999	0.20464443766000007	0.9594235874099356	0.9046264694728858	0.9601820250284414
13.751941	-21.595655	train	0.3843048417	0.7842825791000001	0.3126871245000002	0.2414236121200001	0.4573918278000002	0.13916079238000004	0.6698900265453167	0.6920743268866136	0.6707906712172924
52.48461	-13.258278	train	0.9769503100999996	0.9689346658999998	0.7530065125999998	0.4203243777999998	0.4068188839	0.18457224579000006	0.8970420932878271	0.8780811528251801	0.9229237770193401
46.52101	-26.318415	train	0.9831101863999996	0.9838014036	0.6197827907999999	0.6104171793000002	0.3499903059	0.6035516247999999	0.8771331058020477	0.9683352294273796	0.9489476678043232
-65.69427	3.0773916	train	0.023550905520000002	0.25035255859999983	0.025585672078000003	0.04093580988999999	0.05192811334999997	0.011702264974899998	0.06769055745164959	0.07394766780432309	0.05091012514220705
18.904222	14.762569	train	0.6555573785000001	0.9446719222	0.2942686094999999	0.28338719265999995	0.3934412853	0.030544397288000007	0.6649601820250285	0.6916951080773606	0.6668088737201365
-42.855953	-11.260327	train	0.061282161850049977	0.5933031205	0.07495337270699999	0.09693673478	0.18029462412999994	0.030640057310000003	0.37125521425862723	0.4715585893060295	0.42775881683731515
-42.69777	-10.595115	train	0.0501241327478	0.6389645365999996	0.049473595639999986	0.12430443214	0.07689583839999997	0.050750618044999994	0.2751232461130072	0.5618126659082291	0.43074516496018206
-53.490597	-28.56745	train	0.05562720621500004	0.7494344047	0.04640800021999999	0.15170950729	0.08555437893999998	0.0164635094116	0.2849829351535836	0.5163064087978763	0.4138225255972696
-47.52853	-5.6746364	train	0.07078133640500002	0.4278108667999998	0.05993505742000001	0.06940474203000001	0.10782920338	0.019856376103999998	0.323094425483504	0.3558968524838832	0.34101251422070533
26.28787	-2.234971	train	0.9545053967	0.9578916107000002	0.3306019256000001	0.3286420462999998	0.33930736729999994	0.10276703580999996	0.7193780811528252	0.782328403488813	0.7578213879408419
42.289425	19.078756	train	0.9469681514999996	0.8606388824999993	0.2173792428	0.234152993	0.28556888644999984	0.10976445797999998	0.6266590822904815	0.7025028441410693	0.6464732650739476
-6.4755187	-19.118938	train	0.3404496868000001	0.7853929572000002	0.18335703859	0.17699354486999996	0.19993797223000004	0.020018024611999998	0.48028062191884713	0.5779294653014789	0.5270193401592719
23.111078	10.967171	train	0.6511137900999999	0.9316772301000004	0.25887166370000003	0.3336926379	0.4855742309999999	0.13327349588999993	0.6725445582100873	0.7686765263557073	0.7141638225255973
49.955227	-19.877577	train	0.979436664	0.9725420367999996	0.7273674306000001	0.45012953549999996	0.4254971872000001	0.2259160702199999	0.9129692832764505	0.9048160788775124	0.9446814562002275
-25.531103	5.0746584	train	0.3123879438999999	0.3891642483999999	0.09209807176999997	0.05164314877999998	0.09536705616	0.019085388602	0.35172544558210084	0.2976867652635571	0.31541524459613196
42.783253	-18.369202	train	0.9807154059000002	0.9831226791999998	0.3670481151000001	0.5396753049000002	0.33789436170000003	0.3663198930099999	0.8056503602578688	0.9520288206295032	0.9030147895335608
-8.773468	22.283625	train	0.6521699470000002	0.5098023133999998	0.16511724303999994	0.09102188827000003	0.19961669734	0.023727024224999997	0.5054986727341676	0.4230185817216534	0.4597554038680318
30.973648	37.814167	train	0.9213379371	0.4327732653999999	0.14270192726000006	0.06159566034999999	0.19434801598	0.017495553875	0.5453166477057262	0.32195676905574516	0.41325369738339024
-24.410118	3.9674053	train	0.3387625525	0.608842326	0.06307929267000001	0.08429667899999997	0.08407167261999997	0.012900063859	0.3462267728479333	0.3594994311717861	0.3506825938566553
29.58392	34.42652	train	0.9670582295	0.6078110805000001	0.24314524190000006	0.07356473938000004	0.385574238	0.035545905165999994	0.7218430034129693	0.45563139931740615	0.60580204778157
52.35667	20.980772	train	0.972964835	0.9644331092	0.2262221787	0.3513100363000002	0.27401336800000003	0.14566951773499998	0.6761471368979901	0.8276450511945392	0.7492889647326507
50.708523	-6.3113728	train	0.9758377186	0.9474067571000002	0.5506770027000001	0.2662404893	0.38999990485	0.08088807792999995	0.8549488054607508	0.7254455821008722	0.8102957906712173
-3.8894145	17.20058	train	0.6793105384999998	0.4782465168000002	0.25189129819999995	0.09825907882999996	0.2871466586000001	0.025418643629	0.6204019719378081	0.4391353811149033	0.5237485779294653
-68.95544	13.452686	train	0.02653287054668	0.18700059466	0.02582244270800001	0.03718468138299999	0.046535787779999976	0.011763452802449998	0.054986727341676145	0.057072430792567304	0.03811149032992037
51.084663	-3.3592908	train	0.9756332390000001	0.9604624026999996	0.5561063838	0.3673437005999999	0.4026943355000001	0.09751362475999996	0.8621539628365568	0.8079256731133864	0.8603526734926052
-57.990807	-16.181376	train	0.0304593317955	0.5625481666	0.04114545663000002	0.09329639071	0.06401549430000003	0.020432441818	0.20117557830868413	0.4165718619643534	0.31385096700796355
54.774006	18.406868	train	0.9742269829000004	0.9653357285000002	0.26663252600000004	0.32636090129999995	0.3262695158	0.12762633828999995	0.7318923018581721	0.8043230944254836	0.7801478953356087
22.543737	15.798816	train	0.6610590820000001	0.9616569107	0.2072142521	0.3287796546999999	0.4026577148000001	0.09482979182999997	0.630451270383011	0.7866894197952218	0.6965301478953356
17.94825	15.841977	train	0.6527258379999998	0.7723989460000001	0.22510696875	0.18369075215999997	0.3034409436	0.019822560771999998	0.5792567311338642	0.5731892301858172	0.5702502844141069
44.77056	-18.112568	train	0.9798421815999998	0.9749970446000004	0.5698610766000001	0.4824584847999999	0.3900630467999999	0.33236186916	0.8767538869927948	0.928517254455821	0.9340159271899886
45.61816	-19.9637	train	0.9739257834000006	0.9739751047999998	0.5662454133000001	0.4301820935000002	0.339590003	0.22381676907000012	0.8255593477436481	0.9012135001896094	0.8923492605233219
45.553535	-19.199705	train	0.9764231608	0.9674420420000002	0.5716257744000002	0.3944317061	0.3387081776	0.18222296169	0.8375047402351156	0.8636708380735684	0.8785551763367463
56.457275	-5.578748	train	0.9806190439999992	0.9816569305	0.6469138456	0.4620953291000001	0.4961406681999999	0.18109310401	0.928138035646568	0.91031475161168	0.9530716723549488
2.6015468	32.287823	train	0.6941792354999998	0.8157693131000002	0.20706417666	0.17804273860000006	0.2686710931	0.027588757994	0.5967007963594994	0.6173682214637846	0.5952787258248009
55.84625	-6.5038066	train	0.9811633245999998	0.9665021391000002	0.6198878991	0.3324687784999999	0.4836493367999999	0.11911043132999999	0.9237770193401592	0.8088737201365187	0.8927758816837315
54.39105	8.801156	train	0.9707847455999996	0.9718362264	0.3552710711999999	0.4177197154999999	0.3689272145999999	0.27152931346000003	0.7764505119453925	0.9002654531664772	0.8649032992036405
-43.145	0.8570621	train	0.056770111272999996	0.3526784689999999	0.04808864782	0.05195194572000001	0.09493342895	0.012769893935000007	0.29579067121729236	0.19871065604854002	0.23435722411831628
-51.812214	-6.9160547	train	0.036431615834999986	0.6023592563000001	0.053365858804999985	0.11342488057	0.08421610991	0.017469259876999998	0.26545316647705725	0.44766780432309444	0.36291240045506257
-52.41623	-6.0919847	train	0.03231884896899999	0.3656747737000001	0.04387453477	0.050238377949999996	0.08556661711999998	0.012255933735000005	0.2434584755403868	0.17993932499051954	0.1938282138794084
51.47036	-24.185375	train	0.9820146190000004	0.9817772985	0.7971512439999999	0.530855017	0.4972267961000002	0.4003206654	0.9457717102768298	0.9508911642017445	0.9752559726962458
57.430676	15.758874	train	0.976864131	0.9736428541000004	0.23418641250000005	0.36688262409999994	0.33396178549999994	0.15770538995	0.7281001137656428	0.8600682593856656	0.809584755403868
47.442432	20.098412	train	0.9528908857999996	0.9302764666000004	0.3676207077	0.25746259790000003	0.3256882373000001	0.05362403666000002	0.7203261281759575	0.6952976867652635	0.712457337883959
2.2182539	11.938437	train	0.6788675492999999	0.6389168921999998	0.2215324547	0.07599325096999998	0.4153000255999999	0.014224414124	0.6679939324990519	0.3959044368600682	0.5298634812286689
58.055973	-1.892058	train	0.9732110138000004	0.9573380997	0.5452343555000002	0.3231514886999998	0.4019609916	0.09807263935	0.8475540386803185	0.776260902540766	0.8314846416382252
24.806284	15.370894	train	0.6727649194999998	0.920380898	0.2304078635000001	0.29390115729999994	0.3650414783000001	0.039677708683	0.6435343193022374	0.6924535456958666	0.6528725824800911
-22.295725	10.001112	train	0.33045960879999997	0.4152766285000001	0.2540565536	0.07265325144000001	0.29561125844	0.02904279411799999	0.5464543041334851	0.38869927948426236	0.45548919226393625
-53.896145	5.990679	train	0.030732201035000007	0.27554858479999994	0.034950732733000006	0.042958434610000006	0.05646663585999999	0.012198186096700002	0.15870307167235495	0.12950322335987866	0.12670648464163822
-51.636795	-9.821645	train	0.0338978779856	0.3709492482999999	0.03442846120999998	0.047466206459999986	0.052509805070000005	0.011438517315900005	0.14922260144103147	0.11490329920364051	0.11547212741751992
56.012836	11.22662	train	0.9740448502	0.9657045986	0.2609173542999999	0.4077203735999996	0.28310015830999985	0.16616638593500002	0.704398938187334	0.8581721653394009	0.7881114903299203
-14.516572	-8.111652	train	0.35400198729999993	0.5695799045000001	0.18622287745000005	0.0742187176	0.2723153190500001	0.025246450743999997	0.5144103147516117	0.40007584376185057	0.4525028441410694
17.369751	3.2036657	train	0.9405776759000001	0.836286922699999	0.25297516089999994	0.19728294555999995	0.3898427457000001	0.056994208069999976	0.6949184679560106	0.6598407281001137	0.6757679180887373
22.987999	21.025333	train	0.6882807807999997	0.9571358923000001	0.14415374039000006	0.3281788234999999	0.2608895136	0.03757584967499998	0.5599165718619643	0.7423208191126279	0.6335324232081911
-10.562773	7.9479847	train	0.6905459011000002	0.6069272476999995	0.25435973430000003	0.09531221169000004	0.3084687598	0.020103901581	0.6423966628744786	0.4584755403868032	0.5486348122866894
-21.105986	-20.486849	train	0.32925993020000016	0.592867578	0.16420128329999994	0.09145967540000004	0.09324412304000004	0.07041575289399997	0.40102389078498296	0.49393249905195297	0.4543515358361775
17.68128	-20.16817	train	0.3969305650999997	0.9295192365	0.2662023615	0.31226206720000005	0.4059078991	0.12856115025	0.6300720515737581	0.7500948047023132	0.6766211604095562
-9.052787	-16.81304	train	0.3421570881000001	0.9081828166999996	0.15198427751999996	0.2605241105	0.17924369015000008	0.02267396533900001	0.45468335229427376	0.6459992415623815	0.5389647326507395
-14.873549	-18.682922	train	0.33742914290000003	0.7569817105000003	0.11656185618999995	0.1816890066100001	0.20683348901	0.01686872683400001	0.4461509290860826	0.5415244596131968	0.49459613196814567
-14.855704	2.0803888	train	0.6647490090000001	0.6459564233	0.16039094376000002	0.09447872376999998	0.2516607979000001	0.017520593307000003	0.5401971937808114	0.47174819871065604	0.5015642775881684
-8.723795	29.751661	train	0.6634522208999998	0.6352727010999998	0.14535451572999994	0.09100498699999998	0.18439750679000005	0.015228802405999997	0.5047402351156617	0.43686006825938567	0.4670079635949943
-61.968586	-8.939067	train	0.02727960791999999	0.3789995710999999	0.031566727567000005	0.04952494779	0.05178919727	0.012375299281999996	0.10106181266590823	0.1858172165339401	0.12116040955631399
-22.956787	5.889452	train	0.3398967676000001	0.33104716759999986	0.15303339068	0.050341615770000014	0.13601717050999998	0.013666603434000005	0.4340159271899886	0.21463784603716343	0.30091012514220705
-67.762985	13.500232	train	0.03053732560590001	0.17356154805999996	0.029427102909	0.03583305583	0.05174755973	0.011423568094180004	0.10997345468335229	0.025218050815320442	0.055034129692832764
-65.80841	-29.810421	train	0.024279321254	0.5968560454999999	0.02783538176399999	0.08264423120000003	0.04753992557	0.015292167815000004	0.057641259006446725	0.3807356844899507	0.21757679180887374
5.683124	-12.458502	train	0.6161371366999999	0.6164352679	0.2963788310999999	0.09334786258000004	0.3509294908000001	0.026448690343000004	0.6205915813424346	0.49165718619643534	0.5554607508532423
59.42484	-19.768137	train	0.9914764389000008	0.9906178096999996	0.9674026275999998	0.5548206841000002	0.32585774014	0.3167426728099999	0.9017823284034888	0.9550625711035267	0.9607508532423208
-65.19491	5.6031747	train	0.0261512676315	0.2887979968000001	0.03256630778	0.044542041939999985	0.05802891698000001	0.013621331944400008	0.12836556693211984	0.18543799772468716	0.1386518771331058
-12.646336	-18.628506	train	0.34564739254999993	0.7941964279999999	0.11746808927000002	0.21613975989999998	0.22209195587	0.060333896562	0.4584755403868032	0.6533940083428138	0.5449374288964732
-56.89591	1.7087604	train	0.045975903283999975	0.3774652780000001	0.049027848089999986	0.053709253970000016	0.07721657921000001	0.012767941088000001	0.2715206674251043	0.21255214258627228	0.22653583617747441
26.12229	14.571313	train	0.6810749220000001	0.934042116	0.2506067348	0.30475886300000005	0.3128501113000001	0.05079934564000002	0.6367083807356845	0.714069017823284	0.6589874857792946
54.33209	14.204609	train	0.9681326502000004	0.9745337204999996	0.2561625874	0.4081981503000002	0.3290135996	0.12513210606999994	0.7049677664012135	0.8649981039059537	0.7945108077360636
-57.894268	7.1187983	train	0.031237639623000017	0.26334192119999994	0.035867248309999995	0.0422722129	0.058835534420000016	0.011589555625000005	0.17121729237770192	0.08001516875237012	0.112485779294653
28.731781	14.571789	train	0.6708847573	0.9470968661	0.2232078637	0.34556750760000005	0.3811624076000002	0.14476632504500006	0.6441031475161169	0.7931361395525217	0.7097554038680318
-71.02319	11.145482	train	0.02212620880500001	0.11955029111700002	0.020375389041299992	0.032996293321000014	0.04866825998	0.011827206691100002	0.04342055365946151	0.051004929844520284	0.031569965870307165
-72.2064	6.06305	train	0.021266729167799998	0.18275309825	0.0182470341202	0.037243744219999986	0.04451547573499999	0.011434657432300004	0.023511566173682216	0.0291998483124763	0.016211604095563138
-56.617622	-5.0226374	train	0.028631168062	0.3667747059	0.032030587820000005	0.04965942235	0.053543841449999977	0.012130946448220006	0.1192643155100493	0.1700796359499431	0.12343572241183162
-55.43803	-23.355122	train	0.05470352797899998	0.6208285060000002	0.041812650789999996	0.09861264453000003	0.061432397320000005	0.01271323110246	0.2408039438756162	0.3911642017444065	0.319254835039818
-48.93134	-4.165677	train	0.037444760892	0.3834620046000001	0.050300733150000006	0.05885223631999997	0.12193705618	0.023169287445999998	0.295221843003413	0.32878270762229805	0.31186006825938567
-9.958154	-22.026718	train	0.3292412261999999	0.9129343711	0.10615593049000004	0.29785342259999986	0.2888790752	0.07837419509300002	0.4675767918088736	0.7146378460371635	0.5750853242320819
-36.986477	0.52037793	train	0.0521967147828	0.3119636330999999	0.04708618692999999	0.04661550898	0.06983350846	0.012168465218	0.2652635570724308	0.14941221084565795	0.1877133105802048
22.367043	19.690449	train	0.7110806790999997	0.9230400718	0.15871011800999996	0.28102746399999995	0.25495482500000005	0.03582561300000001	0.5737580583996967	0.6844899507015548	0.6082195676905575
45.532192	11.432853	train	0.9296139089999996	0.9696361720000004	0.2608540469000001	0.443364653	0.3352470273499999	0.19772509650000006	0.6710276829730755	0.8888888888888888	0.7832764505119454
1.9771987	36.329132	train	0.6554822441999998	0.7824552446999999	0.17268506149999996	0.1656977519699999	0.14817050752	0.016359133076999998	0.4901403109594236	0.5409556313993175	0.5137940841865757
-23.329685	0.96835303	train	0.34763347190000005	0.3819495689999999	0.08234388779000001	0.0509764284	0.12049459780999995	0.012372638595	0.3985589685248388	0.19359120212362535	0.27417519908987487
43.738277	12.361045	train	0.9287957593	0.9588374668	0.1913580119	0.3297751271	0.35530096439999986	0.13099300825999996	0.6441031475161169	0.7959802806219187	0.7117463026166098
-67.403656	-25.758968	train	0.024643430781199988	0.3959526183000003	0.022417226937	0.04872739938	0.03978398343	0.011579826514999999	0.0291998483124763	0.1448615851346227	0.06513083048919227
23.12943	14.932315	train	0.6473225456999999	0.9351036247	0.19774255340000008	0.2915748927	0.35019035949999994	0.057871197744999985	0.5813424345847554	0.7117937049677664	0.625995449374289
31.21185	35.534885	train	0.8997330310999999	0.6339817280999999	0.20322557016000006	0.07712632218999999	0.22468693855	0.016303765356	0.583996966249526	0.4215017064846416	0.4926052332195677
-14.795054	-21.926783	train	0.34665658248999986	0.7498810557999999	0.08737888660000002	0.15141068143000005	0.13167842446999994	0.018753330219	0.4072810011376564	0.5365946150929086	0.4773890784982935
-60.93357	-7.6376376	train	0.037194476999	0.3866163533	0.03599790193000001	0.047922860170000005	0.05954597782000001	0.011582469356000002	0.1932119833143724	0.13500189609404625	0.14533560864618886
16.017294	20.617197	train	0.6735010859000002	0.8068747777000003	0.1391635137	0.19420322437000007	0.22352393820000008	0.023813605449000002	0.531475161167994	0.6116799393249904	0.5625711035267349
19.978987	17.595081	train	0.6809721200000002	0.9438580312999996	0.2209931437	0.29392310139999983	0.3479639606	0.06544633951499998	0.6374668183541904	0.7241183162684869	0.6652445961319682
-27.952677	-17.61217	train	0.3346014819	0.6036232533	0.06823541725999999	0.08289135319	0.08965180360999997	0.02982234877599999	0.35627607129313615	0.459613196814562	0.41552901023890787
57.648293	11.251439	train	0.9778133123000008	0.9766720865999999	0.3422861684000001	0.4510444678999999	0.33304889949999994	0.18932182071000006	0.7838452787258249	0.9046264694728858	0.8718714448236633
-9.791422	26.24636	train	0.6552179764999999	0.6488238724000001	0.13538747203	0.09986549303999999	0.20198776169	0.025923956399999996	0.4952597648843382	0.521805081532044	0.5068259385665529
-28.10356	-23.181673	train	0.042761247244240026	0.629527849	0.03236689608299999	0.09423986224000007	0.04545599284	0.012216955216	0.12836556693211984	0.3697383390216155	0.25042662116040953
-71.75873	4.494109	train	0.02003571133660001	0.2148345400399999	0.0155914975933	0.037791648534	0.041343064855	0.011448317458300002	0.012893439514599925	0.03431930223739098	0.013367463026166097
26.797108	19.99415	train	0.9506523273	0.9255120842000002	0.24567077010000002	0.2750645803000001	0.25235697959000003	0.04835027301500003	0.630072051573758	0.6947288585513841	0.6454778156996588
-68.64089	1.6052461	train	0.025762027577400003	0.3624129074999999	0.026048177584000003	0.047836119779999985	0.04765403297999996	0.012413039153900005	0.05858930602957907	0.17292377701934014	0.09371444823663254
51.22578	19.79227	train	0.9464107403999996	0.9543598994000004	0.2205440937	0.3179058742	0.26127562195	0.06156198811999999	0.6175578308684111	0.7468714448236633	0.6660978384527872
-51.070118	-4.684154	train	0.038418908778000006	0.3598871992000001	0.042730127509999986	0.05341362209999999	0.10154867546999992	0.016301139123999994	0.2715206674251043	0.26279863481228666	0.25483503981797495
-19.563597	-21.349531	train	0.316128683	0.7907935058	0.07981222384000003	0.28564245459999993	0.13119801447	0.13375504527799995	0.3758058399696625	0.7045885475919605	0.5312855517633674
-56.23501	-4.3974247	train	0.0253271686254	0.26084425069999995	0.029285734509000013	0.04157430519	0.05146310443	0.013063068429000006	0.08304891922639362	0.14277588168373154	0.08617747440273038
49.91708	15.342	train	0.9749613232	0.9726204853	0.29631041090000004	0.3822598889	0.4148016402999999	0.19322676025	0.7940841865756542	0.875616230565036	0.8582195676905574
-5.2393064	30.513655	train	0.6293467541000001	0.6542572272000002	0.13015188082000004	0.09972176703999996	0.15084702286999996	0.016631104521000008	0.447098976109215	0.47250663632916196	0.46174630261660976
45.574486	11.513664	train	0.9714712067999997	0.9636365065	0.2473042652999999	0.3702278291	0.3079471243	0.15952743689	0.7007963594994312	0.8390216154721274	0.7740329920364051
-66.25209	-7.659617	train	0.05411213729340002	0.40412305580000013	0.04396772030999998	0.05382808272000002	0.06635566032000004	0.015774021708500008	0.2578687902919985	0.2821387940841866	0.26109215017064846
-28.111605	-20.429293	train	0.31429490749999994	0.6302750810000001	0.053904225190000016	0.08474193151000002	0.06192882314000001	0.015883975447500004	0.2813803564656807	0.43325748957148275	0.36433447098976113
50.221478	23.103888	train	0.9710669316000003	0.9621088799000002	0.18183683920000007	0.3303305321999999	0.2209418698	0.13204941428999994	0.6279863481228668	0.8037542662116041	0.7042093287827076
-11.745565	-21.14466	train	0.40600559076	0.8719804179	0.1487877623	0.2492270733400001	0.2341674821500002	0.06190100871900001	0.4854000758437618	0.6827834660599166	0.5675483503981797
15.007456	20.059734	train	0.6727732513999999	0.922793493	0.12450939095000005	0.2648880735	0.2524622880099999	0.047844293129999986	0.5331816458096322	0.6905574516496019	0.5928612059158134
-64.94384	-6.2426496	train	0.0217980311827	0.3758187195000001	0.0182821722306	0.04864093945	0.041607943649999986	0.01360284367725	0.019529768676526355	0.21710276829730754	0.10281569965870307
-34.687416	15.105064	train	0.3046817837000001	0.12598897721000005	0.04682946683999998	0.03193339650699998	0.04976128493999999	0.011261411599700002	0.21767159651118698	0.007773985589685248	0.1077929465301479
-55.82362	-27.709045	train	0.026750444553600008	0.5964502566000003	0.028283744625000006	0.10059394507999997	0.04444318221	0.011902389788000005	0.05783086841107319	0.32442169131588927	0.18273606370875994
-5.0608926	20.656553	train	0.6506204776000001	0.6365951568999999	0.10900070690000002	0.09900304675	0.15919305384000004	0.014767211886999997	0.45544178991277967	0.4461509290860827	0.44852104664391357
-21.87553	-15.749379	train	0.3348933197000001	0.6173571076000003	0.10125385056000004	0.08687164049	0.09526892094999992	0.014371488855000003	0.37827076222980655	0.4074706105422829	0.3939135381114903
51.494137	25.52841	train	0.9773038034999999	0.9591991467000001	0.20267165805	0.32856277120000016	0.2434330027000001	0.16931584878000006	0.6687523701175578	0.8086841107318924	0.7343572241183163
-16.201862	-7.980043	train	0.3416350911999999	0.6102808769000003	0.08043083989000004	0.09012023412000003	0.14759814027999996	0.016334636105999997	0.40803943875616233	0.4262419416003034	0.4180887372013652
-7.8216577	24.456448	train	0.6657463197999999	0.7871852907999998	0.12630767541	0.16077408446	0.21784916738000001	0.016901578389999998	0.5121350018960941	0.5475919605612439	0.5307167235494881
-69.259575	4.780788	train	0.02716796754400001	0.2365187397	0.025348956796500014	0.03881110364999999	0.0476986615	0.011434402927000008	0.06408797876374668	0.03811149032992037	0.03782707622298066
-57.322075	-13.396276	train	0.0267772874	0.33086345699999986	0.036766449645	0.04816769229999998	0.06573206975000001	0.013344302350500005	0.17102768297307547	0.19491846795601062	0.16936860068259385
-43.338326	2.3658879	train	0.30570059086	0.27832033720000005	0.09676602032000002	0.04220746824000001	0.10630581513000002	0.012706825694	0.3585513841486538	0.14713689799014032	0.23236632536973834
-25.098228	-19.566866	train	0.31670329643999995	0.5993722002999999	0.06683099551999999	0.08874999786000001	0.10065240619999996	0.013640926465000008	0.3447098976109215	0.3689799014031096	0.3580773606370876
-51.49219	-11.95392	train	0.035021390085092	0.40612618220000013	0.03826175401999999	0.052992627069999985	0.07355497088999999	0.01301165785725	0.22449753507773987	0.2335987864998104	0.21302616609783845
-7.5215425	5.748002	train	0.3504178895	0.6002265647000001	0.2443157695	0.09255931575999997	0.3561486649	0.024001463838	0.5868411073189229	0.4584755403868031	0.5167804323094425
52.833195	10.748675	train	0.9756556949	0.9659283215999998	0.4005470639	0.3367208686000002	0.3815984672999999	0.12688969441999992	0.8155100492984452	0.8132347364429275	0.8339021615472128
55.599236	19.920736	train	0.9758024184000004	0.9694606692000006	0.26576214880000004	0.34405073099999994	0.24680340640999998	0.1548491694	0.6998483124762988	0.8376943496397421	0.7723265073947667
56.58066	-16.09976	train	0.9796222044999996	0.9711779861999996	0.8061305444	0.4253312426	0.41422762840000005	0.16074970162000002	0.9146757679180887	0.876753886992795	0.9284698521046644
-42.057674	2.0886698	train	0.037777474504999985	0.2777101407	0.041344814230000006	0.04434065864	0.07960641886999999	0.012471740621000009	0.24630261660978384	0.14827455441789913	0.17974971558589306
-51.76322	-23.103632	train	0.030629413445999995	0.6172470426000003	0.03496249707839999	0.09463005614000004	0.0599862277	0.019833452407	0.1719757299962078	0.4698521046643913	0.33390216154721275
-66.7883	4.2231274	train	0.024632998765	0.21546221026	0.029490128617999982	0.040392809320000014	0.05154375709999999	0.015903201566000006	0.08096321577550246	0.16970041714069017	0.0985494880546075
-49.158863	-23.69725	train	0.048705882810300014	0.6068662450999998	0.039310096370000006	0.10040793908	0.05381041687	0.023004164623999998	0.19833143723928706	0.47952218430034127	0.3515358361774744
-26.969578	6.9078026	train	0.3466613632000001	0.28973703789999994	0.20650476517	0.04521862578000002	0.16795667973999998	0.013263375317000002	0.4799014031095942	0.17785362153962836	0.29820819112627983
57.236027	13.576515	train	0.9667127373999996	0.9679354405000002	0.2065893201000001	0.3878349896999998	0.19447167220999995	0.12044971415499996	0.6149032992036405	0.8407281001137656	0.7164391353811149
33.672073	36.050034	train	0.9461603737999998	0.6143445473999999	0.2178517255	0.07914035624	0.093798435	0.014097149266	0.5337504740235116	0.3854759196056124	0.4476678043230944
-64.909904	-6.8372107	train	0.03913464910700002	0.3663306296999999	0.03035858686	0.04783870556	0.048716787439999985	0.015287057195199997	0.12798634812286688	0.23454683352294273	0.16567121729237771
-46.447693	-2.1220336	train	0.036087674798499995	0.40587505490000003	0.03901563605000001	0.058661382080000025	0.05825634598999997	0.013759529176000006	0.19510807736063707	0.26412590064467195	0.2199943117178612
48.234062	27.132977	train	0.9727283567	0.9275504518	0.2902504353	0.27996981886000005	0.22100870314000004	0.14472783115000004	0.6877133105802047	0.7434584755403867	0.712457337883959
-66.35991	1.6542767	train	0.029980575269000012	0.25591665569999994	0.030503366960000014	0.040845828479999985	0.05099937504	0.011537570259000006	0.10845657944634053	0.062002275312855515	0.06911262798634812
-62.383705	-7.0123715	train	0.033717671709299984	0.3778135544000001	0.03533921928	0.05206814901	0.05374929708999999	0.011857899251000005	0.15756541524459614	0.17102768297307547	0.14903299203640502
-59.005116	-28.218296	train	0.03394958178440002	0.5770698356999999	0.037053810320000005	0.07475963348999999	0.05094817711000001	0.011654842634150007	0.15130830489192262	0.23890784982935154	0.18515358361774745
39.008144	-18.177896	train	0.9726572791999998	0.9580134381000004	0.43963507479999997	0.3448508972000001	0.3819642033999999	0.24829494261000015	0.8100113765642775	0.8376943496397421	0.8442832764505119
-57.93596	-17.392532	train	0.035346162736400004	0.5605958217000002	0.04241310541999998	0.10190329757999997	0.058725194149999986	0.03915612034199998	0.20515737580583995	0.46909366704588557	0.3455631399317406
-15.831825	-21.840065	train	0.32509529681000005	0.7722318024999996	0.07935167046	0.18835778456	0.10763008172999998	0.042442875265000006	0.3701175578308684	0.6215396283655669	0.49573378839590443
-54.492886	6.1881175	train	0.037539557340999986	0.2675198461	0.04098918901	0.041879260989999986	0.06415029668	0.011812394769600006	0.22222222222222224	0.09840728100113766	0.13907849829351537
53.4535	12.75729	train	0.9513850416	0.9347278982	0.3732448675000001	0.3020318375000001	0.3165233439999998	0.08987956134000002	0.7169131588926811	0.7317026924535458	0.7278156996587031
55.339226	-10.618606	train	0.9790403922999998	0.9768564631999996	0.7047909088000003	0.4196074795000001	0.4808282654000001	0.2428963716800001	0.9237770193401592	0.9078498293515359	0.9506541524459613
-21.859682	5.1644115	train	0.31266786559999993	0.3206842515999998	0.12674065523999994	0.05000492960000002	0.15987242794999998	0.014931367231000001	0.40576412590064476	0.23189230185817214	0.30062571103526736
-22.865557	-11.570244	train	0.34120797729999996	0.6226055584999999	0.07951361713999999	0.08542470596000001	0.14630779095000002	0.02970448945299999	0.40576412590064465	0.4916571861964354	0.45620022753128553
50.86988	-10.008651	train	0.9772783367000004	0.9579998693	0.7122830386000001	0.3719011660000002	0.34949298920000005	0.20935987023	0.8659461509290861	0.8428138035646567	0.8833902161547214
-49.66727	-20.562584	train	0.045109911876999996	0.5974308394999998	0.04000167994	0.07497576590999996	0.06340814648999997	0.012348637850900004	0.2311338642396663	0.29958285930982176	0.25696814562002274
-60.64482	2.522397	train	0.02789071711600001	0.27800646879999985	0.03345031447	0.043320757249999994	0.059144354130000014	0.013277236196000004	0.1448615851346227	0.1678043230944255	0.13964732650739475
-54.079147	-30.314486	train	0.03940529375080002	0.7275418117999999	0.036917676380000014	0.14044668270000002	0.05254345772	0.017549144505999998	0.17500948047023132	0.5155479711793705	0.3594994311717861
-57.990433	-24.22036	train	0.028202294905499987	0.5996378244999998	0.031929815553940005	0.07724878081999996	0.050798911450000005	0.011685405085200006	0.10257868790291998	0.2694349639742131	0.17093287827076223
-50.710484	-23.8006	train	0.03159187061900001	0.6080771167	0.03724674058999998	0.08347983154000001	0.06778196773999999	0.012987391449000005	0.20117557830868413	0.360257868790292	0.2795790671217292
28.963198	-14.20107	train	0.9664793924999998	0.9609129304000004	0.3693625376	0.4005153690000002	0.4266567625000001	0.2399145808600001	0.7940841865756542	0.8653773227152067	0.8539533560864618
30.229286	36.627235	train	0.9536372323	0.418793801	0.15469616562000002	0.06099785044999999	0.1756691562400001	0.01894138622599999	0.5574516496018203	0.3280242700037922	0.4234926052332195
-62.482067	-27.905153	train	0.034363131037	0.5816532892999998	0.026231178739700003	0.07022533132	0.041892904810000006	0.011944523704900005	0.08058399696624953	0.25502464922260143	0.14704209328782708
-73.47761	9.209988	train	0.019563163631666998	0.13696661500000004	0.015356472602300003	0.0337622574469	0.04432952265000003	0.011439553873829998	0.016496018202502846	0.021236253318164585	0.008959044368600682
0.5366212	12.856638	train	0.6751633732000001	0.5985188526000002	0.24977318610000004	0.07554709173999999	0.4055226775999998	0.014603764438	0.6757679180887372	0.3583617747440273	0.5116609783845278
46.814545	18.13726	train	0.9409237355999998	0.8452955568000003	0.2691673358000001	0.21745393465	0.23485192834	0.026874620780999992	0.6327265832385286	0.6384148653773227	0.6245733788395904
27.176868	30.457617	train	0.9457769598000002	0.6040835145000002	0.40505004580000015	0.07830041839000003	0.3739649218000002	0.02465605183000002	0.7500948047023132	0.43856655290102387	0.6151877133105802
-46.151066	-35.527527	train	0.04919011307840001	0.8808285584000001	0.05228846550999999	0.2810284706000001	0.08464506277999996	0.033695916316999995	0.28479332574895716	0.6710276829730755	0.476962457337884
-49.97318	-0.10903836	train	0.043222907012599975	0.3099440438	0.04126307588999999	0.046175425930000014	0.08747627432999998	0.013381482727	0.2660219946909367	0.18657565415244595	0.20847554038680322
58.877914	-1.7354236	train	0.9586579237999996	0.9604711025	0.5303405845	0.33186029640000003	0.4442090587	0.09072571982000001	0.8213879408418657	0.7821387940841866	0.8193970420932879
47.58938	-11.219327	train	0.9685800139000004	0.9272091795999996	0.4829914339	0.4293684055000001	0.3966363553000001	0.2965706179500001	0.8143723928706863	0.8414865377322714	0.8495449374288965
55.794506	-19.439442	train	0.9842826891999998	0.9541450990000002	0.8601219978000002	0.3623877599	0.33089749454999995	0.21604488222000007	0.8898369359120212	0.8310580204778156	0.8870875995449374
54.184986	5.37403	train	0.9790724133000002	0.9683434227	0.4585326594	0.4095720914999999	0.2764389131	0.26204882917000005	0.7901023890784984	0.888130451270383	0.8641922639362913
48.07261	-4.885519	train	0.9758392709	0.9629810234000002	0.5126574245000001	0.3199493534	0.4043405946000001	0.14403787215999994	0.8530527114144862	0.8029958285930983	0.8531001137656428
49.321766	-10.664737	train	0.9845150818	0.9413888974	0.5541643908000004	0.3028373421000001	0.4072778976999999	0.28489493025	0.89419795221843	0.7925673113386424	0.8695961319681456
28.391298	37.201683	train	0.9520926509000004	0.6685780014999999	0.15752501563	0.12927044009000002	0.2376601122	0.06618947096000001	0.5830489192263937	0.5800151687523701	0.5765073947667805
53.650414	-20.557928	train	0.9849946549000004	0.9662730284999996	0.9490486476000004	0.4215140413	0.4599270948	0.34989149173	0.9544937428896474	0.894577171027683	0.9519340159271901
-2.3502405	12.486675	train	0.6932432232	0.7696978108	0.16728728475999993	0.19155823950000006	0.2772645179999999	0.02670538452100001	0.5828593098217673	0.6003033750474024	0.5827645051194539
60.043407	6.9155536	train	0.9863214341000004	0.9425906594000004	0.3276215507	0.28943329513999994	0.3896915030000001	0.24193713790000015	0.8302995828593098	0.7817595752749336	0.8248009101251421
-56.54493	-8.316857	train	0.04435553196599998	0.4393013120000001	0.04199519485999999	0.06244915879000003	0.06797683603000003	0.0126604794953	0.24725066363291617	0.25142207053469856	0.23777019340159272
27.206358	-7.6022058	train	0.9683862003999998	0.9443432765999996	0.36305392970000017	0.3045163098000001	0.3821835946	0.14424125909000005	0.7781569965870307	0.7645051194539251	0.7866894197952219
-53.465298	-8.597847	train	0.04065655751260002	0.4587446054999998	0.04109056008000001	0.06651870887	0.10347191674000003	0.013068695173599999	0.27455441789912777	0.2739855896852484	0.266353811149033
27.31993	15.175167	train	0.6963555467999999	0.9638021306000004	0.2441433782	0.3733111811000002	0.4215713297000001	0.13807922760999994	0.695108077360637	0.8340917709518392	0.7664960182025029
25.073442	-1.1324505	train	0.9696959196999998	0.9359384748999996	0.30507805289999995	0.28090122799999995	0.3475318575	0.13372149823000004	0.7453545695866515	0.7445961319681457	0.7562571103526735
58.480167	-11.267243	train	0.9815851692000002	0.9731452565999998	0.8168896391	0.470741842	0.27114871339999985	0.1987412827499999	0.8502085703450891	0.902730375426621	0.9101251422070535
54.552223	-18.03246	train	0.9859847494	0.9588930115000004	0.9019843357000004	0.3639829399000001	0.40439290500000014	0.1783337712499999	0.9319302237390974	0.8320060675009481	0.9075654152445962
41.448128	-1.1127951	train	0.9783382179999996	0.8322875111999997	0.5593055945000001	0.20698258171000006	0.4172825978000001	0.20688547305999996	0.8826317785362154	0.7222222222222222	0.8213879408418657
-49.754242	-8.142029	train	0.036599071764999984	0.37335287640000003	0.0415040619	0.055156584969999985	0.08742736038999999	0.016948861681999997	0.2521805081532044	0.2810011376564278	0.25753697383390217
-6.278575	33.022354	train	0.6512462001000001	0.6310158973	0.16684252743999994	0.08182414729	0.15556276157999996	0.012978464600000008	0.4854000758437618	0.37827076222980666	0.4227815699658703
12.231239	-22.004578	train	0.3451483938400001	0.7932985100000001	0.21257517164999995	0.2648484615	0.3945726674000001	0.18597240016999994	0.5838073568448995	0.7157755024649223	0.6299772468714449
45.82622	-18.359	train	0.9819453646999996	0.9802843072	0.5356603946	0.5190871097000002	0.4517047404000002	0.4433074334999999	0.9008342813803565	0.9488054607508533	0.9573378839590444
60.445415	-0.027419794	train	0.9780539643	0.9781147575999996	0.4551063179000002	0.4289122771	0.31238964504999994	0.13693325032999995	0.8050815320439894	0.8833902161547212	0.8708759954493743
46.278988	9.866174	train	0.9749528520999999	0.9722912721000004	0.2961436479000001	0.3800596912000001	0.381220199	0.30333061055	0.7773985589685249	0.8921122487675389	0.8609215017064846
42.84213	1.2471033	train	0.9655417868999998	0.5967564521000001	0.6054945375	0.10500208218999996	0.4038283381	0.019663888533999998	0.838073568448995	0.4518392112248768	0.6743458475540387
54.4228	-20.40141	train	0.9831800133999996	0.9790665398999996	0.9336302212	0.4679433794999999	0.4162380576000001	0.22407083544000006	0.9357224118316269	0.9197952218430033	0.9593287827076222
40.683315	1.2204161	train	0.9580801701999996	0.8213538579999999	0.5026005906999998	0.21011736314999996	0.4118407323	0.08447003815999997	0.8018581721653394	0.6748198710656048	0.7514220705346986
53.904804	-21.38874	train	0.9814230091999996	0.9695218722	0.8563682717000002	0.4286452190999999	0.3980364603	0.2630029599600001	0.9161926431551004	0.8964732650739476	0.9405574516496018
-51.606884	-29.396345	train	0.04073073186510001	0.5852122582000002	0.034639361350000016	0.07216420523999999	0.05137899480999999	0.012018548985920004	0.16287447857413728	0.26488433826317787	0.20676905574516496
-46.500584	-5.875499	train	0.06142790180199997	0.3892063773	0.14149406898	0.07286477266000001	0.12722530075	0.019241459674	0.3778915434205537	0.3430034129692832	0.3546643913538111
-23.856995	12.770344	train	0.34473695219999995	0.2720816046	0.2284500331300001	0.043358768980000004	0.21491081074000007	0.029626253252000013	0.5094804702313235	0.26886613576033375	0.3691695108077361
-29.551792	0.057654884	train	0.28096593403000003	0.4138068720000001	0.06830169888999997	0.05380785247	0.08349063616000002	0.012231429011000005	0.31285551763367464	0.21217292377701935	0.25014220705346984
55.28654	-12.384814	train	0.9764450877000002	0.9515690894000002	0.728458561	0.31615679239999994	0.4446808836	0.06260798240000001	0.9061433447098977	0.7428896473265074	0.8485494880546075
-26.920967	26.507702	train	0.9752877531	0.23977312279999996	0.3595457844000001	0.039518692819999986	0.2725065414599999	0.019370716953	0.745923397800531	0.20117557830868413	0.4707053469852105
-19.3869	21.094557	train	0.6589386278999999	0.40896389850000003	0.16182490644000005	0.04728966919	0.14654308543999994	0.012023813850999996	0.4880546075085324	0.1776640121350019	0.30204778156996587
29.734419	30.14333	train	0.9619178446	0.3970795678000001	0.4423399629	0.05205327175000002	0.3571967748999999	0.02351349869200001	0.7711414486158512	0.32385286310200984	0.5591581342434585
56.459778	9.007671	train	0.9737377987	0.9815814158000004	0.29720123959999994	0.4544996566	0.31084348339999995	0.2984834597099999	0.7372013651877133	0.9302237390974591	0.853811149032992
-33.26036	12.165277	train	0.3093125277	0.2442805062	0.07088299325	0.04060170188999998	0.07549377420999999	0.011596395213999999	0.3174061433447099	0.06105422828972317	0.17946530147895337
-51.63693	-9.318004	train	0.03887531780630002	0.3994731909000001	0.038281919619999986	0.05474067103000002	0.06308174864	0.011932551615600001	0.2150170648464164	0.1932119833143724	0.18501137656427757
48.16181	-21.479946	train	0.9774188862000001	0.9630593213000004	0.6161002558000002	0.4550371442	0.2944250381600001	0.3697531414700003	0.82707622298066	0.8987485779294654	0.8916382252559727
-7.1852784	21.927216	train	0.6653804281999999	0.6069151929999999	0.11348084674000004	0.11947289729000005	0.17218512284000004	0.016426193501999996	0.4872961698900265	0.4501327265832385	0.4641638225255973
46.2682	-8.390923	train	0.9705824819000002	0.8182233287999998	0.5584115168999999	0.21502313492000005	0.284434864	0.23117468732	0.7811907470610543	0.7252559726962456	0.7659271899886235
-20.974447	-10.894177	train	0.3123027058000002	0.5527942911999999	0.08894907052000002	0.08221397854000001	0.0953639311	0.018768778785999998	0.3496397421312097	0.3858551384148654	0.3688850967007964
29.33741	31.064754	train	0.950471077	0.4160358014000001	0.3644397577999999	0.05947149346999999	0.3211556719	0.043514976342	0.7150170648464164	0.37959802806219184	0.5570250284414107
50.361553	11.529904	train	0.9793746263999998	0.9849352235999996	0.3140102519000002	0.4509606723000001	0.4432211124999998	0.23316219415999995	0.8308684110731891	0.9258627227910505	0.9072810011376564
57.691856	-22.799656	train	0.9926871489	0.8950551155999998	0.9558763503000002	0.4118465283999999	0.30962626269999993	0.4845713146200001	0.8940083428138036	0.8407281001137656	0.8963310580204779
51.028996	-21.495914	train	0.9806539806	0.9785218514000004	0.7114740649	0.5384932099	0.3962599411999995	0.3074235268200002	0.9019719378081152	0.9412210845657945	0.9550625711035268
47.558956	-7.3574724	train	0.9736444263000004	0.8588169068999997	0.5929027379	0.2410952461	0.3040299120999998	0.17130235980999994	0.8107698141827835	0.7246871444823664	0.7812855517633674
-58.895348	1.4804013	train	0.025244498559	0.2565550776999999	0.028280089856000005	0.04212564513999999	0.05580450155000002	0.012962489970000013	0.09745923397800531	0.14201744406522565	0.0938566552901024
36.299545	3.087417	train	0.9660050544	0.7827305970999999	0.4311038837999998	0.14787544552999993	0.5087629628000002	0.044481682715	0.8270762229806597	0.6080773606370876	0.7417519908987485
29.78086	27.839884	train	0.973120213	0.577200196	0.5379098845999999	0.08251491853	0.3598232847000001	0.024295020872999992	0.8244216913158894	0.4196056124383769	0.6454778156996587
55.944138	-18.63686	train	0.9838881894000004	0.9704053752	0.8985518402	0.40049746020000004	0.43975523530000027	0.17998640097	0.9417899127796739	0.8733409177095184	0.9368600682593857
13.50007	-21.943018	train	0.3851713269	0.8100170631999998	0.31295697769999997	0.27014484969999986	0.3914447403000002	0.21825461960000006	0.6437239287068639	0.7334091770951838	0.6749146757679181
57.258152	-11.59041	train	0.9796771461	0.9699200143000004	0.7708323994999999	0.42332741450000017	0.2856785806	0.21790198026	0.8481228668941979	0.8896473265073949	0.9003128555176336
-64.150604	7.235533	train	0.022001374449	0.18223834562	0.021126811284000003	0.035986280742000006	0.04835632807999999	0.011366560670660004	0.04190367842244975	0.022753128555176336	0.01962457337883959
21.18749	11.693477	train	0.6616719396	0.9526636352000004	0.30917719060000004	0.3075917180000001	0.4185124035999999	0.05998322465	0.6932119833143724	0.7385286310200986	0.7125995449374289
-56.80081	-33.230225	train	0.0415403256683	0.7684037198	0.04328381472	0.1843510696699999	0.06630013403999997	0.040989151448999984	0.2434584755403868	0.6160409556313994	0.43358930602957907
-47.64848	-5.9412193	train	0.050135364044999985	0.3924798891000001	0.05838320503	0.06079927571999999	0.12933968506	0.02218816432799999	0.329161926431551	0.33143723928706864	0.3296359499431172
55.052742	21.898428	train	0.97304933	0.9668502294	0.3120491043	0.4090654917999999	0.27310132094999995	0.2723409158899999	0.7188092529389457	0.8852863102009859	0.8188282138794084
28.593723	16.229017	train	0.6830197551999999	0.9555526260000008	0.3242500492	0.4490101818000001	0.3718707028000001	0.3490443519400001	0.7042093287827077	0.8799772468714449	0.8023321956769056
48.264244	-21.282114	train	0.9818622456999996	0.9801175729999998	0.7397883018999998	0.4981364358000002	0.3115922605000001	0.26920358846000003	0.8668941979522184	0.9311717861205916	0.9311717861205915
56.62659	-12.152888	train	0.9807854654	0.9710087926999996	0.7551824207000002	0.4321777566999999	0.3688466894	0.2403974853899999	0.8949563898369358	0.8983693591202124	0.9313139931740615
-24.42843	4.8234763	train	0.33017638289999995	0.3859211875	0.10200853397	0.051849932840000015	0.15516193565000005	0.015446663798	0.4124004550625711	0.26298824421691314	0.323094425483504
-24.940634	-14.308904	train	0.3305925090000001	0.6270595953	0.060320308429999976	0.09151841987999997	0.07727085041000001	0.0156976073046	0.3335229427379598	0.43818733409177096	0.39334470989761094
35.5668	30.500141	train	0.9653176165999999	0.6304011437999999	0.24835899269999995	0.06575621309999997	0.2946272470499999	0.018948871476	0.6744406522563519	0.41581342434584756	0.545221843003413
52.866936	22.160917	train	0.9676706539000004	0.9631168773999994	0.2539763059	0.4023823389000001	0.20036291502999998	0.2504721671099999	0.6459992415623814	0.8722032612817596	0.7563993174061434
52.08392	-10.325358	train	0.975038461	0.9612220217	0.5878267572999999	0.3634508604000001	0.3298644582999999	0.12350522938000005	0.8301099734546833	0.8168373151308305	0.8461319681456201
-14.717562	20.918661	train	0.6843050996999999	0.4573180708	0.31485270179999986	0.06868451985000004	0.22760037540999997	0.038591743753000014	0.6321577550246492	0.40102389078498285	0.5108077360637088
-68.708046	13.060283	train	0.028672298511	0.19293772422	0.033974455803	0.038250747269999975	0.054068802620000016	0.012526172361000008	0.13272658323852862	0.09745923397800532	0.0949943117178612
47.02302	-17.143145	train	0.9819690168000004	0.9857629851999998	0.5574141409000001	0.5382954260999999	0.3950186226000001	0.28632579692	0.8832006067500947	0.9469093667045886	0.9446814562002275
-51.71105	4.7406597	train	0.027947036272800003	0.2879648466000001	0.03226889343499999	0.043760123010000006	0.05535110517000001	0.011484001314380005	0.12324611300720516	0.09063329541145242	0.08617747440273038
21.338442	16.219393	train	0.6593159751999998	0.9602952884999999	0.2037567274400001	0.3420083264	0.3926088871500001	0.09855598200000007	0.6202123625331817	0.7950322335987865	0.6951080773606371
17.914896	15.535297	train	0.6602329263000002	0.7731990929000001	0.224622846	0.17848628392000002	0.2532929863800001	0.025633522622000002	0.5656048540007584	0.5927189988623436	0.571103526734926
52.044514	-20.27688	train	0.9812456021	0.9609291977000002	0.5972605562	0.4045402334999999	0.3569421367000002	0.3192430087999998	0.8725824800910124	0.8765642775881682	0.9058589306029579
-12.380315	19.359264	train	0.6462171474	0.4155064153000001	0.2918928677000001	0.06252371158000003	0.31191340110000004	0.018182938080999998	0.6114903299203641	0.32878270762229805	0.45207622298065986
-51.133953	5.5208287	train	0.040672948933	0.2906496994000001	0.04634331333500001	0.045308783330000005	0.09367581296000001	0.012527557357000002	0.27569207432688664	0.15756541524459614	0.20122298065984073
46.312935	-26.684496	train	0.9849494968000002	0.9845347391000004	0.5775974777000001	0.604022639	0.267544214	0.5409554931000001	0.8293515358361775	0.966059916571862	0.9195108077360636
57.043633	-5.0977554	train	0.9799214876000004	0.9792746815000001	0.6615842167	0.4336545917	0.4396333419999998	0.1957537118	0.9129692832764505	0.9040576412590063	0.9438282138794085
27.624022	16.250221	train	0.6638606296999997	0.9335872294000004	0.21652592760000008	0.32108056249999994	0.3964492352000001	0.09552281962	0.6359499431171787	0.7457337883959045	0.6786120591581342
-3.4736454	29.675253	train	0.6695776322	0.7644074911	0.2193839806400001	0.15707605684000006	0.18760550576	0.01906376409	0.5519529768676525	0.5492984452028821	0.5466439135381115
57.922638	-9.862225	train	0.9800251023000002	0.9687325181999996	0.6323143086000002	0.3604259777000001	0.33659984549000016	0.12918883442000004	0.8648084945013274	0.8350398179749715	0.8769908987485779
58.22481	10.584471	train	0.9776516004999994	0.9857671872	0.4011806204000001	0.4901256468999999	0.4377070054999999	0.24787647527000006	0.8488813045127038	0.935343193022374	0.9234926052332195
-47.608356	0.09252598	train	0.04517433844499999	0.35989333789999994	0.03954582349000002	0.05155126069	0.06618196718000002	0.011759051429200005	0.23758058399696624	0.15358361774744025	0.17818543799772468
-51.131958	-18.166819	train	0.047903228682	0.5762880318	0.05618605989500002	0.10460584971000003	0.10308748371000002	0.017263634001999997	0.30470231323473645	0.41334850208570345	0.36675199089874855
-55.433662	-9.149271	train	0.031160381208999995	0.4053472082999998	0.036974836889999994	0.053932986419999975	0.06373222559000001	0.012132374987000006	0.18960940462646947	0.2036405005688282	0.18358930602957907
53.38883	-22.005789	train	0.9791400688000004	0.9707329345	0.7933225449	0.5003600305	0.41623691389999984	0.351519301	0.9137277208949565	0.9233978005309064	0.9516496018202503
57.704697	16.056316	train	0.9784435353000001	0.9744251311999998	0.2486575184	0.34802198910000004	0.38008087450000005	0.16397722799000006	0.767349260523322	0.8547591960561244	0.8313424345847553
-1.5934259	14.557323	train	0.6739396984999999	0.6048509893999998	0.21670845239999995	0.08355853041000003	0.3192840634500001	0.02508711353700001	0.6130072051573757	0.45487296169890024	0.5274459613196815
56.268642	-2.8512661	train	0.9707542704000001	0.9672164474999998	0.5838877320000001	0.3741015696000002	0.3925412967	0.14842442337000006	0.8437618505877892	0.844899507015548	0.870307167235495
-22.962566	8.607494	train	0.3265769395	0.4059692369000001	0.26385904286999995	0.056586161239999995	0.28649338374000005	0.018717068925	0.5445582100872204	0.3147516116799393	0.40927189988623436
-61.033787	5.192236	train	0.028587216885000006	0.26318111580000003	0.03299450486500002	0.041779218430000015	0.057578120189999984	0.013740360196000004	0.14069017823284036	0.1621160409556314	0.13580773606370877
-63.115543	-7.8331757	train	0.0229429873213	0.3376511915999999	0.022859955727	0.04496903989999998	0.046005916600000016	0.011306088227300006	0.034698521046643914	0.08854759196056124	0.0406712172923777
58.23229	9.214151	train	0.9819922230000002	0.9841840553000002	0.3020411365999999	0.5031181915000001	0.3148571883000001	0.22145754304999996	0.7766401213500189	0.9309821767159652	0.8781285551763367
-0.3925097	10.739682	train	0.351981314	0.5913871554999998	0.16499910974999998	0.07914424297	0.28501739929000003	0.0256605028	0.5092908608266971	0.42908608266970044	0.4638794084186576
17.194595	4.2911325	train	0.9577282125	0.8008081300000002	0.2461374048000001	0.167597974	0.30661504215999996	0.09218403218599999	0.6642017444065226	0.6535836177474402	0.6503128555176336
16.055136	21.735535	train	0.6787576681999998	0.94472226	0.13314767577999995	0.3136738391	0.2432000544500001	0.070397690055	0.540007584376185	0.7368221463784604	0.6195961319681456
-9.467543	-16.58381	train	0.34300755934999994	0.9100260477	0.14887940343999995	0.2576813266	0.17384055591000006	0.01798872908899999	0.45164960182025027	0.6213500189609404	0.5307167235494881
-6.465599	30.049925	train	0.6510962496999997	0.6363651038	0.13475445435999994	0.08050316797000001	0.1900979082	0.013473074512999995	0.48445202882062954	0.39135381114903295	0.4287542662116041
56.02283	8.445976	train	0.9594703586	0.9710235638000004	0.27043945469999997	0.4457007178999999	0.2720733704099999	0.23903600553	0.6649601820250285	0.9019719378081152	0.7874004550625711
-10.11354	27.31193	train	0.6673060813999999	0.6117180723	0.14682022801	0.09161543	0.1698205691	0.019183756174	0.5054986727341676	0.456389836935912	0.48051763367463024
-48.528072	1.0311667	train	0.04642866171400002	0.3739994743999999	0.04417320856999999	0.051422160680000016	0.06337947878000003	0.014249493129000004	0.24251042851725446	0.2402351156617368	0.22810011376564276
22.84766	18.809647	train	0.6795870476000001	0.9386077135999996	0.14790801395	0.3063255159000001	0.2886952133600001	0.046716559436000005	0.5692074326886614	0.7152066742510428	0.6204493742889647
-57.8542	-16.357803	train	0.029355893470000005	0.6157519593	0.03943294741000001	0.09091074267999996	0.05954272450000001	0.017946892485000004	0.1780432309442548	0.4507015547971179	0.3253697383390216
1.621033	12.74796	train	0.6408440097999999	0.5880446772000003	0.26916362079999995	0.06621716222999997	0.35325166494000004	0.013687652354000006	0.6177474402730375	0.30735684489950704	0.44112627986348124
59.583366	-19.192774	train	0.9880673525	0.9846992502999998	0.9345522428	0.5159095656999998	0.3469562100999999	0.21544799673999995	0.9084186575654153	0.9313613955252181	0.9527872582480091
-66.52033	12.864539	train	0.034485693893800004	0.16667510838000002	0.033466699052	0.034716215245999986	0.053965474890000004	0.011888449418000005	0.15187713310580206	0.05953735305271143	0.09698521046643914
-70.97206	6.9231477	train	0.02394920860700001	0.2219399699	0.02716826357400001	0.03946337712	0.06035268232999999	0.013062717682000008	0.10731892301858172	0.11983314372392868	0.08930602957906712
-12.644541	-18.349339	train	0.33990201385	0.7750853362000002	0.09505187194999998	0.2016660245	0.19222993132	0.043343896060000005	0.4328782707622298	0.6289343951459992	0.5247440273037542
-52.322906	1.1675657	train	0.04535344025	0.3494035307999999	0.05055858274500001	0.06149891858999997	0.14061075779000004	0.018737086543000003	0.3200606750094805	0.2950322335987865	0.3027588168373151
-8.943654	25.889967	train	0.6529158750999999	0.6091165393000001	0.13700350183000004	0.08635848465000003	0.14777622759999998	0.013223741729000005	0.46928327645051193	0.37144482366325365	0.41353811149032993
19.900938	20.16143	train	0.6687844938000002	0.9278979354000002	0.22275472620000009	0.29377504349999983	0.25006138825999996	0.03281712164499999	0.5760333712552143	0.6871444823663254	0.6110637087599545
57.601654	9.532218	train	0.9776075872	0.9836268973000001	0.2652644175999999	0.4983796991999999	0.3256923793	0.24898194622999995	0.7461130072051573	0.9336367083807356	0.8612059158134243
-62.60112	-0.27802452	train	0.025717277527999998	0.2535094956999999	0.029010258360000013	0.04158574606999999	0.052149681740000016	0.011550865349000001	0.08570345089116421	0.06541524459613197	0.05418088737201365
28.63521	14.303261	train	0.7019521424000001	0.9563601324999992	0.2349959164	0.3559939711999999	0.3556943843999999	0.15047438147000006	0.6607887751232461	0.8139931740614333	0.7319397042093287
-70.295654	10.544726	train	0.01971432828874	0.11738711545900005	0.015463077081399997	0.031958688953000004	0.04710006100999999	0.011324140051299999	0.025976488433826318	0.009859689040576412	0.010807736063708759
46.917343	12.269888	train	0.9566787042000005	0.9595457845	0.2270912997	0.35757981999999994	0.360646106	0.09091458251000001	0.6827834660599166	0.795601061812666	0.738481228668942
21.54302	19.52992	train	0.6689129770000004	0.9199529481000004	0.15081526556	0.2794985006	0.2913102977	0.0344489126	0.5593477436480849	0.6789912779673872	0.5995449374288965
-71.90695	7.229249	train	0.020061678339	0.18578599465000006	0.017661311556049997	0.037467175408999985	0.046506908819999984	0.011452461615200004	0.024270003792188095	0.03185437997724687	0.017918088737201365
-54.12017	-7.2467217	train	0.025082191416000002	0.3560039334000001	0.0263312906715	0.049883457920000006	0.04932847371	0.019598475593	0.06370875995449374	0.279484262419416	0.15813424345847554
-49.272255	2.7415304	train	0.032995543755	0.33754326170000004	0.032228965254999985	0.04901305610999999	0.05135694361000001	0.012563678131000004	0.127227910504361	0.17785362153962836	0.1315415244596132
-30.007706	-5.5173864	train	0.075935324826	0.5815579924999998	0.051389331339999976	0.13037017383	0.08922527237999997	0.047322252703	0.2974971558589306	0.5022753128555176	0.4152445961319682
-70.00885	9.831459	train	0.026798806921499992	0.16953093231999994	0.038833932715	0.036963478884	0.08745264755999999	0.012596085695000005	0.20401971937808117	0.09461509290860826	0.12997724687144482
-51.58964	-4.472614	train	0.028886580034300013	0.32225435420000004	0.03297154455500001	0.04750054792	0.056140680739999976	0.01502245282500001	0.13708759954493743	0.22146378460371632	0.1678043230944255
-9.998116	-22.469864	train	0.31036315837999995	0.9299997948999994	0.10013583714000003	0.3795091728999999	0.22989515531	0.13112345437000006	0.4209328782707622	0.7891543420553658	0.5991183162684869
-28.471594	-12.078189	train	0.32400363609000016	0.6057100217000002	0.061997077019999985	0.09632313121	0.08631168003999999	0.019811738487	0.33674630261660976	0.45695866514979144	0.40642775881683735
53.620403	9.9682455	train	0.9658001316	0.9734133170999999	0.2689947072	0.4495660260999997	0.3637279413999999	0.20648415655000005	0.7263936291240046	0.9014031095942358	0.8344709897610922
2.1005526	33.397728	train	0.6529975586000001	0.7717374966999999	0.18086787361	0.15495102274	0.18597246214999985	0.022269932653	0.5085324232081911	0.5675009480470231	0.5378270762229806
-58.102024	-6.951292	train	0.026675091171899992	0.32443371359999995	0.030598956215000007	0.04502379068	0.05305271650999998	0.01152215164638	0.09973454683352294	0.10257868790291998	0.07778725824800911
52.86459	19.120314	train	0.9701797898000004	0.9577204348999996	0.2449116762	0.33289487789999994	0.2827113141999999	0.20224895256999992	0.679749715585893	0.8185437997724687	0.7495733788395904
-59.036247	-27.180758	train	0.025265700789	0.3970815083000001	0.023802091672600004	0.05163237216999999	0.04279596586	0.011382702144120006	0.03830109973454684	0.1422070534698521	0.06797497155858931
24.836864	19.586573	train	0.6770251928999999	0.9447371133999998	0.16802443139999998	0.3441494294	0.3303245254400001	0.080415223136	0.5982176715965112	0.7603337125521427	0.6636803185437998
-9.960052	-18.318129	train	0.3208333147600001	0.7573218446	0.18014505848	0.16740668557000002	0.38737237239999983	0.033629358396999987	0.546454304133485	0.5919605612438377	0.5625711035267349
-53.64505	-12.239484	train	0.039329559308600014	0.3953358392999998	0.04148819837999999	0.051689719240000015	0.07267360463000001	0.012416948232000005	0.24364808494501325	0.20591581342434584	0.21131968145620023
20.171202	17.691248	train	0.6364386281000002	0.9430524479999994	0.17206553405000002	0.3310264479000001	0.27368947029	0.07751690143	0.5204778156996587	0.7478194918467955	0.6211604095563139
-21.602604	-20.862293	train	0.2917805339400001	0.5788549744	0.06655197344000001	0.09162983573999998	0.08476900439000001	0.063426066564	0.31532043989381875	0.47933257489571485	0.4129692832764505
43.498962	-17.651691	train	0.9769986115000004	0.9831494436000002	0.37828353020000005	0.5496942051	0.4152734303000001	0.32765941445	0.8308684110731893	0.950701554797118	0.9172354948805461
-10.014148	30.663883	train	0.6689739472	0.6309293599	0.13584527796999996	0.07920710590999999	0.17379015687999996	0.014395334800999996	0.5047402351156617	0.40405764125900645	0.4500853242320819
-48.963898	-29.736593	train	0.032088154786	0.5557357376000003	0.03494362663	0.07644599768000004	0.050347839960000015	0.011563608773000002	0.13500189609404625	0.22791050436101631	0.1697952218430034
-71.31297	3.5392528	train	0.019569683139999995	0.2337412328500001	0.014049314214000005	0.03899434872	0.03922795138899999	0.011269562593200002	0.008532423208191127	0.02768297307546454	0.008390216154721275
-50.34081	-2.6243994	train	0.029187418657999994	0.3116761118	0.034350786759999995	0.04449972804	0.06303625822999999	0.011711371736700005	0.16970041714069017	0.11642017444065227	0.12613765642775882
53.952827	18.151892	train	0.9642002503999998	0.9557354901999999	0.2398073794	0.3254484752999998	0.2580876463999999	0.07231814845799996	0.6513083048919226	0.7599544937428897	0.6956769055745164
-49.555214	-5.9456563	train	0.037139539330000006	0.4055569471	0.044929349090000015	0.07455886372999998	0.16057884716000007	0.020916664157999997	0.3062191884717482	0.36442927569207434	0.33859499431171786
-48.835415	-2.168727	train	0.037947490768	0.3001923096	0.040025730210000006	0.04561338782000001	0.08349621435999997	0.015437502425000003	0.24649222601441031	0.21824042472506636	0.21956769055745165
-16.014252	-19.404282	train	0.3190299892400001	0.7556276202000002	0.06648795080999999	0.20195534329999998	0.10001227004	0.02291245882400001	0.3456579446340539	0.5853242320819113	0.4735494880546075
-61.390907	0.3249376	train	0.026196921511	0.2651639103999999	0.029242863489999986	0.041628499579999985	0.05166047975	0.012144173557699998	0.08703071672354949	0.1124383769434964	0.0733788395904437
53.992928	14.8298025	train	0.9774995343999999	0.9759715325000002	0.2934324278	0.3806222080000001	0.39957656519999984	0.17439423309000004	0.7967387182404247	0.8752370117557832	0.8593572241183163
53.090767	17.054247	train	0.9759961103000002	0.9702850501000002	0.25125661340000005	0.3843065164999999	0.2869018742	0.13395953465	0.7098976109215016	0.8536215396283655	0.7901023890784983
-57.09342	-11.034701	train	0.033925866216	0.3579987441000001	0.041432796750000014	0.04982045083	0.07272233601999999	0.012633008720700004	0.22828972317026927	0.18771331058020477	0.1897042093287827
-28.535217	-20.284594	train	0.3138386973	0.5938093188000001	0.052679507499999965	0.06589080624000003	0.059749021489999984	0.012196183873000008	0.27360637087599543	0.26678043230944254	0.26023890784982934
49.453865	22.424463	train	0.9672320339000002	0.9717422001999998	0.16926131480000006	0.3697827048	0.26223691305	0.15493091934000006	0.6255214258627227	0.8564656806977626	0.7323663253697383
-13.07932	-21.563543	train	0.27682889411	0.7858919651999999	0.09012310130000001	0.18396957520000007	0.17557598703000007	0.036680926570000015	0.38301099734546834	0.6221084565794464	0.5014220705346986
24.156544	21.322224	train	0.6734683768999998	0.9540372213000002	0.13161457457	0.3562486280000001	0.2956776216399999	0.13954379579999995	0.5578308684110732	0.8056503602578688	0.6673777019340159
-60.67194	-9.05641	train	0.02816364590600002	0.3857103626000001	0.031809899681000016	0.052329996279999985	0.056437350819999975	0.012391504044299999	0.12665908229048162	0.20079635949943117	0.14476678043230945
-50.10711	-30.287043	train	0.0367600830315	0.6253292622000001	0.038979423750000006	0.14039472012999996	0.057794368220000024	0.014049663089000002	0.19359120212362535	0.4505119453924915	0.33091581342434584
-67.20932	0.3076389	train	0.021459762365000003	0.24762688759999996	0.01884312895985	0.03926642810999999	0.0430951819	0.011366102803	0.021994690936670457	0.040007584376185054	0.020477815699658702
-18.692001	-0.9213884	train	0.31418620054	0.43568857660000015	0.07957161876000003	0.06302729131000001	0.13751610035000006	0.013696142947000008	0.376374668183542	0.279484262419416	0.31513083048919227
-7.8302426	24.760994	train	0.6515544708000001	0.7696442142000001	0.12004138113	0.15374490721000006	0.22036995398	0.015586204254000003	0.4888130451270383	0.5193401592718999	0.5034129692832765
-65.51586	7.936068	train	0.02878761225995	0.24494082420000002	0.029219344334999994	0.03994323743	0.04972881145999998	0.011434092042600002	0.09271899886234358	0.045885475919605616	0.05233219567690558
-58.164776	-10.033471	train	0.026821468406	0.3462704258999999	0.033126002673999996	0.04788709261999999	0.06348875822000001	0.011786936995300002	0.15017064846416384	0.13670838073568448	0.12713310580204779
-24.690561	12.066232	train	0.3154335763700001	0.26449379189999994	0.12135506459999995	0.04151272465999998	0.15130162481000006	0.013942465835000004	0.40291998483124764	0.1651497914296549	0.2598122866894198
-54.09164	-12.552828	train	0.025185782824100014	0.3610920659000001	0.032191115393	0.05153621657	0.07694482951	0.014558487733900003	0.1590822904816079	0.24023511566173683	0.19041524459613196
-15.246115	-9.866914	train	0.3141373376	0.5771550611000005	0.21392000744	0.08446941010999998	0.3323959282000001	0.017324696892999994	0.525028441410694	0.3877512324611301	0.4465301478953356
51.917454	12.361686	train	0.9771255544999996	0.9640898333000004	0.39831860539999997	0.32286476109999995	0.35894736409999994	0.11259533423999997	0.8100113765642775	0.7942737959802807	0.8206769055745164
55.226475	19.755842	train	0.9723625511999996	0.9677423733999996	0.2688780607000001	0.3427760274	0.23167734539000026	0.17171087251000006	0.6824042472506636	0.8376943496397421	0.7605233219567691
55.21164	-18.910639	train	0.9808819286	0.9645589853999996	0.8200471260000001	0.3959457674000001	0.2788989089	0.2748765880500001	0.8528631020098597	0.8771331058020477	0.8966154721274175
-55.859146	6.171109	train	0.0327375953033	0.27591079370000005	0.03732928364	0.04506917180999999	0.06897003549000001	0.012508435263600005	0.20762229806598406	0.1501706484641638	0.15984072810011377
-57.809715	-21.248037	train	0.026239317728	0.6041627713000001	0.03133191098321999	0.09763490718000002	0.05634411144999998	0.022306348467999997	0.11528251801289345	0.46605991657186197	0.2977815699658703
-66.22398	4.1368003	train	0.023528472424100003	0.20433993348	0.025606309302	0.038608815982999985	0.04920622223999999	0.015157010675000006	0.056693211983314375	0.1528251801289344	0.08176905574516496
-51.43802	-23.780651	train	0.034763909118	0.6056299517999999	0.038034905990000006	0.09558701352000007	0.053895698680000007	0.018361455314400005	0.17121729237770192	0.4463405384907091	0.319254835039818
-28.42884	7.1499143	train	0.3159074554000001	0.2712702800999999	0.2034160646400001	0.04330610264999997	0.16311093591999998	0.014062138360999999	0.447098976109215	0.18088737201365188	0.28725824800910127
58.00559	13.818917	train	0.9656150532	0.9763402278999996	0.20630258543999985	0.4432709098	0.20200358141	0.12607738285499998	0.6149032992036405	0.8788395904436861	0.7404721274175199
33.807796	36.34674	train	0.9606371185000004	0.6197383445999999	0.20862353899999994	0.07564660555000001	0.09502577447	0.015560604344000003	0.546833522942738	0.39931740614334466	0.4645904436860068
-56.431347	-2.5214844	train	0.039250128438499995	0.3557482531000001	0.034873864268300005	0.054361222829999986	0.05816216061000001	0.015980584247	0.1905574516496018	0.2618505877891543	0.2161547212741752
47.459736	27.478348	train	0.9731941285	0.9551016426000001	0.2595791122999999	0.31969310599999995	0.22273028634000006	0.13652302302000002	0.6765263557072432	0.7842244975350777	0.7273890784982935
-65.85622	2.2494574	train	0.026322868402	0.2290576983000001	0.027335388864	0.03897696876	0.048906946559999984	0.011338367504	0.07072430792567311	0.029768676526355703	0.03612059158134243
-61.01016	-9.804401	train	0.0275067064213	0.3704599684000002	0.03186133334000001	0.05111701888999999	0.05261240230000001	0.011738689283099995	0.10807736063708762	0.15453166477057265	0.11092150170648464
-56.571716	-30.809267	train	0.035184628795	0.6010480831999999	0.03725079349	0.08662646885999999	0.05269037378000001	0.0119558867192	0.16628744785741373	0.31171786120591577	0.2352104664391354
39.683376	-17.809124	train	0.9786983840000006	0.9721047290000002	0.4931598158999999	0.4360083305999998	0.3787569431	0.3017138258400001	0.8481228668941979	0.9089874857792947	0.9114050056882821
-50.71282	-29.81329	train	0.027998178668000008	0.6038482430000002	0.03395974235000001	0.08342856133	0.05252207371000003	0.0128134674555	0.1217292377701934	0.3443306788016686	0.22838452787258248
-11.2478285	-19.008795	train	0.31640554410000005	0.7850502080000006	0.07502616775999997	0.18027417504000007	0.15204770611999996	0.028778739098999993	0.3832006067500948	0.6075085324232082	0.4960182025028441
-63.77319	3.388385	train	0.028940172680900007	0.2750681639999999	0.03322304132	0.04236343471999999	0.05505189557	0.012773037197499998	0.13651877133105803	0.14884338263177851	0.12571103526734928
52.400444	10.176116	train	0.9632174758999996	0.9730109751999999	0.38392939950000005	0.409438154	0.4424933212000001	0.16314938762999995	0.7973075464543041	0.8763746681835419	0.8606370875995449
56.379944	-9.949192	train	0.9781340191999998	0.9669392312	0.7043828520000003	0.35765192549999986	0.4808017415999998	0.18867781769000008	0.9194160030337505	0.8488813045127038	0.9135381114903299
-28.228682	12.477792	train	0.29146232755999996	0.2980032836000001	0.13511129851999995	0.046926695019999985	0.17422910115999998	0.016701108351999998	0.4061433447098976	0.23416761471368977	0.30147895335608643
-23.079174	-11.727513	train	0.3400829276999999	0.6189751845999999	0.07523314035	0.09032237258000002	0.12988573308999998	0.035581003531999986	0.3955252180508153	0.5043610163064088	0.4566268486916951
51.397804	-14.019357	train	0.9789280539999996	0.9754199863000004	0.6998340683000002	0.4370951525000002	0.4435538363000001	0.1985646795099999	0.9133485020857034	0.8993174061433447	0.9411262798634812
-58.733383	-20.058815	train	0.037309060026600005	0.6017317908000002	0.03806671439999999	0.07908752976	0.06981965025000003	0.013421363735300002	0.2241183162684869	0.3483124762988244	0.28498293515358364
-60.43614	4.181661	train	0.031338067507	0.2788976754	0.034993306463000015	0.043537075630000005	0.06557377283999999	0.018647391427500003	0.18809252938945775	0.23625331816458095	0.19994311717861207
-55.47717	-34.51922	train	0.029565862727999995	0.8003725897000006	0.03690984847399999	0.21132617021999994	0.05339962387999996	0.031954485497400015	0.14751611679939325	0.6321577550246492	0.39419795221843
-54.785072	-25.079609	train	0.027117105001999996	0.6071757670000003	0.031247270655000006	0.07950643246000008	0.054411606819999986	0.0119203389028	0.1116799393249905	0.30773606370875994	0.20108077360637086
56.009785	13.204393	train	0.9601684357	0.9606982101	0.3476627367000002	0.38384387220000016	0.3438105838000001	0.13677004553000002	0.7351156617368222	0.8312476298824422	0.7965017064846416
52.808434	22.690329	train	0.9630662254999991	0.9457304818000002	0.2296726435000001	0.3553426464	0.31349348479999994	0.09547470784000003	0.673682214637846	0.7764505119453924	0.718287827076223
-54.0926	-27.807554	train	0.024550357136599987	0.5940737726999997	0.028106248043000003	0.07234521349999999	0.05142871305	0.011826838523000005	0.07622298065984073	0.26412590064467195	0.152872582480091
31.980513	38.650192	train	0.9413277009999996	0.4031681199999999	0.14999866048000002	0.05703542169	0.15888790466999994	0.015282244018000003	0.5373530527114144	0.2806219188471748	0.3853811149032992
-73.07876	10.656994	train	0.018409686919299992	0.11025569598700004	0.013941082624800006	0.031251953592000004	0.044434071859999966	0.0117545039311	0.015547971179370497	0.043041334850208564	0.01763367463026166
-7.554145	6.872378	train	0.6674399026000001	0.6131058993999998	0.2831758676	0.07921042176000001	0.4043071088999999	0.013744864262999996	0.6846795601061814	0.37751232461130074	0.5315699658703071
-47.490593	-34.671658	train	0.04586032358100001	0.8755429632000002	0.04835754791	0.2707658315	0.08059194478999998	0.044521443600000016	0.2732271520667425	0.6776640121350018	0.472127417519909
53.37563	-3.4812977	train	0.9691149060000004	0.9632437566	0.5436681244	0.3593170751999999	0.4625075372999998	0.11450001739999995	0.8557072430792566	0.8158892681076981	0.8629124004550626
53.677025	-13.215468	train	0.9717114848999998	0.8645009272000004	0.7479424125	0.2645400981999999	0.4300956098000001	0.16175397425000002	0.8847174819871065	0.7282897231702692	0.8267918088737202
57.84985	4.7451963	train	0.9698959779999998	0.9707172631999996	0.5088293203000002	0.3665171575	0.3431521564	0.09482992983999998	0.79806598407281	0.8293515358361775	0.8320534698521047
58.740044	6.0273232	train	0.9756284024000004	0.970838243	0.4413422581999998	0.5005757543999999	0.32538537189999994	0.30336326975	0.7950322335987865	0.9201744406522563	0.8833902161547214
48.19044	-4.8174686	train	0.9703702929	0.9535000140999998	0.5054173215000002	0.2891978368	0.3589255008000001	0.09036980998000002	0.8071672354948806	0.745544178991278	0.7929465301478953
0.082645625	32.967995	train	0.6606646909000002	0.7648630047999994	0.18189420682	0.17843033365000005	0.13415879309	0.017765082977	0.4973454683352294	0.5511945392491467	0.5241751990898749
23.746593	-2.6638691	train	0.9714639904999997	0.8553734177	0.4675175717000002	0.17992852659999994	0.35526093215000004	0.030191922179999987	0.8007205157375806	0.6312097080015169	0.7349260523321957
29.42682	37.298992	train	0.9710842791000004	0.5920307056	0.17373506674000005	0.08997820968	0.20226333102	0.038761778155	0.6185058778915434	0.47004171406901785	0.5396757679180888
43.870567	14.542585	train	0.9672311064	0.9355482541999997	0.17591274333000004	0.2867456924000001	0.23575509466999997	0.12769422898000002	0.6185058778915434	0.7428896473265074	0.6648179749715586
53.434402	-12.214314	train	0.9815205126999998	0.9310149926	0.8813262185999997	0.29456621114	0.4163125729000001	0.13689543974	0.9279484262419416	0.748388320060675	0.8606370875995449
23.830053	17.553686	train	0.6713560672	0.8785538478000001	0.17187925444999996	0.25004169306	0.2189905183	0.027969450087999986	0.5424725066363291	0.6535836177474402	0.5824800910125143
-55.650723	-10.056408	train	0.028184367416240006	0.3998952366	0.034509249160000005	0.05670635974	0.05621360793999999	0.01233227499	0.14050056882821388	0.21539628365566932	0.16496018202502843
55.627575	15.659609	train	0.9592017204000008	0.9360479540000001	0.3264466475999999	0.3068346954999999	0.3413538326999999	0.12992176888999998	0.7258248009101251	0.7536973833902162	0.7485779294653014
-52.48546	-14.046924	train	0.038804301742300006	0.4223874202999999	0.040631346759999985	0.062038033100000035	0.09026679002000006	0.012718300758	0.257679180887372	0.2491467576791809	0.24061433447098973
24.562687	16.827354	train	0.7008206080999999	0.9449736369	0.260478814	0.2986485864	0.3595266879999999	0.07196609270999997	0.6770951839211224	0.7318923018581721	0.6993742889647326
36.17786	-4.1652246	train	0.9724723758	0.9567733153	0.5363008814999998	0.3649128632000002	0.5490196646000001	0.31602454668	0.8765642775881682	0.8528631020098597	0.8927758816837315
58.14673	-12.55329	train	0.9814219105999998	0.9732235515999998	0.8213903092000001	0.4353336358999998	0.38887343259999996	0.21017614499	0.909935532802427	0.8972317026924536	0.9371444823663253
40.70332	-0.072673716	train	0.9742101730999998	0.7863463182999999	0.5301317535000001	0.14570719783	0.4421503062000001	0.063522067825	0.862722791050436	0.6213500189609404	0.76919795221843
-8.589951	26.880667	train	0.6512947186	0.6219712798	0.15481077970000004	0.07718162912000001	0.19246561662000009	0.013111600955999999	0.49544937428896474	0.3648084945013273	0.41823094425483504
13.698696	-20.184452	train	0.3757908532	0.7963642069000002	0.27218468529999995	0.25477388939999995	0.4680764497999998	0.21425750614	0.6539628365566933	0.7222222222222223	0.675910125142207
54.972836	-2.2729607	train	0.9771139924000004	0.9705952004999996	0.5186101311000003	0.37466934379999983	0.4281972284	0.1886651284	0.8693591202123625	0.8676526355707243	0.9008816837315131
50.61256	29.043074	train	0.9779261511	0.9623667716000006	0.4734923618	0.3291023058000001	0.2478064064600001	0.14519579892999998	0.7766401213500189	0.8088737201365187	0.8117178612059158
47.42504	27.69427	train	0.9608764654000004	0.9534936513	0.22065805240000005	0.3204571854	0.20112857956	0.07586908187000002	0.6130072051573757	0.7538869927948427	0.6682309442548351
57.25801	18.551748	train	0.9731468159	0.976041217	0.2615489486	0.3660384571	0.33327961380000004	0.23816867547	0.7275312855517634	0.8847174819871065	0.8252275312855517
43.362385	1.2774967	train	0.9738245798000004	0.5841032865999995	0.6220453283	0.09587654266	0.3804754630000001	0.023867392565000003	0.8551384148653773	0.4457717102768297	0.6811717861205916
53.706085	-23.798182	train	0.9930388596000002	0.9897921670000001	0.996508792	0.5827079320999998	0.4361405682	0.4945417445000001	0.9544937428896473	0.9662495259764885	0.9809442548350398
54.65594	-21.26733	train	0.9846265529999998	0.9741008600999996	0.9358524357	0.4667221452000002	0.3994329099999999	0.3425675507400001	0.9292756920743269	0.9239666287447857	0.9586177474402731
52.9585	9.309971	train	0.9774459054000004	0.9725342529000004	0.4122208782000001	0.43829678910000014	0.5192653204000002	0.3794117885	0.8686006825938567	0.9171406901782327	0.9264789533560864
-42.858368	-27.722391	train	0.051873728802000016	0.5666998286999999	0.034291561359999986	0.06817528857	0.047311140139999985	0.011549600446750002	0.15642775881683732	0.20989761092150172	0.1713594994311718
-46.41977	-5.6995163	train	0.06851732527000001	0.3827386838	0.15316714029	0.06809777115999997	0.10487856261999998	0.03234391738800002	0.3693591202123625	0.3649981039059537	0.3644766780432309
52.976192	-22.81679	train	0.9876298172000004	0.9826510955000004	0.9240680852999996	0.5140462747	0.4222621001	0.35454704894	0.9440652256351916	0.9453924914675769	0.9717007963594995
-23.191368	13.057981	train	0.33496852199999994	0.26643939580000003	0.1948484748200001	0.04407607092	0.16179970447	0.024849197761	0.4630261660978385	0.2588168373151308	0.3387372013651877
57.774178	-10.552654	train	0.9824166149000004	0.9528850082999998	0.7485152399999998	0.3084953037000001	0.37106698689999995	0.054089901034999985	0.9000758437618505	0.7360637087599544	0.841296928327645
-26.926682	26.546871	train	0.9773666436	0.2555534445000001	0.3597078930000001	0.0413421576	0.2935546666	0.02394662271	0.7660219946909367	0.23492605233219568	0.5025597269624573
-11.714749	22.05313	train	0.6419007587999999	0.3947796225000002	0.17498756199999993	0.05043042525999999	0.21127662911999995	0.012712314638000004	0.502844141069397	0.21217292377701935	0.33205346985210465
29.749056	29.817003	train	0.9520176043999999	0.4280337344999999	0.4321350903	0.054664496159999985	0.38555267369999996	0.019372737333000004	0.7654531664770573	0.32442169131588927	0.5558873720136519
52.688076	-7.892378	train	0.9731507570999998	0.9521994128	0.6304024426000001	0.2791304311999999	0.4630492655999998	0.06904871917000005	0.8877512324611301	0.7313234736442927	0.8306313993174061
-31.614494	13.084231	train	0.32202061289999995	0.2407918088	0.08345244133999997	0.0410742938	0.08381430045	0.011732242297	0.3475540386803186	0.07375805839969662	0.19496587030716725
-50.13515	-9.221125	train	0.029454658492999993	0.4169824246	0.032774465919999995	0.05386388125	0.053280630759999975	0.011734466864420008	0.1277967387182404	0.18562760712931362	0.13708759954493743
-3.851271	18.333044	train	0.6673294660000002	0.6183535353000003	0.13032095247999995	0.12056466301	0.2351374280800001	0.019276784252	0.5233219567690557	0.49032992036405004	0.5071103526734926
54.14427	-9.382587	train	0.9599507591000002	0.9435769745999998	0.6555666752000002	0.3155239415999999	0.3922375445	0.14547290715999997	0.8284034888130453	0.7696245733788395	0.8168373151308306
46.9871	-3.6602027	train	0.9721719111999998	0.8281948977000003	0.5091286229999998	0.18595456739	0.40478715810000004	0.08867382679000002	0.8363670838073567	0.6687523701175578	0.7709044368600683
31.732399	-8.786099	train	0.9518023857999998	0.9578006066999994	0.4076135778999999	0.3684131323	0.4018466317000001	0.17944685108000005	0.7684869169510807	0.8318164580963215	0.8176905574516495
54.438774	-0.9780798	train	0.9746288857	0.964360612	0.4438697553199998	0.43604942189999996	0.3103676864199999	0.17610897120499994	0.7840348881304514	0.8665149791429655	0.8502559726962458
-21.065361	-9.394301	train	0.3223754850000001	0.6021440163999998	0.09083311039999999	0.10463955441999996	0.09414308762000004	0.024062672577	0.3619643534319302	0.4755403868031855	0.4286120591581342
46.504177	21.104088	train	0.9384153484999996	0.9274316336	0.23738682879999984	0.30699591659999986	0.2969199211999999	0.066642892856	0.6384148653773227	0.7205157375805841	0.6635381114903298
30.589558	30.24528	train	0.9610197125000002	0.4173247251999999	0.3374744308999999	0.05240328502	0.3905323772000002	0.022612362488000002	0.7567311338642396	0.332006067500948	0.5565984072810011
54.59849	-8.969985	train	0.9831152763000002	0.9767591275	0.8807903210999996	0.42265864080000015	0.4876598362	0.20415212983	0.9514599924156238	0.8996966249525977	0.9550625711035268
54.03926	25.51209	train	0.9746684673000005	0.9762475448999997	0.28448326279999986	0.3722415910000001	0.3472013474999999	0.12834819950999996	0.7538869927948427	0.856655290102389	0.8242320819112627
58.260937	-21.939184	train	0.9876003648	0.9074991090000004	0.943074049	0.34406866619999993	0.3077869393800001	0.24788225949999998	0.8888888888888888	0.7952218430034129	0.868316268486917
56.28028	0.15740433	train	0.9794195409	0.9748400162999998	0.4285406951	0.36330946630000005	0.4000012554000001	0.15859448990000005	0.844899507015548	0.8612059158134243	0.8811149032992036
-67.70947	5.4373994	train	0.023115176769399996	0.23291281449999995	0.02320134444020001	0.040151563719999984	0.05108456378	0.018610787566	0.05821008722032613	0.19529768676526357	0.10608646188850966
-69.05478	-31.042553	train	0.023361316035700002	0.5907121036999999	0.025535049108600008	0.06759457569999999	0.04684763808	0.011582036366839998	0.04417899127796738	0.2267728479332575	0.11959613196814563
35.980503	3.8866048	train	0.9583519597	0.7964395248000001	0.4268198368000001	0.17151374755999996	0.5253029449000001	0.057799777350000026	0.8122866894197953	0.6350018960940463	0.742320819112628
32.61364	33.84274	train	0.9511896503	0.6150730704999999	0.3797468469999999	0.08888105988000003	0.22133518414	0.01981486948600001	0.6751990898748579	0.45961319681456203	0.5733788395904437
29.688362	28.325035	train	0.9752398701999996	0.6075036445	0.5532638480000002	0.09559587783999997	0.3854174952999999	0.027272837702	0.850587789154342	0.4867273416761471	0.7039249146757679
38.137943	27.10546	train	0.9511663846999996	0.8399664542999998	0.2749859613999999	0.19919802900000005	0.2690035396999999	0.03752530316499998	0.6552901023890785	0.6477057262040198	0.6419226393629124
56.24913	-18.279686	train	0.9864341097	0.9785774580000002	0.9676242086000004	0.4424310505	0.4208403618999999	0.20290074457	0.9444444444444443	0.9076602199469094	0.9581911262798635
14.330705	-20.321863	train	0.37510033629999984	0.8235713761999999	0.33435286829999994	0.3013019452000001	0.5234985529999999	0.21959148999000003	0.689799014031096	0.7502844141069397	0.7167235494880546
53.681866	-8.273105	train	0.9757193840999996	0.9560881125	0.7472239637000004	0.35943791070000003	0.29060244080000003	0.14284968478999996	0.8320060675009481	0.812665908229048	0.8451365187713311
46.247856	-25.327225	train	0.9789153523999998	0.9761439293	0.6537213430000003	0.5534586619000003	0.3327854043999999	0.4156731437999999	0.8591202123625332	0.9461509290860826	0.93259385665529
-61.19268	6.8757825	train	0.027429186941	0.24198206549999995	0.031088476055	0.04061695036999999	0.05804640623000003	0.012283476126999995	0.1274175199089875	0.10295790671217293	0.0947098976109215
19.82793	13.207888	train	0.6793287327999998	0.9512605872999994	0.32610234720000003	0.32554442120000004	0.4599603726	0.046394924533	0.7375805839969662	0.7375805839969662	0.7472980659840728
-11.5760355	22.603216	train	0.6469594486999999	0.4453703862000002	0.15233992545000002	0.05591336228	0.24399577994000005	0.012892537595	0.5066363291619264	0.2470610542282897	0.35409556313993173
-42.885082	-10.45082	train	0.050036593602760006	0.6060582375999998	0.06321959817	0.08025181423	0.09687726825	0.015611499244000003	0.30887372013651876	0.394577171027683	0.3593572241183163
-9.300216	-4.993088	train	0.07655705789699999	0.6490551433999997	0.06756285584999999	0.10037241494	0.08430121053999999	0.016764248120999997	0.3098217671596511	0.4742131209708001	0.40656996587030714
-56.78036	-33.529026	train	0.053561452485	0.7662435440999998	0.04371617456	0.16137487735999995	0.08128661840000001	0.016788468882399998	0.2751232461130072	0.5335608646188851	0.4159556313993174
51.032135	-8.668193	train	0.9587224448999999	0.9506788998999997	0.5861204878000001	0.3365806620999999	0.5089699701999999	0.15190363162999998	0.8498293515358362	0.7937049677664012	0.8455631399317406
51.807785	14.02307	train	0.9740242056000004	0.9746548347	0.2967395814	0.4438324119	0.29779563210000004	0.18953181724	0.7303754266211605	0.8985589685248389	0.8343287827076222
-5.9428883	-19.11072	train	0.3185270986	0.7822432962999999	0.17418052544000007	0.16984539044000002	0.21423724688999998	0.018960085807999988	0.459233978005309	0.5648464163822525	0.5139362912400455
21.472446	18.446814	train	0.6945153936	0.9512977571	0.27707034024000005	0.33376576100000016	0.4030118977	0.08393812675499995	0.7059158134243458	0.764125900644672	0.7357792946530148
49.70468	-19.186777	train	0.9792300331999996	0.9741702036999996	0.7427378075000002	0.4485687377000001	0.36416464649999997	0.14191953060000007	0.8858551384148653	0.8832006067500947	0.9180887372013652
55.693184	-10.6723385	train	0.9806424325	0.9674958247999998	0.7889887299000005	0.3737267949	0.3894151737000001	0.15875657538	0.9050056882821388	0.8494501327265832	0.9075654152445962
-24.267698	4.529396	train	0.34455978489999994	0.39157185510000014	0.10400768562999999	0.05136607704000001	0.17507063122000002	0.014375633056000009	0.43174061433447103	0.2519908987485779	0.32081911262798635
-10.836872	21.527906	train	0.6815637404999998	0.4655987890000002	0.16998172238999998	0.07036913340999999	0.1808997508	0.016890907780000002	0.5388699279484263	0.34015927189988626	0.42207053469852107
31.086578	39.65546	train	0.9461032833000002	0.4137469976000001	0.13187440760000005	0.057858725850000015	0.17794996473999994	0.019588271821	0.5409556313993175	0.3266970041714069	0.41638225255972694
-23.418512	-10.74634	train	0.34427438010000005	0.6241902909999998	0.06452512930000003	0.09921215939	0.08440557905	0.02189683910449999	0.3522942737959803	0.49298445202882063	0.4334470989761092
30.210024	35.688065	train	0.9716092301000004	0.5984241324	0.24222119600000003	0.06142865121999998	0.3473643261	0.018882623281	0.7180508153204399	0.3670838073568449	0.5511945392491467
39.404285	-20.565697	train	0.9749547335999996	0.9717940134000002	0.519501097	0.5231488640000004	0.4075453582000001	0.4580125305000001	0.8526734926052333	0.9351535836177475	0.9260523321956768
52.8718	21.268314	train	0.9768838189	0.974356417	0.25500860750000004	0.3773099286	0.29428118159999994	0.18959673294	0.7180508153204399	0.8777019340159272	0.8132821387940842
51.173115	-6.7660975	train	0.9778140147	0.9666751368000001	0.5784361481000001	0.3087775018	0.4011596677	0.09431595624999994	0.8771331058020477	0.7853621539628365	0.8549488054607508
-70.44903	12.314881	train	0.023536055457999992	0.14984446753999994	0.021666440866	0.0346299616516	0.04410309028000002	0.011404554899920006	0.030337504740235114	0.01915054986727342	0.0136518771331058
57.95429	-1.6761467	train	0.9755923230999995	0.9689582010000002	0.5676248254999998	0.3922057047000001	0.3623402133000001	0.10785283169999997	0.8458475540386803	0.8422449753507774	0.8711604095563139
-58.007145	-16.244644	train	0.042585818277	0.5868479466999998	0.04842711964	0.10282316088000004	0.07476614910999997	0.018391397431000003	0.2633674630261661	0.43022373909745926	0.3495449374288965
-51.79866	5.0138073	train	0.027075100233	0.28091527399999994	0.03363602213	0.043673680740000005	0.05779116640999999	0.011761303516570005	0.13689799014031095	0.11130072051573758	0.10608646188850968
57.227386	-19.807829	train	0.9851459628	0.9567145538	0.8389220492999998	0.3868429324000001	0.4317408802999999	0.32079839207000005	0.9379977246871446	0.8629124004550626	0.9286120591581343
51.859077	18.57987	train	0.9665513185	0.9560446134	0.2664116249999999	0.2905102274999999	0.30141169766000003	0.09045016754000004	0.6920743268866136	0.751611679939325	0.7192832764505119
21.039774	16.18438	train	0.6809750473	0.9564430457999996	0.23043618146000006	0.32746008950000005	0.4091658817000001	0.11383170542000005	0.6746302616609784	0.782328403488813	0.7234072810011376
-0.36919254	33.66807	train	0.6449260394000003	0.7587822845000001	0.1985089659	0.15101087475999994	0.16334691408000002	0.013500202954000005	0.49582859309821764	0.47914296549108837	0.4876279863481229
48.387455	-19.313545	train	0.9782889873999996	0.9760108228000004	0.5951957994999999	0.5171599129	0.4206101331999999	0.40320010720000016	0.891733029958286	0.9395145999241562	0.9485210466439136
-12.281611	19.98312	train	0.6476261171000002	0.4565247669999999	0.28255655734	0.06746160518999998	0.3483162384000001	0.015277112676	0.6274175199089874	0.31304512703830106	0.4513651877133106
-25.295671	-16.735807	train	0.30134683036	0.5764935042999999	0.04734041328999998	0.06924799331000005	0.05236872998000003	0.01183845034825	0.22866894197952217	0.2427000379218809	0.22127417519908987
-38.176224	0.013235588	train	0.037576178815000014	0.31503724	0.052637238429999976	0.04837607774	0.11553511688000002	0.018418039745000003	0.29275692074326887	0.25976488433826317	0.2670648464163823
55.26878	6.6012936	train	0.9789313556	0.958967357	0.5610109463999999	0.40930751410000016	0.30395350839	0.26446511531999994	0.8278346605991658	0.8686006825938567	0.8755688282138794
23.8031	13.2590475	train	0.6557202666000002	0.9502377545000004	0.18469027397999996	0.4453536335999999	0.4332218822000001	0.07894021198500002	0.6264694728858552	0.8029958285930983	0.7026450511945392
0.5676563	33.095955	train	0.6583571614000001	0.7796047959000002	0.22371958245000007	0.15947386563000004	0.21326523105000006	0.016851910329999997	0.5462646947288585	0.5411452408039438	0.5389647326507394
53.768345	-5.0073633	train	0.9775745052999996	0.9661270297	0.5928346798000002	0.3269067943000001	0.4048550276999999	0.061114955975	0.8809252938945772	0.7755024649222602	0.8498293515358362
46.230896	-21.791393	train	0.9827450275	0.982987869	0.6132161975000001	0.5492228640000003	0.3431924069999999	0.4103789285000001	0.8708759954493743	0.9552521805081532	0.9436860068259385
-51.871883	-17.987131	train	0.030566585346	0.5154191636000002	0.04471267773	0.08783344769000002	0.12105428778000005	0.015550262494500004	0.26678043230944254	0.36518771331058025	0.3159840728100114
-49.946587	-5.36546	train	0.034320847112000015	0.3957085279	0.04506530434999998	0.061224595340000014	0.09291111524000004	0.014214762376999996	0.2565415244596132	0.2698141827834661	0.25170648464163825
53.31928	-19.314028	train	0.9751418476	0.9556302796	0.7509104763000001	0.38336740699999977	0.4107710855000002	0.20076545663000006	0.8909745923397802	0.8399696624952598	0.8949089874857793
57.31646	15.857206	train	0.9766185704999998	0.9682840796	0.2336113626	0.3281276187999999	0.3739132671	0.13686232315000002	0.7481987106560485	0.8174061433447098	0.7989192263936291
47.340706	20.213728	train	0.9558113824	0.9444379874999996	0.3524976903999999	0.26712686599999985	0.3373983006000001	0.06939314775000001	0.7252559726962459	0.7172923777019341	0.7258248009101251
-1.0999811	15.521636	train	0.6804825347000001	0.6192566098000001	0.2139046033	0.07352985731000003	0.3445746986599999	0.013872956945	0.6306408797876375	0.37087599544937433	0.49146757679180886
59.049355	-2.1446118	train	0.9684644847	0.9588742987000001	0.5471957899999998	0.3497129609999999	0.33496239815999984	0.09154911887000004	0.7997724687144482	0.7916192643155101	0.8129977246871445
24.810394	15.388082	train	0.6807479488999999	0.9489669145000004	0.23600616035	0.3352405913999999	0.29918597945000003	0.04132842776999999	0.6196435343193022	0.7383390216154723	0.6626848691695109
-23.105131	10.25743	train	0.321744915	0.4144033914	0.26697803169999995	0.06311423870999999	0.3009489267000001	0.018112401278	0.5494880546075085	0.3282138794084187	0.42093287827076226
-53.879066	5.640181	train	0.028888911887999993	0.2644829502	0.03371125900999999	0.04214351545999996	0.05678729567	0.012376307513200006	0.14580963215775503	0.12665908229048162	0.11803185437997724
-59.300816	-9.396627	train	0.02556236945000001	0.393877011	0.02640903381600001	0.048224984999999984	0.04624682577000001	0.011341612458649999	0.051952976867652635	0.12343572241183161	0.06200227531285552
58.62857	9.1887665	train	0.9792220591999998	0.9768524936999998	0.2794940137000001	0.3979482409999999	0.31180008626000005	0.10452337497	0.7555934774364808	0.8600682593856656	0.8279294653014789
-14.728745	-7.8063016	train	0.3540127429	0.5940050681	0.16567683732000002	0.07688532372000001	0.25307607345999994	0.024003672327	0.49658703071672355	0.4213120970800151	0.4513651877133106
25.106497	13.1483	train	0.69179355	0.9541527193999992	0.2684716667000001	0.3411705639000001	0.3497527878999999	0.12939529320999998	0.673682214637846	0.7927569207432689	0.7293799772468714
17.420996	3.2836504	train	0.9350126753	0.8170368471000002	0.2412229331000001	0.16294212460000007	0.41175943299999995	0.033167925332	0.6973833902161547	0.6177474402730375	0.6609783845278725
23.56609	20.796213	train	0.6789022356999999	0.960606846	0.13801944897	0.3387428854999999	0.28400359806000003	0.056287108178999984	0.5597269624573379	0.770193401592719	0.6476109215017065
-21.022285	-20.111423	train	0.3608522237	0.6160738708	0.19792986206	0.09552429157000003	0.14489926241000006	0.04123369492699998	0.46795601061812664	0.5163064087978765	0.4931740614334471
17.849934	-20.197098	train	0.3734779	0.9175821143999996	0.29092135254	0.3476620111999999	0.3414189787599998	0.23414332319000003	0.608646188850967	0.7976867652635571	0.6891353811149032
-8.445446	-16.861073	train	0.3363094187999999	0.9145189757	0.17750457722000004	0.27179412099999994	0.22133466241000016	0.025160169540000017	0.4812286689419796	0.6585134622677283	0.5568828213879409
23.135931	12.91786	train	0.331804488	0.7599748824000001	0.15394828313000006	0.19285667959000005	0.19565539693999995	0.067770834462	0.45657944634053854	0.6325369738339021	0.5369738339021616
-8.697312	20.028908	train	0.6381087928999999	0.6128374872000001	0.15022947803999995	0.07588437436999998	0.31548776793999994	0.015571238050000004	0.5316647705726204	0.39306029579067125	0.45264505119453924
-8.015251	33.716732	train	0.6495818	0.6355225772999997	0.15359426223	0.09955770985	0.17596304104000005	0.016729877291000006	0.48445202882062954	0.4668183541903678	0.47170079635949946
-27.272673	12.252905	train	0.3134806533999998	0.2953217028999999	0.12144315335999999	0.04606622951000002	0.13950440889000001	0.014345287850000003	0.39495638983693593	0.20420932878270762	0.2794368600682594
-71.325836	13.620229	train	0.01825283311694	0.14160612535900002	0.011882693083999996	0.032643893192	0.0385146510013	0.011145349770850004	0.005877891543420554	0.0062571103526734935	0.0022753128555176336
52.869293	15.787935	train	0.9702465011000002	0.9630730875000002	0.290693242	0.3618542577	0.3484017140999999	0.12452478883	0.7408039438756161	0.8196814562002275	0.7960750853242321
-52.027576	-27.323029	train	0.028415171405100005	0.6053278395999999	0.0353681273	0.07812872955999997	0.05566808103999999	0.0123226081234	0.14429275692074325	0.3181645809632158	0.22824232081911264
1.1543206	9.91528	train	0.6454020514000001	0.6089872219000001	0.31782462569999986	0.08367223338999995	0.4834741827000002	0.027082399458999998	0.6935912021236253	0.46966249525976483	0.5898748577929465
59.62651	-19.39516	train	0.9916084465	0.9925380698	0.9778081973	0.5643903985000001	0.3533845259	0.31157425829999996	0.9177095183921122	0.9558210087220326	0.9684300341296929
-65.053566	13.128482	train	0.025288651007000004	0.18747991115	0.029796817269999994	0.037039744887399986	0.059091637150000015	0.017121049274999998	0.11623056503602579	0.17007963594994313	0.12286689419795221
37.2466	28.383944	train	0.9299587121000004	0.8116276377999996	0.2963080782399999	0.16524771842999994	0.2192430268	0.02704010942999998	0.6346226772847933	0.6084565794463405	0.6166097838452788
-72.261734	6.7572947	train	0.01803916718958061	0.20513957195000002	0.013389718993219994	0.03846775704999998	0.04684765120999999	0.015780890882000003	0.022184300341296925	0.1607887751232461	0.07252559726962457
-11.410058	-18.890532	train	0.3241857215	0.7842866233999994	0.08949251530000002	0.21860768022	0.22376807574000007	0.059584454091000015	0.43022373909745926	0.6490329920364051	0.5290102389078498
-0.79776734	16.070076	train	0.6070263118	0.5901088046999999	0.17162872200999998	0.08318229970000003	0.23602180551	0.01447091579399999	0.500379218809253	0.3649981039059537	0.4224971558589306
26.074474	14.890636	train	0.6902164115000002	0.9475515057	0.2436297376	0.3132422557999999	0.27395570969000005	0.042189692605	0.6173682214637846	0.7227910504361016	0.6507394766780432
57.311222	11.563401	train	0.9738420685	0.9771791102999996	0.24101497320000004	0.4033445498	0.3273888596999999	0.10880503476000003	0.714069017823284	0.863102009859689	0.8006257110352674
-49.70075	3.265322	train	0.029504058200400012	0.2721846086	0.035902574409999985	0.042784374800000004	0.054634954910000026	0.011594721029600007	0.1496018202502844	0.08816837315130831	0.10466439135381116
27.802898	13.470516	train	0.6636331706	0.9525574056	0.22161981609999995	0.3383151853000001	0.3699678404	0.09299627155	0.627227910504361	0.7741751990898749	0.6848691695108078
-70.956856	10.931558	train	0.0241728487326	0.141552843007	0.025328813948999995	0.034660012987999984	0.05444621028000001	0.012129023540500002	0.08096321577550246	0.06901782328403487	0.05304323094425484
54.950394	13.298528	train	0.9713678392	0.9664564706000004	0.2483889803	0.3683172671999999	0.3217784700000001	0.07444480823000002	0.708001516875237	0.8084945013272659	0.7636518771331058
23.015173	19.576986	train	0.6890045798000003	0.9201508467999991	0.15757607844999996	0.26957454290000016	0.26730044794999985	0.04106450987999999	0.5697762609025407	0.6844899507015549	0.606655290102389
-71.596664	7.052685	train	0.02158563186699999	0.18909116294	0.020139819197999998	0.03753745642799999	0.04745502872999998	0.011402866315380004	0.03564656806977626	0.027872582480091012	0.01877133105802048
-57.509686	-9.920023	train	0.028709524293199992	0.3737834931	0.0290001303945	0.04855826992999998	0.052047084850000015	0.012079835518100008	0.10144103147516119	0.1664770572620402	0.11006825938566553
-53.20682	-5.416174	train	0.028676974460000004	0.36039693079999996	0.03367831086699999	0.049161577959999966	0.05493045585	0.011627230810900007	0.13519150549867273	0.13253697383390214	0.11348122866894197
-50.538246	-24.857536	train	0.039418075812400005	0.5982894408000002	0.04093166732000001	0.10616813748000008	0.07407340720000002	0.014757389101999996	0.2440273037542662	0.4087978763746682	0.33276450511945393
-70.64666	9.250823	train	0.022985074205	0.15096396236000004	0.027573895645	0.03516304045999999	0.06304050257999996	0.012080430777700001	0.11186954872961698	0.0695866514979143	0.0748009101251422
-9.967802	-22.216028	train	0.32941483270000005	0.9176535132000002	0.10103739525999997	0.31887035760000004	0.27307946686	0.09549186436	0.4575274933636709	0.7353052711414486	0.5830489192263936
-55.04647	8.666582	train	0.03200163334800001	0.2721176001999999	0.032949205479999986	0.04284365025	0.051123722090000025	0.011639054236500005	0.12684869169510807	0.09158134243458475	0.08845278725824801
23.469679	16.032679	train	0.6763032936000002	0.9415753655999995	0.17176141529999994	0.3219091129	0.3254560342999999	0.03583417970500002	0.5965111869548729	0.7136897990140311	0.6339590443686007
55.463383	13.289177	train	0.9693998607	0.9780350235999999	0.2669558584	0.4697335580000002	0.3601404962	0.18077114923999996	0.7337883959044369	0.9067121729237769	0.8428612059158134
2.0616152	37.229313	train	0.6488910806999999	0.7740164842000005	0.18233779375000006	0.15962123972	0.15625146270999996	0.015810716928000002	0.4908987485779295	0.5274933636708381	0.5088168373151308
-59.67847	-10.32741	train	0.0277840827872	0.3659291411	0.028789615877	0.04713728107999999	0.050439192439999975	0.011397704901200005	0.08684110731892303	0.1075085324232082	0.07110352673492605
-19.016878	-0.5564022	train	0.3560046959300003	0.4100109791000001	0.08577309949999999	0.05758033456	0.10179693397	0.012406714905999998	0.388130451270383	0.22449753507773984	0.2874004550625711
50.523808	26.90553	train	0.9597118844000002	0.9646629948000004	0.21413855874	0.3062121108	0.22113530976000004	0.10649731508	0.6133864239666288	0.7864998103905955	0.6847269624573379
50.902763	21.383364	train	0.9399492709	0.9505746918	0.17676917340000006	0.3006030525999999	0.2504225832399999	0.05520708512	0.5883579825559347	0.7292377701934015	0.6402161547212741
-55.97829	-18.728304	train	0.03286854052850001	0.4116475808999999	0.036773281680000006	0.05311088094	0.05478733042000004	0.013729960582160005	0.16420174440652255	0.25502464922260143	0.1998009101251422
21.983662	14.689164	train	0.6655820449999998	0.9457597894999996	0.1736862392000001	0.3126521387	0.3196356282	0.05960823464000003	0.5822904816078878	0.7313234736442927	0.6370875995449374
-9.399698	-18.017754	train	0.33657482440000003	0.7935350353	0.17338256782000006	0.17003719305999998	0.2932505774999999	0.02459214127	0.5089116420174441	0.5951839211224877	0.5504835039817975
31.300667	35.73652	train	0.9451511045000001	0.610699125	0.20866150904000008	0.07045736730999996	0.27638464868	0.017802629303999992	0.6162305650360258	0.40064467197573	0.49914675767918093
-11.428164	-0.0820393	train	0.3305862534599999	0.7185063409000001	0.08800331473999996	0.12443405769999999	0.14828546339000004	0.014608875043000003	0.40386803185437997	0.474971558589306	0.44581911262798635
-45.978077	-1.2931225	train	0.052558268835000026	0.3718429253000001	0.04166964787000002	0.047690468740000005	0.07609752117	0.011725712063200007	0.26488433826317787	0.13879408418657566	0.18088737201365185
15.198292	21.959534	train	0.6633237760999998	0.8095943674999999	0.14469075489999994	0.17979099648999994	0.18386244359999995	0.01645421991	0.5037921880925295	0.5616230565036026	0.5335608646188851
1.1861581	35.74667	train	0.6643340544000002	0.9205421067	0.15944950994	0.2982683407999999	0.25521687154999995	0.055139927868	0.5415244596131968	0.7053469852104665	0.6043799772468714
-28.124756	-11.793307	train	0.2975417600000001	0.5674589776000001	0.05801813730000002	0.07668412604	0.1055901214	0.030459840436	0.32802427000379214	0.4158134243458475	0.3781285551763367
58.115498	11.958837	train	0.9727983719000004	0.9750232506000002	0.3475158165	0.41778427619999997	0.33643660399999986	0.09186191623999998	0.763746681835419	0.8547591960561244	0.828782707622298
-71.0733	4.4668612	train	0.020602606994	0.2320403017999999	0.01720298216	0.039615920794	0.04151025065000002	0.013470990342300005	0.015547971179370498	0.1312097080015169	0.05133674630261661
-40.445583	-26.440863	train	0.06362520326	0.6384079014999998	0.046498464529999985	0.10944778690999997	0.07062573130000004	0.012928119459000005	0.2700037921880925	0.41638225255972694	0.3459897610921502
-58.390244	-14.581543	train	0.0246752809782	0.3397383438	0.02778128526350001	0.047461322980000005	0.050088514989999985	0.012150224615070005	0.06939704209328783	0.15377322715206676	0.08902161547212742
50.384014	20.973957	train	0.9541644812	0.9383585243000004	0.20868119449999994	0.2751102233	0.2240960287500001	0.04258956365	0.6039059537353053	0.6981418278346606	0.6319681456200228
-56.94931	-5.130395	train	0.029378151992899993	0.3699941162	0.031457441409999995	0.050179407540000005	0.05347617140000002	0.011705368815750008	0.121160409556314	0.14751611679939325	0.11319681456200227
54.480633	17.632845	train	0.9573953268999996	0.9645342906999996	0.2528000126	0.4269263534000001	0.2991704800000001	0.09145438121000002	0.6630640879787637	0.8320060675009481	0.7426052332195677
-52.44535	-5.58506	train	0.028083501985399998	0.3747014527000001	0.03723891277	0.05833693873000001	0.10298547797999996	0.016665637460999996	0.22032612817595754	0.2832764505119454	0.24288964732650742
-17.999426	-20.279484	train	0.3191669482	0.8051605488	0.09818043282000004	0.28271442136	0.22664243878	0.096565861627	0.42813803564656805	0.6964353431930225	0.5497724687144483
-65.631516	-3.0638466	train	0.02291317909560001	0.2862109218999999	0.022942067979999998	0.042890281460000006	0.044500342889999975	0.011631328910600005	0.03185437997724687	0.09764884338263179	0.04209328782707622
51.09385	14.791668	train	0.9723124827999996	0.9701287640999996	0.2987687427	0.3706755504000002	0.4457078323000001	0.17736232891000006	0.7954114524080395	0.8606370875995449	0.8503981797497155
-8.892833	31.1129	train	0.6406815638000001	0.6390047685000001	0.13472250427999996	0.09048232488999997	0.11789240518000005	0.012945871133999998	0.4366704588547592	0.3979901403109594	0.41311149032992034
53.117798	18.03456	train	0.9650233488000004	0.9592683998	0.22525954190000005	0.3315971316000001	0.2787809438000002	0.09115037834000002	0.6539628365566933	0.7804323094425483	0.7074800910125142
-27.880013	-19.920286	train	0.3181679846000001	0.6010532150000001	0.05336660282	0.06864502362000004	0.05917541862	0.012060932762000005	0.27796738718240427	0.2764505119453925	0.2704778156996587
49.863922	22.27764	train	0.9642976146000004	0.966661114	0.1860669206	0.3322392742000001	0.25052637389999993	0.11915619111000005	0.6222980659840728	0.8088737201365189	0.7059158134243458
-12.006226	-19.872816	train	0.29038221157999994	0.8316363585999998	0.11310702782	0.21824286780000005	0.1980437749600001	0.037955119235	0.40519529768676527	0.6520667425104285	0.5217576791808873
23.793304	20.106472	train	0.6509077893999999	0.9286553807000004	0.12069426492	0.2674774315999999	0.23189533535999995	0.030796589265	0.49336367083807353	0.6753886992794843	0.5685437997724687
-5.061491	20.577322	train	0.6600937484	0.6414775224000002	0.10885190803999996	0.09769148590999996	0.16508040211999994	0.01407452119	0.4738339021615472	0.4362912400455063	0.4489476678043231
-19.19209	-13.43852	train	0.32140560042	0.5798403489999999	0.05315686539	0.06453208227000001	0.05676864083999999	0.011926792325730002	0.2713310580204778	0.2392870686386045	0.24075654152445963
-20.806868	-14.048998	train	0.3300025849	0.6134592639999998	0.08223881139000001	0.08385440356999997	0.08907570882999996	0.013987206989	0.3606370875995449	0.3911642017444065	0.37699089874857794
51.459	25.430017	train	0.9659204424999994	0.9629354486000004	0.19921866269999988	0.31499504043999993	0.27300907304	0.09432142665999996	0.6382252559726962	0.7792946530147895	0.6955346985210467
-26.940603	-14.374949	train	0.32910793870000016	0.6096707560000002	0.06902511369999999	0.08581934809000004	0.08042964096000002	0.013018478037	0.34110731892301854	0.36670458854759197	0.35523321956769055
-7.2432775	30.90575	train	0.6667064852000003	0.7759945531	0.10771941803999996	0.15503890663000008	0.13209401842	0.015245746918000009	0.468524838832006	0.518202502844141	0.4945961319681456
-65.36058	12.732325	train	0.03911705115000001	0.23827593940000005	0.03587087452999998	0.04014629895999998	0.059457113620000016	0.012568320828	0.1975729996207812	0.10978384527872583	0.1350967007963595
-43.51492	-7.7035074	train	0.028767107422	0.3694921543000001	0.034078601725	0.04955793999999998	0.06065489475000003	0.011731540376500005	0.15984072810011377	0.14637846037163443	0.13822525597269625
-24.67058	11.98776	train	0.28628372968000004	0.27232113249999995	0.11108937256	0.04220470663999998	0.12498330538000005	0.013752161686000004	0.3689799014031096	0.17178612059158135	0.24800910125142206
-13.086393	-17.128965	train	0.31624700178000004	0.5875657200000002	0.07197826046999999	0.08825012286999998	0.11646543570000002	0.013919288933000002	0.36120591581342437	0.360257868790292	0.3579351535836177
-52.9749	-9.774392	train	0.02822286811	0.3745166642999999	0.03364943084	0.05008489288000001	0.056378878000000014	0.011801079715794	0.13898369359120213	0.15851346226772847	0.1332480091012514
-23.159872	7.3852167	train	0.3659394715999998	0.5803444685000002	0.24181507114000006	0.08260214442999997	0.3064096813000001	0.016864258707	0.5618126659082291	0.3814941221084566	0.45961319681456203
52.019924	12.655452	train	0.9730127504000003	0.9572280475999996	0.3737399029	0.30762392790000004	0.34933059130000005	0.07896761739999995	0.7789154342055365	0.7572999620781191	0.784556313993174
55.212708	19.597967	train	0.9749301207	0.9679476814000004	0.2750922215999999	0.3243983224999999	0.2757123133	0.16719844138500006	0.7142586272279106	0.8240424725066364	0.7774459613196815
56.573772	-14.285091	train	0.9793114148000001	0.9678054558000002	0.7960048258999997	0.38527396950000004	0.45898416909999995	0.15408635453	0.9290860826697004	0.8532423208191128	0.9192263936291241
-49.07576	-1.9983003	train	0.040758593540999984	0.26944928729999995	0.043641553180000014	0.04360636288999999	0.07727418754000002	0.013291311716	0.25729996207811906	0.1640121350018961	0.19084186575654152
-54.475136	-26.87176	train	0.026966841148	0.6216725478999997	0.031286688041999994	0.08758599730999997	0.05079314740999999	0.012705001733000005	0.0925293894577171	0.37409935532802424	0.22980659840728102
-42.077877	-27.725094	train	0.04666065857499998	0.6053067243	0.041604360090000014	0.09145025651999998	0.05527293669999999	0.013233173585600005	0.21084565794463406	0.3723928706863861	0.2935153583617748
-25.956366	7.1352024	train	0.3320388446	0.28403534449999995	0.21189595986000004	0.044314152889999986	0.23823400468000006	0.013289719820999999	0.4996207811907471	0.1746302616609784	0.3083048919226393
57.19757	12.593609	train	0.9745852221	0.9738892789999996	0.23569154720000005	0.37653716049999997	0.24314305873999995	0.10859072269000004	0.6751990898748578	0.8466059916571863	0.7613765642775882
34.710594	34.56381	train	0.9516805090999996	0.5980127513	0.21114161554	0.07427661927000002	0.11714707873000005	0.016812214387	0.5536594615092909	0.37902919984831246	0.4543515358361775
-45.63865	-0.28558713	train	0.028734408900999982	0.3624533269	0.032740105995	0.04976270548	0.055595517260000005	0.0137661047878	0.13234736442927567	0.22108456579446342	0.1632536973833902
-46.122128	-1.4834019	train	0.03551872141999999	0.3767747128999999	0.03712433410000001	0.04985087598999998	0.056804689790000015	0.011818625970999998	0.18297307546454303	0.1594615092908608	0.1564277588168373
47.4744	26.18258	train	0.9701650429999996	0.9562729611	0.2458121527	0.3433933929600001	0.3075616532000001	0.17163511770000006	0.6947288585513842	0.8134243458475541	0.7552616609783845
-62.872757	0.5328336	train	0.029720986081000014	0.26060429679999986	0.032063418649	0.04163908979999999	0.052340627309999985	0.011537264680399999	0.12135001896094046	0.06901782328403488	0.07849829351535836
-55.9169	-27.27924	train	0.029904380567600013	0.6380547096000001	0.0301221555817	0.09838871649	0.043248867199999985	0.011828480433040002	0.08058399696624953	0.36291240045506257	0.21387940841865755
47.42333	-5.7679186	train	0.9758734588999998	0.9688792172	0.4432568785	0.34397793400000004	0.4404410553999998	0.13678628922999994	0.851725445582101	0.8306788016685628	0.8660409556313993
-44.83862	-29.926435	train	0.029690977114000018	0.5954500511999998	0.035089990530000004	0.08564460311999998	0.05374250013999998	0.012905304528950008	0.14334470989761092	0.3412969283276451	0.2428896473265074
-16.396254	-21.624607	train	0.30884715514999983	0.7619646216000003	0.07017326318000001	0.20549796075	0.07394740234000002	0.043051951224	0.31456200227531284	0.6226772847933258	0.47525597269624575
-61.70148	7.457387	train	0.034924903448800004	0.25974613010000003	0.041555686005000016	0.041882632839999975	0.060789969779999994	0.011794916997450005	0.20913917330299583	0.0925293894577171	0.1315415244596132
51.977978	10.957178	train	0.9549567553	0.9621879874	0.35742215689999995	0.383599201	0.4673957679999999	0.18353492379000008	0.7817595752749336	0.8496397421312096	0.8370307167235496
27.092258	-6.5457416	train	0.9406459170000004	0.9407263731	0.2625534887000001	0.3038309703	0.33589853579999995	0.111141535915	0.6755783086841106	0.7480091012514221	0.7070534698521047
56.51057	-10.886438	train	0.9789568986999996	0.9689305974000004	0.7143797729000001	0.3496823536999999	0.4813046417999999	0.15798294952000005	0.9251042851725445	0.8414865377322714	0.9121160409556315
-25.430273	12.237241	train	0.27813579200000005	0.2802434708000001	0.11719625206000005	0.04645175032999999	0.20519731762	0.01485601955300001	0.40784982935153585	0.20781190747061054	0.2888225255972696
-24.902826	-14.357483	train	0.3314181794	0.6052768588	0.07623382684999999	0.07604179120000004	0.11490473568	0.019655977017999995	0.3797876374668183	0.41638225255972694	0.3984641638225256
51.244137	-9.727506	train	0.9781959884999999	0.9557006211000004	0.6789205348	0.32224657640000004	0.3673361932000001	0.09598601400000004	0.8775123246113008	0.7703830109973455	0.847127417519909
-56.267147	-18.913551	train	0.037879512748	0.6070709618999999	0.03904699398	0.07870651320999998	0.06326330541999999	0.013807356108300006	0.21350018960940464	0.3670838073568449	0.28967576791808874
-64.70187	6.039922	train	0.033664632476000024	0.2701565489	0.039966827488000005	0.04391463333999999	0.06640101441999997	0.0154484666263	0.21425862722791048	0.20155479711793703	0.19098407281001137
-51.209183	-30.712902	train	0.03207072798199999	0.7606276391	0.03987374784	0.15714230146000002	0.05795289876	0.013214091817000008	0.18411073189230187	0.475350777398559	0.34428327645051193
-58.43604	-23.974764	train	0.0293902033675	0.5958161686999998	0.033810982313000004	0.07835839837000001	0.052508825870000005	0.011835947701660006	0.13083048919226395	0.2817595752749336	0.1975255972696246
-55.7338	-25.583342	train	0.02607161815999999	0.5959634745999999	0.029473745404000013	0.08002508756999997	0.05408250588999998	0.011750917035200002	0.09821767159651118	0.2792946530147895	0.17349260523321958
-55.364643	-20.703363	train	0.02879764277099998	0.5939211443999999	0.034006836699999994	0.07180930190000001	0.06495163592	0.012895492478000007	0.17178612059158135	0.30659840728100113	0.2352104664391354
29.926226	36.34217	train	0.9697231031000004	0.3916828155	0.16756207827000005	0.057652417549999974	0.19540255316	0.021855684949000004	0.6073189230185817	0.32536973833902155	0.4473833902161547
-43.42659	-27.793438	train	0.05131453070523003	0.5943384659000001	0.034030764199999994	0.07643812246999998	0.04691949586999998	0.0116659436886	0.15225635191505496	0.2591960561243838	0.19752559726962457
-63.743084	1.775106	train	0.026725975105	0.25217813384999993	0.024625763979000008	0.040796013811000016	0.044715444659999985	0.0115219677564	0.049677664012135005	0.0583996966249526	0.03782707622298066
-72.91077	8.779851	train	0.024162546755999995	0.134569766851	0.026050489593999998	0.03391473062	0.05195759488	0.013171562313799998	0.07053469852104664	0.10447478194918468	0.06356655290102389
0.5631327	13.143237	train	0.656733924	0.6033504372999997	0.2463188943000001	0.06984452005999997	0.4098422311999998	0.014013090619	0.6496018202502845	0.34072810011376564	0.4843572241183163
55.9329	-7.41548	train	0.9809006083000004	0.9697308595999998	0.6627166932	0.3973565936999999	0.40864116960000013	0.21589324926	0.9072810011376564	0.8805460750853241	0.9280432309442548
51.253674	-12.93765	train	0.9803136128000001	0.9394023572000004	0.7049426039000004	0.32521268690000005	0.4299150378999999	0.2207115614599999	0.916003033750474	0.7925673113386424	0.8799772468714449
27.241226	30.317312	train	0.9494667523999998	0.6689835475000001	0.4420627502000001	0.11953591192000003	0.4159525056	0.039770262850000015	0.7806219188471748	0.5589685248388321	0.6976678043230944
53.02315	-3.7786	train	0.9638553123999998	0.9431708431000004	0.537208014	0.29532945409999994	0.3719367088000001	0.061979369280000016	0.8039438756162306	0.722980659840728	0.7764505119453924
-62.67457	1.8415778	train	0.036646590287	0.30252453279999986	0.03967197218	0.045044021960000014	0.06985450244999998	0.013268888696000005	0.22753128555176336	0.18050815320439895	0.18373151308304891
53.892536	5.0728803	train	0.9839284317	0.9758943318000001	0.5421235921	0.4769143994000002	0.3131508237000002	0.4295844325600002	0.8433826317785362	0.9349639742131209	0.9190841865756542
25.946117	12.635842	train	0.659330448	0.8042997483000005	0.20925004246000006	0.19982059331	0.24636404431999995	0.045442251876999996	0.5523321956769056	0.6454304133485022	0.5823378839590444
35.98986	2.3739018	train	0.9752032044	0.8206000787000002	0.4713027535999999	0.21132435587999987	0.3786146353000001	0.13469362237	0.8276450511945392	0.6975729996207812	0.777872582480091
28.771566	36.944355	train	0.9566572529000004	0.6831694226000004	0.16648613924	0.11719507011000002	0.24256380870000005	0.045446935652	0.5927189988623436	0.5633295411452409	0.5742320819112627
53.130215	-20.744923	train	0.9831189717999996	0.9588049456000002	0.9211680314	0.3831129327999999	0.4368645132	0.3021716266	0.940652256351915	0.863102009859689	0.9296075085324231
14.550998	21.503422	train	0.6306796602000001	0.8236499055000001	0.15372245188	0.2393676936500001	0.16675644138000004	0.035168594616	0.46700796359499436	0.6505498672734168	0.5465017064846416
-56.66762	-8.989214	train	0.03937040947	0.4792351389999999	0.04602228003	0.08035488166000003	0.06355511414999998	0.015303551004999997	0.23492605233219566	0.3475540386803185	0.2906712172923777
53.82897	6.9252057	train	0.9784381833	0.9728125621000002	0.3872486074000003	0.3876625632	0.4147569987	0.2970650831600001	0.8395904436860068	0.8957148274554418	0.8970420932878271
-50.667423	-14.531528	train	0.038151367714830006	0.5092322657	0.04384418613000001	0.09550260267	0.12083443489999987	0.017596760305	0.28763746681835417	0.3970420932878271	0.3503981797497156
24.59054	-1.0577615	train	0.9637405597999996	0.9454906677000005	0.2667119411	0.2778770238000001	0.3038095410999999	0.06920859083500001	0.688661357603337	0.7218430034129693	0.6982366325369738
50.468132	-30.069248	train	0.9888934503999998	1.0052078246	0.6248626753000002	0.7357558757000001	0.6260349485000001	0.7099651459	0.9539249146757679	0.9874857792946531	0.9890500568828213
58.25611	-12.80035	train	0.9789398514000002	0.9695966732	0.8165281762000001	0.4580133718000002	0.37661168659999994	0.22307670798	0.8953356086461889	0.8996966249525976	0.9334470989761092
54.122604	-13.412051	train	0.9776684344000004	0.9614907391	0.7642726803000002	0.34139618479999995	0.4402060395999999	0.11272767875000005	0.9146757679180887	0.8026166097838452	0.8845278725824801
36.351757	2.5520575	train	0.9615248909	0.8137252967000005	0.4909947255	0.17690829525999996	0.4552283352000001	0.08119643204	0.8234736442927568	0.6564277588168373	0.7573947667804323
-49.17855	-6.9147286	train	0.03149749827	0.3828272458	0.04249190059999999	0.05726556598000002	0.07639822419	0.01725694959299999	0.22753128555176338	0.2918088737201365	0.2514220705346985
-9.089158	28.159615	train	0.6492452618999998	0.6315850789999997	0.17295055385000002	0.08200259011	0.16451330594	0.013831659871	0.4905195297686766	0.40026545316647705	0.43941979522184305
15.261023	-21.70475	train	0.326279395408	0.8206390768999999	0.25876152673	0.22819070794000004	0.3442616369	0.14533256377	0.5720515737580584	0.705536594615093	0.618174061433447
46.775963	-5.733654	train	0.9595889960000004	0.9269304096999998	0.4429028739999999	0.2515893824999999	0.2931196489000001	0.0731522597	0.7313234736442927	0.7032612817595753	0.7229806598407281
56.9799	18.768267	train	0.9749504054000001	0.9601296872	0.28849684690000005	0.3169006966000001	0.2982042536399999	0.2051796613899999	0.7305650360257868	0.8136139552521805	0.7854095563139931
44.029972	0.7822402	train	0.9586876655	0.6107123511999999	0.5938577228	0.11307717265999999	0.3795435603999999	0.017859798779999998	0.8096321577550247	0.46568069776260906	0.6638225255972696
53.096577	-24.325218	train	0.9871697629000004	0.978382801	0.9367422349999996	0.5148741806000001	0.4054245244000002	0.41990136454	0.9374288964732651	0.944254835039818	0.9689988623435721
22.209698	-1.1670867	train	0.9680907831000002	0.956041976	0.354320334	0.4052497659999999	0.5081060369000001	0.27381291893000004	0.8130451270383011	0.8608266970041715	0.8600682593856656
-50.738953	-23.06096	train	0.04300348312199999	0.5930554887999999	0.036249692690000015	0.07901158337999999	0.05155535335000001	0.011720576811100005	0.1733029958285931	0.26905574516496017	0.21444823663253698
-46.80302	-4.9267917	train	0.0756026404078	0.3996989910000001	0.18114854713999995	0.08111160010000001	0.16124175935	0.03851617421400001	0.41714069017823285	0.41619264315510046	0.41581342434584756
52.653683	-24.123657	train	0.9902189199	0.9809100419999998	0.9593708637000004	0.5302681694000001	0.4656036180000002	0.4386100117599998	0.9616989002654531	0.9514599924156238	0.979806598407281
-23.780771	12.183949	train	0.3124338468	0.26378739850000005	0.1908221751400001	0.04265228159999999	0.1667056757300001	0.024337456327	0.4410314751611681	0.2495259764884338	0.3245164960182025
-28.906927	5.4267454	train	0.28726952366999997	0.4101139003	0.07286003243	0.06156265435000004	0.08800911170000003	0.01408796805700001	0.32385286310200984	0.27607129313613954	0.29379977246871447
55.896683	-13.112975	train	0.9802979052999998	0.9536964351	0.7436259642	0.3170791035	0.43972198709999977	0.07910333665999998	0.9222601441031474	0.7536973833902162	0.8622013651877134
-26.905361	26.487902	train	0.9665760628	0.2469895274	0.3629814962	0.040079108553	0.31048150265	0.015646793957000003	0.7360637087599545	0.1727341676147137	0.4486632536973834
50.840183	29.457338	train	0.9718628860000004	0.9366619351000001	0.3747323167	0.27912015100000004	0.24301848658999994	0.07243922939200001	0.7244975350777398	0.7163443306788017	0.7246871444823664
-11.0657425	27.934996	train	0.6434698161999998	0.4068806332999999	0.14504139558999996	0.05055589085999998	0.13454143216000006	0.012280452233000005	0.4554417899127796	0.20345089116420176	0.30489192263936293
-23.786423	24.610737	train	0.9257476207000004	0.4256416576	0.4191422766999998	0.05355682912000002	0.33399166890000004	0.015755110318	0.7252559726962456	0.28896473265073946	0.5083902161547212
49.41767	-4.748203	train	0.9719946706999996	0.9421961176	0.6280989251999999	0.27574761090000005	0.4495865374999999	0.08028824210999998	0.8805460750853241	0.7216533940083428	0.8196814562002275
47.152645	19.94597	train	0.9427973320999999	0.9672906181000004	0.31422585670000003	0.3667473919	0.2922045686500001	0.16902342132	0.6780432309442549	0.8477436480849451	0.7652161547212741
-33.08428	12.989555	train	0.3157496691000001	0.25625647519999994	0.06379416161	0.04125200975999999	0.07021667001999997	0.011576052263	0.31020098596890405	0.06674251042851725	0.17832764505119456
-62.378975	-3.108033	train	0.029186287202999994	0.4050934468999998	0.03123135872	0.05654499034	0.049146215600000015	0.01161224209635	0.10125142207053468	0.1738718240424725	0.11490329920364051
38.519527	-19.137436	train	0.9735548418000006	0.9731975561999996	0.5933670810000001	0.4657050344000001	0.4449015692999999	0.39847465670000004	0.8773227152066743	0.925673113386424	0.9340159271899886
-5.6873093	18.271168	train	0.6734387709999998	0.5799652970999999	0.12548616749000002	0.09156323577999996	0.2485224861500001	0.015309058404	0.5331816458096322	0.38035646568069775	0.44553469852104666
50.819103	-11.7088785	train	0.9774192027999998	0.9605107854000005	0.6685113654000001	0.3179220475	0.4113449536000002	0.18005566745000004	0.8949563898369358	0.8083048919226394	0.8786973833902161
46.764336	-3.2859077	train	0.9683294805	0.8122428708000001	0.5363088463	0.18992025752000014	0.4126635452000001	0.09642850328999998	0.8337125521425862	0.6723549488054608	0.7704778156996588
31.897745	-8.802733	train	0.9654565366	0.9672666514	0.4321480394000002	0.3883120837	0.3746852030999999	0.18886574079	0.783086841107319	0.8636708380735684	0.847127417519909
54.966415	-3.150293	train	0.9782016470999999	0.9699836146	0.4674827167999997	0.4080786302000001	0.5151661824000001	0.2466456444300001	0.8832006067500947	0.8904057641259007	0.920079635949943
-21.024046	-9.172646	train	0.329309026	0.5977377323999999	0.09089278384000002	0.09938080121999998	0.09410365144999999	0.016801247131	0.36822146378460374	0.42510428517254456	0.3981797497155859
-11.5124035	1.3227131	train	0.9521077017	0.9330405039000004	0.22761262650000005	0.33043524760000004	0.26491477381999995	0.05311338252999998	0.6289343951459992	0.7279105043610162	0.6612627986348123
29.708399	30.971825	train	0.9567090632999999	0.4146803115000001	0.3466572906000003	0.0566813189	0.32991523270000017	0.022813331583999997	0.7201365187713312	0.33996966249525973	0.5361205915813424
51.44228	-13.619804	train	0.9808777878999996	0.9645619834999996	0.8504341257000001	0.38080466890000003	0.4438439712	0.19853933669000007	0.9336367083807358	0.8572241183162684	0.9232081911262798
49.331623	12.107378	train	0.9647146838	0.9742268101000005	0.304362229	0.3956751383000001	0.4127174952	0.14760821316	0.764125900644672	0.8697383390216155	0.8398748577929465
58.183884	-22.061876	train	0.9872146079999999	0.9169791471	0.9528654315	0.3905933264	0.29515889640000004	0.3395940073100001	0.8816837315130831	0.8291619264315511	0.8805460750853242
45.343082	-3.1460989	train	0.9605897357	0.8205936854000001	0.5636852912000001	0.19797731344	0.4261417414000001	0.06558392963	0.828403488813045	0.661547212741752	0.7636518771331058
56.487328	-0.018812573	train	0.9763265318	0.9716990265000001	0.4086358508	0.3947699474999999	0.44097951780000016	0.14996071363000002	0.844899507015548	0.8648084945013274	0.8843856655290103
-59.201397	1.606561	train	0.029327624632999993	0.274576886	0.03537692658	0.04317160451000001	0.06815287829999997	0.015461788347000006	0.18790291998483125	0.20155479711793703	0.18131399317406144
-68.63127	-30.607346	train	0.027542927735999992	0.6043120356	0.03084947473700001	0.07037940401000001	0.049636306940000006	0.01148823273498	0.09101251422070535	0.24535456958665147	0.14846416382252559
26.123348	-17.50905	train	0.9425690480000002	0.9185795065000001	0.4715878098	0.3190768252999999	0.5817742722	0.21732315773999994	0.8149412210845658	0.776640121350019	0.8117178612059158
30.847822	31.834461	train	0.9592610962	0.6077063991000001	0.3536115691000001	0.07902214853999999	0.2944709065	0.020416958068000004	0.7074326886613577	0.4342055365946151	0.5789249146757679
29.572992	28.696747	train	0.9735601773999999	0.6045633711999998	0.5660969988000001	0.09045430802000004	0.3711338202	0.02683335919500001	0.8395904436860069	0.4708001516875237	0.6865756541524459
55.388805	6.5246415	train	0.9682594759000004	0.9607995337000004	0.3434715051	0.4567777455	0.3159657169000001	0.22509239849000004	0.7377701934015928	0.8795980280621919	0.8304891922639364
47.29724	18.038689	train	0.9706069591000002	0.9345333781	0.2548026991000001	0.29346057600000003	0.3203367187	0.06280382881999999	0.7076222980659841	0.7155858930602959	0.7100398179749716
56.164715	-13.978892	train	0.9822092738	0.9698027833000004	0.8480422681000003	0.3831399590999997	0.4854808294	0.17192366192000005	0.9465301478953355	0.8638604474781949	0.933731513083049
14.49205	-20.437332	train	0.3635805251000001	0.7782435227	0.31666626480000004	0.24855750409000005	0.4783440500000002	0.20797161701999994	0.674061433447099	0.7104664391353811	0.6827360637087599
-59.674244	5.586948	train	0.027218282876	0.29882865889999993	0.033498683309999985	0.045384339070000015	0.054361806910000025	0.014599076534700009	0.12362533181645809	0.20838073568448992	0.1481797497155859
57.730656	-13.402491	train	0.9767139261999996	0.9644579261	0.7374306360999999	0.4472381420000001	0.4240167739999999	0.15309578320999995	0.8998862343572241	0.8636708380735684	0.9152445961319682
47.550236	-26.414928	train	0.990801177	0.9978387869	0.6271658053999999	0.6631681570999999	0.3068921028	0.6192218911	0.8655669321198332	0.9772468714448236	0.9465301478953356
10.466589	18.345543	train	0.9641110426999996	0.9594571387	0.4310990748999999	0.34319957149999997	0.19484476802000006	0.21613963312	0.6979522184300341	0.8321956769055746	0.7679180887372014
-62.742737	6.4895372	train	0.026041760671799998	0.24704100029999995	0.032240342365000015	0.041333847059999984	0.05895315812999999	0.011694968090000002	0.12836556693211984	0.0731892301858172	0.0848976109215017
19.40166	13.8013525	train	0.6648357079	0.9517779128000003	0.3092295661000001	0.29514037390000003	0.4327907162	0.03393281419299999	0.7036405005688282	0.7110352673492605	0.703924914675768
-9.642349	19.70219	train	0.6407644011000001	0.4517790883000002	0.15674599001999995	0.06338614802999999	0.24163821075000005	0.014026685757000008	0.5017064846416383	0.2880166856276071	0.37627986348122866
-43.724552	-8.012374	train	0.07860443000350001	0.5772317245	0.07628722451999997	0.09033357385999996	0.11902420514	0.028471415862000006	0.3462267728479332	0.44425483503981794	0.4004550625711035
-52.665154	-18.092104	train	0.047506640775	0.6207583299000003	0.05571685151999999	0.09880366645	0.07100141108	0.014875941390999996	0.2722791050436102	0.43686006825938567	0.3607792946530148
-56.83019	-32.884945	train	0.04794694614430002	0.7777855876999996	0.04733988934999999	0.18453677091000004	0.08408428864999994	0.020181396679000003	0.2775881683731513	0.5788775123246114	0.4402730375426621
-54.550365	5.1801133	train	0.06635508848499998	0.3510463231000001	0.05255045643999999	0.059931809519999976	0.08592103877	0.016340130926999995	0.2944634053849071	0.27227910504361014	0.2771615472127418
37.253437	-15.431325	train	0.9708049926000002	0.9580091066999998	0.6090061673999998	0.37411629420000003	0.5372484391000001	0.17293968441999996	0.8875616230565035	0.8342813803564656	0.8879408418657566
50.961807	13.28264	train	0.9707317346	0.9725078365999996	0.33567825679999985	0.396998038	0.3443054836	0.15517194419000002	0.7586272279105044	0.8686006825938567	0.8371729237770194
42.21667	18.074635	train	0.9441209701	0.8310722884000001	0.21473402230000008	0.20916805300000002	0.300955542	0.08095193905000002	0.6315889268107698	0.6751990898748579	0.6382252559726962
-7.1380796	-19.271755	train	0.33135973360000004	0.7647146127000003	0.16348706983999994	0.16151450890000008	0.1845522577500001	0.017864218119000002	0.45544178991277967	0.5434205536594615	0.5002844141069397
24.395517	11.866984	train	0.6733362624999998	0.9515419217	0.3269527467999999	0.3918349989000001	0.5064844024999997	0.22338271869999984	0.7389078498293515	0.8420553659461509	0.8080204778156996
51.42954	-14.918948	train	0.9656152472	0.9488510274000004	0.6654103804999998	0.3476261417000001	0.3616712600000001	0.12395011294999997	0.8280242700037922	0.7864998103905955	0.8263651877133106
52.93573	-8.694323	train	0.9807119189000002	0.9613521582000004	0.7854318035000005	0.35813996740000004	0.3736578112999999	0.16330773428	0.8987485779294652	0.8302995828593098	0.8919226393629125
-23.906378	5.1082387	train	0.3251176238000001	0.4064578765	0.10185168967999997	0.05553987554999998	0.14610021534999995	0.015797808434999994	0.40235115661736814	0.28763746681835417	0.3316268486916951
55.24115	15.320474	train	0.974222705	0.9598504217999998	0.2855197071999998	0.3725645249	0.2587643393	0.15676624047	0.7081911262798636	0.8312476298824422	0.7751706484641638
31.694221	38.876717	train	0.9304851748999999	0.40280012330000015	0.13589926719	0.054048502570000004	0.14449203364000002	0.019251234813000003	0.5212362533181646	0.3124762988244217	0.3988907849829352
-30.141262	-12.878988	train	0.3295395988000001	0.5796643824999999	0.06066981857000004	0.07291322418	0.08391251467000004	0.012399977755999995	0.33769434963974215	0.27986348122866894	0.30062571103526736
30.029919	35.204716	train	0.9602277174	0.6040864486000004	0.2514632800000001	0.07457130796000003	0.28584179331000004	0.019571119417999997	0.6613576033371255	0.4091770951839211	0.5322810011376564
45.70983	-7.5418773	train	0.9746508797999992	0.9684203705999996	0.5052127813	0.4119642769999999	0.2963314793999999	0.21620937555000005	0.7897231702692453	0.8822525597269624	0.861490329920364
53.118675	20.492477	train	0.9759541388	0.9674180259000004	0.2559012170000001	0.3509427063	0.3044187118000001	0.15109204295999995	0.7224118316268487	0.8350398179749715	0.7908134243458476
49.98066	-8.027742	train	0.9749859014	0.9485789050000002	0.5520191538999998	0.2727679457999999	0.3208596689899999	0.069842074915	0.8172165339400834	0.7241183162684871	0.784698521046644
-14.877145	18.037373	train	0.6895920266000001	0.4571775206	0.27574513250000005	0.09156079508	0.3301701078	0.017911994775999997	0.6651497914296549	0.39306029579067125	0.526877133105802
-72.16475	11.409599	train	0.02543723017100001	0.16205716814000007	0.022452672594800004	0.035155909298600005	0.043842812315	0.011576350033600007	0.037732271520667424	0.033940083428138035	0.02360637087599545
49.463936	-2.6090114	train	0.9675778678000004	0.9540542385999998	0.5731754153999999	0.3717777797000001	0.5197058719000001	0.14005129428000004	0.8691695108077361	0.813803564656807	0.868316268486917
-54.194073	-16.071081	train	0.046515805736999996	0.5596698912	0.050511493640000016	0.08625437033000002	0.06658832011000003	0.012885553975000007	0.2597648843382632	0.316647705726204	0.2818543799772468
-51.632374	4.0450125	train	0.027066149897999988	0.2853607694	0.03356191413	0.044393441200000015	0.055701576560000014	0.012062252293200005	0.1279863481228669	0.1334850208570345	0.10907281001137656
55.288044	17.811544	train	0.9748023730999996	0.9611592848999996	0.274500781	0.3277794606000001	0.2976504494000001	0.09268847283500001	0.723739097459234	0.7825180128934396	0.7610921501706485
23.124424	17.83966	train	0.6738154298999998	0.9475722943000001	0.2078968208	0.3019646262999999	0.3223332254399999	0.051671948085000016	0.6097838452787258	0.7248767538869928	0.6477531285551763
17.488277	16.612535	train	0.6597676902	0.7594523502000001	0.2292630919399999	0.16337098451000004	0.2614246091499999	0.016284605799	0.571103526734926	0.525028441410694	0.5423777019340159
47.13925	-18.947042	train	0.9742333206	0.9681303038999995	0.5597564054999998	0.4697007572999999	0.3743392483000001	0.3915863058000001	0.8433826317785362	0.9141069397042093	0.9091296928327646
-21.798334	18.841467	train	0.6268040589000001	0.37867005340000015	0.289304905	0.06211970376	0.2684960611	0.016386483157000004	0.5748957148274555	0.2893439514599924	0.40912969283276446
-31.049406	-18.130291	train	0.28054872738000003	0.5377953453999998	0.04453732524	0.058511921000000015	0.05208596495999997	0.011685386941499998	0.2174819871065605	0.19776260902540765	0.18998862343572243
57.521133	-4.29709	train	0.9753643208000002	0.9789683031	0.5807157880000001	0.4342552542	0.3539045377000001	0.12420529826999994	0.8447098976109215	0.8792188092529388	0.8924914675767919
57.985344	5.214997	train	0.9800907832	0.9804088315	0.5405772026000001	0.47136486130000005	0.3863408011999999	0.2380379497199999	0.8686006825938567	0.9239666287447857	0.9283276450511946
56.139286	-5.7276597	train	0.9797335146	0.9775935809000004	0.6432779020999999	0.43153330269999984	0.5203951918	0.19179142496	0.9287068638604475	0.9012135001896094	0.9489476678043232
25.375597	17.03879	train	0.6668317293	0.9396703600999996	0.2190366947400001	0.3417091109000001	0.4664881081999999	0.07810000607499998	0.6689419795221841	0.7523701175578309	0.7043515358361775
54.343456	-6.476022	train	0.9806553559999994	0.9587252434	0.5906064387	0.32933522120000003	0.4513208724999999	0.08963903322999998	0.9110731892301859	0.7753128555176337	0.8657565415244597
53.375515	12.5229435	train	0.9671825913999998	0.9599821223999996	0.3876018404	0.3391098479999999	0.3602738852999998	0.09190736884000003	0.7705726204019719	0.7880166856276071	0.7960750853242321
-49.750183	-2.7526464	train	0.03788281347123999	0.3884085311000001	0.03943550384	0.05339522114000001	0.07265938245	0.012800749316700001	0.23265073947667805	0.2186196435343193	0.21217292377701935
-50.97067	-6.5644474	train	0.044252385847	0.5107834309	0.05692000947000001	0.09527158600999999	0.13168639951999994	0.017525004024	0.3217671596511187	0.39628365566932117	0.36689419795221845
-54.95246	1.7230319	train	0.0338540710568	0.3680798071999999	0.04100339243999999	0.05090314369999999	0.08425115440999999	0.012480664963000005	0.2385286310200986	0.1918847174819871	0.19766780432309444
54.432343	-19.520517	train	0.9744903469	0.9612437429	0.8007101626000005	0.4418199477999999	0.3993462218	0.26439920583	0.8837694349639742	0.8818733409177094	0.9163822525597269
50.29721	19.357164	train	0.9776609373	0.9729339353000004	0.2434908992000001	0.3473562153000001	0.3799955691	0.1869960044600001	0.7607129313613955	0.8577929465301479	0.8300625711035268
-0.9619014	15.293648	train	0.6803082775999998	0.6337748042000001	0.23988017890000016	0.08695461191	0.3853015440999999	0.017344440091	0.6645809632157755	0.4531664770572621	0.5600113765642776
57.561832	-2.1424067	train	0.9756111212999998	0.9616088972999998	0.5950606522000002	0.34430069440000005	0.3728081331	0.08121890201000001	0.8566552901023892	0.7901023890784983	0.8481228668941979
-23.643616	11.017248	train	0.32087354141999996	0.3609340897	0.2565024710500002	0.06360590865	0.34948454375999993	0.029078956887999982	0.5673113386423966	0.34167614713689803	0.43643344709897613
-53.386154	5.5254273	train	0.028866686287500002	0.2680277352999999	0.03422636039999999	0.04275992913	0.058184466359999985	0.012934464657000001	0.1539628365566932	0.15130830489192262	0.1380830489192264
-62.45514	-7.7814527	train	0.025023392577999983	0.3638101723	0.026349555035	0.04648747975000002	0.047273279489999986	0.01135506408858	0.05479711793704967	0.10163064087978764	0.05446530147895336
58.850544	10.432333	train	0.9800034619	0.9742536662999997	0.30033825889999993	0.4089617679000001	0.3164750157899999	0.13222380747999998	0.769814182783466	0.8680318543799772	0.8431456200227532
-6.114011	4.289766	train	0.3090559306000001	0.5794171994	0.15725951435000002	0.09680314637000002	0.21735999273	0.060874626314999986	0.44084186575654155	0.484262419416003	0.46558589306029574
6.8907685	30.366922	train	0.7231765616999999	0.9408778526999999	0.27325837760000005	0.31091240959999994	0.2996299450600001	0.11491321831	0.655479711793705	0.7523701175578309	0.696103526734926
-6.507726	18.383938	train	0.9629773619999996	0.8323631973000001	0.2462965181000001	0.20304626629999992	0.4198474465000001	0.06117331603500002	0.732650739476678	0.6634433067880167	0.7079067121729238
22.487558	17.679071	train	0.6644943976000001	0.9641382460999998	0.15057864324	0.3852061975	0.3413331690499999	0.09039442629	0.5790671217292377	0.8174061433447098	0.6850113765642776
-51.266197	-5.735017	train	0.055073201155	0.3885205972	0.05297641624	0.06151105825	0.08759309845000003	0.014423081481699997	0.29484262419416	0.2700037921880925	0.27517064846416384
30.095074	-16.160614	train	0.7516948011999999	0.9548942366000004	0.3661692133000001	0.39054474770000003	0.3391161352000001	0.17847686715999994	0.7119833143723929	0.8348502085703452	0.7805745164960183
-72.18681	9.674195	train	0.025189778657099992	0.18785036129999996	0.02798080895500001	0.03702352006199999	0.055383034759999984	0.01136174782967	0.09518392112248769	0.02427000379218809	0.043515358361774746
-0.289974	15.422442	train	0.7272131325999998	0.6052055905000001	0.2941626668999999	0.09840003953	0.3513437254000001	0.021180752776000004	0.6928327645051194	0.46568069776260895	0.5864618885096701
-21.770304	-19.388853	train	0.3497551823	0.6022028736999999	0.2052971207400001	0.0934791523	0.11576167170999994	0.045436173875000006	0.4522184300341297	0.4935532802427	0.47639362912400457
17.52913	-20.178556	train	0.4162271408	0.9184691998000001	0.3162676557	0.2944115326999999	0.3867078012	0.13127305707499995	0.6444823663253697	0.738718240424725	0.6801763367463026
-8.145499	-16.797264	train	0.3688151315000001	0.9207774055999998	0.15076412549999998	0.27282514010000003	0.18275783753000005	0.02140382447	0.4639742131209708	0.6478953356086462	0.5439419795221843
-13.456466	-19.54396	train	0.3596796183900001	0.7966285540000001	0.10576758237000006	0.19072157886	0.16243133386999994	0.017255247276000002	0.43325748957148275	0.5707243079256731	0.5031285551763367
-11.338985	28.672089	train	0.6671916439000002	0.6286427886000001	0.13348240767000005	0.08670634759999997	0.17069009820999995	0.01388883833100001	0.49943117178612056	0.40709139173302994	0.4468145620022753
23.899397	18.701067	train	0.7271934756000001	0.9491321481	0.23549611721000005	0.3577119736999999	0.3175880516000001	0.12135018029999994	0.6435343193022375	0.7914296549108836	0.7073378839590443
-9.976305	28.788355	train	0.6466565184000003	0.6205682103000002	0.14404881513999995	0.10435259643000007	0.14380136125999995	0.014581951669000004	0.46075085324232085	0.43686006825938567	0.44553469852104666
-49.04265	0.9383619	train	0.041055218593	0.35089218639999986	0.03921438860000001	0.048932537819999976	0.060744105480000025	0.012256340751399995	0.21577550246492228	0.1685627607129314	0.17150170648464164
-33.668106	11.771371	train	0.3096562296800001	0.3007572261999999	0.11696597795000008	0.047497902629999984	0.11466121373000003	0.014817883181999997	0.37485779294653016	0.21729237770193402	0.27815699658703075
-69.8114	10.999855	train	0.024815371563859996	0.1915333226999999	0.02718972915700002	0.03734611386249999	0.0547278069	0.011433472137500005	0.08892681076981418	0.030147895335608646	0.044226393629124006
19.479967	-6.3008065	train	0.9590340809000004	0.9503931699000004	0.3430886691999999	0.33319961870000003	0.4155194748	0.13034879425999996	0.7658323852863101	0.7828972317026924	0.7892491467576792
-52.94154	-16.349524	train	0.03166135000600001	0.5780511982999997	0.03741477268	0.08297566579000003	0.05637868757000001	0.012285970583	0.16913158892681077	0.29806598407281	0.2286689419795222
1.083068	10.116458	train	0.6536802445000001	0.6013583940999997	0.32462276509999993	0.07666575854999998	0.4265550113999998	0.022067003555	0.6913158892681078	0.42226014410314755	0.5604379977246872
57.62549	-18.782337	train	0.9896049408000002	0.9837145635	0.9220645174000004	0.4867831188999999	0.3537709102999999	0.25154617524	0.912779673871824	0.9332574895714827	0.9559158134243458
-68.46279	3.6854317	train	0.02197112900139999	0.2556780422999999	0.022586762346	0.04219558018999999	0.05091946611000002	0.0125193122525	0.05309063329541145	0.12741751990898748	0.06399317406143346
-17.111738	-18.22746	train	0.30676796755999985	0.7839921752999998	0.08159880610000002	0.2295757250600001	0.16789388498000002	0.04875225686500002	0.3854759196056124	0.646188850967008	0.5093856655290102
-52.15582	1.8213305	train	0.03596389868140001	0.381552438	0.044390395749999985	0.05788497780000002	0.09634423815999996	0.014579853936999999	0.2646947288585514	0.26279863481228666	0.2504266211604096
-57.738308	7.511663	train	0.027010647214	0.2564235746	0.034647456419999986	0.04211125500999998	0.056889968140000025	0.011696119287000005	0.13879408418657566	0.08285930982176716	0.09584755403868032
26.555574	13.046866	train	0.6893809630000001	0.9663896421	0.21305457060000005	0.3825436025	0.4509472479000001	0.11048734599	0.6843003412969284	0.8318164580963217	0.7582480091012513
-66.8244	13.008829	train	0.033533393498	0.15007983067000005	0.03288690093699998	0.035201157648000005	0.05968095703000001	0.011767335485700001	0.16818354190367843	0.05176336746302618	0.10025597269624573
56.188107	10.541795	train	0.9742861540000004	0.9671249482	0.2655467427	0.3966424029000001	0.3792184929000001	0.11290069844000003	0.7572999620781191	0.8394008342813803	0.8165529010238908
21.861233	19.248022	train	0.6773452440000001	0.9307727334000004	0.16124333498000007	0.2863206998	0.32446615590000005	0.037815511459999986	0.5921501706484641	0.6928327645051194	0.6228668941979523
-69.76066	9.276291	train	0.023609839914	0.19590083645000006	0.024527693391	0.038345036583500004	0.05032320316999998	0.0120580667008	0.05877891543420553	0.07736063708759953	0.048919226393629126
-65.646286	-5.2564054	train	0.02392725185799999	0.35056133409999984	0.02370312796	0.047437662609999987	0.04707244984	0.011937390917760004	0.04417899127796739	0.1454304133485021	0.07366325369738339
-67.66099	10.898464	train	0.027525026406999997	0.17817810690000002	0.036076674944999984	0.038480317875	0.06777500549999997	0.013124306222000002	0.17842244975350777	0.11395525218050816	0.12940841865756542
-49.216003	-3.626804	train	0.0289233956688	0.3663710422999999	0.03949078289	0.05356092024000001	0.08963293647000001	0.01787031552999999	0.22279105043610162	0.28251801289343953	0.24274744027303755
-10.3943615	-22.034412	train	0.32795104006	0.9030569182999996	0.09578398655999996	0.2796993823	0.25615360363999995	0.04558784688000001	0.4484262419416003	0.6882821387940842	0.5546075085324232
-41.822002	2.259685	train	0.04871652923800001	0.2815446021999999	0.04092163055	0.04387649306999999	0.06478707551000001	0.011962004217	0.24061433447098976	0.12495259764884337	0.16168941979522183
53.998325	14.51465	train	0.9727978779999998	0.9684086312000004	0.2497976122	0.4193702032999999	0.3398900493999998	0.15527393360000002	0.7220326128175958	0.8661357603337126	0.8102957906712174
2.0992298	37.149544	train	0.6559947213000002	0.76895709	0.17460432087000005	0.16162360291999994	0.13075710958999998	0.0151984955767	0.48483124762988244	0.5168752370117558	0.4998577929465301
-54.344067	-4.2146025	train	0.030133397784000007	0.3963262358000002	0.033754755784999986	0.05021309897000003	0.05498103929	0.0115880694004	0.14372392870686387	0.1528251801289344	0.13353242320819111
-24.449717	1.8171568	train	0.3264551426	0.40707328320000014	0.08743803401000003	0.06389539145999999	0.10590633916999996	0.015727308546	0.37485779294653016	0.30166856276071297	0.32707622298065986
51.730183	17.609364	train	0.9634977801	0.9545259081999996	0.21628849490000007	0.3359724277000001	0.2844428840399999	0.09482642921999998	0.6477057262040198	0.776260902540766	0.700938566552901
50.524265	26.724922	train	0.9656364813	0.9615670945999999	0.2052988832400001	0.2946578784	0.1934331148400001	0.10551165292	0.6107318923018582	0.7753128555176336	0.6749146757679181
14.971824	19.134853	train	0.9394501011999998	0.955386297	0.16924416380000004	0.3142964249000001	0.2848864221499998	0.05431954902	0.5985968904057641	0.7425104285172545	0.6538680318543799
49.84358	12.050132	train	0.9312561174	0.9579741121	0.28492434094999997	0.32065596879999997	0.31077622	0.08890737303999999	0.6719757299962078	0.7679180887372014	0.7130261660978384
-62.932182	-6.363134	train	0.027734478726	0.35270766239999995	0.027964219956000003	0.047422766280000014	0.04541599185000001	0.011728189564633002	0.06465680697762609	0.130451270383011	0.07238339021615472
-17.398891	-14.140893	train	0.3070368453000001	0.7612900696000001	0.13150654953000002	0.18098580725000013	0.3061757486400001	0.025798732789	0.46587030716723543	0.5883579825559347	0.5250284414106939
31.419298	36.31147	train	0.9553003038000004	0.6049838823000002	0.19914130409999994	0.07992059640000003	0.2843273714600001	0.02558700130300001	0.6236253318164581	0.4489950701554797	0.5312855517633674
-14.472999	-21.879366	train	0.29499151309000005	0.7563726727000001	0.07126660319000004	0.1731941752	0.12906917755	0.018586725698	0.35551763367463024	0.549677664012135	0.46217292377701935
15.029628	21.032011	train	0.6556036960999999	0.8091089635999998	0.13123795156999998	0.19526164266000007	0.21534637985000005	0.018322151661	0.4973454683352294	0.5868411073189231	0.5392491467576792
19.281826	17.883059	train	0.6584673564999997	0.9382503772000002	0.2178468008	0.2995717773000002	0.33450491834	0.06509782196700004	0.5976488433826318	0.7224118316268487	0.6402161547212741
-49.12031	-10.417615	train	0.06363989319199999	0.4178607714999999	0.04181566502000002	0.05210907731999998	0.05815766415	0.011697062158399999	0.2334091770951839	0.17842244975350777	0.18771331058020477
-31.55147	-13.909838	train	0.2971736889000001	0.5354877069999999	0.05432265999000003	0.06324015090999999	0.08229079271999998	0.016565563795000002	0.30147895335608643	0.3223359878649981	0.3094425483503982
-9.682438	31.897089	train	0.6392866106999999	0.6296783508999999	0.11958980436999996	0.08736829740999999	0.12911751386999998	0.013031484424000005	0.4366704588547592	0.3890784982935154	0.40614334470989766
-71.042946	5.118564	train	0.020266659231	0.2227488078999999	0.015183283702799998	0.038470786078199995	0.04150944265999999	0.011709313923900004	0.013083048919226391	0.056693211983314375	0.020762229806598406
-58.608192	-3.902912	train	0.05016280743000002	0.38846231929999997	0.04051516362000001	0.06208341030000001	0.09310418244000004	0.017512360923	0.2753128555176337	0.3056503602578688	0.2844141069397042
-49.668465	-24.635042	train	0.047365419491	0.6265653777000001	0.042177951620000015	0.10989457915999996	0.06096250628999999	0.012111276455000002	0.23397800530906335	0.3780811528251801	0.3083048919226394
51.34148	20.822603	train	0.9567100229000002	0.9401756540999994	0.20724442279999994	0.2977731795000001	0.2536644378000001	0.040628216804999985	0.6171786120591581	0.7070534698521046	0.6422070534698521
-51.965458	-1.5478883	train	0.034083969907000015	0.3455605024	0.032676138499999986	0.04918727594	0.05651822982	0.01176076985583	0.15642775881683732	0.14050056882821388	0.13211035267349258
54.368256	17.094221	train	0.9469429802	0.9685621011000002	0.2139856779000001	0.3552472625	0.27378967499999995	0.07140739180999997	0.6194539249146758	0.8062191884717481	0.7005119453924915
-47.11748	2.2424371	train	0.04462842452999999	0.38159619990000015	0.039356868550000014	0.055476630819999984	0.06897024553999999	0.012350637418000006	0.24004550625711032	0.20326128175957528	0.20591581342434584
-16.176928	-19.36955	train	0.32974750430000005	0.8045605396000003	0.08025230893999999	0.2761814517999999	0.14265981846000006	0.09107633944300003	0.3955252180508153	0.6884717481987107	0.5318543799772468
-62.91928	4.1259427	train	0.023395400542	0.2704629487	0.02318914046780001	0.04207109176999999	0.044693171960000014	0.01139567249135	0.033940083428138035	0.0657944634053849	0.03270762229806598
49.584137	15.693667	train	0.9731419616	0.9693531169	0.27395828529999994	0.34834628710000004	0.40192062079999996	0.10370690618999996	0.7686765263557073	0.8219567690557451	0.8128555176336746
50.67861	17.76073	train	0.9765594634000004	0.9685625589000004	0.2327399269	0.3676139652000001	0.3107040673999999	0.09942332296000006	0.7150170648464164	0.8284034888130453	0.7794368600682594
-50.993404	-2.5671217	train	0.03900022923940001	0.35419935630000005	0.04204213654999999	0.04990566632999999	0.07592652466	0.01711232703040001	0.24819871065604857	0.2595752749336367	0.2431740614334471
-29.166378	-19.969532	train	0.3209804118	0.6060002483999999	0.05451566395999999	0.07360637436	0.05968691908000001	0.012235366657000006	0.28498293515358364	0.3054607508532423	0.29038680318543797
50.480713	23.275955	train	0.9716865816000004	0.9609990149	0.18142296155	0.3323632483000001	0.26659909915	0.14009446601000006	0.6469472885855138	0.8071672354948806	0.7187144482366326
-11.824136	-19.934433	train	0.30104628064999994	0.8235810468000004	0.12892900762	0.2185895319	0.18815908837999995	0.065722787515	0.4114524080394388	0.6693211983314372	0.5335608646188851
23.532354	20.127739	train	0.6483365622000001	0.9366786527999998	0.12659683451999998	0.2885770427999999	0.25825929561000005	0.04472230107000001	0.5026545316647706	0.7042093287827077	0.5875995449374289
-55.277534	-6.566622	train	0.032235605004999994	0.40790632710000013	0.034608469819999994	0.055738531480000034	0.05645655557000004	0.0137055546106	0.16173682214637844	0.25843761850587793	0.2010807736063709
-34.77379	14.548205	train	0.28428345083999995	0.16523279026000007	0.04713778238999999	0.0347432434126	0.05320283106000002	0.011454161948269995	0.22658323852863102	0.025786879029199846	0.11476109215017065
-50.17814	-26.224586	train	0.0392205107064	0.6037522351999997	0.04070911852999999	0.11645496998000003	0.06024567344999999	0.012223697533000002	0.21520667425104287	0.3585513841486538	0.2835608646188851
-2.2417362	12.377211	train	0.6598555519000004	0.6450531737000001	0.13841961383000004	0.10128196079	0.24565749789999994	0.016436984114000002	0.518202502844141	0.4706105422828972	0.4934584755403868
26.640478	18.508793	train	0.9114705180000002	0.9526726436999998	0.2269953340000001	0.32471415079999993	0.3073653551000001	0.09493295493999998	0.6355707243079257	0.7660219946909367	0.6882821387940842
-25.053976	-15.9323635	train	0.30825465365000004	0.5897421733	0.056265505680000015	0.06836105754999999	0.060806690689999984	0.011922742644300002	0.27569207432688664	0.25445582100872205	0.25383959044368604
-18.916359	-10.642302	train	0.33763646709999995	0.6002813414999999	0.09333629099999996	0.08302780295	0.11153567621000003	0.013573917341000004	0.3911642017444065	0.3587409935532802	0.36760523321956773
51.286648	25.700514	train	0.9688853318	0.9673666790999998	0.19278446714999994	0.3160404489	0.2886498429600001	0.09021466442	0.6535836177474402	0.7861205915813425	0.7110352673492605
-72.14311	5.44258	train	0.01863389085500001	0.21416765869999996	0.011062152409	0.03759669366299998	0.03791982513	0.011080291731400006	0.004929844520288206	0.017444065225635193	0.003697383390216155
-22.637978	-14.064752	train	0.3224628597400001	0.6059589864999999	0.06708884298000001	0.07924488425	0.07060007402000003	0.012825603204000004	0.3221463784603717	0.34186575654152446	0.33361774744027306
-7.7570047	23.80034	train	0.6413640764000001	0.7689853037000003	0.12065528785999995	0.15894551896999995	0.21318380462000008	0.016303268969999996	0.4747819491846796	0.5280621918847174	0.5011376564277588
-71.27292	13.942565	train	0.04914147598400003	0.2393694304999999	0.029077032439399995	0.038900971329999985	0.04864409356000001	0.011344468500000001	0.1361395525218051	0.033181645809632156	0.07707622298065984
-49.8356	-15.068462	train	0.062659817006	0.5563708306	0.041721118150000014	0.07564820276000002	0.05425992028	0.011806440664900004	0.21634433067880168	0.24706105422828975	0.217292377701934
-48.72115	1.5198605	train	0.04969876753000001	0.3467560139	0.0429334763	0.049047521449999985	0.06756893928999999	0.011977224548	0.2538869927948426	0.1547212741751991	0.18657565415244595
-29.3543	13.0800295	train	0.3147021804000001	0.2386546746999999	0.10013386630999996	0.03940752160399999	0.10022773325000003	0.012593847718000008	0.36044747819491846	0.108646188850967	0.21359499431171786
45.09323	11.011675	train	0.9642716554999994	0.948241258	0.2594367989000001	0.3243427857	0.33935883800000005	0.10103514141999996	0.7049677664012135	0.7627986348122867	0.7342150170648465
-30.419395	-16.227291	train	0.30580068904	0.5856458596000003	0.06780433668	0.08555585050000003	0.09806095812000001	0.012377154560000006	0.3348502085703451	0.3119074706105423	0.3174061433447099
-59.775047	-4.33433	train	0.02589261605300001	0.3611059175	0.030112156193000006	0.04850921032999999	0.055027118670000014	0.012249043463900005	0.10352673492605234	0.16989002654531662	0.11319681456200228
-15.915422	-10.345512	train	0.3491995918	0.6279052155999999	0.22242503130000008	0.10098992362999996	0.2302938575500001	0.01785307655799999	0.5149791429654911	0.4742131209708001	0.49587599544937433
47.73854	16.012539	train	0.9702745594000004	0.9539616317000004	0.3761178563	0.3303748537	0.3521684514000001	0.065658174125	0.7741751990898749	0.7567311338642396	0.7818543799772468
52.349453	18.82039	train	0.9662643703999996	0.9565831458000004	0.24808610689999994	0.2944239201999999	0.26694241500000004	0.11504825572000005	0.6623056503602579	0.7675388699279484	0.7052047781569966
57.38386	-17.690321	train	0.9828430062999994	0.9725717051	0.8088757658000002	0.40872061089999984	0.4954625677000001	0.16718119087999994	0.9478574137277208	0.8758058399696624	0.9397042093287827
-55.49619	6.407511	train	0.03993447580399998	0.2632535108	0.040924373619999996	0.04393489560000001	0.06369560162000001	0.012455501861000001	0.22658323852863102	0.13746681835419036	0.16055176336746302
-54.641712	-27.010733	train	0.0257187869595	0.6209664551999998	0.027990549661499997	0.10152384257000004	0.047137751249999985	0.013410657059600005	0.061433447098976114	0.41334850208570345	0.23791240045506257
-66.64627	9.74309	train	0.028618982589000006	0.2140694120599999	0.033046934147299985	0.04004397929999999	0.055657803019999987	0.014074671844	0.13329541145240806	0.14391353811149035	0.11988054607508533
-50.031765	-12.538061	train	0.040793498907499996	0.5701619635999999	0.040648252240000016	0.08876764110000003	0.05575746124	0.013236801015	0.2006067500948047	0.3340917709518392	0.2640784982935154
-30.368166	9.235109	train	0.32140591168000016	0.2998085004	0.22612624284	0.0476595756	0.24197708736	0.013808312383	0.4982935153583618	0.20155479711793708	0.3239476678043231
34.010925	35.83222	train	0.9677739819000002	0.6087266316000001	0.2179289746	0.07284013637999999	0.10523787994	0.017786684407	0.5777398558968525	0.40291998483124764	0.4803754266211604
-45.109478	-0.23118117	train	0.04090429422579999	0.3942100404000001	0.03899496353	0.05864711488000001	0.060725752279999975	0.017169684246000003	0.21406901782328405	0.29958285930982176	0.24729806598407278
-51.058487	-11.052919	train	0.05095899560330003	0.4111858680999999	0.0411986865	0.050980523490000006	0.061731714810000005	0.011737381301100002	0.2360637087599545	0.17538869927948428	0.1877133105802048
48.534855	28.594852	train	0.9801902083	0.957076833	0.27163416174999994	0.3224032633	0.22489903604	0.13956451440000006	0.7159651118695486	0.7912400455062572	0.7600967007963595
-67.35979	1.036039	train	0.021171372913999988	0.2437847175999999	0.018114281772	0.039255252779999986	0.04015286869999997	0.011149954030659999	0.015547971179370498	0.028820629503223356	0.011660978384527874
-60.241837	-8.709745	train	0.03314512937619999	0.3975067262	0.0431638859	0.05457509927	0.059248735190000026	0.012003763672	0.2013651877133106	0.19681456200227532	0.1831626848691695
-52.544796	-28.888851	train	0.04111763609020001	0.6065416690999998	0.04093669383000001	0.08550824567999997	0.05732448677000001	0.011913526502999998	0.2093287827076223	0.3174061433447099	0.25668373151308305
44.792793	19.370317	train	0.969668353	0.9584956339	0.2859507799000001	0.368863042	0.27752129909999995	0.17703223360000006	0.6996587030716723	0.8325748957148275	0.7693401592718999
28.900064	-9.74786	train	0.9705387887999996	0.9560933534	0.4327166799000001	0.3386991257	0.4732590929000002	0.18766929417	0.8346605991657187	0.8160788775123246	0.8484072810011376
-55.022194	-29.027296	train	0.026539914728	0.6070226404	0.03284011282000002	0.09006988325	0.05312371280999999	0.019367003961909997	0.11035267349260523	0.4461509290860827	0.2821387940841866
-10.681225	-18.732615	train	0.31987234470000003	0.7783185705000004	0.08248700566	0.18087543668000006	0.13564906523999998	0.030570477893000006	0.3843382631778536	0.6069397042093287	0.49573378839590443
-47.718334	3.924784	train	0.035395694382999984	0.24877267179999984	0.03631369568	0.040840325939999984	0.057598307700000025	0.011584645339950005	0.18278346605991658	0.06257110352673494	0.11234357224118316
53.728912	11.4576435	train	0.9684670228000004	0.9518859643999998	0.34728122910000003	0.34160955680000016	0.4371815829	0.12419407848000005	0.7967387182404247	0.7872582480091013	0.8090159271899886
50.297256	17.62074	train	0.9597167887	0.9330997472999996	0.2245360666	0.2748772082000001	0.28169224600000003	0.05151589489999999	0.6435343193022374	0.7004171406901781	0.6565699658703072
46.97141	-0.31861818	train	0.9792079286000002	0.9656523450000004	0.7334279823000001	0.3568976221000001	0.4512930154999998	0.16465138947	0.9216913158892681	0.8375047402351156	0.906712172923777
-28.76924	12.326967	train	0.29669857549999995	0.29220202050000005	0.11406050012000002	0.048654679519999994	0.14948057309	0.012655993156	0.3847174819871066	0.17349260523321955	0.25668373151308305
-26.494514	-16.171837	train	0.3374747405000001	0.6071345631000001	0.10918201165	0.07889864862000001	0.11158437862	0.015302190997999999	0.3968524838832006	0.3890784982935154	0.3906427758816837
51.593456	-9.811275	train	0.9781581309000004	0.9521458055000004	0.6591784221999997	0.3327219959000001	0.4003055172	0.12119464875000005	0.8905953735305271	0.7811907470610543	0.8593572241183163
50.099743	-21.801373	train	0.9713113164999996	0.9660883673000004	0.6458373060000001	0.43059298840000015	0.4173631414999999	0.33657860578000004	0.8693591202123625	0.8959044368600683	0.9159556313993173
-51.122875	-14.387859	train	0.03872544225370001	0.5889109945000001	0.041970452179999986	0.07751245194999999	0.06673236588999999	0.012828605143600005	0.23511566173682216	0.31323473644292754	0.2682025028441411
-60.180035	3.0585592	train	0.037505428511	0.27478236999999994	0.03823263087	0.04508479356	0.06554315343999999	0.013759846664000005	0.21691315889268106	0.1848691695108077	0.181740614334471
-59.16762	-7.7702074	train	0.033684265864	0.37469711159999997	0.033240780849999985	0.05148712666	0.05186627542999999	0.011562818377785002	0.13841486537732273	0.14201744406522562	0.1222980659840728
-53.710903	-30.296541	train	0.044197162676999996	0.7383485669999997	0.04006896838999999	0.16350251224	0.06395779352000001	0.013551703151	0.23208191126279862	0.47857413727720893	0.36632536973833907
-53.77525	-22.784714	train	0.02926757428899998	0.5876696001999998	0.03423581652000002	0.07609936656000002	0.05503327095	0.011725789967299996	0.14258627227910506	0.25597269624573377	0.189419795221843
31.872145	38.74152	train	0.9641723394999996	0.3844168412	0.1854155737100001	0.05735565338000001	0.1891228527000001	0.017146440996	0.5991657186196435	0.29180887372013653	0.4246302616609784
53.391853	22.609898	train	0.9544143815999996	0.9447281729000001	0.2257498778	0.39562516840000006	0.3303606786	0.13055217184000004	0.6626848691695107	0.8058399696624953	0.7279579067121729
-55.720505	-23.559462	train	0.04492678123400001	0.6079647895	0.03726462259499999	0.07866352281000002	0.06002721042000001	0.012034930109000006	0.2148274554417899	0.3132347364429276	0.2565415244596132
-52.700066	-26.206144	train	0.03308570057470001	0.5898142755999999	0.027868927992999996	0.07841072886	0.04409607759000001	0.013538686480438005	0.08437618505877892	0.3344709897610922	0.19965870307167236
-58.47422	3.265788	train	0.03250090780800001	0.2566703077	0.039877603620000014	0.04263943708999998	0.059335943099999996	0.012382792716	0.19036784224497535	0.12552142586272277	0.13879408418657566
-73.90898	10.836822	train	0.023789005538	0.09884277415900004	0.02118666981133	0.030656544735699988	0.048668035729999996	0.011556122274900002	0.04854000758437619	0.02445961319681456	0.023321956769055747
-44.65824	-6.807438	train	0.031956667861000015	0.3814234761	0.041953070080000016	0.05807226880000003	0.10539160676999997	0.03475524086299999	0.25483503981797495	0.3479332574895715	0.30048350398179746
-68.710335	0.095410876	train	0.029691246566000005	0.4117576541	0.02754298123800001	0.046179993469999986	0.04795266767	0.011238371231980009	0.08551384148653773	0.12059158134243458	0.0748009101251422
54.563793	28.330933	train	0.9620253309000004	0.9548903617999996	0.36978510266000014	0.3957935304999999	0.09074494349	0.053261199034999984	0.621160409556314	0.7836556693211983	0.6892775881683731
-58.141247	8.646701	train	0.023896683967999998	0.2387371981000001	0.0242102690614	0.04010401158999998	0.04493593199999999	0.011368981164770005	0.0384907091391733	0.03962836556693212	0.026734926052332197
-59.993893	-8.162958	train	0.023744488031800008	0.34749536699999983	0.02269754313690001	0.047094660429999984	0.04600787707	0.011736557753740004	0.03735305271141449	0.1287447857413728	0.058162684869169506
42.673683	-12.323276	train	0.9858376039	1.0016140696	0.5423131351999999	0.7890182179000002	0.3925324287	0.2123041344000001	0.88452787258248	0.9518392112248767	0.9485210466439136
6.7985163	28.216928	train	0.6864783341999999	0.950509401	0.37688665559999984	0.3371210765	0.3701719123999999	0.02289672006	0.7207053469852105	0.7093287827076223	0.7184300341296929
-56.767483	-23.116074	train	0.025738674690000005	0.3866899049300001	0.02451835807600001	0.04454288359	0.047924324915	0.011225638891599998	0.057262040197193775	0.10333712552142586	0.057451649601820254
-54.74787	-23.54257	train	0.036329041578	0.6802478347000003	0.03604592718999999	0.11375667380000005	0.052789780879999984	0.011786189728999998	0.16477057262040198	0.37902919984831246	0.27829920364050054
-66.794426	-1.4902089	train	0.027273024426	0.3366687728	0.0220188097758	0.04859376172	0.03907345963999999	0.011313098310400001	0.038869927948426246	0.10106181266590823	0.048208191126279866
59.9659	-12.351716	train	0.9709740139000004	0.9323594403999994	0.8220324666999997	0.3115660538	0.3369116469000001	0.07452522331	0.8435722411831627	0.7286689419795221	0.8037542662116042
-27.778223	15.754687	train	0.5412656264999999	0.3120929758	0.10986907046999997	0.04671852326999998	0.07225523399000001	0.011719831257200006	0.37485779294653016	0.1228668941979522	0.22411831626848694
-54.08385	-20.322966	train	0.029019006852000005	0.5680119952000002	0.030835065016999993	0.062494453559999975	0.048363883760000004	0.011524443873799998	0.0955631399317406	0.19871065604854002	0.12485779294653016
-74.16438	4.6035304	train	0.020594433066	0.1322328887857	0.019135645157999998	0.03155887345599999	0.048870797865	0.011622741222000006	0.04000758437618506	0.03299203640500569	0.024744027303754267
4.237469	24.116653	train	0.6823130121000004	0.6661105846000003	0.1938017802	0.08699737139999998	0.28845896819999994	0.016739763302999994	0.5936670458854759	0.45620022753128553	0.51919795221843
41.10596	1.8832657	train	0.954411621	0.8442373303999996	0.5048612719	0.22979083113	0.4864351651999999	0.0260240652	0.8200606750094804	0.6387940841865757	0.749004550625711
-29.5039	14.131924	train	0.5982663812999999	0.2885182923	0.11742333952000004	0.040811558448	0.09586573171	0.012144771577700001	0.40386803185437997	0.11907470610542283	0.23535267349260522
-3.752463	24.486664	train	0.6589895401999998	0.5739571808999999	0.2631045905	0.05688618677000001	0.30306408059999995	0.012713256207000005	0.6084565794463406	0.2552142586272279	0.4035836177474403
8.18904	8.868421	train	0.6789347358000001	0.8821410976999998	0.31633394730000003	0.2326087815000001	0.6831916242999999	0.030900003382000007	0.7588168373151308	0.6549108835798255	0.7215585893060297
3.2286577	14.549408	train	0.6997143724999998	0.7640041167	0.4377016362000001	0.16551850275	0.5689885098000002	0.021061078445000003	0.7938945771710276	0.5644671975729997	0.7064846416382253
-56.996662	7.5035524	train	0.044368629855	0.3810446661	0.040770554269999995	0.054154606659999986	0.05517137266000003	0.011936676611000004	0.20420932878270762	0.18202502844141066	0.1751990898748578
-71.4578	13.905584	train	0.04511142733099999	0.2440157828999999	0.032396928814700014	0.039370024140000015	0.04941421953	0.011184999298800005	0.14808494501327266	0.030716723549488054	0.08390216154721275
28.444841	12.618856	train	0.6935437468000001	0.9657093876	0.30402800620000003	0.4388093479	0.38237374100000016	0.09530905523000004	0.7076222980659841	0.8412969283276451	0.781712172923777
-69.03303	-28.378565	train	0.052560494512999996	0.5784040172000001	0.034605226774000006	0.06895012553999999	0.05378366666999999	0.011673240790999994	0.18733409177095184	0.22734167614713688	0.19638794084186575
0.14275904	24.224894	train	0.6738805143000003	0.6024606309	0.17055154251000004	0.07213359436000001	0.44484767	0.013364400088000005	0.6505498672734168	0.3306788016685627	0.47895335608646183
-67.20721	-28.726753	train	0.03617662036020002	0.4126886664999999	0.03645163671	0.04982369808999999	0.052879811840000006	0.01145017419444	0.16628744785741376	0.14846416382252559	0.14249146757679182
44.914223	-0.017257465	train	0.9606665677	0.8026927210999998	0.7046723881000001	0.16322624637000008	0.4946925956000001	0.020787426151999997	0.8653773227152066	0.5824800910125142	0.7578213879408419
0.071834214	38.77389	train	0.6691116054999999	0.7512595548999996	0.19666412524000002	0.14604399052999995	0.10982397624000002	0.013577202743	0.5001896094046264	0.47440273037542663	0.487485779294653
-48.089233	0.8928094	train	0.050035269732300006	0.3912536199000002	0.03964171125	0.04944000633999999	0.058708779049999986	0.012806508023000002	0.22089495638983694	0.20781190747061054	0.1978100113765643
-63.202175	5.3689837	train	0.047052380717700015	0.2965322712000001	0.04095895632	0.043829320219999995	0.05767923215	0.0114466453542	0.21767159651118695	0.090064467197573	0.13495449374288965
37.65065	3.8546116	train	0.9578147195999998	0.7354258674000005	0.5430318098999999	0.09368984978	0.6311865852000001	0.018049955053	0.8503981797497154	0.48938187334091765	0.7050625711035268
-27.311136	-15.421447	train	0.3076632856700001	0.5808548048	0.06554829114999998	0.07989572659999998	0.06838038665000001	0.013040209597	0.3016685627607129	0.3193022373909746	0.3083048919226394
28.979958	8.228411	train	0.6957797500999999	0.9816772737	0.35639586110000004	0.6679025977000002	0.8133594074000005	0.18092457585000002	0.7901023890784984	0.9298445202882063	0.8838168373151308
2.0398731	8.949673	train	0.6690638954000001	0.4518454322999997	0.25919202739999997	0.04938311395	0.608439441	0.013596756819	0.714069017823284	0.24725066363291623	0.4739761092150171
-32.017097	10.069128	train	0.3175238531100001	0.3882802256999998	0.06621013427000003	0.04717710493999998	0.06258578781999999	0.011634092892200002	0.2976867652635571	0.13689799014031095	0.2010807736063709
-62.391945	-29.289345	train	0.03907610219270001	0.6415731617999999	0.033346505175	0.12055461086	0.0465708198	0.011557168769500005	0.13083048919226395	0.3574137277208949	0.24189419795221845
2.3465111	9.242403	train	0.6697233419999999	0.4554813241999999	0.2538392654500001	0.056411457759999985	0.5224692734	0.016857334797000002	0.7025028441410694	0.31039059537353053	0.5005688282138794
0.22818466	34.951668	train	0.6769157578000001	0.7601394800999999	0.20919455979	0.13259480028000006	0.1498227765	0.014591926775999997	0.536784224497535	0.4926052332195677	0.5119453924914676
-28.391293	-13.834895	train	0.27384946082499995	0.3951690707000001	0.05591625221000003	0.05279484267999999	0.06375212901	0.013395801244000008	0.27189988623435724	0.23682214637846036	0.24047212741751992
-26.439665	3.7762547	train	0.3396899998500002	0.3975512753	0.14320776816000005	0.051435233859999985	0.08938464144	0.013116426550999998	0.3959044368600682	0.2284793325748957	0.295221843003413
-72.95786	10.438131	train	0.03862484165900002	0.18241036329	0.02780902426050001	0.035557707975999976	0.047489333859999996	0.011153026441150002	0.11092150170648464	0.012893439514599925	0.05375426621160409
-50.85381	-37.210632	train	0.052366585967999986	0.7578610091	0.04670676064700003	0.2476042131300001	0.04417713116999998	0.01431625365500001	0.17956010618126658	0.5326128175957527	0.36945392491467577
-53.476223	6.6963563	train	0.03304308447639999	0.27521415289999995	0.03511630387899998	0.04187917422999999	0.0570971908	0.011560559236999996	0.16951080773606372	0.08020477815699657	0.11149032992036406
1.5987777	12.090683	train	0.6791566266	0.6154955087	0.309652779	0.06466798865000001	0.5503090319000001	0.013953304361999996	0.7440273037542662	0.3490709139173303	0.5597269624573379
-63.969444	-27.863972	train	0.022741552008	0.6134617835999999	0.0176957855904	0.07630023160999998	0.03351348039499999	0.011299400199100005	0.012135001896094046	0.26128175957527494	0.12343572241183162
0.6527359	31.801798	train	0.6553364150000002	0.7441184834000001	0.21838326303999994	0.11503557957000005	0.15347198891999994	0.013532349448	0.5134622677284794	0.4541145240803944	0.4825085324232082
-25.883808	-8.095852	train	0.32541164341999995	0.5997744039999999	0.07819766495000001	0.07784752825999998	0.07451493108000001	0.013658237276	0.33940083428138035	0.3479332574895715	0.34371444823663255
-21.50236	19.578295	train	0.6406368090000001	0.3334304738	0.17630165428999994	0.04703672125	0.14725790549999992	0.01266037401300001	0.4740235115661737	0.1719757299962078	0.29294653014789535
61.26544	-12.401681	train	0.9799549169000004	0.9440674328999998	0.8549982104999998	0.29557847609999993	0.6587681895	0.08455408650999999	0.9580963215775503	0.7347364429275691	0.8603526734926052
45.197758	1.6004925	train	0.9558613139999996	0.6395303988000002	0.5794964602	0.08996285396999998	0.2485160405	0.02210775448100001	0.738339021615472	0.4888130451270383	0.638509670079636
-55.869133	-24.55182	train	0.051301380651000004	0.5713490877	0.03956162288	0.06885907181000002	0.05525372873000002	0.0118321922315	0.20838073568448992	0.23947667804323094	0.209613196814562
-24.475935	-13.309213	train	0.32649139738000005	0.606341569	0.09831814256000004	0.06265614247000001	0.11299198494	0.012449151122000004	0.38452787258248006	0.29161926431551005	0.3263651877133106
-26.449068	-16.005024	train	0.30275292182	0.5873729161000002	0.05767788459000003	0.07506821024	0.06269580334000001	0.013148586481000004	0.27853621539628365	0.31399317406143346	0.2935153583617748
39.800995	30.860907	train	0.9549098025	0.7626737704000001	0.4706395241	0.12450686471	0.12816685585000007	0.017254514242	0.6607887751232461	0.5187713310580205	0.5928612059158134
-51.16545	-37.164085	train	0.035778856473	0.7529571075999999	0.034099356225	0.24689072544	0.04449854864999999	0.012370912457400005	0.12116040955631398	0.47762609025407654	0.3083048919226393
4.8916426	41.753014	train	0.6306452427999999	0.7995264747999999	0.14304132307999998	0.20601513016	0.07201133801	0.012924312989000007	0.3945771710276829	0.5132726583238528	0.45890216154721275
8.664809	27.16464	train	0.7355725750999998	0.7857960265999999	0.5461295505999999	0.15226229983	0.2843294035399999	0.02248549347699999	0.7262040197193781	0.5766021994690937	0.6709328782707622
-4.9584603	27.882378	train	0.660766608	0.6228937580000001	0.1794730446099999	0.07621941341999999	0.16332821973999995	0.013126129159000013	0.5091012514220705	0.36253318164580967	0.42605233219567695
7.55766	8.406341	train	0.6926466859	0.7920089931999996	0.4013005693000002	0.12894499006999993	0.6215727441	0.016885067463	0.7887751232461131	0.5320439893818733	0.6870022753128555
-53.117596	-27.646421	train	0.034863372832000014	0.7081671020999998	0.032027590641	0.11694684529999998	0.05022976301000002	0.012023571830519995	0.12779673871824043	0.3985589685248388	0.26649601820250285
37.910168	3.7647974	train	0.9459362117	0.7803857212999997	0.5713887273000002	0.13043197047	0.5222390323	0.019662838176	0.835608646188851	0.5498672734167614	0.7248293515358362
-53.99969	-32.41459	train	0.054388418567	0.6201745216000002	0.03308964323300002	0.08303082666	0.04676522741000002	0.011614390956560005	0.14827455441789913	0.3081152825180129	0.224971558589306
47.608982	1.221565	train	0.9773585581999998	0.8773630619999997	0.7932523984000001	0.20660114841000005	0.3053081005999999	0.023701779681000002	0.8500189609404626	0.6306408797876375	0.7650739476678043
-19.979658	-13.334434	train	0.34117631350000005	0.6000828568000002	0.07609647599000001	0.07222679472999997	0.07251735773	0.013348593056000004	0.3483124762988245	0.32612817595752747	0.3330489192263937
-20.010195	-8.308109	train	0.29971069387	0.4132514525000003	0.06484627403000001	0.051744218619999977	0.08458392925999997	0.012123611509599995	0.31513083048919227	0.20136518771331058	0.24587599544937427
-67.02225	-24.777718	train	0.034650440378000004	0.4464473782999996	0.026037533617499997	0.04931086641	0.041873335373	0.011209050612399999	0.08115282518012894	0.13955252180508151	0.08361774744027303
-54.709522	-33.86058	train	0.042880679901999987	0.6023093923000001	0.042931088860000015	0.13090048517	0.06462883092	0.015049896292999998	0.23966628744785742	0.43136139552521807	0.3387372013651877
3.2376015	31.16986	train	0.6459507198	0.7171749243999999	0.2620070607	0.09612809023	0.3606659091000001	0.014159931289000009	0.6215396283655669	0.4459613196814562	0.5281569965870307
61.825294	-13.145006	train	0.9832957587000002	0.9648404640000002	0.9258454558	0.37655603429999984	0.6210915428	0.18956612440000006	0.9706105422828971	0.8547591960561244	0.931740614334471
48.276176	1.3174943	train	0.9438523238	0.7432110702000005	0.6503667973000004	0.11632262521000004	0.25676117321	0.018026244135	0.7442169131588927	0.5111869548729616	0.6520193401592719
-64.59787	-8.246899	train	0.029504610185999994	0.3591277781000001	0.03441587638500001	0.04792358338	0.057892664420000024	0.012585200772000009	0.15680697762609025	0.17861205915813425	0.15329920364050056
-40.072815	-26.440428	train	0.2755274257000001	0.7167266143000003	0.07491620836	0.13055820243000002	0.06846763181999997	0.014981576974000006	0.29958285930982176	0.48065984072810003	0.40600113765642776
-47.848537	-17.471867	train	0.2617078561999999	0.5838851559999996	0.07296312658229998	0.07815177917999998	0.07805789555999998	0.01446375899600001	0.3096321577550247	0.3469852104664392	0.33091581342434584
-50.550335	-22.460535	train	0.035800828702	0.6109964779999997	0.03398234012000002	0.08315555268000001	0.048584685029999984	0.011695144752550004	0.1353811149032992	0.3037542662116041	0.21302616609783845
-19.475605	19.174885	train	0.6621715996000003	0.4268031036999999	0.3555610302	0.05212118838	0.21088997936999998	0.012611618443	0.6116799393249904	0.2277208949563898	0.39249146757679176
-59.77125	-26.16034	train	0.02606133442800001	0.5642047015999999	0.024685699701500013	0.061957509870000024	0.04185134706	0.011345043587900004	0.04228289723170269	0.18240424725066365	0.09172354948805461
41.163376	28.691805	train	0.9617553800999996	0.9226367541000003	0.4404287738000001	0.3064594461599999	0.27098936744	0.03670927114700001	0.7239287068638603	0.6962457337883959	0.7151592718998863
-36.20375	12.452838	train	0.3475024350599999	0.2718879101	0.13451984062999994	0.04315489922000002	0.30645108318000003	0.012358597888000004	0.5043610163064088	0.1342434584755404	0.2895335608646189
37.40991	-3.9335973	train	0.9611227766	0.8147301785	0.6304224873000002	0.16432237021	0.6687942076000002	0.018293594219999997	0.8794084186575656	0.5733788395904437	0.7603811149032993
48.884384	-33.576427	train	0.9868130761999996	1.0104701478999998	0.4965572832999999	0.9402606675999996	0.4402967628	0.6900658920999999	0.8959044368600683	0.9905195297686765	0.9695676905574516
5.8997884	25.461369	train	0.6806727564	0.7230144437999998	0.2522011552000001	0.11351351230999995	0.3951212458000001	0.014344352731000003	0.6767159651118696	0.46492226014410315	0.5773606370875995
-49.069305	-29.882298	train	0.032772069178	0.625660143	0.037462464999999986	0.08695841098000001	0.051278865509999993	0.011606137551960004	0.15073947667804322	0.3185437997724687	0.23265073947667803
-6.135472	33.03681	train	0.6458711059000002	0.6180181072000002	0.20641316324999992	0.07539325149000005	0.12859550502999995	0.012865634389000008	0.48312476298824425	0.34812286689419797	0.4035836177474403
-42.46021	-25.383625	train	0.037146253587	0.7331951533000001	0.034522217173000004	0.15358079193000004	0.05795921215000002	0.012411625658600005	0.18183541903678424	0.43818733409177096	0.3188282138794084
46.898857	1.1774158	train	0.9634640871000004	0.7765334459999997	0.5692049098000003	0.12470177364000005	0.2601258421600001	0.017253721604999998	0.7555934774364808	0.5261660978384528	0.6662400455062572
-29.351984	-15.002519	train	0.29935940421999996	0.5869187186000001	0.07284448303999999	0.06693401006000001	0.06610385258	0.011921599521699995	0.29958285930982176	0.2478194918467956	0.26464732650739475
-60.58383	-4.5199847	train	0.038217715199099986	0.3877881932999999	0.030098117905	0.04808067718000001	0.04651394089999997	0.011427534099810005	0.11224876753886992	0.1241941600303375	0.09556313993174062
-58.39876	-29.830738	train	0.054449606533	0.6389816569999998	0.039302537409999984	0.08969801804000001	0.05140538144999998	0.011794536843540005	0.19226393629124003	0.3466059916571862	0.2699089874857793
40.45506	24.59417	train	0.9674502634	0.8818808766000003	0.5449252369999997	0.1799989079500001	0.3942871854	0.024406322385000002	0.8242320819112628	0.6230565036025787	0.7460182025028441
49.298157	-13.802776	train	0.7249160645999999	0.8934361627000001	0.5312628181000001	0.23823733926	0.5024049076000001	0.037723634772000005	0.810580204778157	0.6679939324990519	0.7539817974971559
-24.293936	-13.239845	train	0.26223317056499995	0.6042549899000003	0.052900500535000006	0.0698235161	0.06507419406999998	0.01162284892903	0.2713310580204778	0.2540766021994691	0.24815130830489193
-1.3901459	32.688473	train	0.6837459331000001	0.6185518278000001	0.19652058758	0.06437161745000003	0.16187696472000002	0.012793002022000005	0.5432309442548351	0.3227152066742511	0.4136803185437998
39.714725	32.21679	train	0.9217975979999996	0.7149570497000001	0.2833340266	0.09764602037000003	0.10552572621	0.013684444557000002	0.573947667804323	0.43818733409177096	0.4965870307167235
35.91669	27.784391	train	0.6588803958	0.7542075897999999	0.21175218906000004	0.11757899061000003	0.4736677172	0.015260452839999997	0.6522563519150549	0.4880546075085325	0.573094425483504
-31.59849	-18.059566	train	0.2799388243100001	0.4427778109999999	0.049734427709999966	0.04847572187999999	0.05961245038	0.012235636583900004	0.254835039817975	0.20079635949943117	0.21117747440273038
-24.065544	-18.823997	train	0.3447149956800001	0.6048432268999998	0.12481997286999992	0.07496384623999999	0.09529994595999998	0.013482549338000006	0.3955252180508153	0.344520288206295	0.36291240045506257
-8.250745	33.40475	train	0.6497889656	0.6558822278999997	0.16466100748	0.09728414332999999	0.11966124870999999	0.015717377235000003	0.46264694728858546	0.4601820250284414	0.46103526734926054
13.421686	26.117628	train	0.6240541701	0.7920217588000001	0.22965028137999996	0.17733593859999994	0.25900512369999995	0.014098076156999999	0.540386803185438	0.5240803943875616	0.5281569965870307
-44.320953	-23.981192	train	0.07002491689800001	0.7312729605000001	0.057990974220000005	0.15830008186000002	0.17025739106999996	0.01621239483100001	0.35475919605612444	0.5109973454683353	0.4424061433447099
-69.947395	-31.368746	train	0.020268690966000005	0.43072116060000015	-0.007731664779999999	0.04537119158	0.02271552752199999	0.017647297189000002	0.002844141069397042	0.28119074706105424	0.1342434584755404
-11.517009	31.521816	train	0.6588261400000001	0.7372738712000002	0.12265485785000002	0.14011948603000002	0.10636060073999998	0.013717915204000009	0.4463405384907091	0.4702313234736443	0.4593287827076223
-62.161648	-2.7046707	train	0.042623346267	0.3808693242	0.036420461569999986	0.04901245967	0.05353623946	0.011691708854200004	0.1822146378460372	0.14524080394387562	0.1476109215017065
51.54154	-16.313196	train	0.9832935702000002	0.9923075792000003	0.7264914147	0.6472062649999998	0.44711306519999977	0.6004243407000002	0.9323094425483504	0.9744027303754267	0.9781001137656428
-25.858927	-8.457979	train	0.3201350211499998	0.5978239656999998	0.08925701995999999	0.07417183224000003	0.07614068672	0.012569095063000002	0.34072810011376564	0.3071672354948805	0.3165529010238908
-62.941437	6.1986895	train	0.033341160974400014	0.2774975024	0.034612475548000024	0.04222193753999998	0.056372780450000014	0.011603828396999999	0.1645809632157755	0.08911642017444066	0.11234357224118316
-56.950214	-35.055004	train	0.0476842180637	0.6875210986	0.052860827689	0.14987575611000006	0.05674308918000001	0.0128315500675	0.23284034888130453	0.4444444444444444	0.34513651877133106
-28.693022	-17.513832	train	0.28832166186	0.5765452414	0.06614394369999999	0.06188794689999999	0.06151099902000001	0.012440596903600006	0.27777777777777773	0.254835039817975	0.25511945392491464
9.272714	27.291265	train	0.7090151631999999	0.8798534898000001	0.44634309200000016	0.28624629859999984	0.20295589564	0.036664112351	0.6706484641638225	0.6761471368979901	0.664391353811149
-47.937656	-28.013285	train	0.04045933918740001	0.6287621149000001	0.043023326984	0.08606890038999998	0.05728646254	0.011832720282000008	0.2131209708001517	0.33807356844899505	0.27090443686006827
-28.167036	-14.335751	train	0.3054384847000001	0.4552286874	0.05255278924999998	0.05200606119	0.05786481196000001	0.0118909086638	0.25881683731513083	0.19871065604854002	0.21217292377701935
62.321507	-2.6104014	train	0.9639394398	0.9762193242000002	0.6117266981999997	0.5868211212999999	0.28793276264	0.048742585061000016	0.776260902540766	0.8623435722411831	0.8411547212741752
46.800537	-33.461533	train	0.93371359	0.9698247533000004	0.4878179853999998	0.6026670027999999	0.3816608257999999	0.897339978	0.7669700417140689	0.9529768676526356	0.8813993174061434
-56.50409	-25.807766	train	0.0311886137059	0.6006474684	0.03457911692199998	0.07458504516000003	0.05258094126999999	0.011749935397900004	0.14125900644671976	0.2707622298065984	0.19880546075085326
32.190838	-18.960304	train	0.6891341967999998	0.9804243025999998	0.3323485694999999	0.6381628741000003	0.8214937892999997	0.3548449932000001	0.779105043610163	0.9539249146757679	0.8893629124004551
35.060673	-3.6398008	train	0.9682945558000003	0.8453617407999999	0.6257929486000002	0.18563116104	0.7061259040000003	0.030417750438999983	0.8964732650739476	0.6334850208570346	0.7932309442548351
5.669462	13.008723	train	0.6716545970999996	0.6402926554999999	0.4568488012999998	0.09484435680000004	0.6062290142999999	0.016818550993000003	0.7817595752749337	0.4626469472885855	0.6484641638225256
50.41165	-33.703796	train	0.9805627022000002	1.0169185851999996	0.5378801033	0.9098998951	0.8218378724000001	0.6374707952999997	0.931740614334471	0.9884338263177854	0.9829351535836177
-49.124294	-12.484215	train	0.0614586122266	0.5544046923	0.045609382009999984	0.06614435792999998	0.056200854970000026	0.011695971711800002	0.22961698900265456	0.21406901782328402	0.20563139931740615
1.5769653	20.2747	train	0.7305767532999999	0.5615942515999998	0.5078592963	0.07230410843	0.3434806787000001	0.014083659953000004	0.748388320060675	0.3155100492984452	0.5406712172923777
47.638893	-8.323265	train	0.9689906841000004	0.9114699658999998	0.5607278549000003	0.2786017551999999	0.20834870375	0.15891549689	0.7476298824421691	0.7402351156617367	0.7554038680318544
-53.755207	-19.996445	train	0.03798469386050001	0.5600061365999998	0.03746257608000001	0.06396930205000002	0.05281656265999999	0.011842091700649995	0.17444065225635189	0.22582480091012513	0.19084186575654152
-49.614555	-33.384716	train	0.2986815836999999	0.7375917545999999	0.07086806895000003	0.19006867075000008	0.06953638755000001	0.01735868617	0.30356465680697764	0.5417140690178233	0.43629124004550623
44.32676	29.051022	train	0.6947019093000001	0.8915578617999997	0.4404421760000001	0.33368685925999997	0.13302873315000005	0.3598489358799999	0.6338642396662874	0.7982555934774366	0.7073378839590443
5.2332864	30.128681	train	0.6340256392000001	0.777798812	0.2060689448	0.14852598104999998	0.2991914336000001	0.014290391961000001	0.5468335229427379	0.5047402351156617	0.5236063708759955
-45.682373	-35.88546	train	0.03860796687439999	0.8581780109999998	0.04736829801	0.3569767212999999	0.06180538455999999	0.023187032422300004	0.23037542662116042	0.6858172165339401	0.45221843003412965
8.597427	6.64947	train	0.6644705865999999	0.7531465982999999	0.4084153251	0.13972905775000002	0.7950802470999999	0.02249666855	0.7734167614713691	0.5508153204398938	0.6905574516496018
49.93406	30.982515	train	0.9686195175	0.7924320103000001	0.5890480906000001	0.15684588109999995	0.160107147	0.026915405704999985	0.7322715206674251	0.5949943117178612	0.6827360637087599
-57.768314	1.9001706	train	0.032301695732000014	0.38395823190000017	0.036283232755	0.050259531240000016	0.05503840816	0.011751062230300004	0.16268486916951083	0.16059916571861965	0.14675767918088736
-63.25526	-1.5483073	train	0.0289609857944	0.29760579130000003	0.0298398344953	0.04298680736999999	0.047153643720000006	0.0114248054444	0.0862722791050436	0.08532423208191127	0.06143344709897611
-53.88259	2.664852	train	0.024388150948999997	0.27300537370000005	0.028997930861106008	0.04205670359	0.05627520651	0.0117986250164	0.09802806219188472	0.10163064087978764	0.07536973833902161
-1.1735682	29.03556	train	0.6445576262000003	0.5967734924999999	0.21471504834	0.06708465097	0.16142169086000002	0.013391410422000006	0.5022753128555176	0.3122866894197952	0.38978953356086465
-33.53059	3.8265917	train	0.031300123086499994	0.2954492141999999	0.03212111378	0.04388544574	0.052032994339999986	0.016635877652500002	0.12400455062571103	0.2243079256731134	0.15784982935153585
42.25385	0.003749414	train	0.9634154729999996	0.7945864626999999	0.6149592888000001	0.17072057065999996	0.4192492368	0.040251262139999994	0.8428138035646567	0.6221084565794465	0.7579635949943118
48.79042	-22.521338	train	0.9768845761	0.987312975	0.7110242422000002	0.6143544602000001	0.3858762723000001	0.5589544864000002	0.8811149032992036	0.968904057641259	0.9510807736063709
11.381012	8.498249	train	0.4907111628750001	0.8159798309000001	0.1867908994299999	0.14943956633	0.6349150894000001	0.037065304447999985	0.6310200985968905	0.6164201744406523	0.6160409556313993
38.590523	25.09433	train	0.9514514864000004	0.8151765937000003	0.3347588151	0.13616413468000002	0.2778875002000001	0.025004833015000002	0.6852483883200606	0.5887372013651878	0.6440557451649602
-67.39186	-28.922897	train	0.038791685242699984	0.6275152721999999	0.036975046595	0.09803456143	0.054410564989999965	0.011706314945810004	0.18050815320439892	0.3447098976109215	0.2636518771331058
40.898987	30.267076	train	0.9686048601	0.7622263369000001	0.4349525578999999	0.10840093308	0.18384168399	0.019141243154	0.7053469852104665	0.5225635191505499	0.6271331058020477
-54.55694	-18.452557	train	0.040176883458	0.5663475613000001	0.03803481982999998	0.06518856524000001	0.058658293709999976	0.012703686508200002	0.20383010997345466	0.2664012135001896	0.2238339021615472
2.7322366	29.453695	train	0.6364071982999999	0.8784003309999996	0.28136163459999985	0.21958745637	0.30211821805000005	0.016778381018000006	0.5923397800530906	0.5940462646947289	0.5861774744027304
44.25347	-1.1192981	train	0.9626414909999996	0.9504513767	0.7688844465999997	0.3288650476999998	0.4244603978	0.028690890582000018	0.8596890405764125	0.7174819871065604	0.8088737201365188
15.519487	12.756445	train	0.7085278396999999	0.8361847568	0.3970719039000003	0.24331202079999986	0.3987206179	0.01798359001500001	0.7466818354190368	0.6037163443306789	0.6939704209328783
6.1884046	23.62534	train	0.6381926521999998	0.7560158529999998	0.2794206416	0.13180748304999998	0.42478437515	0.015472715766999996	0.6537732271520668	0.500379218809253	0.5816268486916951
4.878137	26.062456	train	0.6602561117000002	0.7688382429999998	0.29740339200000004	0.11066044274999998	0.5140706358999999	0.021547966093999997	0.7097080015168752	0.5390595373530527	0.6377986348122867
-24.849323	-16.151337	train	0.30692907508	0.5881914136999999	0.06451915341999999	0.07177102698	0.07195024268000001	0.012244251179000005	0.3041334850208571	0.27701934015927193	0.28498293515358364
-44.16669	-30.545208	train	0.05407741977599996	0.7219741837	0.039556874183	0.16658083290000006	0.05965325873999997	0.012304111740600006	0.2281001137656428	0.4383769434963975	0.338452787258248
56.18311	-8.794973	train	0.9785118667	0.9180645027999996	0.7392052902999999	0.25141335634999995	0.3687687174000001	0.088995314985	0.8833902161547212	0.7045885475919604	0.8131399317406143
-52.010685	-32.16688	train	0.0429468948	0.7132226594	0.03994141925799999	0.13964879221999998	0.05634123918000002	0.012578808182600005	0.2043989381873341	0.4326886613576033	0.3228100113765643
-36.893364	-13.285141	train	0.30145937591999994	0.5644693320999999	0.060724024019999975	0.06819397043	0.058908132480000014	0.011681033959700004	0.27057262040197194	0.21994690936670458	0.23080204778156999
-1.008954	34.686447	train	0.6738238870999999	0.7363957869000001	0.22329095319999992	0.10477936783000004	0.14753331332999994	0.014028587782	0.5419036784224498	0.4562002275312856	0.49402730375426623
-2.885799	36.295204	train	0.6041773408999999	0.7263288357000001	0.13889663420000006	0.14148879911999998	0.08627538079000001	0.012768793586000006	0.40519529768676527	0.44292756920743265	0.4253412969283277
-9.745374	24.885897	train	0.6257629752	0.5953525598000001	0.11336793089999997	0.07638735034000002	0.08947832178000001	0.012692472601000001	0.397800530906333	0.3124762988244217	0.34428327645051193
34.66623	35.591286	train	0.9354859869	0.6293366351999999	0.2560069968999999	0.07360431084000002	0.12773042246000002	0.017987761696	0.5760333712552143	0.42624194160030343	0.4907565415244596
9.5264015	6.482899	train	0.6940600124999996	0.7774250642999996	0.2775428532	0.11854194079000008	0.8321184701000002	0.01803187256599999	0.7603337125521427	0.5314751611679939	0.672070534698521
35.325382	4.4247456	train	0.9438004745999998	0.6159085311	0.40639695880000004	0.07434814460000001	0.5133549036	0.018646616782	0.7931361395525217	0.4218809252938946	0.628839590443686
-52.64897	-32.350693	train	0.029014917094000014	0.6345942645	0.033201277955	0.08435022599000001	0.0477736475	0.011560807803050004	0.10542282897231703	0.3149412210845658	0.1995164960182025
-0.69045186	39.183094	train	0.6591747144000004	0.7361747538000004	0.2128902194100001	0.11131902177000004	0.118073469	0.012993463464000005	0.4973454683352294	0.4362912400455062	0.4601820250284414
-66.89434	-29.276775	train	0.02525819589015	0.5804292595000002	0.02760296164	0.06726773871000004	0.04697066076999999	0.011515132498100005	0.057072430792567304	0.21274175199089873	0.1151877133105802
-9.0400715	28.874804	train	0.6162727106	0.6471773344999998	0.16650826782000006	0.09204627768	0.12133611559	0.013401265711699998	0.4482366325369738	0.4142965491088358	0.426905574516496
55.212517	29.40393	train	0.9684321770999996	0.9801080897000002	0.5615007204000002	0.6187827726000001	0.18328733672000005	0.09672841489	0.7356844899507017	0.8955252180508154	0.8361774744027304
-53.009933	-14.23307	train	0.029700190570000007	0.3926036339000001	0.032453444609999986	0.05325925617000002	0.05397774625999999	0.012644904104000005	0.130451270383011	0.21615472127417523	0.15813424345847554
-24.843943	9.871162	train	0.34813897337	0.4032259475000001	0.16131448443999996	0.05508489879000002	0.16227343918000006	0.014558366124	0.4577171027682973	0.2700037921880925	0.3447098976109215
30.074047	10.873449	train	0.6888990312000002	0.9792788492999998	0.3222219216000001	0.5463801725999997	0.5027061474000001	0.16987421880000006	0.7500948047023132	0.9167614713689799	0.856655290102389
36.07472	27.925196	train	0.9216511852000002	0.7798489888	0.2661312142	0.14523522242999998	0.2791825691000001	0.03785527017900001	0.6422070534698521	0.59935532802427	0.6161831626848692
-0.35371715	27.01852	train	0.6627395517000001	0.6351354355999999	0.35515247730000005	0.08961929138000001	0.2476026786000001	0.015080480513999997	0.6253318164580963	0.4323094425483504	0.520193401592719
-60.13646	-21.313353	train	0.028030420305999997	0.5946871542000001	0.031099380872000006	0.07277511054000001	0.04872067460999998	0.011614649159700008	0.09158134243458475	0.24800910125142206	0.1508816837315131
13.4171	26.186878	train	0.6795888205	0.8408852128000001	0.35906467036	0.2551305671	0.28848956579999996	0.017985466103999998	0.6679939324990519	0.608266970041714	0.6370875995449374
45.289135	33.10963	train	0.9640301202000002	0.9068235544999996	0.5816546102	0.27941411135000005	0.08529182782999997	0.019409670936000004	0.6714069017823284	0.6363291619264316	0.6496018202502845
-2.4258564	26.48571	train	0.6527192796	0.7154215815999998	0.28264591790000004	0.11959000904999999	0.2466107250399999	0.03447237828799999	0.5847554038680318	0.555745164960182	0.5662684869169511
43.37788	33.11533	train	0.9540397737	0.8370973933000002	0.4881337489999998	0.18125782741	0.08784459426999999	0.014267950811000003	0.632916192643155	0.5458854759196056	0.588452787258248
-58.123394	3.8202636	train	0.036199797047000014	0.36680725	0.034406824384199994	0.04862827511	0.057034510289999986	0.011476344915500005	0.17481987106560484	0.12191884717481988	0.13168373151308305
-48.771267	-16.801348	train	0.02970429242735002	0.26152041746999993	0.0244505330353	0.042951429717000014	0.05040759741500001	0.013714386218000005	0.08816837315130832	0.16875237011755784	0.10224687144482367
39.24999	6.1925697	train	0.9611783878999998	0.7633345579	0.5252699844	0.11641261701999997	0.4219658457999999	0.029656752331000007	0.8189230185817217	0.5629503223359879	0.7207053469852105
43.56543	-0.0097100455	train	0.9678605685	0.7031261784999999	0.7660925205000002	0.13859936724000002	0.3735728999	0.021629506259	0.8479332574895716	0.5337504740235115	0.7235494880546075
38.140903	-4.8521996	train	0.9811329312	0.9400399687999996	0.8493403278000002	0.3011308131000001	0.6761614039999999	0.09280440389499996	0.9637846037163443	0.7375805839969662	0.8644766780432309
-58.158558	-32.51413	train	0.058639632576999966	0.6821308710999999	0.03605018766900002	0.09481813838000004	0.05377876454999998	0.011710488567870006	0.19567690557451653	0.35419036784224495	0.275028441410694
2.4839427	11.173051	train	0.6736461437000001	0.6119881513999998	0.3435235265000001	0.06840819581999999	0.5315498838999999	0.013583057243000008	0.7481987106560485	0.34470989761092147	0.5584470989761092
62.61386	-3.1919668	train	0.9812692278	0.9821053393000001	0.7513565206000002	0.5902384451000001	0.2880128060000001	0.09016227008000004	0.8540007584376185	0.8905953735305271	0.9055745164960183
41.54848	-27.402237	train	0.9623152437000001	0.9711991795999996	0.5142072621	0.5623565068000003	0.2520890399	0.6948173095999997	0.7354948805460751	0.9495638983693592	0.8600682593856656
-29.608715	5.081599	train	0.30274194157999995	0.3892933357	0.07206562689999997	0.04987269664000002	0.0713408261	0.013044006533399998	0.3096321577550247	0.21653394008342816	0.2518486916951081
-69.17284	3.463003	train	0.020798689361	0.23530151430000004	0.021036706174499997	0.040081426629999986	0.04651948065999998	0.012470282575000005	0.030147895335608646	0.10542282897231703	0.046359499431171784
37.34768	-4.1634665	train	0.9699725273000002	0.9488493494	0.7128095517000003	0.34708367780000005	0.6867702963000001	0.036849493416	0.9101251422070535	0.7400455062571103	0.8481228668941979
2.4539204	20.579056	train	0.6414055641000002	0.4301061171000001	0.3705369902	0.05574262212999999	0.4493890324000001	0.013565192354000008	0.69871065604854	0.26204019719378085	0.46928327645051193
-12.015577	28.709705	train	0.6222142213999998	0.5787599559000001	0.18451490030999995	0.06395302634000001	0.10479232269999997	0.012330682714600005	0.4459613196814562	0.2561623056503603	0.3290671217292378
-46.952995	-33.19246	train	0.038795857506400015	0.8276848035000002	0.04724179513279998	0.33186448376	0.06277771037999996	0.02070818833899999	0.23265073947667803	0.654721274175199	0.44141069397042093
20.29623	13.385895	train	0.6612466861999998	0.8926307675999997	0.3189079297000001	0.24422084861	0.459353448	0.029827466112999995	0.7110352673492605	0.6577550246492225	0.6874288964732651
-12.552822	30.658255	train	0.6275002403000003	0.6369546074999998	0.15671449477000002	0.08099365074999999	0.11814805130000007	0.012408404015000004	0.44216913158892684	0.36177474402730375	0.39334470989761094
-0.5641359	38.88155	train	0.6580297591999998	0.7779719602000001	0.2188800692600001	0.16595074562999998	0.12412441992999995	0.013062205703	0.5030337504740235	0.4869169510807736	0.4968714448236632
27.889727	9.826942	train	0.6711921234999999	0.9622435269999998	0.2782946484000001	0.4678599756999999	0.6851505355000002	0.045159313680000014	0.7335987864998104	0.8134243458475541	0.7874004550625711
-4.4800286	25.55552	train	0.6644970403000001	0.5929426400000002	0.2377074211499999	0.06907159473999999	0.20172758128	0.01569096928	0.5610542282897232	0.347743648084945	0.43913538111490324
6.5472255	10.003671	train	0.6737427937999998	0.7344646267999997	0.35568099090000005	0.11628817165999995	0.5937713091000001	0.015066311072	0.7574895714827455	0.4768676526355707	0.6443401592718999
-56.060925	-25.95048	train	0.034494591593000015	0.6122474023999998	0.033142413885999984	0.08525426363000005	0.05196903908000003	0.012723893489099998	0.14125900644671976	0.36120591581342437	0.25341296928327645
41.938503	2.0252035	train	0.9688369292	0.4428834064	0.6649184074000003	0.06799310632999997	0.5152604508999999	0.017209405521	0.8875616230565037	0.33371255214258627	0.6321103526734926
-50.626587	-12.6636095	train	0.02529889725999999	0.3705575846000001	0.030841706504999976	0.04832678546	0.05160918174	0.011832168740000001	0.08892681076981418	0.15130830489192262	0.0952787258248009
17.917004	10.488767	train	0.6435961257000001	0.8872683261000001	0.3170390053	0.304546321	0.5090810213	0.020621004707999997	0.6964353431930222	0.6507394766780432	0.6717861205915814
-62.177498	-25.943144	train	0.03412910566600001	0.6405053303000002	0.029961489900999994	0.10114373849	0.05349483363000001	0.011669669618300006	0.13215775502464921	0.35286310200985965	0.24146757679180886
45.302776	-31.332052	train	0.9768805199000004	1.0012800974999998	0.5393310234999998	0.9383634301	0.3184394312	0.8774489255	0.819871065604854	0.9933636708380735	0.9249146757679181
47.07089	-35.0035	train	0.9959980446	1.0046087308000002	0.6167824161000002	0.9607707853000004	0.19306738202	0.8367339226999998	0.817026924535457	0.9943117178612059	0.9239192263936291
-64.648155	-32.025764	train	0.04385876042499999	0.7225656823999997	0.0350934973537	0.15474242085000006	0.05108940643299999	0.012003369486720008	0.16818354190367843	0.4186575654152446	0.30133674630261664
1.59961	23.198893	train	0.6722884288000002	0.6072339145000001	0.2918513603999999	0.06549650696999999	0.3268353532	0.014243098559000003	0.6541524459613196	0.3450891164201744	0.49118316268486917
45.862347	-27.324564	train	0.976496644	0.9758514295	0.4531918983	0.5680887795	0.291848393	0.5316208206999999	0.7842244975350777	0.9512703830109973	0.8907849829351536
-62.04432	-11.3321085	train	0.03837097269699998	0.5349216653	0.030269015527999987	0.05443500646000002	0.046765364106	0.0113602069121	0.11433447098976109	0.16609783845278728	0.11916951080773608
-67.626076	0.5895338	train	0.02028024402325	0.27304628010000004	0.01427279373339999	0.04147212094	0.036453573275000005	0.011263759687000005	0.00701554797117937	0.057262040197193775	0.01962457337883959
-19.652887	-15.717014	train	0.3113313460000001	0.6738796463000001	0.07655917818	0.09363417691	0.06308332312	0.012558231552	0.30223739097459235	0.39571482745544184	0.3569397042093288
46.902805	27.563145	train	0.9515296213999994	0.8832876675	0.3074685661000002	0.2990592811999999	0.18899163806	0.023910367575	0.6403109594235875	0.6604095563139932	0.6383674630261661
20.56062	13.135281	train	0.6567443939000001	0.7893924959999998	0.19800276686	0.17657442692000003	0.1548748089600001	0.016010605215	0.506067500948047	0.5466439135381115	0.5271615472127418
48.749672	-28.818495	train	0.9687007128	0.9836361840000001	0.5726849406999999	0.6147136771999999	0.31647070136000005	0.5889068618199996	0.79806598407281	0.9671975729996207	0.902019340159272
50.633934	-27.764793	train	0.9915046407	0.9933902699	0.8882332088999999	0.6745678928999999	0.5981652838999999	0.6768398616000003	0.974592339780053	0.9793325748957149	0.9908987485779295
-23.10336	-15.5575695	train	0.3292381934200001	0.5891653101	0.07888175987999996	0.06511427682000004	0.10612966693999996	0.012241497171000005	0.3722032612817596	0.2633674630261661	0.302901023890785
-67.99065	-28.357193	train	0.030642189331	0.5885313094000001	0.031687226962	0.07437450249000001	0.04864534961999998	0.011546353559300004	0.10731892301858172	0.23795980280621917	0.15557451649601822
48.782238	3.5373268	train	0.947335138	0.7818151468000003	0.6714254028000003	0.13498126420999998	0.13317005492999995	0.023911678287	0.6985210466439136	0.5705346985210467	0.64419795221843
-24.943274	-21.860497	train	0.307649049125	0.7447941440000001	0.08659587748999999	0.15730461700999998	0.10606410986999998	0.013828463362000006	0.3545695866514979	0.4838832006067501	0.42889647326507396
-58.4267	-5.438699	train	0.029060361960000003	0.2837961091	0.030852470427999993	0.04334770351	0.050925970069999986	0.011405448968000005	0.10580204778156997	0.08096321577550247	0.07252559726962457
0.2759841	29.073578	train	0.6630252130000001	0.6130589855999999	0.2582993654	0.08097683665	0.15031126491999994	0.014738236172500004	0.5472127417519909	0.3972317026924535	0.4635949943117178
-21.408861	20.050928	train	0.6431768643000001	0.4006410333999998	0.2289060410900001	0.04906686522000002	0.11624579274000005	0.013953827077999999	0.4852104664391354	0.24023511566173683	0.33774175199089873
32.09009	-19.373974	train	0.6889144775	0.9686537856000002	0.2704175521	0.5209061697000003	0.8416707164000005	0.28168913468	0.7533181645809632	0.9142965491088358	0.8572241183162685
17.43622	27.189177	train	0.6867158353999998	0.9548356292999998	0.3946244898000002	0.4176057632999999	0.3452701789000001	0.056294036963000026	0.7123625331816458	0.7912400455062572	0.7563993174061434
45.8781	-1.6676052	train	0.9628774141999998	0.5942243754999997	0.5437206797999999	0.07796113369999996	0.33099786020000005	0.017468158291000003	0.783086841107319	0.38926810769814174	0.6062286689419796
-52.07669	-22.215464	train	0.028269192883	0.5631178539	0.030694925526600005	0.06757879192999999	0.050781577969999984	0.011520296207000002	0.09802806219188472	0.2049677664012135	0.13068828213879408
41.60485	30.546078	train	0.9654927443	0.6358060224999998	0.5845939332999999	0.06521124770000003	0.13398796035999996	0.017679776590999997	0.710845657944634	0.40917709518392115	0.5691126279863481
-61.9839	3.6158412	train	0.0324332527952	0.251288897	0.034962220804999986	0.041232040737999985	0.056681246939999985	0.011789682697200002	0.16477057262040196	0.08418657565415244	0.11092150170648464
5.735393	23.767824	train	0.6975876635999999	0.7466811928999999	0.2581901643	0.09715215389000004	0.4486599561	0.016577336151000002	0.7135001896094048	0.48312476298824425	0.6160409556313993
3.4643486	40.946133	train	0.6425795923000002	0.7264353572000002	0.11552508829000002	0.2266588593	0.07323244370000001	0.016851530751000002	0.38926810769814185	0.5436101630640879	0.4712741751990899
-52.74577	-33.423923	train	0.034516870372300015	0.7359988985999999	0.03342128217	0.16586647346999991	0.046657464953000015	0.012729059362000006	0.11888509670079635	0.45733788395904434	0.29493742889647323
-38.73074	10.5249195	train	0.29375597296	0.28921606989999993	0.07568348271999999	0.04361015227	0.07416985994000001	0.012091018751999996	0.3122866894197952	0.13310580204778158	0.20506257110352671
-66.38693	0.37606725	train	0.034447712191800005	0.2788597134999999	0.029757659512000014	0.041847506920000006	0.04860204238	0.0115319710271	0.11073189230185816	0.08039438756162305	0.07693401592718999
2.6566136	23.17548	train	0.689977792	0.5760753206000001	0.3905578372999999	0.06062590070000001	0.3510277744000001	0.013425870665000006	0.7174819871065604	0.279484262419416	0.49658703071672355
3.4271717	27.102806	train	0.6639379259999998	0.7954787703999999	0.41752859289999983	0.17666869207999994	0.3600462722	0.014744198780000004	0.7009859689040576	0.5345089116420175	0.6296928327645052
36.591175	6.003319	train	0.9609392436	0.7696673547000005	0.3930982675	0.1166365688	0.6947391586999997	0.2445356949650001	0.8266970041714069	0.6590822904816079	0.7608077360637088
54.08025	-7.389359	train	0.9763734515000002	0.9662934853	0.7397458613000001	0.4501063077999998	0.4499753251000001	0.10082107239000004	0.9091770951839212	0.8490709139173304	0.9084186575654152
-52.88803	-34.705338	train	0.03891249630745002	0.7515412601000001	0.030079371239100008	0.1710227219799999	0.039782322229999986	0.011976656535600004	0.1018202502844141	0.434584755403868	0.26862912400455063
-60.45468	-25.22801	train	0.02708031813399999	0.5637295443000001	0.023196105827300008	0.061879636719999985	0.03778286639999998	0.011361314454600004	0.03773227152066743	0.18240424725066365	0.08973265073947667
-28.20911	-16.450064	train	0.2700314087099999	0.5658959532999996	0.05249601571	0.06082481022000001	0.0643226514	0.011829143561	0.26810769814182783	0.21824042472506636	0.22781569965870307
32.498074	-18.3904	train	0.6955594936000001	0.9801204459	0.3166314517	0.6088996067	0.6210009670000001	0.4432146655600001	0.7656427758816836	0.9565794463405384	0.8819681456200228
-65.56841	7.9184623	train	0.02779524179600001	0.2615767467999999	0.032981429793000006	0.041640320210000005	0.052992809789999984	0.011749232218700006	0.11717861205915814	0.08797876374668184	0.08276450511945392
5.130786	28.633202	train	0.6637497719999998	0.8499849834000003	0.27847614776	0.20660755726	0.2748588257399999	0.029167836545999987	0.6113007205157377	0.6406901782328404	0.6109215017064846
-2.3139746	39.433247	train	0.6881780563999998	0.800311998	0.3052310777	0.16759146113	0.18753338556999996	0.015214944000999996	0.6139552521805082	0.5373530527114144	0.5706769055745164
-59.85008	-3.4546692	train	0.0240264865128	0.23524902383999996	0.021025394394	0.03976716878	0.04511045455000001	0.01125970096327	0.0335608646188851	0.03052711414486159	0.020193401592719
0.84721446	41.402958	train	0.662652475	0.7586470534000002	0.16866005850000004	0.14518130673000001	0.06952366613999998	0.0129203750185	0.4374288964732651	0.4611300720515737	0.4499431171786121
36.956913	-3.941072	train	0.9504378528000008	0.8556846189999995	0.5560249925999997	0.21479047944000002	0.6817984997	0.03697885269499999	0.8488813045127038	0.655100492984452	0.7738907849829352
-70.43281	7.6572294	train	0.033283042777299994	0.24914121715000004	0.031647408645	0.04049318404	0.048627400340000015	0.011321644186000002	0.11490329920364051	0.042472506636329156	0.0668373151308305
49.931942	-5.10889	train	0.9691613927	0.9224677031000004	0.5804971160999999	0.24368931534000016	0.3785152789999998	0.06518168602500002	0.8314372392870686	0.6949184679560106	0.7802901023890785
37.63229	25.903362	train	0.9406746186	0.8068428640999998	0.4067692307999999	0.15271680116000008	0.3461024512999997	0.017453619381	0.7328403488813046	0.5572620401971938	0.6673777019340159
59.920055	-14.553822	train	0.9694573216000002	0.978047045	0.6221027925	0.5135260091	0.5785073563999998	0.11513925254000006	0.8894577171027683	0.8904057641259007	0.9242036405005688
37.277035	-5.1398945	train	0.9709406506999998	0.9579828104000004	0.7096212406999999	0.35825106919999994	0.6639333023999999	0.062402884265000014	0.9106939704209328	0.779863481228669	0.8680318543799772
52.09131	-30.866446	train	0.9877037950999998	1.0043213486	0.8839938616999998	0.7337385922999998	0.7883600200999997	0.7097135363599999	0.9848312476298825	0.9865377322715206	0.9945961319681456
1.3302561	22.253614	train	0.9364718971999996	0.5885413737000003	0.4126981701000001	0.06163681985	0.2731310826000001	0.015470230075000002	0.6945392491467577	0.3248009101251422	0.504835039817975
-65.96852	-26.878433	train	0.0234160333835	0.5639363501000003	0.021109221127	0.059403221440000015	0.038080605604000006	0.0114563495846	0.020477815699658706	0.186196435343193	0.08532423208191127
-16.94388	-9.698627	train	0.34582419516	0.5894295057999996	0.11611749303999995	0.06642266240000003	0.12147263172	0.013234333736	0.41240045506257106	0.2973075464543042	0.3430034129692833
-62.05213	2.193817	train	0.032026813019999996	0.30291746940000003	0.03676968733	0.04415793944999999	0.05791380045000001	0.013059754444050005	0.17425104285172544	0.17349260523321955	0.15969852104664392
52.423115	-5.036367	train	0.9624500607000008	0.9612945921	0.6148243411	0.33407954450000005	0.4489432348999999	0.044889059066000006	0.8515358361774744	0.7637466818354189	0.8293515358361775
35.683784	5.5457697	train	0.9410908001999998	0.6544320483999998	0.3538095165	0.07188001762000003	0.6061241446	0.017990821849999998	0.7857413727720894	0.4336367083807357	0.6313993174061434
42.95146	-16.337997	train	0.9787425771	0.9859632694	0.4918716084000001	0.6330484950999999	0.27066986635	0.4801772209300001	0.7923777019340159	0.9666287447857412	0.8978953356086461
9.130038	7.9878416	train	0.6609564715	0.7753943759999997	0.24477533450000005	0.11902444695999995	0.7039506175999999	0.020062244058999992	0.6985210466439135	0.5434205536594615	0.6309726962457338
5.65357	13.237247	train	0.9663278930000004	0.4443630637999999	0.4292400369000001	0.04762062696	0.3717696849	0.015324839613	0.7827076222980661	0.2658323852863102	0.5304323094425483
-24.079906	24.28387	train	0.9590015981000001	0.4357777362	0.42552822050000016	0.053058012219999985	0.33432536180000016	0.01646415949	0.7470610542282897	0.2969283276450512	0.5267349260523322
42.390144	-1.4886609	train	0.9622281040999996	0.8027940466999999	0.6306761747000004	0.17109822550999992	0.4988710635999997	0.021369607876	0.8653773227152066	0.5889268107698141	0.7598122866894198
-67.68399	-24.959642	train	0.027776882812499983	0.3702241384999999	0.02023123411700001	0.04844798617999999	0.038505530763000013	0.011168968104850005	0.03735305271141449	0.1056124383769435	0.049345847554038674
-5.3506484	27.081968	train	0.6506409335000002	0.6426660679999999	0.2221346535400001	0.0955128158	0.12488952139999995	0.01256857096915	0.49544937428896474	0.39419795221843	0.4370022753128555
-1.3946059	31.280853	train	0.6546451029000002	0.6220943562999998	0.18160280272	0.08189284312000003	0.16040710174999995	0.012829515015000001	0.4988623435722412	0.3684110731892302	0.42377701934015927
49.08588	17.488058	train	0.9502298638	0.9101833369000002	0.3019028076	0.23014737905	0.27364701366	0.029981673372999982	0.6687523701175578	0.6573758058399696	0.6558589306029579
49.09701	4.054386	train	0.7060022764000001	0.7486410638000001	0.4764533265999997	0.11843459003999998	0.18165353055000005	0.015482220472	0.6660978384527872	0.4895714827455442	0.5833333333333334
-29.201761	-16.403206	train	0.2834766215180001	0.5555754892999998	0.06358313429999997	0.06168290189000002	0.06673724128999999	0.011979465511400002	0.28915434205536594	0.2267728479332575	0.2481513083048919
36.046055	30.202972	train	0.9361023160999998	0.6214279711000004	0.33230119435999994	0.06885391074000001	0.2427293833	0.022047214632000003	0.6592718998862344	0.43193022373909745	0.5412400455062572
-42.160656	-6.782932	train	0.055691616775999986	0.4172800011	0.048583637356999984	0.05030198226999999	0.11823000153999995	0.0118690580802	0.31513083048919227	0.1871444823663254	0.23734357224118316
-51.67609	-18.836386	train	0.044687706097	0.5702122179	0.040175056435000016	0.07690967715000001	0.05403579033	0.012887163783000009	0.1989002654531665	0.3014789533560865	0.2428896473265074
-59.697483	-31.089727	train	0.034540963727	0.6214662140999999	0.032493309109	0.11236514481999996	0.045201641434	0.011981457420000001	0.10997345468335229	0.3714448236632537	0.24047212741751992
6.2874093	26.372252	train	0.6677071399000003	0.7435302028000003	0.398596433	0.11870731507000006	0.35276615650000004	0.014056112205000002	0.7000379218809254	0.46833522942737965	0.5941410693970421
36.32802	-4.7206044	train	0.9771971618999998	0.9313006633999996	0.6654381593999998	0.2750047976400001	0.5648051213999999	0.05703250826999999	0.9245354569586652	0.7017444065225634	0.8327645051194539
47.16253	-32.065037	train	0.9848751587000001	1.009817606	0.4993947414	0.928234807	0.44636689	0.8339484607999996	0.8960940462646948	0.9935532802427001	0.9715585893060297
1.2031289	21.57245	train	0.9589239311000004	0.7471062340000003	0.557769988	0.12204834210999994	0.35121288730000005	0.025206024975000005	0.7887751232461131	0.5494880546075086	0.6963879408418658
48.002758	-33.062847	train	0.9900507696999996	1.011028874	0.5471022246000001	0.9437048074	0.3582951846	0.8678730063000002	0.8750474023511566	0.9954493742889646	0.9591865756541524
-51.581818	-34.724293	train	0.0303799016942	0.7564302112000003	0.034914283611000005	0.18813510829999994	0.04607153801	0.013549048624500008	0.11149032992036405	0.4990519529768676	0.31541524459613196
7.2201066	6.844905	train	0.6637227262000001	0.8249619120999999	0.3756194301000001	0.2190490628599999	0.6826514671999999	0.022886316922999996	0.7576791808873721	0.6219188471748198	0.7090443686006827
1.692842	13.361157	train	0.6772972311000003	0.5942635948999997	0.2993528107000001	0.07294162195000001	0.36761334	0.013351248664000006	0.686196435343193	0.3225255972696246	0.49772468714448237
-34.801056	14.497891	train	0.2707981109450001	0.2431069851000001	0.0625292373	0.037786673099	0.053937648260000005	0.0113806372108	0.24364808494501325	0.034698521046643914	0.1318259385665529
50.2524	30.964447	train	0.9596956878000004	0.9085141075999998	0.45359599149999996	0.2758818673	0.10300715308	0.032002865515	0.6465680697762609	0.671596511186955	0.646188850967008
-12.332236	31.511658	train	0.6325471558999999	0.6437158275000001	0.13772487975000006	0.09267938798000004	0.09947102144	0.012511413342000005	0.41960561243837696	0.38869927948426236	0.4008816837315131
34.8247	-0.85929286	train	0.9770821356999992	0.7456407768000003	0.5075580955999998	0.09583369719000004	0.7116416846000005	0.02012065121	0.9040576412590063	0.5089116420174441	0.7437428896473266
46.952114	-28.770748	train	0.9952611814999998	1.0118417024000002	0.8801548944999995	0.9006267190000004	0.18766011569000005	0.7235694760999998	0.8361774744027303	0.991467576791809	0.9350113765642776
-3.103769	39.908787	train	0.6697600844999999	0.7718229208999997	0.2515374436	0.15725664896999994	0.09945696964000003	0.013165153389000001	0.5214258627227911	0.48084945013272656	0.5019908987485779
0.5574159	28.089455	train	0.6929023972	0.5885163362	0.3536516913000001	0.06951686846999999	0.23744523190000003	0.015738490722000002	0.6526355707243079	0.3456579446340538	0.489476678043231
-64.4202	-32.80596	train	0.039547693226000005	0.7625019254999998	0.028382823002	0.20975501664000004	0.03937761878949999	0.011911534900320004	0.09859689040576412	0.45297686765263556	0.277872582480091
-33.743874	9.73402	train	0.2970538566600001	0.25997621944999993	0.05695345191300001	0.03943353086	0.05611511733999998	0.011389126520599995	0.2521805081532044	0.04759196056124384	0.13779863481228669
-0.8965658	27.467155	train	0.6681037171999997	0.6386202550000004	0.3457319971	0.08094909149	0.16517573114999995	0.016620913655	0.6004929844520288	0.43686006825938567	0.5098122866894198
1.9759884	25.04304	train	0.6533399889	0.7294084678999997	0.27710134329999997	0.11712774252	0.2822909644	0.01427674561	0.5982176715965112	0.4679560106181267	0.5271615472127418
-53.31506	-24.820246	train	0.03768509280049999	0.6840878649000003	0.03567094593130002	0.10755498048999997	0.050799805955000006	0.013127873215700005	0.15604854000758436	0.42984452028820624	0.3000568828213879
-54.704857	-29.836813	train	0.03163071853500002	0.6902507510999999	0.0267573711383	0.1013028723	0.040955066341	0.011757671799800005	0.07053469852104664	0.37049677664012143	0.21715017064846415
-59.275307	-3.6448107	train	0.028256425139500014	0.2838802988	0.028670772045	0.04268252108	0.048625439309999983	0.011700872820700007	0.0838073568448995	0.10144103147516116	0.06612627986348123
9.158242	7.152802	train	0.6757098076999999	0.7457742906999998	0.27912035240000005	0.09747876937000001	0.7836677044000006	0.01689124861499999	0.7442169131588927	0.48748577929465303	0.6406427758816837
-30.292027	13.262275	train	0.3324790515000002	0.24789707168	0.11309324724	0.04116151246	0.10816499711000002	0.013995245200000013	0.39192263936291244	0.1560485400075844	0.25085324232081907
45.168674	-33.373104	train	0.9768623860000002	1.0039810847000004	0.7172368404000001	0.8138189223999999	0.4249392253999997	0.9372737427	0.8995070155479711	0.9935532802427	0.972980659840728
47.854347	-34.824562	train	1.0008043886000002	1.0263618397	0.9261876987000004	0.9633598918000004	0.4589236413999999	0.9446186662999998	0.9601820250284415	0.9998103905953736	0.9963026166097839
3.4484615	39.094276	train	0.6601435285499999	0.8342570788999997	0.123288614	0.2793742233000001	0.06464197895000001	0.014850806576	0.40273037542662116	0.5809632157755025	0.4963026166097838
-26.371983	-22.804771	train	0.3071104089069999	0.6544009485	0.056134203645	0.09691955579	0.062432197249999974	0.011972795091200005	0.27815699658703075	0.3742889647326508	0.3314846416382253
38.469883	17.802261	train	0.9468760301000001	0.8443072993000001	0.25578012079999995	0.17457057235999998	0.3074775369599999	0.02531602518099999	0.6604095563139931	0.6164201744406522	0.6333902161547212
30.128239	-20.517012	train	0.7194859567000002	0.9837194278	0.4512511954999999	0.6768783889000001	0.9057229962000002	0.5850398807399999	0.8206295032233598	0.9708001516875236	0.9163822525597269
-43.969345	-25.066181	train	0.02447677134499999	0.5825499519999999	0.02354171533699999	0.06644260499000003	0.04679221433999999	0.0116024104778	0.0447478194918468	0.21994690936670458	0.11703640500568828
43.712605	-30.233395	train	0.9904676847	0.9485857414	0.9307144541	0.5654651016000002	0.2282128834000001	0.8733143810999998	0.8549488054607508	0.9080394387561622	0.9160978384527872
4.7453284	27.60383	train	0.6402476354999999	0.7893759465999998	0.28942623640000004	0.17856613561	0.4005169195000001	0.021992728339	0.6471368979901403	0.5891164201744407	0.6177474402730376
38.13311	-20.650194	train	0.9640694496000002	0.9571346486	0.3974090717	0.3542824721000001	0.6069553879999997	0.37741239731	0.8265073947667805	0.8519150549867273	0.8617747440273038
-11.29562	32.723026	train	0.6393420816	0.6108225268999999	0.17542050812999996	0.0804619481	0.08582021760000001	0.01222506229130001	0.43136139552521807	0.3304891922639363	0.36945392491467577
40.956444	-27.139265	train	0.9867596519000006	0.9456980282999996	0.9049548553000002	0.5512773637999999	0.4947021168999997	0.8711765780000001	0.959613196814562	0.9032992036405005	0.9598976109215016
1.7691242	29.553492	train	0.681317098	0.7155200840000002	0.22259840025999988	0.11050665872000004	0.2551519254899998	0.014018632529	0.5932878270762231	0.4541145240803944	0.5172070534698521
-34.03445	11.935846	train	0.2894450444500001	0.2793584935	0.055538016000000016	0.04135060806999999	0.06509569965000002	0.011498235992999999	0.2783466059916572	0.07603337125521425	0.16496018202502846
49.994972	-33.971226	train	0.9774603780000006	1.0201543098000003	0.4828122477000002	0.9388812984000002	0.5955484583000001	0.6702745689000003	0.8919226393629124	0.9907091391733029	0.9675767918088737
36.516113	-2.5959165	train	0.9801183336	0.8595908489	0.8767587938999999	0.20535843526999994	0.8798870269000001	0.042819100795	0.9719378081152824	0.6590822904816078	0.8290671217292378
38.95705	25.321451	train	0.9654980649	0.6058363949999999	0.4800131749000003	0.06505025330000001	0.22964691235000004	0.019006189495	0.7258248009101251	0.388130451270383	0.5684015927189989
8.447455	7.374157	train	0.6649400557999999	0.6302335941999999	0.37990356690000016	0.07206401581	0.7614225845999999	0.014774990956000003	0.7650739476678042	0.39002654531664765	0.5952787258248009
21.416723	25.359432	train	0.6516750080999999	0.887882286	0.16202130625999997	0.3909127618400002	0.16103265590999996	0.01778472938500001	0.48577929465301484	0.6769055745164961	0.5662684869169511
29.076773	10.325958	train	0.6487119237000001	0.9415661486000002	0.2749257949999999	0.4052660997000001	0.4987781276999999	0.03482456485	0.6808873720136518	0.7525597269624574	0.7141638225255973
-5.3949823	41.529846	train	0.6897007789999999	0.5978477912000003	0.39153830399999984	0.07293934369999996	0.18769422503	0.0141479487876	0.643344709897611	0.3452787258248009	0.48208191126279865
7.131749	42.772377	train	0.6611918867000002	0.8839518785000002	0.1054145424800001	0.4764074872	0.06559466224999999	0.021547637811999996	0.3972317026924535	0.720894956389837	0.5489192263936291
41.192238	-7.141206	train	0.7081758737999995	0.8468388048000002	0.6034419413000001	0.23798582559999995	0.6502660935000002	0.031596473867	0.8414865377322714	0.6511186954872962	0.7659271899886235
-3.6743424	40.464207	train	0.6773455503999998	0.7695257543000003	0.2997068665699999	0.14981654280000006	0.10314904794000003	0.015195332637	0.5595373530527114	0.5106181266590822	0.5307167235494881
6.3379393	30.14897	train	0.6505936967000001	0.8870941673999999	0.2689546480000002	0.23162259791	0.3641739790999999	0.018112416899999997	0.6331058020477816	0.6128175957527493	0.6166097838452788
-25.286346	-22.559383	train	0.319014053	0.5833591239999998	0.06630601079000001	0.06526946991999999	0.07701346588000005	0.0118085617256	0.3240424725066363	0.2364429275692074	0.26976678043230945
-60.24562	-26.508919	train	0.028297658015	0.5811866585000001	0.03060558182999998	0.06211293325	0.05065853116000002	0.011596452352400002	0.09783845278725824	0.2110352673492605	0.13253697383390217
34.633797	-1.7978556	train	0.953071905	0.8038377673000003	0.4852332307999998	0.13439473177000005	0.7857351174999999	0.02094853564	0.8401592718998862	0.5699658703071672	0.7357792946530148
-54.6661	-25.763517	train	0.03604187839	0.6125356652	0.02922287256099998	0.07863441586999997	0.04477727830999998	0.011636565016200005	0.09973454683352294	0.29048160788775124	0.1830204778156997
-23.03393	20.439404	train	0.6209776123999999	0.259898744845	0.15796101104000002	0.04072362032099999	0.08316804887999997	0.011639753340999998	0.41202123625331816	0.07186196435343194	0.22340728100113766
1.5801432	39.539307	train	0.6504814272999997	0.7718073777	0.12610654376	0.19799440752000005	0.0767686649	0.013514902177300005	0.4072810011376564	0.5094804702313235	0.46530147895335605
38.45606	29.6762	train	0.9264854185000004	0.6669864724999998	0.31998879329999996	0.09836261999000008	0.22718593201	0.019396816101000004	0.6490329920364051	0.4962078119074706	0.5767918088737202
11.694846	8.572423	train	0.4235154811	0.7994813517999999	0.2565090936899999	0.1877819774	0.6056045281999999	0.015876184143000006	0.6626848691695107	0.5563139931740614	0.6129124004550626
38.030773	17.509256	train	0.9663119159999992	0.7754015739999999	0.4498543852999999	0.10797203082000004	0.39723386931000004	0.021246751988	0.8001516875237011	0.5409556313993175	0.6972411831626848
32.04661	-1.062694	train	0.9480631377	0.9122615061	0.31519872369999985	0.20429481382000006	0.8449248194000001	0.03687695059999999	0.7944634053849072	0.661926431551005	0.744311717861206
-47.531075	-31.391632	train	0.32596956753999995	0.7264679014000002	0.051709701519999984	0.12298025475000003	0.04701707109800002	0.0120001654924	0.2317026924535457	0.40462646947288583	0.32295221843003413
-67.098206	-26.595678	train	0.0210640299923	0.4247394440000001	0.0116691026165	0.04675732279	0.03188586148499998	0.011157016803330002	0.005498672734167615	0.12438376943496397	0.04436860068259386
1.6816567	30.28392	train	0.6769469684999999	0.7548952918000004	0.27200078285	0.13321973735	0.21828831817	0.014668508903	0.6016306408797877	0.49108835798255585	0.5432309442548351
-17.939886	23.735424	train	0.6276379834000001	0.3892145634000001	0.10798712096000003	0.04777537756999999	0.07010120472	0.011593730795700008	0.3746681835419037	0.13765642775881684	0.23265073947667805
17.60989	10.222768	train	0.6506873119999999	0.8592153646000003	0.3032362900999999	0.19723648234000002	0.4024762549499998	0.015519926955000003	0.6670458854759196	0.5716723549488055	0.6220136518771331
27.5277	7.971532	train	0.6754519435999998	0.9797823027000002	0.3982452582999999	0.5031335964	0.5729324854	0.18128858991	0.7694349639742132	0.9142965491088358	0.8671786120591581
4.1458135	29.875294	train	0.6483080673399997	0.7807671841	0.22084465779999995	0.1594289678	0.25423197445	0.013461542747000005	0.546833522942738	0.49507015547971184	0.5200511945392492
46.24985	2.58806	train	0.9483885499999998	0.4217496761	0.6149516884000001	0.06001661033999998	0.22664456695000004	0.018036244489	0.7296169890026545	0.3227152066742511	0.5308589306029579
31.345701	8.6173115	train	0.9756170301	1.0134142991999997	0.7417130174999998	0.7127612999999997	0.9041064812000004	0.3229463097099999	0.9440652256351915	0.9689040576412591	0.979806598407281
-67.475845	-2.525256	train	0.023529782913599997	0.2397411450700001	0.017061803198000002	0.0393951551	0.04031509049	0.011154397209700002	0.01915054986727342	0.028251801289343948	0.012798634812286689
-73.65486	8.066496	train	0.020754702852199988	0.23974244270999998	0.0189827652942	0.03909765732999998	0.042531554233000014	0.011215971659736005	0.019529768676526355	0.028820629503223356	0.013651877133105802
-22.714682	-24.925146	train	0.3214514686	0.6744594530000002	0.06736131942999997	0.1513781405000001	0.057809268739999975	0.016919038701399994	0.29010238907849834	0.5083428138035647	0.4138225255972696
-67.06635	-2.786226	train	0.02297135712099999	0.3802395515	0.01858274655152	0.04587557009399999	0.04149713048400002	0.011165017888500006	0.02142586272279105	0.10049298445202881	0.040386803185438
42.072784	32.762516	train	0.9555736534000002	0.8353985409000001	0.3207881659000001	0.18692477404	0.08425408624	0.020790138411	0.5877891543420554	0.6050436101630642	0.5873151308304891
-52.627506	-10.886828	train	0.03163750586199999	0.4093014627000002	0.027378484015000013	0.048166234729999986	0.051862571070000016	0.0114306829858	0.10693970420932879	0.13727720894956388	0.09869169510807736
37.02601	2.304724	train	0.953230543	0.7822643725	0.5126297578000001	0.14138665074999998	0.5386376062	0.024831344319000002	0.8285930982176716	0.5760333712552143	0.7319397042093287
-34.74665	12.574657	train	0.28000291564	0.2343832976499999	0.05151152113300001	0.03860709723899999	0.06124064769	0.011932704921199995	0.26071293136139556	0.07565415244596133	0.15244596131968144
2.1722088	34.874977	train	0.6845792048000005	0.7540631186999999	0.22749578960000005	0.11960645225999998	0.17732371621000007	0.014420622251	0.5678801668562761	0.48103905953735304	0.5207622298065984
37.81328	6.0653586	train	0.9444857998000004	0.6413926280999998	0.4895113329	0.06694585034000003	0.5448520589999999	0.020163538089	0.8168373151308305	0.4323094425483503	0.6464732650739478
39.96969	27.159233	train	0.9503765396000002	0.8391792506999998	0.42093933229999997	0.1834613062	0.30201142340000003	0.022410325145	0.7186196435343192	0.6107318923018582	0.6774744027303754
-68.05504	-31.399452	train	0.03364509216120001	0.6996175809999999	0.02759295172596001	0.10531216869000004	0.04232859310899999	0.011930759019250005	0.08210087220326129	0.38433826317785363	0.22810011376564276
-1.7774919	28.972925	train	0.650857436	0.6432099412999999	0.15310348092000006	0.09490427766000002	0.13769884745000002	0.013143074403600002	0.4685248388320061	0.4103147516116799	0.4347269624573379
45.547832	-23.32829	train	0.9693014312999998	0.9969930099000004	0.4779344218999999	0.7979629827999999	0.27490222595	0.6118612493299999	0.7546454304133485	0.9816078877512324	0.8832480091012515
39.804375	30.500603	train	0.9541656320000004	0.8247428409999996	0.32148217179999994	0.17746485386000002	0.14617528898000004	0.020559551934	0.6289343951459992	0.59613196814562	0.6082195676905574
59.721558	-17.53147	train	0.9736301763	0.9768545516	0.8893628690000003	0.4370259598	0.3364424543000001	0.06319276811	0.8549488054607508	0.8500189609404627	0.8811149032992036
0.37669542	24.505713	train	0.6688041473000003	0.6254729858999999	0.21186884806999992	0.07378904351000001	0.2667533625000001	0.013252362213999998	0.5758437618505878	0.36120591581342437	0.45236063708759955
0.8382902	41.58949	train	0.6484377201000001	0.7718930545999999	0.16883460943	0.13029117809	0.08002437583	0.01275887700166	0.4300341296928327	0.45620022753128553	0.44297497155858934
-0.914607	39.899117	train	0.6509649398000001	0.7347475654000001	0.2665152504000001	0.11245337323999996	0.08045936990999998	0.012626951756300004	0.4846416382252559	0.4245354569586652	0.447098976109215
-12.858991	33.672512	train	0.6547688552	0.6005838242999999	0.14739839558000006	0.06908558525000003	0.09132842552000003	0.012369562347999996	0.4389457717102769	0.29029199848312476	0.34840728100113766
-4.053493	40.0671	train	0.6872943134999997	0.7655995365	0.35792070620000005	0.1642871077100001	0.2274078951100001	0.020149172775	0.6473265073947668	0.5606750094804703	0.6060864618885097
-48.618755	-29.379698	train	0.03348119788260001	0.6186561507	0.029851166784	0.08094701516999997	0.04740439778000002	0.011478251993400005	0.1031475161167994	0.29161926431551005	0.1858646188850967
-56.562305	2.3720677	train	0.026487245907	0.2560949305999999	0.02535405341260001	0.04047008437999998	0.047095018931	0.011453019928700008	0.05688282138794084	0.054986727341676145	0.03811149032992037
30.241478	-0.4325304	train	0.6593019700000002	0.8092933998000003	0.2730314132	0.13693556535999998	0.9258469940999998	0.020259641717999998	0.7229806598407281	0.5693970420932878	0.664391353811149
63.114098	-4.4326415	train	0.9884817159	0.9816869931999996	0.8773654726000004	0.6824480975000001	0.12398649588000005	0.18264790613200005	0.8029958285930983	0.9321198331437239	0.8926336746302617
42.846073	-12.726401	train	0.9894989436	1.0139973523999997	0.7857672075999997	0.9317772158	0.3008427725999999	0.42293380967	0.8748577929465302	0.9797117937049676	0.9516496018202503
4.013625	33.98793	train	0.6560834246	0.8257472936000003	0.1871449694199999	0.22944233460000002	0.2338398001100001	0.014475990297999999	0.534319302237391	0.5620022753128556	0.5455062571103526
-65.76554	-28.04961	train	0.02128111309	0.5830204287999999	0.015419520832999996	0.061843343269999976	0.032249769658999984	0.011190380865200002	0.008153204398938187	0.1850587789154342	0.07878270762229807
-54.73274	-32.56203	train	0.027025422168	0.6201097195999998	0.025901799922000004	0.1278348975	0.03864146144058301	0.011863539966100005	0.04361016306408797	0.37220326128175957	0.20819112627986347
59.663795	-0.9407697	train	0.9558764344999996	0.9755387808999996	0.4174563187999999	0.4291529473000001	0.2811794410400001	0.035829149275000007	0.7125521425862723	0.8238528631020099	0.7753128555176336
-54.048195	3.291724	train	0.04359046548000002	0.2710987011	0.04247932418999999	0.042132139319999984	0.06368328577000003	0.011653142360610007	0.23758058399696624	0.08722032612817597	0.1443401592718999
59.759407	-17.468533	train	0.9863912386	0.9766194731999996	0.8598274492000003	0.5474525122999999	0.25392628225	0.08211018957999999	0.8553280242700039	0.8773227152066743	0.899032992036405
-56.24108	-28.370052	train	0.03025334235399998	0.7066235483999996	0.032540136213000025	0.13513016742	0.047980943249999984	0.012027423606249995	0.10675009480470232	0.4086082669700417	0.2582480091012514
41.316658	-7.121806	train	0.7528445985000001	0.9137237693000002	0.6302754817999999	0.29042055366	0.5678423753	0.035596403352999996	0.841676147136898	0.6833522942737961	0.7790102389078498
3.3799446	10.587664	train	0.6683977354999999	0.6296594745999999	0.22693316899999996	0.06404859776	0.46492864149999996	0.013033458910000007	0.6761471368979901	0.33807356844899505	0.5014220705346986
40.783474	32.248734	train	0.9340948222999996	0.7498417599999996	0.2582883438000001	0.11324028224000002	0.10888220034000001	0.015956911836000006	0.5646568069776261	0.49146757679180886	0.5241751990898749
3.841121	9.81269	train	0.6557789254999997	0.6243927769000001	0.2557376785999999	0.06777850743000001	0.6814960617000001	0.014091782436999998	0.6960561243837695	0.3661357603337126	0.531712172923777
38.802998	17.380754	train	0.9745420834	0.8946222503000001	0.3739988320500001	0.18705192434000006	0.6285337964000002	0.02289025683499999	0.8555176336746303	0.6245733788395904	0.7687713310580204
7.182333	26.80438	train	0.6730141442000002	0.7520728908000001	0.3472321676000001	0.13075787665999994	0.2630466111000001	0.013629516831000004	0.6444823663253697	0.469283276450512	0.5564562002275313
-68.41014	-25.203272	train	0.025250289546999996	0.5515992822000001	0.02167476803599999	0.06419048115000002	0.0369432157	0.011311310125900002	0.026355707243079257	0.18164580963215773	0.08447098976109216
-53.256737	-7.784602	train	0.029437371608000012	0.3668231676000001	0.032991827374000006	0.050587571440000006	0.05420251797	0.011638724032500002	0.1334850208570345	0.1435343193022374	0.12016496018202504
4.3626013	26.713112	train	0.6616466650000004	0.7975911110999999	0.24928003650000005	0.18119571145	0.4001033091000002	0.014782112523000001	0.6526355707243079	0.540386803185438	0.5974118316268487
31.573627	-16.28649	train	0.6824406124000001	0.982665706	0.39370584259999997	0.6977222283999999	0.7395781262000003	0.6202001980999999	0.7880166856276073	0.9723170269245355	0.8983219567690557
-68.58116	-32.488495	train	0.041008659459800006	0.6311708999999999	0.027934032190000003	0.09319162315	0.039922120295	0.0114638959286	0.09992415623814942	0.32062950322335987	0.19965870307167236
61.560047	-1.5585237	train	0.9799422731999999	0.9699448766000004	0.6367122716	0.5287677529999999	0.32237291949999997	0.038065409453999985	0.8570345089116421	0.8346605991657187	0.8737201365187713
-29.460564	6.4547877	train	0.30283190965	0.4327500345000001	0.06719438209	0.05664288643999999	0.06170450198000003	0.013277368173000004	0.285551763367463	0.2565415244596132	0.26166097838452784
-50.507713	-32.17088	train	0.034784747305	0.6678050322	0.03774258781199999	0.14065420064	0.04860832942999999	0.012156339868999996	0.14827455441789913	0.4118316268486917	0.2879692832764505
38.846794	24.050064	train	0.941607863	0.7265530761999999	0.29691190555	0.11273606500999998	0.12821860078999994	0.016256173663	0.6008722032612818	0.48634812286689416	0.5401023890784984
-53.04845	-23.884115	train	0.04018725604299999	0.5934023427	0.035581461718	0.07313046602000002	0.05513816314	0.0118051641669	0.18221463784603717	0.26355707243079257	0.21473265073947667
-16.007782	23.672426	train	0.6367654093999999	0.5784095142999999	0.23940198055999998	0.07068613240999998	0.12134198148000006	0.012451325477	0.48843382631778537	0.27607129313613954	0.3609215017064846
3.2141762	34.859314	train	0.3459041669800002	0.7393783392999999	0.08939470831	0.14964229152000005	0.07594192179999999	0.014835629045000003	0.3621539628365567	0.49393249905195297	0.43899317406143346
-10.028369	31.310284	train	0.6432748229000002	0.6044263534999998	0.12160759325999998	0.08065402957000002	0.09757736992	0.013714380539000004	0.41827834660599167	0.36442927569207434	0.38637656427758815
-4.3995633	27.33106	train	0.6416186790999999	0.6111266617000001	0.2322243626	0.06373080118	0.3109116787	0.013221415602	0.5748957148274555	0.3242320819112628	0.4293230944254835
-6.401685	39.521408	train	0.6435394475999999	0.6123726288999998	0.27438924890000005	0.08117047550000005	0.08856353566000001	0.0123454683257	0.4899507015547971	0.3395904436860069	0.4004550625711035
-20.254395	20.233673	train	0.6476896774700002	0.29541739809999984	0.23721865415000004	0.04246291687999998	0.11712716412999999	0.012176763605000005	0.49488054607508536	0.13272658323852862	0.28014789533560863
-62.13022	-7.281874	train	0.028680694896200003	0.3896891294	0.027193501520799992	0.048781675900000016	0.049629367409999986	0.01147402639262	0.08532423208191127	0.13405384907091392	0.08219567690557453
-60.204792	-28.13319	train	0.03473934823369998	0.5572465903999999	0.0260971729145	0.062384150589999986	0.038816154747	0.0114761380589	0.07773985589685248	0.19131588926810772	0.11006825938566553
30.573143	9.508604	train	0.6495414502000003	0.9845943287999996	0.4453250099000001	0.6729564111999999	0.6702927828999999	0.28191913514999994	0.7531285551763367	0.9541145240803944	0.8731513083048918
-10.624924	33.167595	train	0.6577090277700002	0.6235195283999999	0.21985879123000004	0.08813194680999997	0.09416085694	0.015915561292999997	0.48047023132347366	0.4342055365946151	0.4500853242320819
26.262781	9.361489	train	0.6547291057	0.9738034597999998	0.30145961239999997	0.5425424932999999	0.8369879453999998	0.06087262472499999	0.7271520667425104	0.8596890405764125	0.8083048919226394
-32.437916	6.0747895	train	0.3021378786400001	0.3772145652000001	0.06246201932	0.04602681489999999	0.0672670681	0.011703934673	0.29446340538490706	0.1334850208570345	0.19610352673492604
-58.76742	-25.242207	train	0.04007314865619999	0.6250778993	0.034751604210000016	0.08666158719000001	0.047560582880000014	0.0118118577797	0.14618885096700796	0.3346605991657186	0.24146757679180886
-51.39454	-21.247723	train	0.031397522391	0.5704397292	0.0265922283661	0.07655609399000002	0.042025961639999984	0.011655286569900005	0.0720515737580584	0.24118316268486917	0.13850967007963594
18.100063	10.671951	train	0.6632869612000003	0.8827138183999998	0.29976911779999993	0.2242724210999999	0.4488386584999997	0.017657488659000003	0.7030716723549487	0.6048540007584376	0.6606939704209329
-52.248104	-24.567533	train	0.035996523075500025	0.6179979796	0.03579660045499999	0.09547978715000002	0.054534620810000003	0.012177590813	0.16970041714069017	0.3606370875995449	0.2677758816837315
48.64459	2.3299088	train	0.9773622903999996	0.8234079120000001	0.7857543561	0.16302262628999994	0.11746507419000007	0.022220427431	0.7656427758816838	0.5949943117178612	0.703782707622298
-0.29110348	32.648838	train	0.6384779219600001	0.7274876085999996	0.17114265350999994	0.10641514349000003	0.21486431706	0.013362206364999995	0.49753507773985595	0.44027303754266206	0.464448236632537
56.70799	20.934227	train	0.9468680529000002	0.9299547180999994	0.3899450715	0.2992984006000001	0.2819391942999999	0.04552982355000001	0.6977626090254078	0.705536594615093	0.6969567690557452
-1.8384669	34.192146	train	0.6118076519999998	0.6052506875	0.11587053099999993	0.07748287813000004	0.10387779875999996	0.012506583918000004	0.40936670458854757	0.3242320819112628	0.3580773606370876
50.696945	-28.923891	train	0.9618700813999996	0.9862364589999992	0.6538364149000002	0.7117600931000002	0.7728435621999998	0.4889021255999997	0.8896473265073949	0.9711793704967766	0.9576222980659841
33.614056	-0.6194061	train	0.9548626190999998	0.7836006218000005	0.5052276788000001	0.13043625598999994	0.8704142864999995	0.019963037436	0.850967007963595	0.5536594615092908	0.7369169510807736
-68.37996	-26.93537	train	0.029665802900400006	0.5806133654	0.024791560706480014	0.0664383345	0.04085727399000001	0.0114098401717	0.060485400075843763	0.2036405005688282	0.11333902161547213
38.12678	-1.897133	train	0.9236286479999996	0.7007462630000002	0.4859937055	0.09235222959999996	0.6145949850999998	0.020415799887	0.8158892681076981	0.4954493742889648	0.6865756541524459
-50.28519	-34.148212	train	0.030867729169000005	0.7962643669000002	0.030985806758000008	0.29468141687000005	0.04538709977999998	0.014738386376	0.09139173302995829	0.5733788395904437	0.33546643913538116
8.710175	40.999966	train	0.6550828745999999	0.9050272471	0.21910154592999992	0.3480081097000001	0.10858588299000001	0.02206926026	0.48900265453166475	0.6844899507015548	0.5701080773606371
-2.1214602	26.87049	train	0.6735501405999998	0.4694126657	0.3444674588	0.05402561258000002	0.12057440789999999	0.015293534509000003	0.5836177474402731	0.29029199848312476	0.4148179749715586
4.260632	34.334126	train	0.6307601149000003	0.8026777447000001	0.2378580085000001	0.17345569675000008	0.34209490709999985	0.014079667681000003	0.5874099355328024	0.5265453166477058	0.5526166097838452
5.227098	41.823765	train	0.6420541766000001	0.8635658751999996	0.13307808310000002	0.2457014725999998	0.08342977470999999	0.017022293471000004	0.4076602199469093	0.6012514220705346	0.5068259385665529
61.271473	-3.755343	train	0.9749186957000002	0.9464665513000002	0.5300683285000001	0.4133424533000001	0.12383470818999998	0.04176444333900002	0.7212741751990898	0.7703830109973455	0.7527019340159271
-32.43183	-15.6047	train	0.335247018	0.3907348108	0.08329916453999997	0.046573822779999996	0.07850380799000002	0.011766926042	0.35475919605612444	0.1497914296549109	0.23250853242320818
38.666683	4.8585825	train	0.9397542462999999	0.7511173708000003	0.4326659478999999	0.11561134586999995	0.5892545435999996	0.02602301035900001	0.8029958285930983	0.5491088357982556	0.7032138794084186
50.100243	3.0932264	train	0.9826512131999999	0.9402706854000004	0.7455340629	0.3794117818	0.10278815128000003	0.15725380947000006	0.769814182783466	0.8052711414486158	0.804749715585893
-69.91098	13.4998	train	0.03438775049900001	0.2448165356099999	0.029746565471999994	0.041039571459999986	0.046117235250000006	0.011477130936490004	0.09897610921501705	0.05460750853242321	0.05858930602957907
50.377098	-1.611364	train	0.9626121322999996	0.9635374692999996	0.42139585469999996	0.3543635074000001	0.4977940258999998	0.048072277120000007	0.817026924535457	0.7804323094425484	0.8147042093287826
-25.027988	19.515678	train	0.6062175717000001	0.2591661414999999	0.18111990152000007	0.03963714631000001	0.16464513140000006	0.011972163425	0.4772468714448237	0.0925293894577171	0.25497724687144485
-50.415558	-20.968586	train	0.03026002684800002	0.3645969557999998	0.028523539226000007	0.04963668259	0.048066788450000016	0.011692595084000008	0.09196056124383771	0.14069017823284036	0.09072810011376564
21.428682	13.972455	train	0.6905732127000005	0.9227207672000004	0.23542720350000004	0.3112128651	0.4978233718000001	0.032498191458999987	0.7074326886613576	0.6920743268866136	0.6979522184300342
49.403362	30.525528	train	0.9740046685	0.9380944759000004	0.5563880045000001	0.3231830245000001	0.09610919444	0.0932757349	0.7045885475919605	0.7470610542282897	0.7263936291240045
-61.60261	6.3666396	train	0.0228977489618	0.24778761534	0.023363558487000016	0.03980133544	0.05135857421	0.011355433330000005	0.05877891543420554	0.04133485020857034	0.03697383390216155
-2.2141042	38.784695	train	0.6526746926	0.7852328869999999	0.29233272959999984	0.16652749063999994	0.19141078003	0.015303751363999998	0.568259385665529	0.5320439893818734	0.5446530147895337
-34.46964	3.5678654	train	0.02343600133480001	0.2699392910999999	0.02056887034147	0.04095193008	0.04402348073999999	0.011318663052050005	0.02806219188471748	0.054228289723170266	0.025881683731513082
-23.498604	-17.136753	train	0.28070829217	0.6075019899	0.06002116049	0.09579574202999992	0.06262410571999999	0.013620433132	0.27417519908987487	0.39400834281380354	0.3391638225255973
55.202633	-22.010666	train	0.9800446618	0.9659278523000008	0.9095104597	0.5201559587	0.2172161791	0.4616030837	0.8297307546454303	0.919605612438377	0.9032992036405005
-3.7872252	41.047665	train	0.6917531974000002	0.788648455	0.3912152981999999	0.18118205446	0.17866640743000006	0.015758645634	0.6403109594235875	0.5466439135381115	0.5927189988623436
0.18244582	30.222908	train	0.6543503725999998	0.7252795311999999	0.29326494194	0.12749064825	0.1275130311	0.05313092654100002	0.5405764125900645	0.5771710276829731	0.5544653014789533
-56.97889	-29.897839	train	0.0282056452573	0.6004081361	0.0271579805695	0.06630779879000001	0.04110531937000001	0.011275905330400002	0.05631399317406144	0.21520667425104287	0.1151877133105802
45.41273	2.1926606	train	0.9610673829999996	0.6166322229	0.5007046822000004	0.07115440145000003	0.30271198199999994	0.016073788888000002	0.7533181645809632	0.39211224876753886	0.590443686006826
-65.188225	-31.487736	train	0.0329757689854	0.7176537740999999	0.02316582220900001	0.12960995926	0.03854980770500002	0.0114350772994	0.06503602578687902	0.36291240045506257	0.20975540386803185
45.121605	-32.22769	train	0.9573089256999999	0.9753980665999996	0.4665934746999998	0.7875763148999998	0.19037703776	0.7911252859000001	0.6909366704588548	0.969283276450512	0.8304891922639364
-72.205605	9.344594	train	0.031925858084999995	0.21868437748499991	0.0240852143365	0.039518958829999985	0.045612453618	0.011613614487000006	0.07546454304133486	0.052332195676905564	0.04465301478953356
-21.415386	-17.37501	train	0.35765002286	0.7780258876999999	0.12672413712000002	0.25721311399	0.15275389273999995	0.015298478806000009	0.4383769434963975	0.5572620401971938	0.4995733788395904
-7.1855507	38.709034	train	0.6362454165999999	0.6136814293	0.21692317851999998	0.08424728407999997	0.09888763910000001	0.012718432341000004	0.4577171027682973	0.3613955252180508	0.4003128555176337
57.488266	-8.745712	train	0.9773946413000004	0.9562477485999996	0.661834284	0.3606693938999999	0.18921391510000002	0.042520995	0.7918088737201364	0.7646947288585514	0.7929465301478953
-64.44352	3.0038002	train	0.034696024563	0.2976187479	0.032168922718	0.04405844485	0.05043590761	0.013086595311830002	0.12836556693211984	0.17292377701934014	0.13168373151308305
62.107037	-13.887133	train	0.9869234163999998	0.9843139961999996	0.9056085983	0.4861526035	0.7421500288999998	0.12504784717000006	0.9827455441789913	0.8979901403109594	0.9593287827076222
-53.82598	-24.698025	train	0.034808568714	0.6022859382	0.032375243174000014	0.08842557591999994	0.05104198145000001	0.01175320247674	0.1329161926431551	0.30223739097459235	0.2101820250284414
-18.039259	-11.983278	train	0.3407363312800001	0.5952143799	0.15753650848000006	0.07492541874	0.09672978701	0.012582368036000009	0.4110731892301858	0.30602957906712175	0.34698521046643915
49.39964	-3.6983614	train	0.9618070349	0.9211004025	0.5166138862999999	0.2920839752499999	0.32057680489999996	0.06395480621499995	0.7682973075464542	0.7089495638983694	0.7488623435722412
0.9604479	31.75454	train	0.6822668701999995	0.6995507279999997	0.26643341649999985	0.11412222812000004	0.22313900934	0.01578111818	0.6063708759954494	0.47914296549108837	0.539391353811149
-17.661995	-8.30699	train	0.3405485591300001	0.6052248212999998	0.096739697	0.06711172588999999	0.23720314909	0.012479017181	0.4510807736063709	0.29844520288206294	0.3580773606370876
-30.278076	-20.292671	train	0.31093976778000004	0.6291771214999999	0.05842598945000003	0.08078191804000001	0.06171731639000004	0.01193555113	0.2821387940841866	0.3340917709518392	0.30816268486916953
51.361416	-25.222637	train	0.9772991812	0.9773087897	0.8068575678000001	0.5327408363999998	0.5948629793000002	0.25811046348000005	0.9385665529010239	0.9328782707622297	0.9664391353811149
49.97518	-34.340954	train	0.9845065961999996	1.0054620169	0.3629282250999999	0.8561798495	0.3503810176599999	0.5703108283000001	0.8193022373909745	0.9825559347743648	0.9203640500568828
41.01724	23.741938	train	0.9804549847000004	0.8490066768000001	0.5226942370000001	0.17635579187	0.3691680622499999	0.03617839385	0.857413727720895	0.6363291619264314	0.7727531285551763
59.16147	-15.691742	train	0.9818124581000002	0.9903180499000002	0.7644982368000001	0.6865156314000003	0.6666847874000003	0.11498459569999996	0.9594235874099356	0.9152445961319682	0.9643060295790671
-26.207445	19.017992	train	0.6438126598000001	0.17834271403500002	0.14901859490999994	0.035002960873	0.09945455116000006	0.011715967694500009	0.4323094425483504	0.0477815699658703	0.22013651877133106
-11.117349	29.877222	train	0.6618843159999998	0.5908448927999997	0.14079112440999994	0.07223527654000003	0.09082910085999996	0.012848229544000002	0.4463405384907091	0.30318543799772474	0.3583617747440273
43.797092	-13.8243	train	0.9712437388000004	0.9923185595999999	0.3338894969	0.8571805258999998	0.10613094271999997	0.4012061304	0.648274554417899	0.9723170269245355	0.8036120591581343
-1.1977651	34.919926	train	0.6621697095000002	0.7512146475	0.20374809558	0.11737136570999995	0.12732232408999994	0.012899942801000007	0.502464922260144	0.44292756920743265	0.46871444823663255
5.0574007	44.41184	train	0.9665436814	0.9241020370000002	0.40256716929999997	0.40699920009999996	0.08481265441000002	0.03246180891999999	0.6332954114524081	0.7394766780432308	0.6734926052332195
-25.310738	-24.541922	train	0.33682282727	0.7034529283999997	0.12551182674999994	0.11193086682000006	0.06582600398000002	0.012428535517999995	0.35684489950701553	0.41145240803943867	0.38708759954493743
3.1161172	7.95271	train	0.6644110134000001	0.5968246757999999	0.1898914876	0.06380869372999998	0.6674207598999996	0.015124155027999997	0.674061433447099	0.335608646188851	0.4981513083048919
-56.23907	8.908886	train	0.057022293356	0.2747410534999999	0.037794302557	0.04172012582999998	0.05227701224000001	0.011413354957000006	0.1945392491467577	0.06806977626090253	0.11803185437997725
6.5133204	39.64453	train	0.6608974576000002	0.8303301934999999	0.11689368840000006	0.2838299377499999	0.09542950797000004	0.035703273695	0.43723928706863857	0.6655290102389078	0.5401023890784983
6.653668	28.561584	train	0.6590768392000002	0.9518131455	0.32522124760000004	0.3454491480000001	0.3611370137999999	0.026912873483	0.6687523701175578	0.7290481607887752	0.6887087599544937
40.07276	-26.719984	train	0.9672137418000004	0.7637382524999999	0.3833103295999997	0.2449696657299999	0.3699185065999998	0.7367180092999999	0.7739855896852483	0.7375805839969664	0.7699089874857793
-29.558918	16.23644	train	0.33144750982500004	0.26866994214999995	0.049730114411700006	0.03817309036999999	0.052306501249999984	0.011120174093900002	0.2591960561243838	0.03678422449753508	0.13850967007963597
48.05485	3.6992786	train	0.942288207	0.7792886724000002	0.4958687326	0.11080922589000002	0.1851645687399999	0.016350855129999994	0.6820250284414108	0.5094804702313235	0.6045221843003412
-11.124718	31.463305	train	0.584949763	0.6069741939999997	0.11555815908000006	0.07646566570999996	0.08077396999999997	0.012149215560000004	0.3869927948426242	0.3098217671596511	0.33646188850967007
-28.648554	15.110228	train	0.31000893206	0.2964494147	0.06744772833999997	0.04403247142	0.06381428381999997	0.011586072649500005	0.2963594994311718	0.10106181266590823	0.18273606370875994
-31.334158	-2.050288	train	0.07980401985199997	0.5414990372999998	0.04606639557	0.06242256786999999	0.05618915857999999	0.011715888379160004	0.23284034888130453	0.20894956389836936	0.205773606370876
-15.196658	23.798649	train	0.6342434663000001	0.5903428118999999	0.1935311446	0.08593847852999997	0.10448823957	0.01255151753	0.45164960182025027	0.3236632536973834	0.37357792946530144
0.34696525	36.80549	train	0.6266835097	0.7553023175000001	0.18162324394	0.14689604654000005	0.11140606168000006	0.013485645527000005	0.4505119453924915	0.4747819491846796	0.4650170648464164
-48.670578	-27.383556	train	0.046156920278000016	0.5860988202000003	0.036985645547000005	0.07960955876999998	0.05002890582999999	0.011738412799340008	0.17311338642396665	0.2660219946909366	0.21274175199089873
5.482633	27.498718	train	0.6518502870999999	0.7934062200999997	0.2457489077	0.16697551054000004	0.3653868445	0.016001512073000004	0.621160409556314	0.5439893818733409	0.5806313993174061
-1.8652081	40.56507	train	0.6815425322999998	0.7718590783000004	0.34097628169999994	0.13731338329000006	0.10152405988000003	0.013253652335	0.5762229806598408	0.4728858551384149	0.520193401592719
-57.50216	6.1915793	train	0.03848577232229999	0.2704838089	0.034054859613099994	0.04258604603999999	0.052588999580000004	0.011330855374700001	0.1607887751232461	0.06541524459613197	0.10224687144482367
33.644268	34.427025	train	0.9431628024999996	0.6099829291999999	0.32042786799999995	0.07684733489000001	0.16464855795	0.016075288424999997	0.630072051573758	0.39761092150170646	0.5063993174061434
28.918543	8.418568	train	0.6885893114999998	0.9814147161	0.3508258487	0.6779397302999998	0.7406545012000002	0.13492582129	0.7779673871824043	0.9158134243458477	0.8734357224118316
-65.09031	-28.141514	train	0.027992338900000014	0.6061640523000001	0.019713294249	0.07366129922000003	0.037940405606	0.0113145100847	0.03754266211604095	0.24459613196814564	0.12457337883959044
60.25069	-11.927315	train	0.9827780249	0.9701129263999998	0.9001115677000002	0.3850305640000001	0.4291159119000001	0.19028021952000004	0.9364808494501328	0.8722032612817596	0.9341581342434584
-24.691862	-26.599817	train	0.3020627933960001	0.8023848118000001	0.06094684074000002	0.24936001194	0.07326970512	0.01642392593000001	0.30204778156996587	0.5798255593477436	0.45449374288964733
28.013903	11.186966	train	0.6569383142	0.9672761632	0.21887445839999994	0.5234180295999998	0.5770722409999999	0.06585290409999996	0.6679939324990519	0.8450891164201745	0.7539817974971559
-3.7222352	32.010822	train	0.6407496108999999	0.5800407205000002	0.14667943807000008	0.061232350569999976	0.11670604604999996	0.012171673296000005	0.44197952218430037	0.2434584755403868	0.32096131968145625
0.30233157	33.82212	train	0.6630232690999999	0.7487288094999996	0.19247931998999995	0.11769955517999997	0.21976135475000003	0.014073995248999997	0.5398179749715585	0.47004171406901785	0.4992889647326508
-47.929512	-28.57112	train	0.0591877186684	0.6650497098	0.0423089113	0.10728362969999997	0.05245200963000001	0.0117546259391	0.2093287827076223	0.3703071672354949	0.29109783845278725
-0.8950264	28.63044	train	0.6786015876999998	0.5873527052	0.2625385348000001	0.06553374720000002	0.18752601321999995	0.012821760345000004	0.5853242320819113	0.2830868411073189	0.4118316268486917
-1.04976	33.54306	train	0.6788668865000003	0.6885930167000001	0.20224633399	0.08038413493999999	0.2698810688	0.01533258255	0.5822904816078878	0.43174061433447103	0.49530716723549484
0.39869663	30.946367	train	0.6445861659000001	0.730024873	0.2553281000200001	0.10849700355	0.12769181167000004	0.01419491114600001	0.5089116420174441	0.4605612438376944	0.4844994311717861
-57.59156	2.9951997	train	0.0480698024242	0.28331449769999983	0.08547558554499997	0.04326314683	0.10159881197000002	0.012657529363100004	0.3261281759575275	0.15168752370117558	0.22369169510807735
-23.645195	18.98615	train	0.6332056087999998	0.2875481830000001	0.19672083480000008	0.0426282378	0.12690782379	0.011659120425999998	0.46776640121350016	0.09859689040576412	0.253839590443686
21.749279	25.430386	train	0.6899712728000001	0.9374277191999996	0.19045649193999994	0.5302777269000003	0.09268551482	0.042688661835	0.5022753128555176	0.7853621539628365	0.6322525597269625
48.450706	-31.101137	train	0.9858581046999998	0.9821787859000004	0.7647214795999999	0.6416570591999998	0.4493385945999999	0.7917174137	0.941031475161168	0.9751611679939325	0.9815130830489193
5.564702	10.01801	train	0.6829462014000004	0.6333690187999998	0.3163644865000001	0.08872939342000004	0.552455398	0.018519532875	0.7514220705346984	0.4645430413348502	0.6302616609783845
49.31184	1.3112849	train	0.9608639993	0.6043904348000002	0.5355967398999999	0.06443123404000001	0.18632423968	0.020322226946000003	0.7112248767538869	0.3924914675767918	0.5597269624573379
3.4619565	10.290163	train	0.6673605122999999	0.6002094299000001	0.22288169389999996	0.06310853067999997	0.5329549561	0.013643560010000009	0.6837315130830489	0.3153204398938187	0.492320819112628
-74.5695	11.171029	train	0.034822374063	0.12427166054	0.026652224129000014	0.03270053362100001	0.04636234598599999	0.011228547204499999	0.09290860826697005	0.0075843761850587785	0.04010238907849829
-27.927797	-19.171282	train	0.3258685673600001	0.5800329738000002	0.08252546935000002	0.06395297985999998	0.10047373282000002	0.012316195579000004	0.366325369738339	0.2567311338642397	0.2966439135381115
1.2638702	13.774935	train	0.6659615575000001	0.6187451244999999	0.22550022499999986	0.07224842611000001	0.36246440290000026	0.013539211747000006	0.6310200985968903	0.3598786499810391	0.482650739476678
36.775528	5.0658965	train	0.9238438081000004	0.6544373126000003	0.4679050284	0.06947944467999999	0.5502903695000001	0.018953502823000002	0.8056503602578688	0.434584755403868	0.6434869169510807
34.608406	-0.9877676	train	0.9545264303999996	0.7542965478000002	0.4708159909000002	0.09999512702999999	0.7355233167000002	0.019510628485	0.835987864998104	0.5159271899886234	0.7070534698521047
-0.16706339	28.837833	train	0.6410367373999999	0.5962226176000001	0.13499812161999994	0.06708275644999999	0.10520972201000003	0.012210543346	0.42889647326507396	0.27303754266211605	0.33333333333333337
-57.738117	-30.251497	train	0.03621213274100001	0.7062187176999999	0.03451007780699999	0.12817943435999998	0.04525765469000001	0.011648984554410005	0.12665908229048162	0.37656427758816835	0.2505688282138794
-53.44193	-20.820986	train	0.0268809867773	0.5733779102000001	0.032645680412999985	0.06879026960999997	0.052304814260000006	0.011769044235200005	0.10656048540007584	0.23454683352294273	0.1523037542662116
61.13254	-3.5780756	train	0.9674887111	0.9316591622999998	0.5171326766	0.3624580395399999	0.12250878891999994	0.02586643017500001	0.6922639362912401	0.7152066742510428	0.6969567690557452
-51.533073	-34.761337	train	0.042568879863000016	0.7793137998000002	0.041251768430000016	0.23323400394000002	0.05043487541	0.012577689273000004	0.18126659082290483	0.49848312476298823	0.3546643913538111
40.73804	29.267042	train	0.9586392228	0.8451706625000004	0.3666048771000001	0.15986652345000002	0.18297253419999987	0.022898200767000002	0.6638225255972695	0.6018202502844141	0.6319681456200228
3.8903139	41.090446	train	0.6403775043000001	0.7965445904	0.14004416816000007	0.18489651614	0.07952169965999997	0.015423397161999999	0.4055745164960182	0.5487296169890027	0.48236632536973834
6.4068346	39.093796	train	0.6599102926999997	0.7774215029000004	0.16101691009000002	0.19325809440000005	0.14682473043999994	0.016709341767999996	0.48976109215017066	0.5542282897231703	0.5210466439135382
48.314396	34.4435	train	0.9731451753000004	0.9245139099999996	0.5313179719	0.2784647737	0.11405643381000002	0.021141275967000002	0.7074326886613576	0.6505498672734168	0.6800341296928327
5.415068	10.543629	train	0.6946109575000005	0.7865453104000001	0.2824620432000001	0.14353979269000006	0.549097289	0.02252403874900001	0.7425104285172545	0.5722411831626849	0.6797497155858931
58.886997	-6.6577706	train	0.9732440140000004	0.9448893433	0.5637964825	0.3628840799000001	0.2944792175000001	0.032976815255	0.7978763746681835	0.7377701934015928	0.7821387940841866
34.72291	35.52583	train	0.9404865961000002	0.6011083685000002	0.2331647706	0.06167946082	0.11376568082999992	0.015980148726999998	0.5555555555555555	0.3462267728479332	0.4348691695108078
-37.78688	11.01021	train	0.30137342779000004	0.277270848	0.06841363729000002	0.04200010273000001	0.06613630801000002	0.011418822026100004	0.29806598407281	0.07129313613955253	0.17363481228668942
8.129971	6.6978397	train	0.6657288280000002	0.7484551061000003	0.3821647356	0.11114272105999996	0.7769565698000003	0.020633786304999985	0.7675388699279484	0.5252180508153205	0.6729237770193401
-61.133198	-10.637861	train	0.0329247193679	0.5511209599000001	0.031908328633000006	0.06742844109999997	0.04772281349999998	0.011403088937300005	0.11073189230185816	0.1932119833143724	0.13196814562002276
-67.39681	11.68614	train	0.03675416140100001	0.16624736558999995	0.032157404792300004	0.03579263731199999	0.05126584646999999	0.011298332036385004	0.13746681835419036	0.016116799393249902	0.07110352673492605
-12.373112	27.887354	train	0.6682118246000003	0.6092981043000002	0.16228527766000006	0.08750327537000001	0.14200314368999994	0.013357597930000013	0.5015168752370117	0.37770193401592717	0.4306029579067122
-62.67551	-4.7151904	train	0.028048409993700004	0.3599049503	0.023335221476	0.044243792560000016	0.044395461454000015	0.011770072902200002	0.05328024270003792	0.12950322335987866	0.06555745164960182
1.4095484	24.148973	train	0.6794960743	0.5930988122000002	0.2455475761	0.06770602546999999	0.31803146879999994	0.013350892688	0.633674630261661	0.3069776260902541	0.45221843003412965
17.587883	27.121977	train	0.7492685870000001	0.96077729	0.4693799034999999	0.5255335635000002	0.2112497216999999	0.06180247783999999	0.6788016685627607	0.828403488813045	0.7525597269624573
-65.08081	-23.271368	train	0.28973384659100004	0.6047694059000002	0.06523030252999999	0.07039530193999999	0.052278121230000016	0.011838739454240004	0.2421312097080015	0.27607129313613954	0.2494311717861206
30.361723	11.26596	train	0.7169512688000002	0.9765533356999996	0.2575430655	0.6229591791	0.35980290285999983	0.20565866505	0.6769055745164959	0.9273795980280622	0.80773606370876
-27.350258	-21.122208	train	0.3233608192700001	0.6113497236000002	0.05729227233000004	0.08446927134999997	0.05939370171000001	0.014303607621000003	0.2880166856276071	0.3960940462646947	0.35011376564277585
-24.583803	24.963797	train	0.9133395147000004	0.29758937499999993	0.37527171154	0.04666919948999998	0.10509265212000002	0.014260207580000003	0.605422828972317	0.20553659461509288	0.3752844141069397
-0.4205836	34.878925	train	0.6521066644999999	0.7210583686999996	0.19981575002	0.1068558885	0.08442846283	0.012717272829000002	0.45392491467576795	0.42150170648464164	0.43316268486916953
-23.795301	-23.753704	train	0.3165016198000001	0.5960454516000001	0.05953687664999995	0.08295305292	0.057717905350000015	0.014108386280000003	0.27607129313613954	0.36556693211983315	0.3242320819112628
-24.668356	20.977095	train	0.6733534068000001	0.3567575971000001	0.3141468499999999	0.04815681032999998	0.10646493884999997	0.012076750886400004	0.5640879787637466	0.15680697762609025	0.32736063708759955
4.083787	17.020441	train	0.6996891522000002	0.6474760290000006	0.4744057665	0.10304935366999997	0.2969317494000001	0.019023029121000002	0.7125521425862722	0.4948805460750853	0.6214448236632537
-61.871365	4.4313707	train	0.0260135091767	0.2726701526	0.024321089823200002	0.04093532952	0.04806250254000002	0.011216156226700002	0.0583996966249526	0.052901023890784986	0.03896473265073948
47.601646	3.8286843	train	0.9722261667999996	0.7941145524000001	0.5261873373000002	0.13231786037000004	0.22061093534999995	0.018868970003	0.7519908987485779	0.5517633674630261	0.6774744027303754
-58.908405	-30.715475	train	0.028459124878399994	0.5699918633	0.030469653646000006	0.061166544399999974	0.048232271033	0.011593343675519998	0.08911642017444066	0.19965870307167233	0.1222980659840728
-67.71029	-27.41487	train	0.052117176230999984	0.5846042094	0.032851342250000005	0.07791839228000003	0.046827701569999984	0.013605558829860002	0.14543041334850207	0.3299203640500569	0.23720136518771331
4.050065	29.447395	train	0.6781776759999999	0.9304199322000004	0.2584162706	0.4622971722000003	0.3238098964	0.03131507495899998	0.6427758816837316	0.7565415244596131	0.6877133105802048
-60.349625	-11.843455	train	0.049973715091000015	0.5669226327	0.033306592125	0.06128736180000001	0.04678747999000001	0.011445102706960005	0.1459992415623815	0.18809252938945772	0.15329920364050056
5.4046497	40.43865	train	0.6466391935000001	0.7389576591999996	0.10643652006999997	0.17179765046999995	0.07599902700000002	0.0222040937	0.3924914675767918	0.5610542282897232	0.48179749715585896
6.209486	40.942726	train	0.6643272465000003	0.9001786092	0.22954271253999994	0.23985493605	0.11166022413000004	0.017173457339999997	0.5127038301099734	0.6071293136139553	0.5554607508532423
57.868034	-8.959912	train	0.9747516726999996	0.9257347833	0.5802813520000001	0.23453434175	0.2850373697400001	0.032358557205	0.8031854379977247	0.6687523701175578	0.7501422070534698
-15.995255	18.436638	train	0.6692713675999997	0.3832239367000001	0.31609509210000003	0.0504941315	0.2870710192	0.013913763774000004	0.6422070534698521	0.2364429275692074	0.4141069397042093
-55.001095	9.237994	train	0.0369779695097	0.2581703209499999	0.03350456351400002	0.04210380291	0.04726036585999999	0.011290080710700002	0.12988244216913158	0.05328024270003793	0.07849829351535836
54.08705	-10.177746	train	0.9744945917	0.9733128262000004	0.7394101420000004	0.44660283520000016	0.30190022939999994	0.16905378168000007	0.8299203640500569	0.8892681076981418	0.8887940841865757
60.998295	-12.15793	train	0.9808086267	0.9546380044	0.8811240131000001	0.33910570199999995	0.5781570174999998	0.09678884252999996	0.956389836935912	0.7815699658703071	0.8853811149032992
56.130207	-20.551998	train	0.9830490321	0.9544774336	0.8586734439000003	0.3528258412999998	0.11660606239000006	0.10616152250000004	0.7889647326507395	0.7916192643155101	0.8073094425483505
-57.002712	-31.46255	train	0.02754952911900001	0.6786649712999998	0.023870770787	0.09749730515000003	0.038033075401	0.011399062735160006	0.042472506636329156	0.3339021615472128	0.18216723549488054
38.739555	29.8924	train	0.9233779333	0.6905095903	0.3717493077	0.08414755284	0.2281279095500001	0.019620098374	0.6642017444065226	0.4774364808494502	0.5755119453924915
7.047391	7.8350825	train	0.7146079742000002	0.7623308118000002	0.4846440172000001	0.12279505446	0.6285753416000002	0.018194452151	0.8136139552521805	0.5271141448615851	0.6986632536973834
-60.115837	-27.95927	train	0.028438682593000007	0.5756523414	0.022203789990300003	0.06666178788999998	0.036003857667000004	0.011337726045700007	0.042472506636329156	0.19491846795601062	0.09926052332195677
26.604681	12.066017	train	0.6897403095999997	0.96129215	0.3395944910999999	0.3881941342999999	0.3807829123999999	0.026076579071	0.7163443306788017	0.7658323852863101	0.7463026166097839
2.9728515	-4.5983057	test	0.6533689808000002	0.6738003767999997	0.2363770678999999	0.14120551577999998	0.26816246136000005	0.03728025048	0.42844677137870857	0.3280977312390925	0.3645287958115183	MCI
25.809404	-14.500957	test	0.8354530922	0.8650157002999999	0.3772209118000001	0.25384686830000003	0.44862324929999997	0.14846832673000002	0.8708551483420593	0.8708551483420593	0.8789267015706806	MCI
14.52925	-3.766895	test	0.7223294145	0.7446890615999999	0.3021632563999999	0.1911809257000001	0.29927721	0.07731317490500003	0.5942408376963351	0.6116928446771378	0.6112565445026178	MCI
23.250248	-11.009213	test	0.8411775351999999	0.8193992904000001	0.3569936431999999	0.2593432536000001	0.37373372159999996	0.11945232637	0.8132635253054102	0.8359511343804537	0.8337696335078534	MCI
12.489015	-4.0272956	test	0.9052541805000004	0.8224268301999998	0.4078330683000001	0.2375190403000001	0.3987492092999998	0.13000585260000005	0.9057591623036649	0.8202443280977313	0.8802356020942408	MCI
-0.7265256	-1.6596864	test	0.6635483122000002	0.7140008131999999	0.29488910700000004	0.17964983140000002	0.3089285979000001	0.061182616609999976	0.5541012216404887	0.4982547993019197	0.5170157068062827	MCI
-6.6412926	-4.0440545	test	0.3324830226300001	0.5683902519000001	0.18036389479999992	0.13576290474000002	0.20635415931000006	0.04158048706400001	0.21902268760907506	0.2818499127399651	0.24345549738219896	MCI
14.999116	-6.7169824	test	0.7433306153000002	0.7922554730000004	0.3343414465000001	0.22020533529999994	0.3762328185	0.08253863930999998	0.756544502617801	0.7356020942408378	0.7558900523560209	MCI
-8.4515505	5.0879545	test	0.5236994817	0.6302229975000002	0.2626752856000001	0.15582089432000004	0.3173833720000002	0.07231000735	0.4363001745200698	0.4328097731239093	0.42277486910994766	MCI
-47.529865	1.7805105	test	0.049997150289400015	0.328797469	0.03998043859000002	0.04770071632999999	0.05647901008999999	0.012267803596	0.027923211169284468	0.034904013961605584	0.028141361256544505	MCI
24.164371	-13.871365	test	0.8766926533999997	0.8730798812999998	0.3557393533000001	0.25873901819999995	0.4577775169000002	0.18102943713000005	0.8839441535776613	0.8909249563699827	0.8900523560209423	MCI
25.470533	-15.16731	test	0.9631375624999996	0.9390411033000002	0.4077220652	0.32323586320000003	0.4391301924999999	0.26887878868000004	0.943280977312391	0.9668411867364747	0.9698952879581152	MCI
12.4861965	-9.687282	test	0.5092380337	0.6648622929999998	0.21962437510000002	0.14618665901000005	0.2746723049	0.027995761953000003	0.343804537521815	0.30715532286212915	0.3180628272251309	MCI
-13.413452	-2.3847065	test	0.2276828063500001	0.5185558211999999	0.10075595452000002	0.08616195798000001	0.17310196627	0.020077549736000004	0.156195462478185	0.15532286212914484	0.1505235602094241	MCI
13.613354	15.884981	test	0.6680729405999998	0.7452676746000003	0.2753320861	0.19259578981	0.25470673610000005	0.03884243037099999	0.4799301919720768	0.49476439790575916	0.4790575916230366	MCI
-9.421808	12.963336	test	0.6249222033999999	0.6511432107999999	0.2864488604000001	0.16056536403999996	0.2717961461	0.040856273579	0.4746945898778359	0.3551483420593368	0.40575916230366493	MCI
13.931137	-9.354352	test	0.7703996599000003	0.7940032436000002	0.32764537260000004	0.2265570762999999	0.3830877717999999	0.10958709636999994	0.7670157068062827	0.7757417102966842	0.7899214659685864	MCI
-61.025784	-6.1136484	test	0.02565772687	0.4331158722	0.026719678904500003	0.05734874874999998	0.04403128848	0.011527692568040005	0.006108202443280978	0.05235602094240838	0.027486910994764396	MCI
14.975705	-12.254064	test	0.8421944226000001	0.8689971009999998	0.2901206966	0.272274157	0.36175496960000003	0.13511002353999998	0.7216404886561953	0.8830715532286213	0.8115183246073299	MCI
10.0119295	-3.05563	test	0.6225439847000002	0.6860002718000001	0.2643434015399999	0.16053133843999995	0.2964626013000001	0.05087102216499997	0.4598603839441536	0.4109947643979058	0.41950261780104714	MCI
-2.07659	-8.778204	test	0.5080631146999999	0.6785112510999997	0.2197026504	0.15763242411000009	0.311775095	0.04783139773000001	0.381326352530541	0.3865619546247818	0.3691099476439791	MCI
21.143785	-7.7112837	test	0.9051904372	0.8991546656999998	0.3946612464999999	0.2680090042	0.4762997891000002	0.13615285114999998	0.9328097731239092	0.8952879581151832	0.9286649214659686	MCI
0.98679763	1.9413388	test	0.22495875893000009	0.7463322852000001	0.12116842598000005	0.19594091921000004	0.17134632687999996	0.02507207788400001	0.15968586387434555	0.46509598603839447	0.3056282722513089	MCI
25.461872	-3.2127688	test	0.9083806615000002	0.9358765576	0.4120445687000001	0.3154359235	0.3936160883	0.10935831742	0.9048865619546248	0.9136125654450261	0.9175392670157068	MCI
15.76368	0.16221675	test	0.8181305457999997	0.8251705780999995	0.33142996639999994	0.20818554011	0.4138914602999998	0.07922528437500004	0.8184991273996509	0.7260034904013962	0.7781413612565445	MCI
22.057545	-12.411145	test	0.8699892744999999	0.8597184751999996	0.4051220019999998	0.25452144609999994	0.4720284872	0.13711192359000005	0.9144851657940664	0.8630017452006982	0.9044502617801047	MCI
-12.902319	12.948605	test	0.3743698902100001	0.5190271875000001	0.23573091015999986	0.10951345482	0.24361231790000026	0.049898663909999995	0.306282722513089	0.262652705061082	0.274869109947644	MCI
24.412928	-4.795425	test	0.8836625515000001	0.9105902624	0.39144206579999996	0.29692390029999993	0.4184101881	0.11835308229999995	0.894415357766143	0.9022687609075044	0.9024869109947644	MCI
-25.305765	-0.5174376	test	0.1468721711200001	0.4337820895000001	0.061506472530000016	0.06354401213000002	0.08418396953	0.013327199404999995	0.09162303664921466	0.0881326352530541	0.08769633507853403	MCI
8.956372	-7.6196985	test	0.6671023288999998	0.7089394005000003	0.3114863359000001	0.18129791959000002	0.3732559719999999	0.06556054503999999	0.680628272251309	0.5148342059336823	0.6020942408376964	MCI
-29.385319	-3.9470093	test	0.12506725067150004	0.4575743088000002	0.059491401350000014	0.06789492431999998	0.08106229119999997	0.0151337409135	0.08289703315881326	0.10645724258289703	0.09358638743455497	CTL
23.842735	-4.0624347	test	0.9181394358999992	0.8798995216000002	0.4378272586	0.24127416936000004	0.4463595723999998	0.09938767907000004	0.9424083769633508	0.8394415357766144	0.9083769633507853	CTL
-4.7607255	-7.1695385	test	0.43491636204000017	0.6063848588	0.18689801279	0.13685810395999998	0.26470182390999997	0.058342993349999976	0.2905759162303665	0.34816753926701577	0.30824607329842935	CTL
-21.490036	-5.023924	test	0.17167416938000002	0.4792894646000001	0.05817771446000002	0.06636174672999999	0.08912449218000004	0.013293064519	0.09511343804537521	0.09860383944153578	0.09620418848167539	CTL
-1.1582727	0.72505015	test	0.6419091621000003	0.7399749162	0.22628731196000004	0.17165419995	0.28074548614	0.02703222179699999	0.42408376963350786	0.4066317626527051	0.39528795811518325	CTL
6.0817423	-6.108642	test	0.5815222202999998	0.7173144640999998	0.2580430611	0.1785215084500001	0.3241632832000001	0.05898666870999999	0.47294938917975576	0.49127399650959863	0.4705497382198953	CTL
-13.655389	1.422551	test	0.5480654754000003	0.6396005064999998	0.21114602442	0.12173203111999994	0.21751959345	0.02702024818900001	0.32024432809773123	0.26090750436300175	0.2787958115183246	CTL
-12.122343	-2.520612	test	0.4816570844999999	0.6309388852000001	0.17598606660999996	0.12839359179000004	0.2144516634600001	0.031016215319999995	0.2678883071553229	0.27486910994764396	0.2630890052356021	CTL
-30.652899	-3.5034957	test	0.09189464399	0.4828665418999998	0.06456811028	0.06817378198999999	0.0624888733	0.012190092965300004	0.060209424083769635	0.0924956369982548	0.07460732984293193	CTL
13.318518	0.0023374206	test	0.8285882670000002	0.8221104727999999	0.37542112130000005	0.2502038031000001	0.3635146026	0.07096098564999999	0.8045375218150088	0.7513089005235601	0.7840314136125655	CTL
4.6607103	-7.1014276	test	0.5908947891000002	0.7224850543000001	0.2663081295999999	0.18920951285999998	0.3122428796000001	0.06389922814499999	0.4712041884816754	0.5410122164048865	0.49869109947643975	CTL
-7.268091	15.8322735	test	0.43961229246000016	0.5557721914999998	0.16678003803000008	0.09588280192000002	0.21694159793000006	0.018158619765	0.2556719022687609	0.17452006980802792	0.2081151832460733	CTL
-9.262885	0.83563066	test	0.25252617151399986	0.5499241952	0.11479912472	0.08165258352	0.12458831484000005	0.01526291990599999	0.14659685863874347	0.14659685863874347	0.14267015706806285	CTL
-9.20449	17.420607	test	0.5986265102999997	0.7281611853000004	0.2092296206500001	0.17700422708000008	0.23516808586	0.03089465447999998	0.34816753926701566	0.4144851657940663	0.3704188481675393	CTL
1.2351432	-3.0583477	test	0.5870842654000002	0.7283602542000001	0.2270761795600001	0.18090254996	0.2781994771000001	0.05157594679000002	0.3891797556719023	0.4869109947643979	0.4214659685863874	CTL
10.052609	-6.595652	test	0.6945361535	0.7611974098999997	0.3052553532	0.20747872180000013	0.3544769373000001	0.07845948479999999	0.6701570680628272	0.6649214659685864	0.6819371727748691	CTL
25.696432	-11.196822	test	0.8985370944000001	0.9168194896	0.3235084629	0.2962197531	0.3707305656000001	0.12312342117000005	0.8080279232111692	0.9066317626527051	0.8638743455497382	CTL
3.6483126	-2.5264132	test	0.7208222598	0.7628665984000002	0.2953785745	0.21783530760000008	0.3687222667999998	0.08090140809999997	0.6788830715532287	0.6945898778359512	0.6989528795811518	CTL
-20.345459	-0.18189645	test	0.3585645605999999	0.4945448113999999	0.14453552969000005	0.08810188136999995	0.13468269648999995	0.020001655301	0.18760907504363003	0.15183246073298431	0.1662303664921466	CTL
11.43611	-4.5475135	test	0.6418142270999999	0.7081148881000001	0.2885500696999999	0.18375133876	0.3192051471000001	0.06663822274000003	0.5471204188481675	0.5200698080279232	0.5235602094240838	CTL
-5.7970295	-3.9311454	test	0.4663483186999999	0.6402882452	0.22214894011999994	0.15106894704	0.2609808807399999	0.04583279193500001	0.32809773123909247	0.34816753926701577	0.3331151832460733	CTL
-1.1870828	-4.1868854	test	0.5989740078999998	0.6986826156000002	0.2365417436	0.16644844410999998	0.3059106287000001	0.04789497276000001	0.4310645724258289	0.41273996509598604	0.40706806282722513	CTL
-7.198155	14.088485	test	0.4605834447000001	0.5982205421999999	0.19474009801	0.10903762357000002	0.21402160419	0.022397725027	0.2713787085514834	0.21640488656195464	0.23298429319371727	CTL
14.797049	-8.227959	test	0.7550290719	0.7832087783999995	0.31246316240000016	0.1996467107099999	0.3428100411000001	0.08025543627999998	0.6815008726003491	0.6815008726003491	0.6950261780104712	CTL
9.429054	-7.629753	test	0.6596591040999997	0.7307021989999999	0.2967924779	0.19299093286000005	0.3164164264	0.073152405	0.5671902268760908	0.5916230366492147	0.5850785340314136	CTL
26.231138	-12.240964	test	0.8853363365999997	0.9057745181999999	0.3685465466	0.3129037706000001	0.4574702121999997	0.19299738622999998	0.8917975567190227	0.9319371727748691	0.9162303664921466	CTL
15.803382	2.0947802	test	0.8308842419	0.8245842923000002	0.34521265500000003	0.2268208407	0.3233631830000001	0.058434534334999975	0.7303664921465969	0.6867364746945898	0.718586387434555	CTL
-6.6871367	31.576319	test	0.5494702076	0.5374966113	0.15098817762999991	0.07391046635999997	0.1647376888	0.013466397430000006	0.2574171029668412	0.1273996509598604	0.18651832460732987	CTL
-21.237267	2.6986012	test	0.3577226511	0.4094404212	0.09440033177	0.05311769546000001	0.09774035231	0.012405542505000002	0.15357766143106458	0.0636998254799302	0.10340314136125654	CTL
14.34354	14.305435	test	0.8222072577999999	0.7885970506000003	0.33588773790000004	0.1868112164099999	0.34452389549999984	0.033069024780999996	0.7469458987783595	0.5165794066317626	0.6348167539267016	CTL
-31.215988	-0.8939576	test	0.1412004315	0.40340829619999996	0.07409054846000003	0.057716461999999975	0.08770950178000002	0.013139151943699991	0.09773123909249563	0.07329842931937174	0.08638743455497383	CTL
27.484182	-16.513405	test	0.9727770647000004	0.9712637071000002	0.5098857395	0.4533298583999997	0.4548829609	0.2269122198299999	0.9642233856893543	0.987783595113438	0.9856020942408377	CTL
-27.711336	1.886879	test	0.094762475747	0.3614484238999999	0.046908333200000006	0.04902547118999998	0.06364736781000001	0.012018284065599998	0.047993019197207686	0.034904013961605584	0.03861256544502618	CTL
-26.034658	-4.6464624	test	0.14290384413	0.5324426095000001	0.07112666211000003	0.07513299011	0.07940562094999999	0.014920030126	0.08900523560209424	0.13699825479930192	0.1099476439790576	CTL
-28.581154	-4.984677	test	0.34980811189000005	0.5917056039000002	0.14389599882999993	0.12549074433	0.16414034863000002	0.02813251978199999	0.19284467713787087	0.2443280977312391	0.21400523560209422	CTL
-3.7315986	-0.9341915	test	0.3721158836199999	0.6492116333000001	0.18880718717	0.1486219765	0.21397308778000002	0.03991110322999997	0.24520069808027922	0.3333333333333333	0.2827225130890052	CTL
2.8926692	-0.87074983	test	0.7401120712000001	0.7920981413999999	0.3129137245	0.21125747551	0.3751757994000001	0.051983609992	0.7286212914485167	0.6247818499127399	0.6858638743455497	CTL
16.72469	-7.012649	test	0.7338216244999998	0.8021792862000001	0.29997488710000003	0.22440062370000002	0.3674982157	0.080076064835	0.6928446771378708	0.7373472949389179	0.725130890052356	CTL
-28.471977	3.2794771	test	0.11841079407999995	0.3899215916	0.05053212432999999	0.060329078529999976	0.06456098879000001	0.0183971229814	0.0593368237347295	0.10296684118673648	0.08049738219895287	CTL
5.6920314	-3.8281033	test	0.5566967100000002	0.6987797743999998	0.25713097319999995	0.17590426654000008	0.31432514869999983	0.05513240736999998	0.4450261780104712	0.45375218150087265	0.43717277486911	CTL
17.103027	-0.22963314	test	0.8719053286999998	0.7486983777999999	0.3746106968000001	0.2272639290900001	0.35632608810000016	0.13845629358999995	0.8150087260034904	0.7504363001745201	0.7892670157068062	CTL
-31.843363	-2.0229397	test	0.080196751853	0.5318937920000001	0.05908334573000003	0.09255962522999996	0.06615249447	0.014321196423400004	0.0593368237347295	0.14659685863874344	0.09882198952879581	CTL
-7.9092507	5.1456656	test	0.4495345986	0.5722531406	0.20778451550000004	0.10880976698999996	0.2781549093	0.028784596169999982	0.32460732984293195	0.22076788830715532	0.2657068062827225	CTL
-13.49698	1.3247646	test	0.3877562130799999	0.6072993393999999	0.12845207424000002	0.09807594368999999	0.10249726691	0.022368798831	0.18062827225130892	0.2094240837696335	0.18717277486910994	CTL
-28.347008	-4.5507884	test	0.2829237858	0.5617383939999996	0.11424566572999995	0.10104790243999996	0.15542545029000002	0.020151820453	0.16230366492146595	0.19022687609075042	0.17277486910994766	CTL
8.089225	-11.854767	test	0.6588974739000001	0.8004246508999999	0.2734224462000001	0.23497654389999995	0.3921458454999999	0.08737701268999999	0.6326352530541012	0.7661431064572426	0.7107329842931938	CTL
11.326647	-3.642002	test	0.7561303300000002	0.7780646388999999	0.3342141856	0.2178689962	0.3602352876999999	0.09802505617999999	0.743455497382199	0.7408376963350786	0.75065445026178	CTL
3.6089523	-6.3713264	test	0.5506079340000003	0.6677694111	0.25611656819999995	0.17074973034999996	0.2961956444000001	0.060660862824999995	0.41273996509598604	0.4389179755671903	0.41164921465968585	CTL
-50.47816	-10.831017	test	0.06579640192260001	0.4309679882	0.04053205892999998	0.05336379791	0.05583842002000002	0.011789223716630002	0.03228621291448516	0.05410122164048866	0.04384816753926701	CTL
44.771503	26.444727	test	0.8680171681000003	0.8662735413	0.35550557889999995	0.2642890468000001	0.2823489428999999	0.06978421618000001	0.6989528795811518	0.7897033158813264	0.7598167539267016	CTL
-10.359402	15.804947	test	0.39881941807	0.6142928783000002	0.15508088240000004	0.13788797179	0.13237311737	0.03433743738799998	0.20244328097731237	0.2870855148342059	0.24214659685863874	CTL
-0.34119952	-4.0316987	test	0.5951753654	0.7101561104000003	0.26825819030000003	0.17720701544999998	0.3043544055	0.06105153463999999	0.45898778359511344	0.48952879581151826	0.45811518324607325	CTL
-26.780416	-4.5411377	test	0.304029216	0.5562286369999999	0.08196083830999998	0.09021231947999996	0.09514612137000007	0.015847155981	0.13438045375218152	0.1631762652705061	0.14463350785340312	CTL
12.157131	-5.056169	test	0.6522992571999997	0.7252249665999999	0.3079584191	0.1901072147	0.3278963492999999	0.07310598903	0.599476439790576	0.5767888307155323	0.5896596858638743	CTL
11.935147	-0.3346667	test	0.5616245888	0.7995550504000001	0.2692421170200001	0.22225300626999997	0.28670318452	0.06193830196600001	0.4275741710296684	0.6771378708551484	0.5471204188481675	CTL
-1.5297868	-2.0990527	test	0.5697420743999999	0.7367699981999998	0.23605391363999995	0.18279650365000005	0.27336996531	0.054030704715000016	0.387434554973822	0.5087260034904014	0.4339005235602094	CTL
-20.722647	4.255214	test	0.30651912209000004	0.5691674306	0.12532317296999995	0.07367983607	0.14257812361	0.013548502217999995	0.1692844677137871	0.1387434554973822	0.14856020942408377	CTL
1.7914888	-8.03771	test	0.6597831471999994	0.6966013614	0.2719625077	0.15438545585000002	0.2971370368999999	0.05351490539999998	0.4991273996509598	0.41012216404886565	0.43848167539267013	CTL
10.930151	16.694414	test	0.7104606382000002	0.7567421548999996	0.2765758654000001	0.18110748040000005	0.30300920280000004	0.046950466345	0.5453752181500873	0.5034904013961605	0.5091623036649214	CTL
25.404058	-3.103909	test	0.8750966404000003	0.8796966817999998	0.40448594609999977	0.2565010718000001	0.3693076953	0.07202377879499999	0.8551483420593368	0.7984293193717278	0.8370418848167539	CTL
10.885902	16.732595	test	0.6801478403	0.7556766288999996	0.3324233187000001	0.19065609072999998	0.3224139952500001	0.04010361119	0.6448516579406632	0.5078534031413613	0.5752617801047121	CTL
-15.922573	-1.8955233	test	0.2306037050200001	0.5419071315999999	0.10049327671	0.09190503156000003	0.11971780984000001	0.022175362486000005	0.13438045375218152	0.1762652705061082	0.1505235602094241	CTL
10.869184	13.088117	test	0.6798527408999998	0.7834254182999999	0.27782888479999995	0.18467618219999998	0.2890792233999999	0.05436964172199997	0.5174520069808027	0.5698080279232113	0.5392670157068062	CTL
-37.326973	-12.860127	test	0.099788422641	0.4441070502000001	0.036387070389999984	0.05263018779999998	0.04878571814000002	0.011521254376200009	0.02966841186736475	0.04886561954624782	0.03795811518324607	CTL
-13.533069	15.871113	test	0.5644293591999999	0.5899130489999999	0.28817672879999995	0.14473052473	0.3530549660999999	0.06358880484500001	0.5523560209424083	0.3699825479930192	0.45549738219895286	CTL
-20.595833	-11.473045	test	0.2511440784	0.6242724086999999	0.07612982360000001	0.0990740127	0.09010705178999999	0.015502501349000003	0.11867364746945898	0.19720767888307156	0.15641361256544503	CTL
-3.7353406	15.417144	test	0.46367065399999996	0.6009843348999999	0.16265387857000005	0.11106380017999994	0.19238712418999995	0.03027697282	0.24258289703315883	0.2399650959860384	0.22971204188481675	CTL
17.14258	-1.8095125	test	0.6989077549000001	0.8308830273000004	0.2855833686	0.22562269079999994	0.3594021329000001	0.078561562565	0.643979057591623	0.7539267015706805	0.706151832460733	CTL
-24.203716	-4.4358535	test	0.3215063289500001	0.6355709726	0.09222384770999996	0.09560413956999997	0.09183915895999993	0.014218513701999997	0.1387434554973822	0.19197207678883074	0.16361256544502617	CTL
-33.275894	2.570364	test	0.12491487453399995	0.37200110680000015	0.04393319317999999	0.04882065177999997	0.054437405489999965	0.01175627185	0.045375218150087264	0.034031413612565446	0.034031413612565446	CTL
-8.393671	-4.0959015	test	0.4153116275999998	0.6134202083	0.18281091263000002	0.13369464189999994	0.22615540368	0.036111324285	0.26090750436300175	0.28272251308900526	0.268324607329843	CTL
15.089892	-9.2966	test	0.8739316584000002	0.8862974933999996	0.3526605751999999	0.2828750838000001	0.4219218841999999	0.15664463807000004	0.8664921465968587	0.9048865619546248	0.8887434554973822	CTL
11.376755	-12.635922	test	0.7095710061000002	0.7966649331000001	0.22985246404000004	0.2108216706	0.32273215060000005	0.08932206878999997	0.5165794066317626	0.7390924956369983	0.6243455497382199	AD
-48.03349	-14.644145	test	0.05796079611199999	0.4651058722	0.038213916480000006	0.058067470369999985	0.05281951827	0.011696808049300005	0.022687609075043632	0.0663176265270506	0.043193717277486915	AD
27.837904	-10.071616	test	0.9537372147000002	0.9559560761	0.4883341629999999	0.3582257253	0.4730880426999998	0.14862993844000005	0.9650959860383944	0.9511343804537522	0.9725130890052356	AD
-8.889047	15.7094	test	0.5569883613000001	0.6259975809000003	0.18765447308999988	0.15170692111000006	0.2291518554900001	0.04058031146900002	0.31064572425828973	0.32373472949389176	0.3089005235602094	AD
28.128147	-17.82993	test	0.9404196635	0.9710911459999996	0.48954517350000004	0.4437445757000001	0.5818760374000002	0.26942320856999996	0.9808027923211169	0.9904013961605584	0.9941099476439791	AD
-31.727737	-0.33715796	test	0.16900027031999992	0.44299383700000017	0.07283947013	0.06739255655	0.07775430944	0.013201027290400005	0.09598603839441537	0.08987783595113437	0.09293193717277487	AD
6.735823	-4.6368403	test	0.6308596351000001	0.7143079797	0.29740339260000004	0.18867553336000004	0.30643690189999995	0.08485480862699997	0.5357766143106457	0.5977312390924956	0.5641361256544503	AD
14.787442	-3.8069289	test	0.6864364893000001	0.7906372627999998	0.28700092259999993	0.21483166234000012	0.3458536229	0.08043752933999998	0.6143106457242583	0.7164048865619547	0.6636125654450262	AD
28.84151	-18.60922	test	0.9609066331999999	0.9663083308	0.5333430145000001	0.4137910091000001	0.5479327206000001	0.2363074647299999	0.9904013961605584	0.9799301919720768	0.9921465968586387	AD
19.71285	-9.364232	test	0.7481184448999999	0.7652256148999999	0.3282254778	0.2068078444	0.357371386	0.09195679712999996	0.7268760907504364	0.7006980802792322	0.7238219895287958	AD
-1.6237302	-11.66649	test	0.4310636694000001	0.6607184855000002	0.20640596916	0.14794493308	0.3344943693	0.047780945791	0.38568935427574175	0.3630017452006981	0.3612565445026178	AD
16.671774	-5.901278	test	0.8704848282999997	0.8630040146000004	0.32747615950000003	0.2586347743	0.3934834793	0.09726397852000004	0.8237347294938919	0.8403141361256544	0.8455497382198953	AD
25.701569	-9.483507	test	0.9434183481999999	0.8940008578999997	0.3819132882	0.2941025326	0.4222785874000002	0.16872352161999996	0.912739965095986	0.911867364746946	0.9227748691099477	AD
-0.5980528	-7.257454	test	0.5993591375	0.7141597745	0.2560114445	0.16256776985	0.30614087519999983	0.050497900030000015	0.44938917975567194	0.4336823734729494	0.4306282722513089	AD
3.6041508	-7.9811397	test	0.6760733350000001	0.7660073958000001	0.3095156761999999	0.20776279879999995	0.361793078	0.07650938333500004	0.675392670157068	0.6675392670157066	0.68717277486911	AD
15.365749	-12.347877	test	0.7882501355999998	0.8587168354000002	0.2734864195500001	0.2551783261000001	0.3612125236000001	0.11865870565	0.6727748691099477	0.8516579406631762	0.7787958115183247	AD
13.686741	-1.6244692	test	0.6397134441999999	0.6785667171999998	0.2965495927	0.16059430967000002	0.2833790271	0.038158371579	0.5148342059336823	0.3647469458987784	0.4319371727748691	AD
4.152471	-10.220342	test	0.6729808374999997	0.7852359422000003	0.29428477239999995	0.2175582121	0.3666189515	0.07443749371000001	0.6465968586387435	0.6998254799301921	0.6832460732984293	AD
12.732227	-6.8050995	test	0.5419227936000004	0.7575402567	0.27457041894999995	0.19800940725	0.31369644016000003	0.05871231912500001	0.4616055846422338	0.5828970331588132	0.518324607329843	AD
27.135614	-8.504848	test	0.9599761875999998	0.9473511503999996	0.4521304432	0.3466868007999999	0.3878247683000001	0.21163246555000007	0.9258289703315881	0.9633507853403142	0.9574607329842932	AD
-27.564991	-4.9886365	test	0.44505782885	0.6799529997999997	0.20062239481	0.14679162914000002	0.2434833497	0.03786737329400002	0.2914485165794067	0.34467713787085513	0.30824607329842935	AD
-26.453274	1.5671601	test	0.11351161468699995	0.3634591342	0.0528165285	0.05006826276000002	0.07029243767999999	0.012198377989000005	0.06544502617801047	0.04363001745200698	0.05301047120418848	AD
7.8923445	-5.2364993	test	0.6272591793000002	0.7344928507999998	0.2844650565	0.19514963076	0.3464482498999999	0.06290324727499999	0.5663176265270505	0.5610820244328099	0.5628272251308901	AD
-12.080534	-2.107496	test	0.440665779	0.6362604164000001	0.17905091370999998	0.12876987211000002	0.24344006376	0.029425615645000007	0.27486910994764396	0.27486910994764396	0.2657068062827225	AD
-7.950143	-1.9711583	test	0.4248045028299999	0.6204872353999998	0.23359525774	0.12635798623000005	0.24947434695999995	0.051929497520000006	0.3158813263525306	0.3280977312390925	0.3160994764397906	AD
27.923824	-16.428703	test	0.8438353128999998	0.9523699728	0.3446413005000001	0.3513312705999999	0.5320711007000002	0.20818270637000008	0.8804537521815008	0.9633507853403142	0.924738219895288	AD
15.782784	-6.8017445	test	0.8035070636999998	0.8334415993000002	0.3548018646	0.2377283071	0.39362548480000015	0.10760374464000001	0.8202443280977313	0.81239092495637	0.8324607329842932	AD
-0.9372038	-7.7304654	test	0.5881426281000001	0.7294348296999996	0.27208616364	0.17175853245	0.29213115734	0.05105931902000002	0.4511343804537522	0.46596858638743455	0.4502617801047121	AD
21.557503	-3.7088428	test	0.8707685021000002	0.9039989069999996	0.4206047691000001	0.27418909399999997	0.46967865340000003	0.08667139342999998	0.9223385689354275	0.8603839441535778	0.9070680628272252	AD
-4.5679092	-2.5048952	test	0.5822645785999999	0.7024458123999997	0.24912121380000005	0.1755092799999999	0.2950699080000001	0.055830591455000016	0.4171029668411867	0.45462478184991273	0.4214659685863874	AD
29.101503	-10.729452	test	0.9595969507999988	0.9544332993000001	0.5164547933999999	0.3190190508000001	0.4462972767	0.113421405505	0.9589877835951134	0.9267015706806282	0.9548429319371727	AD
-29.928144	-3.495371	test	0.15522866206699998	0.4599762604999998	0.057395815799999986	0.05848500891	0.06872664903	0.012559491173500009	0.07766143106457242	0.08289703315881326	0.07657068062827224	AD
-5.557852	15.717581	test	0.6181401950000002	0.6814973438999999	0.20244172279	0.12877430065	0.24342897814999995	0.02496493681999999	0.35602094240837695	0.2940663176265271	0.31871727748691103	AD
-39.38197	9.441793	test	0.04206384494	0.29475373869999993	0.025924433204	0.042923548429999986	0.041585639024	0.0112845150486	0.006108202443280977	0.0026178010471204194	0.002617801047120419	AD
6.987127	-6.580847	test	0.6703515014	0.7479861140999999	0.2893181821000001	0.19603158721000008	0.3588890218000003	0.06993805675999996	0.6308900523560209	0.606457242582897	0.6295811518324608	AD
16.534136	-10.063626	test	0.8556295121999999	0.8584608553000002	0.3450048365999999	0.24984799039999994	0.4138490750000001	0.12323295663	0.8455497382198954	0.8472949389179756	0.8573298429319371	AD
-10.289624	-2.2540565	test	0.6609552922999999	0.7784712448000003	0.2658781845000001	0.2094033677	0.31222902509999995	0.06421456910999998	0.5130890052356021	0.6465968586387435	0.575261780104712	AD
22.806498	-13.299188	test	0.8646293518999996	0.8060454232000002	0.38081448170000015	0.20711092380000004	0.4946847868000003	0.12566968437000006	0.9013961605584643	0.7635253054101222	0.8416230366492147	AD
-7.354491	-2.3044748	test	0.3442565311299999	0.6537848992	0.17506655608999994	0.14181236049000007	0.19569026481	0.04019944345999999	0.21727748691099477	0.3263525305410122	0.2630890052356021	AD
12.699595	13.733659	test	0.6910272798000001	0.7531184642999998	0.2752892892999999	0.17935103242	0.3059268108999999	0.05092644464000001	0.5383944153577661	0.5087260034904014	0.5111256544502618	AD
10.837607	14.349298	test	0.8288929036000002	0.8391027803999997	0.3042117892000001	0.22193070299999995	0.2965943267	0.05780094	0.6404886561954625	0.6884816753926701	0.6714659685863875	MCI
-11.386698	-1.7876993	test	0.3629499852799999	0.6408703174000001	0.15985156999000005	0.14176456683999994	0.21307987265	0.02929111958	0.22600349040139614	0.2905759162303665	0.25392670157068065	CTL
45.385586	10.249706	test	0.8900267290000002	0.9164664600999995	0.30197136814000003	0.3187172188000001	0.4801626319000002	0.17292227548000005	0.8429319371727749	0.93717277486911	0.8952879581151832	CTL
-6.651007	-2.3905056	test	0.3624692302000001	0.6434271648999997	0.16269608296	0.13445365343000001	0.17211379552	0.036328212842	0.21029668411867364	0.3019197207678883	0.2526178010471204	AD
-38.03681	9.331285	test	0.06297552461799999	0.331112197	0.03256231678	0.04526948819000002	0.04915408211	0.011428265960199998	0.019197207678883072	0.013961605584642234	0.014397905759162303	CTL
15.155836	14.516002	test	0.9140674623	0.9582462235	0.38966644910000015	0.332301299	0.3749531149	0.1005690251	0.8691099476439791	0.9205933682373474	0.8992146596858639	MCI
3.1000834	-6.645019	test	0.5688623445999997	0.6791471090999999	0.2539399572	0.16960592101999994	0.30228704189999983	0.05721616100000002	0.4258289703315881	0.43368237347294936	0.41492146596858637	MCI
-32.16245	0.090228595	test	0.35208888902999985	0.4615445643000001	0.13135060312999994	0.07694571526999999	0.13467337254	0.018114260715	0.17975567190226874	0.1300174520069808	0.1505235602094241	MCI
4.6924267	-7.32063	test	0.6370604247999999	0.746893327	0.2915236702999999	0.19681028530000005	0.33120627779999995	0.06259224845	0.5654450261780104	0.5802792321116929	0.574607329842932	MCI
-22.481537	4.3127513	test	0.23973471784999986	0.473714235	0.09346743116	0.06920874080000003	0.10432216951000002	0.015034983717	0.1300174520069808	0.11605584642233857	0.11845549738219896	AD
-7.9354324	34.896015	test	0.7811593750999996	0.8190425190999999	0.30470967579999997	0.19116579259000005	0.24445711574	0.03206372926199999	0.587260034904014	0.5445026178010471	0.5641361256544503	MCI
23.428867	-10.3221855	test	0.927770946	0.8826341605	0.40869925240000016	0.2824574219000001	0.4023589829	0.18333225879999998	0.9171029668411866	0.9092495636998255	0.9260471204188482	AD
27.239418	-14.783768	test	0.8960285120000002	0.9445222645999994	0.3739310455999999	0.359959214	0.4884772770000001	0.26133435919000003	0.9127399650959861	0.9720767888307155	0.9528795811518325	AD
2.5848072	-11.540234	test	0.5662483985	0.7074621238999999	0.2336673156000001	0.15686740658999995	0.3498672634	0.08205769728000002	0.47731239092495636	0.5157068062827225	0.4895287958115183	MCI
20.24286	-7.995103	test	0.8199355805000001	0.8744584887999999	0.38993180520000004	0.2442791087	0.4133420877999999	0.06800187614299999	0.8577661431064572	0.768760907504363	0.8213350785340314	MCI
16.236702	1.8341904	test	0.7829196634000001	0.7617119308999999	0.3196859871000001	0.17792412172000002	0.32691296639999984	0.04219203644900001	0.6902268760907505	0.49040139616055844	0.5929319371727748	MCI
12.123098	-12.824267	test	0.7827251962999999	0.8428128262000003	0.2374419666000001	0.2289914004399999	0.356178058	0.10457021461000003	0.6212914485165794	0.8089005235602095	0.7238219895287958	MCI
-35.31234	0.49859586	test	0.095159138853	0.3814824982	0.05187432379999998	0.05169678635999999	0.06666021083000002	0.012329426890000005	0.05671902268760907	0.05759162303664922	0.0549738219895288	MCI
-13.550423	16.793118	test	0.4955545923	0.5245168094	0.21360266855	0.09077656963999996	0.2096219148000001	0.019200495015	0.2914485165794067	0.16230366492146595	0.21662303664921467	CTL
10.473409	-10.66362	test	0.6418075699000002	0.7489646146	0.2561479510999998	0.20339246809999995	0.30293880669999995	0.087362779615	0.4703315881326353	0.6666666666666666	0.5660994764397905	AD
16.206238	2.185895	test	0.8624158467999997	0.8216368175000001	0.3044859863	0.2109058143599999	0.33554625270000005	0.07901067241499997	0.7094240837696336	0.7268760907504364	0.7297120418848168	AD
-0.21054015	-8.869354	test	0.4782822795999999	0.6678777102999999	0.2377608175000001	0.15784354434999995	0.2999732794000001	0.04697598466	0.38045375218150085	0.37783595113438045	0.36649214659685864	MCI
20.952942	-11.4366	test	0.8567091548999994	0.8265439412999999	0.3684937024000001	0.23668216309999995	0.4353691777999997	0.12543106176999996	0.8647469458987783	0.8202443280977313	0.8527486910994764	CTL
24.859379	-16.760462	test	0.8121050624999997	0.9013301784999996	0.3306614195	0.2656519102400001	0.4408159814999998	0.09226066698999999	0.8263525305410123	0.8638743455497382	0.8586387434554974	MCI
-0.59089684	-10.4365225	test	0.4535590861999998	0.5882415068	0.2033228179100001	0.10380773065999994	0.2599115840399999	0.034040056620000016	0.3080279232111693	0.24083769633507854	0.2657068062827225	AD
16.574057	-4.288299	test	0.7659273371000002	0.8340291605000008	0.3163275455000001	0.2437962143	0.3851036752000001	0.09321182118999999	0.7539267015706806	0.8106457242582897	0.799738219895288	AD
-13.010227	-2.2226279	test	0.4029037447	0.6361220631000001	0.15206498031999996	0.11494942334	0.25165074022	0.023202007452	0.2600349040139616	0.2425828970331588	0.24345549738219896	AD
18.894014	-0.63187885	test	0.9161348774999998	0.9273977112999998	0.4041298547	0.2893486031	0.4614282562	0.10366431342	0.9319371727748691	0.8952879581151832	0.9273560209424083	CTL
26.10678	-15.946104	test	0.9396539983999996	0.9299777005	0.5012399119000001	0.3035928888000001	0.5331924999999998	0.1984855985400001	0.9773123909249564	0.943280977312391	0.9738219895287958	AD
-10.735461	12.294804	test	0.6022655861999998	0.6541822159000001	0.2986151154099999	0.18631208532000001	0.3118666291500001	0.04970277664200001	0.5261780104712042	0.4319371727748691	0.4640052356020943	CTL
-16.293919	-0.94383365	test	0.3720283574999999	0.5979532328999999	0.17653746121999994	0.11909973149000005	0.21000018692000008	0.03830659589	0.23472949389179756	0.2670157068062827	0.24083769633507854	AD
10.6513815	-12.836643	test	0.6919119693000002	0.7129293249000003	0.2532419502000001	0.17977644914000002	0.35455962430000004	0.08088883773000002	0.5855148342059336	0.5575916230366492	0.5693717277486912	AD
-21.349102	-4.971022	test	0.17958305176199996	0.5459199558000002	0.08181841646999999	0.08574190944999995	0.13749073488000005	0.021186296355	0.1300174520069808	0.16666666666666666	0.14267015706806283	AD
16.185276	-7.523497	test	0.6893609331999999	0.7745606312999999	0.2883377638	0.20844970620000008	0.33761960869999996	0.060559369559999986	0.6073298429319371	0.6291448516579407	0.617801047120419	MCI
-8.452699	16.312098	test	0.5379548758999999	0.6064720583000001	0.19724125868999995	0.11503757119	0.20297531015	0.025451176913000008	0.2870855148342059	0.23472949389179756	0.24345549738219896	CTL
14.744762	20.156261	test	0.7964385712000001	0.8898247831999998	0.22490739699999998	0.2605540459599999	0.3850189453999998	0.05978699387799999	0.643979057591623	0.7652705061082025	0.7140052356020943	AD
15.752514	-3.7878654	test	0.7001019224000001	0.7953965827999998	0.33166585610000004	0.2114017665000001	0.34307493159999985	0.056842178529999975	0.6849912739965096	0.6404886561954625	0.675392670157068	AD
8.853804	-5.867055	test	0.6878412832999999	0.7560791816	0.30951547100000004	0.20546618490000007	0.3467675310000001	0.07824945588000004	0.6561954624781849	0.6535776614310645	0.6668848167539267	CTL
22.503042	-10.7052145	test	0.8853313652999997	0.8647629720999999	0.4299489135999999	0.2497644554000001	0.37974129430000014	0.08250538978499998	0.8821989528795812	0.8106457242582897	0.8579842931937173	AD
28.903599	-7.408218	test	0.7716531662999999	0.8249761068000001	0.34458844485999995	0.2586468429000001	0.3194875492000001	0.14067055465999995	0.6954624781849912	0.8534031413612565	0.7918848167539267	MCI
-1.2523344	0.014033759	test	0.6817625041000003	0.7316145052000002	0.26166703500000005	0.16127459686999998	0.3517800580000002	0.045617279837	0.5785340314136126	0.4354275741710296	0.5013089005235603	MCI
20.369307	-3.8932483	test	0.7622126443000002	0.8129924072000001	0.31206903630000016	0.2209033991999999	0.4143294106	0.08771751448999998	0.7722513089005235	0.7600349040139616	0.781413612565445	MCI
-1.7394527	-10.127188	test	0.6340012598000001	0.7566286182999997	0.19634196619000002	0.17692716316000007	0.3701627256999999	0.06051899845499999	0.512216404886562	0.5349040139616056	0.5130890052356021	AD
-3.5737567	-4.971068	test	0.33593793386000004	0.4818195597999997	0.14021689982000005	0.08944513018	0.17191054160000005	0.030799341201	0.1893542757417103	0.18062827225130892	0.18455497382198954	MCI
-28.065954	2.219403	test	0.09772384847400004	0.3894834239	0.05749625439499999	0.05655348788	0.06932651092999997	0.013062594661000008	0.0663176265270506	0.06806282722513089	0.06806282722513089	CTL
-8.846559	22.538828	test	0.4831550947000001	0.5509148963	0.16630464857000002	0.10210488746000004	0.16061834366	0.024349121375	0.2399650959860384	0.19633507853403143	0.21204188481675393	CTL
-16.105005	23.377285	test	0.6159604571000002	0.5288102068	0.2430527959200001	0.08746801520999999	0.17241294757000006	0.014442793501000003	0.35602094240837695	0.1387434554973822	0.24083769633507854	CTL
-25.758362	0.42882574	test	0.14765349409950002	0.4579775392	0.057218457600000015	0.06386254217000004	0.08009863267	0.014461614839000003	0.08289703315881326	0.10034904013961606	0.09096858638743455	MCI
27.499249	-17.433212	test	0.9612193078000004	0.9701065719000002	0.5114997468999999	0.4341934802000001	0.5476213927000003	0.30764864549999993	0.9886561954624783	0.9904013961605584	0.9954188481675392	AD
3.9989061	-8.207265	test	0.6449350184000001	0.6725560199000004	0.2801970963999999	0.15464875078999998	0.3358260132999999	0.04566469400999997	0.5602094240837697	0.3717277486910995	0.4613874345549738	CTL
27.561026	-8.347296	test	0.9093075174000002	0.9242784212999999	0.4123470687	0.31541563399999994	0.4828631987999997	0.19341372905000007	0.9485165794066318	0.9432809773123908	0.962041884816754	CTL
-43.921814	-29.701485	test	0.4545366005399998	0.7304229304000001	0.21277971473	0.13675383498000002	0.2313570209399999	0.015238420373999997	0.29842931937172773	0.31239092495636994	0.29581151832460734	MCI
1.0740814	0.61939514	test	0.5051323486999998	0.7348200588000001	0.21797860709999994	0.17656461859000006	0.22098132556999997	0.0388150734	0.3089005235602094	0.43979057591623033	0.3717277486910995	CTL
-48.680447	3.6844316	test	0.03531013153172001	0.3121724013	0.03323457454000001	0.04565710193	0.050057786339999986	0.011746536167739996	0.013961605584642232	0.01832460732984293	0.013089005235602094	AD
20.222408	-12.420872	test	0.563594768	0.5801608154999999	0.2952190112999999	0.10079003342999997	0.4035166921999999	0.048010688248	0.6212914485165795	0.2731239092495637	0.44109947643979064	CTL
38.822372	-16.56859	test	0.9748524285999997	0.9747804556999999	0.5714437920000003	0.4634961783000003	0.4649302636000003	0.14980711594999993	0.9755671902268762	0.9729493891797557	0.9842931937172774	AD
-1.7006012	-7.619514	test	0.4111975374	0.6304888590000001	0.17170495512999995	0.13076717012999994	0.21605301695	0.02574020053000001	0.24781849912739964	0.2617801047120419	0.24280104712041883	CTL
-8.069502	35.34559	test	0.5230066527999999	0.7087742569000003	0.1962722464899999	0.13831471633999995	0.13205396753999996	0.030635475651999994	0.25305410122164046	0.337696335078534	0.287303664921466	MCI
6.1741414	-10.066469	test	0.7775975069999995	0.7422564684999999	0.3520027846	0.18226070714	0.3524994644	0.07789825643999998	0.7539267015706806	0.588132635253054	0.6832460732984293	MCI
6.2176957	-8.293015	test	0.7641000141000006	0.8025660221000003	0.3231816423000001	0.22682585700000005	0.38689419900000027	0.09869079464999997	0.7643979057591622	0.7766143106457243	0.787958115183246	MCI
14.643439	-0.3429135	test	0.6972321502999997	0.7591966645999999	0.30210453750000005	0.2050319043	0.3510518237	0.07772899852000002	0.6570680628272251	0.6553228621291449	0.6701570680628273	MCI
16.320585	-8.755585	test	0.6409653501000002	0.7241818793999998	0.2639028897	0.1742083524899999	0.3354239	0.05437217007000002	0.5279232111692845	0.4720767888307155	0.49018324607329844	MCI
-47.090256	2.5864093	test	0.034512957674	0.3171155299999999	0.03394054671	0.04519340763999998	0.05321873465	0.011513400013999999	0.015706806282722512	0.011343804537521816	0.011780104712041883	AD
12.361857	13.548789	test	0.7872966713999996	0.8180585272000002	0.3313256597	0.22309833224000009	0.3542060762999999	0.08659419654499997	0.7478184991273996	0.7617801047120419	0.7670157068062827	MCI
24.644878	-2.8501868	test	0.9466294327999998	0.9619197825	0.3979184103999999	0.3862431717	0.4685069966999999	0.20184830512	0.9424083769633508	0.9712041884816754	0.968586387434555	CTL
-21.440142	4.490027	test	0.30821455444999984	0.3802653490999999	0.11890183043000002	0.057419739109999986	0.12783430078999994	0.014608795172000004	0.15881326352530542	0.08115183246073299	0.11321989528795812	AD
-6.6020627	17.0681	test	0.5561625126000004	0.5934378531999998	0.20224725914000005	0.11677871355999996	0.23885611646	0.02737925804	0.32373472949389176	0.237347294938918	0.2696335078534031	CTL
-31.100363	-2.2539842	test	0.27222498312000004	0.4880638043000001	0.07185044704000003	0.06852008834000001	0.07527946444	0.01393799682540001	0.10820244328097732	0.11169284467713786	0.1112565445026178	MCI
38.825554	-20.686699	test	0.9763917480999996	0.9695649175	0.4317867145999999	0.4454291014	0.4598211479	0.4184084001999999	0.9633507853403142	0.993019197207679	0.9882198952879582	AD
-13.079448	-0.45937693	test	0.29148260882	0.6565734462	0.11161236469000008	0.12434447667000001	0.17269521340000002	0.023261792673000013	0.17102966841186737	0.2652705061082024	0.2081151832460733	MCI
9.301853	-10.686228	test	0.5241363161	0.6985547637999999	0.2300887507	0.18108140823	0.32349681199999997	0.068637569235	0.41623036649214656	0.5113438045375219	0.4476439790575916	CTL
-14.336524	0.76088965	test	0.3293368131200001	0.5874559007999997	0.10762541403000003	0.09375264760000004	0.13837771745000008	0.016710137651999996	0.16143106457242581	0.18062827225130887	0.16753926701570682	MCI
7.9903264	-3.2893672	test	0.6023949388999997	0.7691476608999995	0.25144948869999995	0.21042331435999986	0.3260454768	0.06012774353999999	0.4764397905759163	0.62478184991274	0.5510471204188482	AD
46.481567	-19.38173	test	0.9757833057999996	0.9671972367000004	0.5390128965000001	0.4450579381999999	0.3716916494	0.24136738718000003	0.9171029668411866	0.9842931937172774	0.9613874345549738	AD
5.272132	-4.4148564	test	0.5731839800999999	0.6845508473000002	0.2631203275	0.15608650265000004	0.3089227025	0.03981588071100002	0.450261780104712	0.3682373472949389	0.4005235602094241	MCI
6.60875	-5.2729845	test	0.7129172523	0.8175089075000002	0.27085606653999983	0.22310533690000006	0.35898752370000003	0.07797319678999999	0.6239092495636999	0.737347294938918	0.6832460732984293	AD
3.7351413	-8.936289	test	0.5415233795000003	0.6622310848999998	0.21939948142	0.14248039578	0.3358473521	0.038875510855	0.4328097731239093	0.33158813263525305	0.3717277486910995	AD
-12.489005	12.489862	test	0.3769163412599999	0.4710045101	0.21189273798	0.08803539774999998	0.17609306718999995	0.019685524303	0.25305410122164046	0.14397905759162302	0.19175392670157068	MCI
-35.818836	10.641705	test	0.058412524085	0.3081172869	0.028918060419000007	0.04397491928	0.04382436956999999	0.011294562354584006	0.013961605584642234	0.006108202443280977	0.009162303664921465	AD
47.286713	-4.52606	test	0.8307005315000002	0.8346640584000007	0.4237395600000001	0.2258545015	0.31218697125	0.06459293362	0.756544502617801	0.7172774869109947	0.75065445026178	AD
-24.029154	-5.1754103	test	0.4163207533999999	0.6550090151000001	0.11177555095999996	0.11247759429999996	0.15954632390999998	0.01707666809	0.19546247818499127	0.2338568935427574	0.20680628272251309	MCI
-28.047953	3.136254	test	0.097703147021	0.3310755502000001	0.04674269852000002	0.04691494374999999	0.060555872639999994	0.012055113994299996	0.0462478184991274	0.02966841186736474	0.032722513089005235	AD
19.83688	-10.581043	test	0.7307725204999997	0.7877369401999998	0.3008475202999999	0.1991591647500001	0.3623725973	0.08809824557000001	0.6893542757417103	0.7068062827225131	0.7113874345549738	MCI
9.594486	-6.8745275	test	0.6432418473	0.7053025602999999	0.2775883724000001	0.1807639711000001	0.3331688976000002	0.06123136136000003	0.5471204188481676	0.49127399650959863	0.5071989528795812	AD
-31.872026	-3.528456	test	0.18328592711	0.5078696308	0.05084845092	0.06112260101000001	0.061950017230000015	0.011875558297000004	0.07155322862129145	0.08551483420593368	0.07591623036649214	MCI
9.02831	14.1329365	test	0.5679672788	0.7036456548000001	0.2298871636099999	0.17127786663999994	0.2710888092	0.04855612433500001	0.37260034904013956	0.42408376963350786	0.3808900523560209	MCI
-26.438637	-13.775637	test	0.13690537358	0.4993250395999996	0.047743887889999996	0.059623096500000014	0.05896081620000002	0.011852448932000005	0.05584642233856893	0.08115183246073299	0.062172774869109944	AD
6.0146346	-3.371856	test	0.6554003801000001	0.7186880310999999	0.28181693840000005	0.18291982936000006	0.2985432484	0.07339087906000001	0.5130890052356021	0.5549738219895288	0.5229057591623036	MCI
8.412884	14.856787	test	0.6174623659999997	0.7562075776999999	0.20001244274	0.17215682036000002	0.25832698750000005	0.031389637749999984	0.36387434554973824	0.4389179755671903	0.3920157068062827	MCI
-22.257782	6.638807	test	0.3773467074	0.458990938	0.16404880208000006	0.07450154573000002	0.1857531480299999	0.018876691187	0.22338568935427575	0.12914485165794068	0.17342931937172776	MCI
-25.199469	1.6262428	test	0.16347241492599993	0.4182226096000001	0.07332473562999997	0.05375663355	0.08665961978	0.012317271512000008	0.10122164048865619	0.06544502617801047	0.08376963350785341	AD
-14.686474	17.2896	test	0.5780785975999998	0.5831262019000002	0.22397719332000007	0.09418815812000003	0.2058222396299999	0.015527738461	0.3307155322862129	0.1762652705061082	0.24803664921465968	MCI
27.371964	-13.447803	test	0.9421247949000008	0.9742444623000001	0.3449686247000001	0.4566250570999999	0.4884215917000001	0.2888587939000001	0.9171029668411869	0.9965095986038395	0.9698952879581152	AD
14.679078	-5.050851	test	0.9104781529000001	0.8683448915999996	0.4069365002000001	0.27057823959999977	0.38520224540000014	0.13366208242	0.8926701570680629	0.8804537521815008	0.8926701570680629	AD
16.983454	-8.839746	test	0.7558592673999996	0.7994021923000001	0.33209249849999983	0.21779890300000002	0.3849649834	0.08637484818000002	0.7661431064572426	0.7408376963350785	0.7643979057591623	MCI
24.055353	-14.610557	test	0.9038842927999998	0.9136341589	0.3805366833000001	0.30992417440000003	0.5172471961	0.20889921270999992	0.9275741710296684	0.9397905759162303	0.949607329842932	AD
2.9720075	-2.9460216	test	0.6248685119000001	0.7727348430000004	0.28020260480000003	0.2059557596	0.3432643407000003	0.05720953007999997	0.5514834205933683	0.6082024432809773	0.5824607329842932	AD
-2.5386283	-5.1000133	test	0.5544677580999999	0.6917641120000003	0.25045680754000005	0.17429392675	0.30811171649999997	0.05871215542500002	0.42233856893542754	0.45636998254799305	0.4267015706806283	AD
-2.5635662	-3.4723399	test	0.4697855167	0.6368065224000002	0.20589200689	0.15177712779000005	0.2431999832499999	0.04910905303499999	0.3019197207678883	0.35602094240837695	0.3232984293193717	CTL
[truncated: 141 more rows]
