# Supplementary material for: Unified AI framework to uncover deep interrelationships between gene expression and Alzheimer’s disease neuropathologies
Source: Nat Commun. 2021 Sep 10;12:5369. doi: 10.1038/s41467-021-25680-7 (PMC8433314; doi:10.1038/s41467-021-25680-7)
Supplement: Supplementary file 11 — Source Data [file 41467_2021_25680_MOESM11_ESM.zip › sourcedata/supp7b_corr_finalgenes_enrichment_REACTOME.csv]

Term	category	es	nes	pval	fdr	geneset_size	matched_size
REACTOME_CROSS_PRESENTATION_OF_SOLUBLE_EXOGENOUS_ANTIGENS_ENDOSOMES	Immune System	-0.1988469167689648	-2402.4277549801072	1e-05	0.0028302353230927326	50	43
REACTOME_INTERLEUKIN_10_SIGNALING	Immune System	0.6052098787360087	1.8585997811030568	1e-05	0.18673508268957967	46	25
REACTOME_IMMUNOREGULATORY_INTERACTIONS_BETWEEN_A_LYMPHOID_AND_A_NON_LYMPHOID_CELL	Immune System	0.5422869435346998	1.8856561176180309	1e-05	0.1875487322759448	186	78
REACTOME_INTERLEUKIN_4_AND_INTERLEUKIN_13_SIGNALING	Immune System	0.4826144499406613	1.6681644039175352	1e-05	0.19171629372941454	111	75
REACTOME_INTERFERON_ALPHA_BETA_SIGNALING	Immune System	0.5319042250582319	1.7702731645156906	1e-05	0.1957247541774776	70	50
REACTOME_INTERFERON_GAMMA_SIGNALING	Immune System	0.4943840420602223	1.7135157462605417	1e-05	0.1966017376544812	93	76
REACTOME_CYTOKINE_SIGNALING_IN_IMMUNE_SYSTEM	Immune System	0.3755327090209055	1.4453833010031514	1e-05	0.3040776248585048	856	673
REACTOME_INTERFERON_SIGNALING	Immune System	0.3869487851711628	1.4141577937589684	1e-05	0.3169579746791425	202	167
REACTOME_SIGNALING_BY_INTERLEUKINS	Immune System	0.3679114710802233	1.4051040531166914	1e-05	0.3179584151108622	631	502
REACTOME_NEUTROPHIL_DEGRANULATION	Immune System	0.36727570120919617	1.3951012953332702	1e-05	0.3244558389634771	478	407
REACTOME_INNATE_IMMUNE_SYSTEM	Immune System	0.36032604411350777	1.3905915089075072	1e-05	0.3266087361096812	1104	811
REACTOME_TOLL_LIKE_RECEPTOR_4_TLR4_CASCADE	Immune System	0.42237709214346414	1.5126796773364266	0.0001	0.2670681552420605	127	117
REACTOME_TOLL_LIKE_RECEPTOR_CASCADES	Immune System	0.3958176538353053	1.4305315490734514	0.0001	0.31158817210888584	153	139
REACTOME_ANTIGEN_ACTIVATES_B_CELL_RECEPTOR_BCR_LEADING_TO_GENERATION_OF_SECOND_MESSENGERS	Immune System	0.6016538283818218	1.850806367545404	0.00010050251256281407	0.18707049395981235	86	25
REACTOME_COMPLEMENT_CASCADE	Immune System	0.5561278157063022	1.7578038107488752	0.00020056157240272763	0.1871485675924884	114	30
REACTOME_CD209_DC_SIGN_SIGNALING	Immune System	0.6416276937936521	1.9124030927177096	0.00020281918669506132	0.1964385558189238	21	19
REACTOME_INTERLEUKIN_2_FAMILY_SIGNALING	Immune System	0.5348850579091834	1.6974614623299944	0.00030063132578414666	0.19341055497710566	44	32
REACTOME_TOLL_LIKE_RECEPTOR_9_TLR9_CASCADE	Immune System	0.4190269607493875	1.4719257457512234	0.0006	0.2880358121278735	95	92
REACTOME_TOLL_LIKE_RECEPTOR_TLR1:TLR2_CASCADE	Immune System	0.4184816961399179	1.4709741778746277	0.0009	0.28737460152398303	97	91
REACTOME_GENERATION_OF_SECOND_MESSENGER_MOLECULES	Immune System	0.5763152272587421	1.7304865170729111	0.0011101019275406195	0.19399414823847472	37	21
REACTOME_INTERLEUKIN_3_INTERLEUKIN_5_AND_GM_CSF_SIGNALING	Immune System	0.4851159117694648	1.579003551955176	0.0015010507355148605	0.2262317714646687	48	40
REACTOME_TRAF3_DEPENDENT_IRF_ACTIVATION_PATHWAY	Immune System	0.663735900581268	1.8602898337321183	0.0018875838926174495	0.18816610842314427	14	12
REACTOME_INITIAL_TRIGGERING_OF_COMPLEMENT	Immune System	0.6150708011392743	1.765185056540407	0.00215605749486653	0.1960360061343004	79	15
REACTOME_COSTIMULATION_BY_THE_CD28_FAMILY	Immune System	0.4342035411619011	1.4613091178749933	0.0028002800280028	0.29275742058993043	73	54
REACTOME_NF_KB_ACTIVATION_THROUGH_FADD_RIP_1_PATHWAY_MEDIATED_BY_CASPASE_8_AND_10	Immune System	0.6602880658435374	1.8316082450506213	0.003056814588384105	0.1961252910778349	12	11
REACTOME_ENDOSOMAL_VACUOLAR_PATHWAY	Immune System	0.6901629038288408	1.8825470078959332	0.003467331238487377	0.1866450861772352	11	9
REACTOME_MYD88_CASCADE_INITIATED_ON_PLASMA_MEMBRANE	Immune System	0.4095420980388039	1.4304228781784905	0.0037	0.3107896862334397	84	81
REACTOME_TRAF6_MEDIATED_IRF7_ACTIVATION	Immune System	0.6055113946783699	1.7301519399118168	0.0041296716911005575	0.19264098713258115	29	14
REACTOME_DDX58_IFIH1_MEDIATED_INDUCTION_OF_INTERFERON_ALPHA_BETA	Immune System	0.42567303072179535	1.443119652797324	0.0043	0.3065650473251854	78	59
REACTOME_REGULATION_OF_SIGNALING_BY_CBL	Immune System	0.5319715175453388	1.6149673809970555	0.004342995657004343	0.2166880765328068	22	22
REACTOME_ZBP1_DAI_MEDIATED_INDUCTION_OF_TYPE_I_IFNS	Immune System	0.5748681112146155	1.6813916337896702	0.004387755102040816	0.1933947180430142	21	17
REACTOME_DEX_H_BOX_HELICASES_ACTIVATE_TYPE_I_IFN_AND_INFLAMMATORY_CYTOKINES_PRODUCTION	Immune System	0.7249353867423838	1.9016647029159548	0.004906880785100926	0.18627425405877154	7	7
REACTOME_FCERI_MEDIATED_CAPLUS2_MOBILIZATION	Immune System	0.507287757726501	1.5798244232411622	0.0050231062889290745	0.2275004751293528	86	27
REACTOME_RAP1_SIGNALLING	Immune System	0.5818308107483158	1.6779486632015348	0.005244215938303342	0.19138089824233373	16	15
REACTOME_INTERLEUKIN_17_SIGNALING	Immune System	0.4109526472880013	1.4050206419433942	0.0058	0.3172104199287727	71	66
REACTOME_TRAF6_MEDIATED_NF_KB_ACTIVATION	Immune System	0.5350432482839722	1.6111130167473229	0.005860361725775487	0.21731168117643612	24	21
REACTOME_ANTIMICROBIAL_PEPTIDES	Immune System	0.5422669356787728	1.608425384528389	0.006490213974241963	0.21558611960229346	97	19
REACTOME_RIP_MEDIATED_NFKB_ACTIVATION_VIA_ZBP1	Immune System	0.5884946725093536	1.6896710017308123	0.006517016654598118	0.1980298031152162	17	14
REACTOME_CLEC7A_INFLAMMASOME_PATHWAY	Immune System	0.7357333746731158	1.8903808333182741	0.007429420505200594	0.19068277685499851	6	6
REACTOME_NEGATIVE_REGULATORS_OF_DDX58_IFIH1_SIGNALING	Immune System	0.4679224118224749	1.4853699534924998	0.007712339743589744	0.2800078121129215	34	33
REACTOME_ADAPTIVE_IMMUNE_SYSTEM	Immune System	0.29946082103756144	1.1504560698156086	0.0078	0.5922999910552129	811	626
REACTOME_INFLAMMASOMES	Immune System	0.5395630697120584	1.5975699393593192	0.007833163784333673	0.21973791656630695	20	18
REACTOME_DAP12_INTERACTIONS	Immune System	0.4735595037207218	1.5024720106293354	0.009127382146439315	0.273611039147751	40	32
REACTOME_G_ALPHA_12_13_SIGNALLING_EVENTS	Signal Transduction	0.4979122452573522	1.7191757559099572	1e-05	0.1929341865247825	80	72
REACTOME_MET_PROMOTES_CELL_MOTILITY	Signal Transduction	0.5515021267338172	1.787055486106616	1e-05	0.2006895840762586	41	38
REACTOME_RHO_GTPASE_CYCLE	Signal Transduction	0.4325847310634293	1.5583531130503416	1e-05	0.2364654911821049	139	130
REACTOME_SIGNALING_BY_RECEPTOR_TYROSINE_KINASES	Signal Transduction	0.3717904642094708	1.4114884939061163	1e-05	0.3175707456061671	468	424
REACTOME_SIGNALING_BY_VEGF	Signal Transduction	0.42549306561900224	1.5060934463070574	0.0001	0.2717892728300833	105	101
REACTOME_DEATH_RECEPTOR_SIGNALLING	Signal Transduction	0.39647102485943625	1.42882674130799	0.0001	0.3104116793493767	141	130
REACTOME_NRAGE_SIGNALS_DEATH_THROUGH_JNK	Signal Transduction	0.4928874097230357	1.6541614823395068	0.0002	0.19549308592751768	59	54
REACTOME_NOTCH3_INTRACELLULAR_DOMAIN_REGULATES_TRANSCRIPTION	Signal Transduction	0.5990655127983077	1.8270680348741728	0.00020175527085645111	0.19443976294259305	25	23
REACTOME_SIGNALING_BY_NUCLEAR_RECEPTORS	Signal Transduction	0.3682540161829483	1.3598700936841452	0.0003	0.33885286361784833	262	204
REACTOME_SIGNALING_BY_SCF_KIT	Signal Transduction	0.4974611851425551	1.6098145400440824	0.00040028019613729617	0.21758766619062064	43	38
REACTOME_P75_NTR_RECEPTOR_MEDIATED_SIGNALLING	Signal Transduction	0.4191095653514429	1.4705047305804118	0.0005	0.2870377635987485	97	91
REACTOME_ESR_MEDIATED_SIGNALING	Signal Transduction	0.3744085384414488	1.3677355921283705	0.0005	0.3343771389829984	219	166
REACTOME_MET_ACTIVATES_PTK2_SIGNALING	Signal Transduction	0.5456928596440696	1.7120946629939384	0.0007017543859649122	0.19318918943956898	30	28
REACTOME_SIGNALING_BY_ERYTHROPOIETIN	Signal Transduction	0.5840708374797193	1.7863893440578265	0.0007044379591425984	0.19665730618965452	25	24
REACTOME_PRE_NOTCH_PROCESSING_IN_GOLGI	Signal Transduction	0.6050527221793935	1.794663198626968	0.0009151921903599756	0.19890820834330145	18	18
REACTOME_NOTCH4_INTRACELLULAR_DOMAIN_REGULATES_TRANSCRIPTION	Signal Transduction	0.578092935019668	1.7264162162909564	0.0011116725618999497	0.1895133700305784	20	20
REACTOME_PRE_NOTCH_PROCESSING_IN_THE_ENDOPLASMIC_RETICULUM	Signal Transduction	0.8017092342748009	2.096827665976654	0.0012786237359060793	0.2174457419499414	6	6
REACTOME_DEACTIVATION_OF_THE_BETA_CATENIN_TRANSACTIVATING_COMPLEX	Signal Transduction	0.4818677605920008	1.5704420271718076	0.0013007804682809686	0.229669826007623	42	40
REACTOME_ACTIVATION_OF_SMO	Signal Transduction	0.6175075554678131	1.7866331356148142	0.0018579686209744008	0.19871921479139454	18	15
REACTOME_PRE_NOTCH_EXPRESSION_AND_PROCESSING	Signal Transduction	0.4256648838337733	1.4632989266698417	0.0019	0.2907217580619781	118	68
REACTOME_SIGNALING_BY_RHO_GTPASES	Signal Transduction	0.3249209122154603	1.229794254501104	0.0019	0.4730773828983787	450	374
REACTOME_G_PROTEIN_BETA:GAMMA_SIGNALLING	Signal Transduction	0.5411204330718735	1.6814441658372423	0.001908013657360916	0.19468350458224007	32	27
REACTOME_SIGNALING_BY_TGF_BETA_FAMILY_MEMBERS	Signal Transduction	0.39364108025215505	1.3847888087624485	0.0022	0.32672700928887033	102	96
REACTOME_SIGNALING_BY_TGF_BETA_RECEPTOR_COMPLEX	Signal Transduction	0.4140489558343125	1.4257108000095708	0.0023	0.3134523691226602	73	72
REACTOME_CELL_DEATH_SIGNALLING_VIA_NRAGE_NRIF_AND_NADE	Signal Transduction	0.4232381770051719	1.4577986538305234	0.0027	0.2930268114790156	76	70
REACTOME_P75NTR_SIGNALS_VIA_NF_KB	Signal Transduction	0.5957910244862512	1.7133035613621381	0.0030838815789473685	0.1952116326854597	16	15
REACTOME_CHEMOKINE_RECEPTORS_BIND_CHEMOKINES	Signal Transduction	0.5974580350196999	1.749669385631773	0.0031788351107465136	0.18542784446899074	48	16
REACTOME_GLI_PROTEINS_BIND_PROMOTERS_OF_HH_RESPONSIVE_GENES_TO_PROMOTE_TRANSCRIPTION	Signal Transduction	0.7445840169412885	1.9679900124167544	0.003465235859602057	0.20314774799070792	7	7
REACTOME_NF_KB_IS_ACTIVATED_AND_SIGNALS_SURVIVAL	Signal Transduction	0.6258672280345374	1.7580407628849477	0.003977808018423532	0.18877599406439388	13	12
REACTOME_ESTROGEN_DEPENDENT_GENE_EXPRESSION	Signal Transduction	0.3810265297617485	1.3517509935361955	0.004	0.34800723170192605	148	105
REACTOME_CA2PLUS_PATHWAY	Signal Transduction	0.4316207732650925	1.4478901490194502	0.0048	0.3011449567608633	61	53
REACTOME_SIGNALING_BY_GPCR	Signal Transduction	0.3067964525567545	1.1731841620961212	0.0051	0.559544136498677	1174	537
REACTOME_INTEGRIN_SIGNALING	Signal Transduction	0.5140157053037383	1.5801544320450212	0.00543751888027389	0.2282613348589792	27	24
REACTOME_CLASS_B_2_SECRETIN_FAMILY_RECEPTORS	Signal Transduction	0.4213039188480994	1.4242627798161531	0.0056	0.31290321517278186	94	59
REACTOME_GPCR_LIGAND_BINDING	Signal Transduction	0.3307102801526551	1.232479536118494	0.0057	0.4711103360247538	454	251
REACTOME_SIGNALING_BY_NOTCH3	Signal Transduction	0.43965074509521385	1.4592202661857112	0.006402561024409764	0.2949166805290325	49	47
REACTOME_REGULATION_OF_KIT_SIGNALING	Signal Transduction	0.5854820796481564	1.6874241827698644	0.0071369466280513045	0.1945030828593051	16	14
REACTOME_SIGNALING_BY_NON_RECEPTOR_TYROSINE_KINASES	Signal Transduction	0.4238797162613073	1.4179588846136937	0.0075	0.3154960085218026	54	52
REACTOME_SIGNALING_BY_PDGF	Signal Transduction	0.4188222325226713	1.4096555853056836	0.008000800080008	0.31691003052418115	58	55
REACTOME_LIGAND_RECEPTOR_INTERACTIONS	Signal Transduction	0.7428432213424657	1.923969943248056	0.008952140479742913	0.20420814971211676	8	6
REACTOME_CLASS_A_1_RHODOPSIN_LIKE_RECEPTORS	Signal Transduction	0.34403600597765543	1.2564878962548778	0.0094	0.4385706188064629	321	169
REACTOME_NGF_INDEPENDANT_TRKA_ACTIVATION	Signal Transduction	0.8059513103932271	2.0237508338318326	0.0095273912498433	0.19920630040420126	5	4
REACTOME_YAP1_AND_WWTR1_TAZ_STIMULATED_GENE_EXPRESSION	REACTOME_GENE_EXPRESSION_TRANSCRIPTION	0.7520823227747935	2.095109793991615	1e-05	0.2110120033262841	15	11
REACTOME_TP53_REGULATES_TRANSCRIPTION_OF_CELL_DEATH_GENES	REACTOME_GENE_EXPRESSION_TRANSCRIPTION	0.5242627589896497	1.7035667181489975	0.00010006003602161297	0.19212774894776988	44	40
REACTOME_RUNX2_REGULATES_BONE_DEVELOPMENT	REACTOME_GENE_EXPRESSION_TRANSCRIPTION	0.5959438276610282	1.860781046972112	0.00010033109260559847	0.19065059086336933	31	28
REACTOME_RUNX1_REGULATES_EXPRESSION_OF_COMPONENTS_OF_TIGHT_JUNCTIONS	REACTOME_GENE_EXPRESSION_TRANSCRIPTION	0.8744686685862999	2.23602040154487	0.0003587229463111324	0.2394844750962953	5	5
REACTOME_RUNX2_REGULATES_OSTEOBLAST_DIFFERENTIATION	REACTOME_GENE_EXPRESSION_TRANSCRIPTION	0.5841997164174487	1.7736192908863448	0.0005044390637610976	0.19486262916668834	24	22
REACTOME_REGULATION_OF_TP53_EXPRESSION_AND_DEGRADATION	REACTOME_GENE_EXPRESSION_TRANSCRIPTION	0.5035082052114942	1.6243607247638758	0.0007006305675107598	0.20889225773535364	37	36
REACTOME_RUNX3_REGULATES_YAP1_MEDIATED_TRANSCRIPTION	REACTOME_GENE_EXPRESSION_TRANSCRIPTION	0.8191978059651289	2.1255871238485717	0.0008079409048938135	0.2226851525031076	8	6
REACTOME_ACTIVATION_OF_THE_TFAP2_AP_2_FAMILY_OF_TRANSCRIPTION_FACTORS	REACTOME_GENE_EXPRESSION_TRANSCRIPTION	0.7064175255636839	1.9222185224481232	0.0017312270071413113	0.1973745800132516	12	9
REACTOME_RUNX1_REGULATES_TRANSCRIPTION_OF_GENES_INVOLVED_IN_INTERLEUKIN_SIGNALING	REACTOME_GENE_EXPRESSION_TRANSCRIPTION	0.8744087200932389	2.1990187495574745	0.0022730142694784693	0.2276894630449553	5	4
REACTOME_RUNX1_AND_FOXP3_CONTROL_THE_DEVELOPMENT_OF_REGULATORY_T_LYMPHOCYTES_TREGS	REACTOME_GENE_EXPRESSION_TRANSCRIPTION	0.8744087200932387	2.1832222981067195	0.002637859565381233	0.2144390659649994	10	4
REACTOME_TRANSCRIPTIONAL_REGULATION_BY_RUNX1	REACTOME_GENE_EXPRESSION_TRANSCRIPTION	0.3560610901461743	1.3056374107783049	0.0032	0.3838944221797871	237	176
REACTOME_REGULATION_OF_TP53_ACTIVITY_THROUGH_ACETYLATION	REACTOME_GENE_EXPRESSION_TRANSCRIPTION	0.5075453253291704	1.5856462526610742	0.003611194703581101	0.2253053282125606	30	28
REACTOME_REGULATION_OF_FOXO_TRANSCRIPTIONAL_ACTIVITY_BY_ACETYLATION	REACTOME_GENE_EXPRESSION_TRANSCRIPTION	0.6880607260071651	1.8859571151661831	0.003925845147219193	0.19046343519183104	10	9
REACTOME_FOXO_MEDIATED_TRANSCRIPTION	REACTOME_GENE_EXPRESSION_TRANSCRIPTION	0.4239191115948962	1.4262232256879015	0.005900590059005901	0.3135912163866577	66	55
REACTOME_TRANSCRIPTIONAL_REGULATION_BY_RUNX3	REACTOME_GENE_EXPRESSION_TRANSCRIPTION	0.38200422473940504	1.3439523223379477	0.0078	0.3560192583594533	96	91
REACTOME_CELL_SURFACE_INTERACTIONS_AT_THE_VASCULAR_WALL	REACTOME_HEMOSTASIS	0.5094141505038984	1.8049446478465891	1e-05	0.1998970085687614	194	102
REACTOME_HEMOSTASIS	REACTOME_HEMOSTASIS	0.4078943179851091	1.5552838149812014	1e-05	0.2369221486652861	674	487
REACTOME_RESPONSE_TO_ELEVATED_PLATELET_CYTOSOLIC_CA2PLUS	REACTOME_HEMOSTASIS	0.4193173959355687	1.4936093727332198	1e-05	0.2753798425949905	132	111
REACTOME_PLATELET_ACTIVATION_SIGNALING_AND_AGGREGATION	REACTOME_HEMOSTASIS	0.4008608647681327	1.4861406359148843	1e-05	0.282043579173474	260	219
REACTOME_BASIGIN_INTERACTIONS	REACTOME_HEMOSTASIS	0.5821707470367861	1.7849759213794565	0.00040257648953301127	0.1934290418366759	25	24
REACTOME_PLATELET_ADHESION_TO_EXPOSED_COLLAGEN	REACTOME_HEMOSTASIS	0.6939961093755597	1.9492504438508127	0.00041766732797326935	0.2009258017423859	15	12
REACTOME_GPVI_MEDIATED_ACTIVATION_CASCADE	REACTOME_HEMOSTASIS	0.5230142690054446	1.6521101960052975	0.0012028869286287089	0.19624188458793734	35	31
REACTOME_INTRINSIC_PATHWAY_OF_FIBRIN_CLOT_FORMATION	REACTOME_HEMOSTASIS	0.6403857185558672	1.8192269281135611	0.001975051975051975	0.19555219660986112	22	13
REACTOME_DISSOLUTION_OF_FIBRIN_CLOT	REACTOME_HEMOSTASIS	0.6523186353176745	1.8290730985962824	0.0027603779594436773	0.19550124775864067	13	11
REACTOME_PLATELET_AGGREGATION_PLUG_FORMATION	REACTOME_HEMOSTASIS	0.5019225389765297	1.5807017210722119	0.0043155359293456435	0.2287791651089109	39	30
REACTOME_GP1B_IX_V_ACTIVATION_SIGNALLING	REACTOME_HEMOSTASIS	0.6634984598724584	1.795700889487183	0.005596814121192552	0.20044426269874055	12	9
REACTOME_FACTORS_INVOLVED_IN_MEGAKARYOCYTE_DEVELOPMENT_AND_PLATELET_PRODUCTION	REACTOME_HEMOSTASIS	0.3686251413621979	1.318497298882781	0.0062	0.3724431125730536	167	122
REACTOME_P130CAS_LINKAGE_TO_MAPK_SIGNALING_FOR_INTEGRINS	REACTOME_HEMOSTASIS	0.6077214230878456	1.710363233466655	0.00724333403317237	0.1917313782520776	15	12
REACTOME_ECM_PROTEOGLYCANS	REACTOME_EXTRACELLULAR_MATRIX_ORGANIZATION	0.5421902669998099	1.8546978248463952	1e-05	0.1868458680767491	76	66
REACTOME_INTEGRIN_CELL_SURFACE_INTERACTIONS	REACTOME_EXTRACELLULAR_MATRIX_ORGANIZATION	0.5096414908559006	1.7596491177765516	1e-05	0.19105822810852224	85	73
REACTOME_EXTRACELLULAR_MATRIX_ORGANIZATION	REACTOME_EXTRACELLULAR_MATRIX_ORGANIZATION	0.43547036106587417	1.6254505513823632	1e-05	0.2100847665324317	301	253
REACTOME_SYNDECAN_INTERACTIONS	REACTOME_EXTRACELLULAR_MATRIX_ORGANIZATION	0.5766340995094418	1.7790670639311916	0.0003014469453376206	0.19424217459353907	27	26
REACTOME_NON_INTEGRIN_MEMBRANE_ECM_INTERACTIONS	REACTOME_EXTRACELLULAR_MATRIX_ORGANIZATION	0.4747185311612966	1.6001831996746554	0.0004000400040004001	0.21904672019300855	59	56
REACTOME_ELASTIC_FIBRE_FORMATION	REACTOME_EXTRACELLULAR_MATRIX_ORGANIZATION	0.4892819669139633	1.5891532537046444	0.0011009908918026225	0.22355394478448795	45	39
REACTOME_LAMININ_INTERACTIONS	REACTOME_EXTRACELLULAR_MATRIX_ORGANIZATION	0.5050091391401696	1.5821717054762576	0.003006012024048096	0.2282167946549593	30	29
REACTOME_COLLAGEN_FORMATION	REACTOME_EXTRACELLULAR_MATRIX_ORGANIZATION	0.39867511736870426	1.3895510779879487	0.0035	0.324861877126514	90	82
REACTOME_DEGRADATION_OF_THE_EXTRACELLULAR_MATRIX	REACTOME_EXTRACELLULAR_MATRIX_ORGANIZATION	0.3714520661038429	1.322185885381594	0.0051	0.3687536339956332	140	112
REACTOME_MOLECULES_ASSOCIATED_WITH_ELASTIC_FIBRES	REACTOME_EXTRACELLULAR_MATRIX_ORGANIZATION	0.4835478537456369	1.5305069462909455	0.005605044540086077	0.2498883190326532	38	32
REACTOME_ASSEMBLY_OF_COLLAGEN_FIBRILS_AND_OTHER_MULTIMERIC_STRUCTURES	REACTOME_EXTRACELLULAR_MATRIX_ORGANIZATION	0.4252474356877336	1.424561212443769	0.0076	0.31337752345962466	61	53
REACTOME_DISEASES_ASSOCIATED_WITH_GLYCOSAMINOGLYCAN_METABOLISM	REACTOME_DISEASE	0.5926470243157701	1.924801752146709	1e-05	0.20793074472295792	41	39
REACTOME_DEFECTIVE_LFNG_CAUSES_SCDO3	REACTOME_DISEASE	0.8661044837514855	2.202706652701082	0.0007167602436984827	0.23636303896406924	5	5
REACTOME_PI3K_AKT_SIGNALING_IN_CANCER	REACTOME_DISEASE	0.42928288002252224	1.4979612875345465	0.0008	0.2724573549749604	102	83
REACTOME_DEFECTIVE_CHST6_CAUSES_MCDC1	REACTOME_DISEASE	0.7713933077344867	2.0388281756145035	0.0013445378151260507	0.20879819755214246	8	7
REACTOME_DEFECTIVE_B4GALT1_CAUSES_B4GALT1_CDG_CDG_2D	REACTOME_DISEASE	0.7713933077344868	2.03848696664558	0.0020143240823634733	0.20314374900960214	8	7
REACTOME_DISEASES_OF_IMMUNE_SYSTEM	REACTOME_DISEASE	0.5560100729017632	1.7000655414898371	0.002016535591853196	0.19246020754774856	24	23
REACTOME_DEFECTIVE_ST3GAL3_CAUSES_MCT12_AND_EIEE15	REACTOME_DISEASE	0.7468056550667513	1.9669070789064584	0.0021283745939285315	0.19914546702640545	8	7
REACTOME_DEFECTIVE_CHSY1_CAUSES_TPBS	REACTOME_DISEASE	0.7144382149169168	1.9054093439285669	0.002741228070175439	0.19391867231980628	8	8
REACTOME_DEFECTIVE_CHST3_CAUSES_SEDCJD	REACTOME_DISEASE	0.7135405786048397	1.9157205569425602	0.0031917235307065816	0.1979286943133976	8	8
REACTOME_DEFECTIVE_CHST14_CAUSES_EDS_MUSCULOCONTRACTURAL_TYPE	REACTOME_DISEASE	0.7150720849395663	1.9039164796107	0.003833935808960456	0.1915051495552538	8	8
REACTOME_DEFECTIVE_B4GALT7_CAUSES_EDS_PROGEROID_TYPE	REACTOME_DISEASE	0.5463434198141568	1.6316637474874798	0.0051850345668971115	0.2071867608710522	20	19
REACTOME_CONSTITUTIVE_SIGNALING_BY_ABERRANT_PI3K_IN_CANCER	REACTOME_DISEASE	0.4179373391476456	1.411232056560486	0.007401480296059212	0.3170697861611715	75	57
REACTOME_NEF_MEDIATED_CD8_DOWN_REGULATION	REACTOME_DISEASE	-0.7094960575933219	-14.20348475628032	0.0075018754688672175	0.3848227466096267	7	6
REACTOME_COMPLEX_I_BIOGENESIS	Metabolism	-0.5106924293474511	-39171.94092826945	1e-05	0.0	55	48
REACTOME_CITRIC_ACID_CYCLE_TCA_CYCLE	Metabolism	-0.4050380945843564	-203.8182808661138	1e-05	0.03087844497398725	22	22
REACTOME_TRIGLYCERIDE_BIOSYNTHESIS	Metabolism	0.7754437735282959	2.1132047750958893	0.00010810810810810812	0.21903259196248	14	9
REACTOME_TRIGLYCERIDE_METABOLISM	Metabolism	0.5133197925019752	1.5982652800502877	0.003214142225793491	0.22008100170787925	38	27
REACTOME_UBIQUINOL_BIOSYNTHESIS	Metabolism	-0.6182541315230351	-21.190316094881965	0.003401360544217687	0.2758428209752552	8	8
REACTOME_NOSTRIN_MEDIATED_ENOS_TRAFFICKING	Metabolism	0.7872706124698889	2.0105900481823498	0.005968723886832996	0.1951768865665124	5	5
REACTOME_WAX_AND_PLASMALOGEN_BIOSYNTHESIS	Metabolism	-0.7161661867545126	-10.664503468714141	0.009208103130755063	0.4877040413831735	7	5
REACTOME_TRNA_AMINOACYLATION	Metabolism of proteins	-0.20510479697255146	-2950.975537277693	1e-05	0.002293593300792033	42	42
REACTOME_CYTOSOLIC_TRNA_AMINOACYLATION	Metabolism of proteins	-0.3604036520903643	-305.4507327144728	1e-05	0.018974395229806755	24	24
REACTOME_FOLDING_OF_ACTIN_BY_CCT_TRIC	Metabolism of proteins	-0.6363761058911721	-34.94676767994614	1e-05	0.16175092389473894	10	10
REACTOME_REGULATION_OF_INSULIN_LIKE_GROWTH_FACTOR_IGF_TRANSPORT_AND_UPTAKE_BY_INSULIN_LIKE_GROWTH_FACTOR_BINDING_PROTEINS_IGFBPS	Metabolism of proteins	0.3928635744771735	1.377461920618824	0.0044	0.33045121183806586	124	86
REACTOME_SUMOYLATION_OF_TRANSCRIPTION_FACTORS	Metabolism of proteins	0.5484490064673164	1.6112120327958463	0.008258564437194128	0.21840784772097505	20	17
REACTOME_PROCESSING_OF_SMDT1	REACTOME_TRANSPORT_OF_SMALL_MOLECULES	-0.5177334156548781	-58.884568933114956	1e-05	0.09330180720729628	16	14
REACTOME_HDL_ASSEMBLY	REACTOME_TRANSPORT_OF_SMALL_MOLECULES	0.7814028577668303	2.0083605498370205	0.0017162471395881006	0.1914966047476495	8	6
REACTOME_PLASMA_LIPOPROTEIN_ASSEMBLY_REMODELING_AND_CLEARANCE	REACTOME_TRANSPORT_OF_SMALL_MOLECULES	0.4404558528376888	1.4765190433813236	0.003300660132026405	0.2854302332936741	71	53
REACTOME_AMINO_ACID_TRANSPORT_ACROSS_THE_PLASMA_MEMBRANE	REACTOME_TRANSPORT_OF_SMALL_MOLECULES	0.5009498896100101	1.5640596269409957	0.005021592849251783	0.23398166622318	33	28
REACTOME_SLC_MEDIATED_TRANSMEMBRANE_TRANSPORT	REACTOME_TRANSPORT_OF_SMALL_MOLECULES	0.3418499286336361	1.26083558784037	0.0052	0.4349154617012303	250	199
REACTOME_VLDL_CLEARANCE	REACTOME_TRANSPORT_OF_SMALL_MOLECULES	0.7623182429952984	1.9621403161983657	0.00961769656167348	0.1975517337905409	6	5
REACTOME_METABOLISM_OF_NON_CODING_RNA	REACTOME_METABOLISM_OF_RNA	-0.17828933106924222	-11021.093093616097	1e-05	0.0	54	52
REACTOME_TRNA_MODIFICATION_IN_THE_NUCLEUS_AND_CYTOSOL	REACTOME_METABOLISM_OF_RNA	-0.2438621428185065	-2241.668637502725	1e-05	0.002744750664354422	43	41
REACTOME_MRNA_DECAY_BY_3_TO_5_EXORIBONUCLEASE	REACTOME_METABOLISM_OF_RNA	-0.4933790737563691	-79.55608678381896	1e-05	0.0737777035607435	16	16
REACTOME_VOLTAGE_GATED_POTASSIUM_CHANNELS	REACTOME_NEURONAL_SYSTEM	-0.25274698023511943	-1413.3340348832917	1e-05	0.0037305197020574697	43	38
REACTOME_RESPONSE_TO_METAL_IONS	REACTOME_CELLULAR_RESPONSES_TO_EXTERNAL_STIMULI	0.7402385271448391	2.0688531314410468	0.00010580890911014708	0.20185259924662852	14	11
REACTOME_ONCOGENE_INDUCED_SENESCENCE	REACTOME_CELLULAR_RESPONSES_TO_EXTERNAL_STIMULI	0.5553780866105255	1.7574669546484931	0.000300270243218897	0.18564828401479985	35	32
REACTOME_METALLOTHIONEINS_BIND_METALS	REACTOME_CELLULAR_RESPONSES_TO_EXTERNAL_STIMULI	0.7377429809731866	1.9854946631013477	0.00044048012333443455	0.19828627015563605	11	8
REACTOME_CELLULAR_SENESCENCE	REACTOME_CELLULAR_RESPONSES_TO_EXTERNAL_STIMULI	0.35471129989083605	1.2881264280537659	0.0083	0.4029368804388764	194	144
REACTOME_SMOOTH_MUSCLE_CONTRACTION	REACTOME_MUSCLE_CONTRACTION	0.5513882896560585	1.7276705286993703	0.00030069159065851457	0.19002015142094786	38	30
REACTOME_PHYSIOLOGICAL_FACTORS	REACTOME_MUSCLE_CONTRACTION	0.7114066913266992	1.9277325092319941	0.0015130228034151087	0.21037913628566074	12	9
REACTOME_TRANSCRIPTIONAL_REGULATION_OF_WHITE_ADIPOCYTE_DIFFERENTIATION	REACTOME_DEVELOPMENTAL_BIOLOGY	0.4446299149653921	1.543399900991292	0.0005	0.2369205989490107	84	79
REACTOME_REGULATION_OF_BETA_CELL_DEVELOPMENT	REACTOME_DEVELOPMENTAL_BIOLOGY	0.5765347565265548	1.754537380078693	0.0006049606775559589	0.1829305196199843	42	23
REACTOME_TRANSCRIPTIONAL_REGULATION_OF_GRANULOPOIESIS	REACTOME_DEVELOPMENTAL_BIOLOGY	0.4682661744525845	1.5504836695464497	0.0019003800760152032	0.23534413816689514	88	48
REACTOME_REGULATION_OF_GENE_EXPRESSION_IN_BETA_CELLS	REACTOME_DEVELOPMENTAL_BIOLOGY	0.689706031119958	1.871649687175208	0.00259852750108272	0.18844628990640008	21	9
REACTOME_SEMAPHORIN_INTERACTIONS	REACTOME_DEVELOPMENTAL_BIOLOGY	0.4163938703184384	1.4210646536936131	0.0048	0.3114688387324993	64	64
REACTOME_SEMA4D_INDUCED_CELL_MIGRATION_AND_GROWTH_CONE_COLLAPSE	REACTOME_DEVELOPMENTAL_BIOLOGY	0.529852539106465	1.586102607720515	0.00748987854251012	0.22590614510609197	20	20
REACTOME_SEMA4D_IN_SEMAPHORIN_SIGNALING	REACTOME_DEVELOPMENTAL_BIOLOGY	0.5057323152283466	1.5522267655627011	0.008158742949234488	0.23430157481605496	24	24
REACTOME_TYPE_I_HEMIDESMOSOME_ASSEMBLY	REACTOME_CELL_CELL_COMMUNICATION	0.7774012202615707	2.0929603036141544	0.0005497526113249038	0.2051738240775968	11	8
REACTOME_CELL_JUNCTION_ORGANIZATION	REACTOME_CELL_CELL_COMMUNICATION	0.41799530358981735	1.4369315103965663	0.0024002400240024004	0.3093580475596337	92	67
REACTOME_CELL_CELL_COMMUNICATION	REACTOME_CELL_CELL_COMMUNICATION	0.372066456559615	1.3157521337492897	0.0095	0.3736669350515697	130	97
REACTOME_INTRINSIC_PATHWAY_FOR_APOPTOSIS	REACTOME_PROGRAMMED_CELL_DEATH	0.4466058412660027	1.4845771114079491	0.0034003400340034003	0.28010476878520185	51	48
REACTOME_CASPASE_ACTIVATION_VIA_DEATH_RECEPTORS_IN_THE_PRESENCE_OF_LIGAND	REACTOME_PROGRAMMED_CELL_DEATH	0.5832895623379024	1.6866586220250903	0.0062776577132859935	0.19384094740665705	16	15
REACTOME_APOPTOTIC_CLEAVAGE_OF_CELLULAR_PROTEINS	REACTOME_PROGRAMMED_CELL_DEATH	0.4649165095335189	1.4799230668023546	0.009009009009009007	0.283608952513911	38	34
REACTOME_RORA_ACTIVATES_GENE_EXPRESSION	REACTOME_CIRCADIAN_CLOCK	0.5685648258074386	1.6799180418322566	0.003458447767266809	0.19347582492996665	18	18
REACTOME_CHROMATIN_ORGANIZATION	REACTOME_CHROMATIN_ORGANIZATION	0.3404985673040535	1.2582668345633998	0.0056	0.4379962190030573	272	210
