# Supplementary material for: Unified AI framework to uncover deep interrelationships between gene expression and Alzheimer’s disease neuropathologies
Source: Nat Commun. 2021 Sep 10;12:5369. doi: 10.1038/s41467-021-25680-7 (PMC8433314; doi:10.1038/s41467-021-25680-7)
Supplement: Supplementary file 11 — Source Data [file 41467_2021_25680_MOESM11_ESM.zip › sourcedata/supp8a_MDAD_finalgenes_enrichment_KEGG.csv]

Term	category	es	nes	pval	fdr	geneset_size	matched_size
KEGG_SYSTEMIC_LUPUS_ERYTHEMATOSUS	Immune disease	0.4012837384411087	1.944527399592292	1e-05	0.07029993246147234	138	65
KEGG_ASTHMA	Immune disease	0.6402157668653954	2.4117023128106316	0.00034048348655090226	0.013206293920974341	30	13
KEGG_GRAFT_VERSUS_HOST_DISEASE	Immune disease	0.517899908163699	2.094963643505762	0.0007513954486904251	0.0621010249855341	41	20
KEGG_ALLOGRAFT_REJECTION	Immune disease	0.5214314284413104	2.0999465771729384	0.0012853470437017994	0.0896141373208973	37	20
KEGG_AUTOIMMUNE_THYROID_DISEASE	Immune disease	0.4980013849787746	2.0470362195037346	0.002122466305847395	0.04523155667933712	52	22
KEGG_HEMATOPOIETIC_CELL_LINEAGE	Immune system	0.4355486926116638	2.055055658155644	1e-05	0.0640033601812935	87	53
KEGG_COMPLEMENT_AND_COAGULATION_CASCADES	Immune system	0.4110021833059605	1.8961452033853936	0.0002016332291561649	0.08701480327930873	69	48
KEGG_INTESTINAL_IMMUNE_NETWORK_FOR_IGA_PRODUCTION	Immune system	0.4729769357450155	1.9983700414371168	0.001148345338761875	0.05521039407574682	48	27
KEGG_B_CELL_RECEPTOR_SIGNALING_PATHWAY	Immune system	0.3265714207222276	1.5824191412691273	0.007820332865450171	0.3195765911091017	75	69
KEGG_PYRUVATE_METABOLISM	Carbohydrate metabolism	-0.2579152243687051	-71.08091221766755	1e-05	0.26490817867407085	40	34
KEGG_GLYCOLYSIS_GLUCONEOGENESIS	Carbohydrate metabolism	-0.23092259040287505	-174.14042878295623	1e-05	0.2665643723513079	62	45
KEGG_PROPANOATE_METABOLISM	Carbohydrate metabolism	-0.2597679049646268	-45.96786559770795	0.002840909090909091	0.25627940961566564	33	28
KEGG_RIBOSOME	Translation	0.4109907546970541	2.0548868874456208	1e-05	0.05124042041338045	88	84
KEGG_REGULATION_OF_ACTIN_CYTOSKELETON	Cell motility	0.2874355322209405	1.5577213370965206	0.0003	0.3328316225433558	213	185
KEGG_VIRAL_MYOCARDITIS	Cardiovascular disease	0.3903661176701049	1.8395759111924648	0.00040221216691804925	0.11443253682524268	70	56
KEGG_CELL_ADHESION_MOLECULES_CAMS	Signaling molecules and interaction	0.3279752638846464	1.6757472387277057	0.0012001200120012002	0.21820570784284174	133	103
