# Supplementary material for: Unified AI framework to uncover deep interrelationships between gene expression and Alzheimer’s disease neuropathologies
Source: Nat Commun. 2021 Sep 10;12:5369. doi: 10.1038/s41467-021-25680-7 (PMC8433314; doi:10.1038/s41467-021-25680-7)
Supplement: Supplementary file 11 — Source Data [file 41467_2021_25680_MOESM11_ESM.zip › sourcedata/supp8b_corr_finalgenes_enrichment_KEGG.csv]

Term	category	es	nes	pval	fdr	geneset_size	matched_size
KEGG_LEUKOCYTE_TRANSENDOTHELIAL_MIGRATION	Immune system	0.523219447460027	1.8335541878367023	1e-05	0.013357163451614895	116	91
KEGG_B_CELL_RECEPTOR_SIGNALING_PATHWAY	Immune system	0.5193327927856285	1.7808662130335955	1e-05	0.013963465742731166	75	69
KEGG_COMPLEMENT_AND_COAGULATION_CASCADES	Immune system	0.52057348874954	1.7258879723017857	1e-05	0.019561811172763524	69	48
KEGG_HEMATOPOIETIC_CELL_LINEAGE	Immune system	0.5072432170497212	1.696871293361314	1e-05	0.024231553733071905	87	53
KEGG_NATURAL_KILLER_CELL_MEDIATED_CYTOTOXICITY	Immune system	0.4750367670742401	1.6685171952217988	1e-05	0.026605440955407792	137	92
KEGG_TOLL_LIKE_RECEPTOR_SIGNALING_PATHWAY	Immune system	0.4577088245584631	1.5778633896142396	1e-05	0.03596463120497674	102	75
KEGG_CHEMOKINE_SIGNALING_PATHWAY	Immune system	0.4342166911975182	1.5621712470294913	1e-05	0.0379276795056458	189	129
KEGG_T_CELL_RECEPTOR_SIGNALING_PATHWAY	Immune system	0.4542220934840862	1.5847092840860992	0.0001	0.034955170922620266	108	84
KEGG_FC_GAMMA_R_MEDIATED_PHAGOCYTOSIS	Immune system	0.4340877076926258	1.5240367631762397	0.0001	0.04228579804573445	96	88
KEGG_FC_EPSILON_RI_SIGNALING_PATHWAY	Immune system	0.44489069223835065	1.5127280606171292	0.0007	0.045570790983122174	79	61
KEGG_INTESTINAL_IMMUNE_NETWORK_FOR_IGA_PRODUCTION	Immune system	0.5289100245510351	1.6406695794008157	0.0019083969465648852	0.028241049599114006	48	27
KEGG_NOD_LIKE_RECEPTOR_SIGNALING_PATHWAY	Immune system	0.424620166297235	1.4163444251951194	0.008104052026013006	0.08739855240210621	62	51
KEGG_CYTOSOLIC_DNA_SENSING_PATHWAY	Immune system	0.4794013197553991	1.5090678276795768	0.008514474606831614	0.04509571468407048	55	31
KEGG_RENAL_CELL_CARCINOMA	Cancer: specific types	0.5138234922858159	1.7586880402461662	1e-05	0.016081785550213137	70	65
KEGG_CHRONIC_MYELOID_LEUKEMIA	Cancer: specific types	0.5078769364311284	1.7455452588681108	1e-05	0.017071343517422573	73	70
KEGG_PROSTATE_CANCER	Cancer: specific types	0.4839997443799933	1.6854435723477097	1e-05	0.024049990880945324	89	82
KEGG_ACUTE_MYELOID_LEUKEMIA	Cancer: specific types	0.4904346349844374	1.6570594981683484	1e-05	0.0266449029767661	57	56
KEGG_PANCREATIC_CANCER	Cancer: specific types	0.474445451844969	1.627405201179012	0.0002	0.029255242611801038	70	67
KEGG_COLORECTAL_CANCER	Cancer: specific types	0.4630571609410809	1.5745370512306145	0.0004	0.03492676902784688	62	61
KEGG_SMALL_CELL_LUNG_CANCER	Cancer: specific types	0.4262736629297333	1.483141728797396	0.0006	0.054249839679487294	84	80
KEGG_NON_SMALL_CELL_LUNG_CANCER	Cancer: specific types	0.4604168198233315	1.540634865773003	0.0008	0.04030857306371821	54	52
KEGG_MELANOMA	Cancer: specific types	0.4364884130419088	1.480287879839567	0.0016	0.05457998020293351	71	60
KEGG_ENDOMETRIAL_CANCER	Cancer: specific types	0.4398931305184422	1.46681660305668	0.0049	0.058888044577523835	52	52
KEGG_GLIOMA	Cancer: specific types	0.4166103365497848	1.4143313757788791	0.005500550055005501	0.08728859612261622	65	61
KEGG_BASAL_CELL_CARCINOMA	Cancer: specific types	0.44603064968329065	1.4686346816079	0.0062024809923969595	0.05916225338028475	55	45
KEGG_JAK_STAT_SIGNALING_PATHWAY	Signal transduction	0.4616408461721805	1.6234201824981451	1e-05	0.02907207025197758	155	91
KEGG_TGF_BETA_SIGNALING_PATHWAY	Signal transduction	0.4607576459035102	1.5880240177090896	1e-05	0.034950781538882564	85	73
KEGG_ERBB_SIGNALING_PATHWAY	Signal transduction	0.44801541802580297	1.561684593560305	1e-05	0.03703342219509733	87	83
KEGG_MAPK_SIGNALING_PATHWAY	Signal transduction	0.3582338344307335	1.3300452966463878	0.0005	0.1499097545640742	267	231
KEGG_NOTCH_SIGNALING_PATHWAY	Signal transduction	0.4852420608356839	1.5955397319366786	0.000600120024004801	0.03375295547524896	47	45
KEGG_VEGF_SIGNALING_PATHWAY	Signal transduction	0.4376840351819496	1.493124132220903	0.0012	0.05089092002785128	76	64
KEGG_CELL_ADHESION_MOLECULES_CAMS	Signaling molecules and interaction	0.5286770421413629	1.8734054154711344	1e-05	0.015016395294097203	133	103
KEGG_CYTOKINE_CYTOKINE_RECEPTOR_INTERACTION	Signaling molecules and interaction	0.5140182019314594	1.8460967045034355	1e-05	0.016658965394228228	265	128
KEGG_ECM_RECEPTOR_INTERACTION	Signaling molecules and interaction	0.4834529635820671	1.6641493661122746	0.0002	0.02625682322783405	84	72
KEGG_APOPTOSIS	Cell growth and death	0.4747954870527314	1.6465721640237745	1e-05	0.027974055605243752	87	78
KEGG_P53_SIGNALING_PATHWAY	Cell growth and death	0.4526357374107692	1.5345677907456574	0.0007	0.04141154146224391	68	60
KEGG_CELL_CYCLE	Cell growth and death	0.3719165491722011	1.3242955551553286	0.0063	0.15469081369747445	124	111
KEGG_FOCAL_ADHESION	Cellular community - eukaryotes	0.4620461059292897	1.694323941050678	1e-05	0.023509391756835217	199	182
KEGG_ADHERENS_JUNCTION	Cellular community - eukaryotes	0.4478125001685933	1.532257478824301	0.001	0.04130492211501634	73	66
KEGG_NEUROTROPHIN_SIGNALING_PATHWAY	Nervous system	0.4320116889302262	1.5465909614606022	1e-05	0.039201377143166384	126	117
KEGG_TERPENOID_BACKBONE_BIOSYNTHESIS	Metabolism of terpenoids and polyketides	-0.5082664471428366	-56.770933150021456	1e-05	0.23730865141338575	15	14
KEGG_LEISHMANIA_INFECTION	Infectious disease: parasitic	0.5256838834768197	1.790413752991728	1e-05	0.013739626173769436	72	63
KEGG_REGULATION_OF_ACTIN_CYTOSKELETON	Cell motility	0.4285024107883111	1.5759184063073233	1e-05	0.0355757651774836	213	185
KEGG_PATHWAYS_IN_CANCER	Cancer: overview	0.4342407691228925	1.6295805066369875	1e-05	0.029874851155489508	325	288
KEGG_ADIPOCYTOKINE_SIGNALING_PATHWAY	Endocrine system	0.4739725492293066	1.5989573691668701	0.0001	0.03386499132899037	67	58
KEGG_INSULIN_SIGNALING_PATHWAY	Endocrine system	0.38480954799721256	1.3786286550205324	0.0012	0.10811156655102996	137	122
KEGG_VASCULAR_SMOOTH_MUSCLE_CONTRACTION	Circulatory system	0.4294002873764169	1.5093451939064628	0.0002	0.0459640724958197	115	91
KEGG_ALLOGRAFT_REJECTION	Immune disease	0.6026989521341758	1.809221542331886	0.00020312817387771684	0.01536872172090046	37	20
KEGG_GRAFT_VERSUS_HOST_DISEASE	Immune disease	0.6173081950067649	1.8438515954529275	0.000404735404229485	0.014190250569179238	41	20
KEGG_AUTOIMMUNE_THYROID_DISEASE	Immune disease	0.5914047770804716	1.7923707249737169	0.0004047763610605141	0.01479285025088411	52	22
KEGG_ASTHMA	Immune disease	0.6335462692756886	1.8005521732138652	0.002287615680565665	0.015194583372020688	30	13
KEGG_SYSTEMIC_LUPUS_ERYTHEMATOSUS	Immune disease	0.4213961484669169	1.4386519631771737	0.0033003300330033004	0.0738010395329606	138	65
KEGG_VIRAL_MYOCARDITIS	Cardiovascular disease	0.4589712811799476	1.547130290118325	0.0008	0.0400744134675379	70	56
KEGG_TYPE_I_DIABETES_MELLITUS	Endocrine and metabolic disease	0.5179605360477326	1.6148000703610148	0.00341571227647177	0.030295573006142176	43	27
KEGG_MATURITY_ONSET_DIABETES_OF_THE_YOUNG	Endocrine and metabolic disease	0.7129579447405593	1.8817709371064952	0.00595706417893672	0.018304775277594217	25	7
KEGG_ALDOSTERONE_REGULATED_SODIUM_REABSORPTION	Excretory system	0.4803262719611634	1.5309468591409499	0.005107661492238357	0.040830310016192056	42	34
